# Supplementary material for: Characterisation and Molecular Analysis of an Unusual Chimeric Methicillin Resistant Staphylococcus Aureus Strain and its Bacteriophages
Source: Front Genet. 2021 Nov 18;12:723958. doi: 10.3389/fgene.2021.723958 (PMC8638950; doi:10.3389/fgene.2021.723958)
Supplement: Supplementary file 3 [file DataSheet4.FASTA]

>ST140_ERR1764920_k141_90 flag=1 multi=1.0000 len=292
AAAAATTGATGTAGAGCCTGTTTTTGGATTTATGAAGGCTATTTTGGGTTTCACTCGAAT
GTCAGTTCGAGGAATAAATAAAGTTAAACGAGAGCTAGGTTTTGTATTAATGGCACTTAA
TATAAGGAAAATAGCAGCTCAACGAGCTGTACATTATCAAATACATTTAAAAAAAGCTGA
TTTCTATCAAATAATTAATAGAAATCAGCTTTTTTACATTGCCTAAGAACTTAATGTCCC
AGTCCATTTTTTATGTTTAAACATTTTTAGAATCAAAAAAGACATAAGGTCT
>ST140_ERR1764920_k141_72 flag=0 multi=16.0337 len=408
GTCGCATTCCATAAACTTGTGAATTTAGACCTTACACCCGTAAATAACGAATGAGCCTTG
CCGACGGTATTGCTTTTGATATTATTCCACGTACTAGATAACCAGTTTTTCATATTAGTG
AAAATAGATTTAACACTATTGTATAAGAAACCAAAAATACTTTTTGTTGCATTCCAAATT
GCTGATAATGATTTTGTAAAAATACCTTTGATAACGCCCCAGATGCCAGATATTAAACCT
TTAAGCAATCCACCAAAGTACTTCACTACACCTAGAATCTTACCTACAAACCACAGTTGT
ATTAAATTCCAAATTAACTGCACAGTACCTTTCAGTATCATTACAATGCCGTCCCAAACG
CCTCGCCAGTTTCCTGTGAAAAGACTAGAGAACACTTTGATAATACCC
>ST140_ERR1764920_k141_54 flag=0 multi=72.6679 len=412
TGTCTGAATTCATCGAATTCGCTATCAGGTATCGTTTCAACAATTTCATTAACATATCGT
GAAATATCATTTTGAGGAATTCTAACAGAAGTTTCTATTGGTAGTGTAAGTTGGGTCATG
TTATAATTTTTATACATAAGGCACCTCGTTAATTTAGTTTAGTGGTATTTATTAAATTAT
ACGAAAGTGTCTTATTTTTTTAAAGTATTTCAAAGTAAAATTACATGTTAATACGTAGTA
TTAATGGCGAGACTCCTGAGGGAGCAGTGCCAGTCGAAGACCCAGGCTGAGACGGCACCC
TAGGAAAGCGAAGCCATTCAATACGAAGTATTGTATAAATAGAGAACAGCAGTAAGATAT
TTTCTAATTGAAAATTATCTTACTGCTGTTTTTTTAGGGATTTATGTCCCAG
>ST140_ERR1764920_k141_0 flag=0 multi=56.9817 len=798
TTGTTTAGCAAACAATTTATCGATATAAGCGTCTTTGATGAAAGTTCGTCCATTTTGAAT
GACCACGTCTCCATCATTTATTTCAAATTTTGTAGCATCTAGCTTAATCCCCTGTGGTCC
TATATTAAGAGACTGAGCAACGCCATTATCATCGTATCTAAGCGTTGTACCATCAGTTAC
ATTTTGCACTATTTCTGCCAATACATTGGACAGGGTTCTGTTAGTTGCATTAAACTCATG
CTTCGTGGTTCTAAGATTAATATCGCGTCCATTTTGAGTGATTCTAGTATTATATTGTGA
TAGAATCTGGTCTCTTTCTCTATTAGAATTAAGTATTCGACCATCCGTATAAGCTCGAGC
TTGTCTTTGTGTGTCTGTAGCTTTGCTTTCAGTGTATTGGTTCGCAATTCTTTTTGCCTC
ATCAGCTTTGTTTTCAGCATGTGATTTAGCTTCTTCAAACTTTTCTTTGGCATCCTGTAT
TGCTCGTTGTTCTTCTTCAGATATTTTACCATCAGCATATGCTTGTGCTTCTTGAGCTTT
TAGCTCGTCTTGCGTTCTAATATACTCTTTCAGCGCTTCTTGAGCATCAGCGTTAACCTT
TTGAATACTGGCCTGTATTTCTGGGTTGTTAGCAACATTTTTCAATTGATTATTTATATA
ATTTCTAGTGTCTCTTTGAGCATTGTTGATGAGGGTGTTAGACAATTGCCTTGATTGTTG
TTTTGCTTCTTTTGCTTTATCTTCTGCGTAGCTTCTAGCTTCATTTATACCTGCTTGATA
CTGTTGTATAGATACTGT
>ST140_ERR1764920_k141_18 flag=0 multi=64.8538 len=1078
AATATAAATGTGAAATGGTCATTCTTGAAATGACTCGGTCGCTACTGGCACAGACCGTTT
AAAGTGTCACCACAACATGAACTGAGAATTCATATGACGTTGCTGACGAGTGACAAAGCT
CTGTGTTCCTGGATGGGAGTAAGTTTGTGTGGTGGTGCATAACAAGTCGCTGAAATATTT
GCGACATAATAAAGCATATTATCGGTTTTATTAAGTGCTAAAGGCACATTTTAACCACCC
ATACTAGTTACTGGGTGGTTGTTTTTTATGTTATATTATAAATGATCAAACCACACCACC
TATTAATTTAGGAGTGTGGTTATTTTCAAGGGCAAAAAAAGGGCATAATTTTAAAACAAA
GGGCAAGGGTATGAACTATAAAATACCTTGAAACACTTATAAATGCCTGTATAAAAGCAT
TTTGAATGCTCATGAATTTCCTTGATAATACAATTTGTTATTCCTGCTAAATAATTAATA
ATTAGAGCTCATTGACTGATATGCTCCCATCAAAGTAGACATTGAAAAAATGCAAACTTT
GATGGGAGTTTTTTAAATTAGAATCAATATGAAATGTGGAAGATTTAATATGATAAGAGA
TGAATAACTATATATAAATGATTATCAAGTCATTATGTATTAAGTGAAGGCCTATATGCT
TCTGTGATTTCAATCAATGTCCAAAGCTTTATAATGTTATATAAGCAGAAGTTGATTGAA
TGAAAATACGATTGTAACAAGTTTTTTACAATAATTGCGGGGCCCCAACATAGAGAATTT
CGAAAAGAAATTCTACAGGCAATGCAAGTTGGGGGGCGGGTCCAATACAGAAGCTGATGG
AAAGCCAGCATACAAAAATATGCAAGTTGGCGGGGCCCCAACATAGTAGCTGATGGAAAG
CCAGCTTACAATAATGTGCAAGTTGGGGTGTGACGACGATAAAGAAATACTTTTTCTATA
GAAATTAGTATTTCTTATGCATGAGTTTTACTCATGTATTCCTATTTTTAAGTACACATT
AGCTGTGGCTAATGTGTAAGAACCACTACATAATAAATCATTAGTGGCTCTTTATCAT
>ST140_ERR1764920_k141_73 flag=0 multi=199.0923 len=1051
TGGTATGTCAACATTTTTTTAGACAGTTTTCATGTGTAGATTTTTAAATGCCACTGGCGT
CAAATACCGTAATGAAGAATGTGGTCTAAAATTGTTGTACCAATTTACATAATCAAATAA
TTCTGTTTCTAACTGTTCTAAGTTTTCAAATTGCATTTGTTTTACAAATTCGGTTTTCAT
TGCTTTCATCGTTGCTTCCGCAACTGCGTTATCATAAGGACAACCTTTGGTACTTAATGA
ACGTTTGATTTTAAATGTTTCTAGGACTTCATCTATCAAATGATTATCAAATTCTTTGCC
TCTATCAGTGTGGAATAGTTTGATTTGTTCAAGATTATGATTTATTCTGCTGATTGCTTT
TGATACTAAATTTGCGTCCTTATTTTTACCTGCACTGTAACCAACAATTTCTCTATTAAA
TAGATCTATAAATAAACATATGTAATGCCATGTTCCTGCGACTTTTACATATGTCAAATC
ACTTACTAATGTCTCCATTGGTTGTTCTCTATTAAAAGCGCGATTCAAATGATTTTTAAT
TAGTTTTTCATTAGTTTCTTTTGGATGATTTTTGTATTTAGCTTTCGTATAAACAGAAAC
TAGATTATGTTTTTTCATGATACGAGCTATCTTTCGTCTTGATACAGTAAGACCCTTATC
ATTTAAATTATTTTTAATTCGTCTTGTACCAAAGACTTTTCTATTAGAATTAAAAATATT
TATGACAGCACGTTCTACGTTTGAATCATCTTTAGTGATTTTATTATCTTTTCTTTTTAT
AGAATCATAATAGGTACTTCTTGGTATTTTTAGGACTTTACACATTGCTGATACTGAATA
TTGATGTGCATTCTTTTGAATGACTTCTATTTTCGTCCCATGATCAGCGCTGCTTGCTTT
AAAATATCGCTCTCCATTTTTAAATGTTGAACTTCTTTACGTAATTTAATCAGCTCTTTT
TCTTCATCTGATAAGTTATCATGGTGATTGAATGTACCCGTGTTTTGATGTTGCTTTATC
CATTTTCCTAACGCCGAAGGTGTTAAATCAT
>ST140_ERR1764920_k141_1 flag=0 multi=48.5845 len=798
TTGTTTAGCAAACAATTTATCGATATAAGCGTCTTTGATGAAAGTTCGTCCATTTTGAAT
GACCACGTCTCCATCATTTATTTCAAATTTTGTAGCATCTAGCTTAATCCCCTGTGGTCC
TATATTAAGAGACTGAGCAACACCATTATCATCATATCTAAGAGTTGTGCCGTCGGTTAC
ATTTTGAACAATCTCGTTCAAGACATTAGAAAGAGTCCTATTCGTTGCGTTAAATTCATT
TTTAGTGATTCTTTGTATAATTTCTTGACCGTTCTGAGATATTCTAGTGTTGTATTGTGT
TAAGATTTGGTCTCTTTCTCTATTAGAATTTCTTATTTGTCCATCTGTGTAAGACCTTGC
ATCTCTTTGAGTGTTTTGAGCCAAGCTATTGGTAAACTGATTCGATAATCTTTTGGCTTC
ATCAGCCTTGTTTTCAGCGTGCGTTTTAGCTTGTTCAAATTTCTCTTTGGCATCCTGTAT
TGCTCGTTGTTCTTCTTCAGATATTTTACCATCAGCATATGCCTGTGCTTCTTGAGCTTT
TAGCTCGTCTTGCGTTCTAACATACTCTTTCAGTGCTTCTTGAGCGTCAGCATTAGCTTT
TTGAATACTAGCCTGTATCTCAGGATTATTAGCAATATCTTTGAGTTGACTAGTCACATA
ATTTCTAGTGTCTCTTTGAGCATTGTTGATGAGGGTGTTAGACAATTGCCTTGATTGTTG
TTTTGCTTCTTTTGCTTTATCTTCTGCGTAGCTTCTAGCTTCATTTATACCTGCTTGATA
CTGTTGTATAGATACTGT
>ST140_ERR1764920_k141_107 flag=0 multi=80.7353 len=1550
AGCTCTTCGGCTGTATCAAATGTCTTTTTCACACCTTGCCAATCTGGCACGATATGACCG
TGAAAGTAATAAGTGTCGTTTACTACATGGATATGTGCCACTCGCTCGTTATCCTGATAC
AGATATCTCTTAGAGCCGAAAAATTGCTTTAAGTATTCTTTACGTGCGCTATCGGTTTTA
GGCATTTATACTTTCTGCCACTTCTTGAACATTTGGTTATAAGTAGTATCAAACCAGTAC
GGATCACGTGAATGTTTCTGTGGTACATTAAACAAATGTGGCTTCTTCTTACGTAGTTCA
GCCTCTTTACGTCGTTGCCTAGCCATTTCACGCTCTTTGCTCTCTCGCTCCATGATTTTG
GATAACACGATTTCTTTATACTCAGCTAGGCGCATGCCATAAGGTGCGTTTAAGGCTTCT
AACAACGCCCAGCCACCTCGTACTCTTTTTGCAACCATTCCGGGAGTTAACCCATTCTTT
TTTATCAATTCATTTTCATGTTCGGTAAATTTATATGGTTTACCGTTAATCTTTACGATA
CTCATTTATTCCACCTCTATACATTTACTTTTTTAATCCAATCCTCTAATTTGTGCGTGT
TGTGATTTCTAGTAAATAGTTCACTTACATTAACACCTAGAGCATCTGCCAATTTATCTA
ATACATTTAAGTTAACCATCTCAGCTTTTCCGTTTTTATATCCACTAATAGTTGATCTTG
ATACGCCAGTTTCATTGTACAAATCTTGAACACTTACGTTATCTCTAGCCATGATTACTC
TTAAATTAGTTGCGAATACTTCGTTCAACTTCATTTATTCCACCTCTACATTTACATTTC
TAATTTTTAAATTGTCATACTCTAGTATTTCGTCAGGATTGTTATATAAGTAATCTGCCA
GCGTTTCTTTTTCTTTATCCACATCATCAAAATGCTGATATTCAACTTCCGTAAGTACCC
TTATATCAATCGTTGCATTTATATATGCTTGTTGTTGCATTAGATCACTTCATTTCTCTT
TTGCGTTCTCGTCTTGCTTTAATTAATTCCTCGTACGTAATCCATGTTTTACCTGTATAC
TTAGGTGCTTTACATATCCAATTGAGTTTTATGGTTCTGTATTTATGTCTGAAAATCTTA
GCTTTAAGTTTTGCTACTTCGGTTGGCATACCTTTAATGTCGATAACTTCAATCAGTTTG
CCATTGAGATATAACGCGAAGTCTGCAATATATTCAATCTTTCGTTGTTTATCTAATTTT
GGTAATAATTCAAATTTCGGTTGTAGTTCGATACGATCATAGTTAGTGCCATTCATATTA
CTTTCTAAATATTGGTAATATTCGCACTCTACTTTGCTATCAAATACAATCCCTTTGTAC
TCAACTTTCTTAGCGTTGTATTTACTCACTGTGCCACCTCTAAATATCAAATATCGTTGC
TTGTAACCCTAGCTCTTGCTCATATAGAAGCCTATGAGTGCCTTTGAATCGTTTTAGGTC
ACTATTAGTCATAATTTTCTTTTCGTCGCTGAAATGGGCTCCTGTGAGCG
>ST140_ERR1764920_k141_2 flag=0 multi=60.5524 len=666
GACACCGACGGTGTAGTTATTGATAATCTGAACGACGGTTATTATGATCACTCACAAAAC
ATACAATTGCCAAAAGATACATGGGTTAGAAGATCTATTACTTTCACCCCAACGTACTAT
TTATCTGACAACGGAATTACTCTTAGCCTGAAAAAAACATCTAGTGGCGCTTGGTATTCT
GGATGGGTTGGCGGTAGCAATGATATCGAAAATGTTTGGATTAAAGAGTTCCAGTTGGAA
AAAGGCGAAATAGACACAGGACAGAAAGTTAACACCGACGATGAGCAAGCAGTCTACGAT
AATATCAACACAAAGATAACTGAACACTCTACAAAAATACAAGCATTTGAAGATAAAATT
AACTTAAAAACTTACCGAGAAGAAATTACTCAAACATTAAATCAGCAATTGGAGCCTTTA
AAAAATGATATTAAACAACAAGCTTCTCAGATTGAGTTGTTGCCAGATAAATTAACTGAA
ACAGTGTCTAAAAAAATCTATGAGACAACTATTTCTGGTTTAGTAAAAAGATTAGAAGCA
GAAGAGGCTAAAAGAGAAACTTTGTCTAACAAGATTAATGACACAGTATCTATACAACAG
TATCAAGCAGGTATAAATGAAGCTAGAAGCTACGCAGAAGATAAAGCAAAAGAAGCAAAA
CAACAA
>ST140_ERR1764920_k141_108 flag=0 multi=1.0000 len=493
AAGTAATAGTGATACAAACTATATTCATACATTGGAGAATAAAATGGATGCGGTTATTAA
TTGTTTGGTTAGTTTGGTTGAGTCTAATCAAGTTATCGCAGATAAGGATTATGAACCAGT
TATTAATAAGTATGTGTTTGACAATGAAGTAAATAACTCTATCGATAAACGACAGCGTCA
CGAATCTACAAGAGTTAGGTTTAGAAGAGGAGGCACGATAATCTGATGCAAGATACAATT
CAAATAGACAACAAAACAATTGAATGGCTGGTTGTACAAAGAGGGTTCGAGATACCCTCT
TTTAATTTTGTTACTGAAAAAGAAAACGTAAAAGGTAGAGCAGGTTCTATTGCTAAGAAT
CGTTATTTAAATGATATCGAATTTGATTTACCATTAATTATTCAAAACGAAAAATTGTCA
CCAGGTGGAGAAAAAACACACGATGATATATTAGAAGCATTGGTCAAGTTCTTCGATATT
AAAGATTTAACAC
>ST140_ERR1764920_k141_110 flag=1 multi=1.0000 len=498
TTCCGATAGCGTTTCAGACTCAGATAGCGATTCTGACTCAGACAGTGATTCGGATTCAGA
TAGCGATTCAGATTCCGACAGTGATTCGGATTCAGATAGCGATTCGGATTCCGATAGCGA
TTCCGACTCAGATAGCGACTCAGATTCCGACAGTGACTCAGATTCCGACAGTGACTCAGA
CTCAGATAGTGATTCAGACTCAGATAGCGATTCCGATTCAGCAAGTGATTCAGACTCAGA
TAGCGACTCAGATTCCGACAGTGACTCAGATTCAGCGAGCGATTCAGATTCAGCAAGTGA
TTCCGACTCAGACAGTGACTCAGATTCAGACAGTGATTCCGACTCAGACAGTGACTCAGA
TTCCGATAGCGATTCCGACTCAGATAGCGACTTAGACTCAGACTCAGACAGCGATTCCGA
TTCCGACAGTGACTCAGATTCCGATAGCGACTCAGACTCAGACAGTGACTCAGATTCAGC
GAGTGATTCCGACTCAGA
>ST140_ERR1764920_k141_3 flag=0 multi=24.8210 len=666
GACACCGACGGTGTAGTTATTGATAATCTGAACGACGGTTATTATGATCACTCACAAAAC
ATACAATTGCCAAAAGATACATGGGTTAGAAGATCTATTACTTTCACCCCAACGTACTAT
TTATCTGACAACGGAATTACTTTAAATTTAAAAAATGCTTCTAATGGCTCATGGTATTCT
AGTTGGGTTGGTGGAAGTAACGACATTGAAAATGTTTGGGTTAAAGACTTTCAGTTGGAA
AAAGGCGAAATAGACACAGGACAGAAAGTTAACACCGACGACGAGCAAGCAGTCTACGAT
AATATCAACACAAAGATAACTGAACACTCTACAAAAATACAAGCATTTGAAGATAAAATA
AACTTAAAAACTTACCGAGAAGAAATTACTCAAACATTAAATCAGCAATTAGAACCCCTC
AAAAATGATATTAAACAACAAAATTCACAAATTGCGTTGTTGCCAGATAAACTGACTGAA
ACTGTATCTAAAAAGATTTATGAGACAACTATTTCTGGTTTAGTGAAAAGATTAGAAGCA
GAAGAGGCTAAAAGAGAAACTTTGTCTAACAAGATTAATGACACAGTATCTATACAACAG
TATCAAGCAGGTATAAATGAAGCTAGAAGCTACGCAGAAGATAAAGCAAAAGAAGCAAAA
CAACAA
>ST140_ERR1764920_k141_4 flag=0 multi=1.0000 len=340
CGTATAATTTAATAAATACCACTAAACTAAATTAACGAGGTGCCTTATGTATAAAAATTA
TAACGTGACCCAACTTAAGCCAGGATACAATTTACAAATAGCGACAAATTCTCAATTTGT
TTTATCCTATGACCTATTTCAGAACCCGACAGATACTAGAACTTTAATTCCATTTTTAAC
AATGATTCAAAATACCTTCGGTTATTTACCAGAGTATATTGTAGTTGATGCAGGTTATGG
TAGTGAGCAAAACTATATGGCTATTATAGATGATTTTAATAAAACGCCACTTATTACATA
TGGCATGTTTATTTAAGATAAAACTAGAAAGTTTAAAAGT
>ST140_ERR1764920_k141_19 flag=1 multi=1.0000 len=359
TTAGTAGAGCTAAATGAGTAAGCGAGAGCCGAAGAAGAGGAAAGAAGCAAGAGATTGTCA
CAAGTCAAGAAAGGTTCTTAGCGACGAAGGTAGCCAACTTACGTTCCGCTAGAGTAGAAC
GTTGCCAGGCAAGTTGAGACCGCAAGGTCTCTTTTTTTATGTCTAAAATGTCAAAATAAA
AAGCAAACACAAAGAAAAATGGCTTGGCAAAGTGAAAACGTTTGAATCTGACGAAACGAG
AAAAGAGCGCAACGAGTTTAGTAGAGCTAAATGAGTAAGCGAGAGCCGAAGGAGAGGAAA
GAAGCAAGCGATTGTCACAAGTCAAGAAAGGTTCTTAGCGACGAAGGTAGCCAACTTAC
>ST140_ERR1764920_k141_20 flag=0 multi=61.5627 len=923
AAGAAAAATTATTAAATCAAGCACTCCTCCTGAAAATCCTGTGAATGACATGTTTTGGTT
AGATACAAGTAACCCAGAAGTGTCAGTGTTAAGAAGGTATTGGAATGGGAAATGGATAAA
ATCCTCACCAGAAAAGGCGAGTGACATTGGCGCCATAAGTAGAGAACAAGCATTGTTTAG
CGAATTAAATAATATATTTATAAATCTGTCAATACAACATAGTAGATTACTAAAAGAAGT
TAGTGAAGTAACAGAGTCTGAATACTTAGTTAATTCAGATGTTAAACGACAAATAAATGA
AAAACTTGACGCTACAGTAAGTATCTACCAACAAATAAAAAGTAACTTAGAGAGTATGAC
TCCAGAAACTGCTACAATTGGAAAGTTAATAGATACACAATCACTATTTTTGGAATATCG
CAAAAAATTACAAGAGCTTTATAACGTGATTGAAAATGCTAAAGTTACAATAAATGAAAG
ATTTAAACTTTTACAATCACAATACACAGATGAAAAATTCAATGAAGCAATGAGTAAGGT
TGCCGAAAGCTTTGGTGGTCATTGGGATGAAAACCAAAAACAACTTATTGCTGATGTCCC
TAAAAAAGAAGATTTAGAGGCATTACGTCAAGCTTTAATACTTAAACAAAACGAAAATTT
AAATTCATATAATCAAAAAATAGAACAGCTACAAAAAGAGTTTAAAAACCTGGAAAATGG
TATGGAGTTAGCTGTTAAGAAAACCATTAAAGAGATAAATGGTTCTGGAAATTTATACCG
TTATTCTTCTCCTATGGCATTTAAGGAAGCACACTATTACCAAGCGGATGTAATTACCGC
AGGAGACGACAAATTAATCAACTACAGAAAAAGATATAAAATAAACTTTGGGGCTTTAAA
CTACTATAAATGGGAAACTAACA
>ST140_ERR1764920_k141_5 flag=1 multi=27.9012 len=647
GAAGTCGTAACAAGGTAGCCGTATCGGAAGGTGCGGCTGGATCACCTCCTTTCTAAGGAT
ATATTCGGAACATCTTCTTCAGAAGATGCGGAATAACGTGACATATTGTATTCAGTTTTG
AATGTTTATTTAACATTCAAATATTTTTTGGTTAAAGCGATATTGCTTATGAAAATAAAG
CTGTATGCGAACGCTTGACAATCTATTCTTTTTAAAGAAAGCGGTTGTCAGACAATGCGT
TAAGAAAAATTAAAGCGGAGTTTACTTTTGTAAATGAGCATTTGATTTTTTGAAAACAAA
GCAGTATGCGAGCGCTTGACTAAAAAGAAATTGTACATTGAAAACTAGATAAGTAAGTAA
AATAGATTTTACCAAGCAAAACCGAGTGAATAAAGAGTTTTAAATAAGCTTGAATTCATA
AGAAATAATCGCTAGTGTTCGAAAGAACACTCACAAGATTAATAACGCGTTTAAATCTTT
TTATAAAAGAACGTAACTTCATGTTAACGTTTGACTTATAAAAATGGTGGAAACATAGAT
TAAGTTATTAAGGGCGCACGGTGGATGCCTTGGCACTAGAAGCCGATGAAGGACGTTACT
AACGACGATATGCTTTGGGGAGCTGTAAGTAAGCTTTGATCCAGAGA
>ST140_ERR1764920_k141_7 flag=0 multi=125.0000 len=207
CAATAGTGTTAAATCTATTTTCACTAATATGAAAAACTGGTTATCTAGTACGTGGAATAA
TATCAAAAGCAATACCGTCGGCAAGGCTCATTCGTTATTTACGGGTGTAAGGTCTAAATT
CACAAGTTTATGGAATGCGACGAAAGATATATTTACTAAATTAAGAAATTGGATGTCAAA
CATCTGGAACTCTATTAAAGATAACAC
>ST140_ERR1764920_k141_8 flag=0 multi=1.0000 len=209
CGTATAATTTAATAAATACCACTAAACTAAATTAACGAGGTGCCTTATGTATAAAAATTA
TAACGTGACCCAACTTAAGCCAGGATACAATTTACAAATAGCGACAAATTCTCAATTTGT
TTTATCCTATGACCTATTTCAAAACCCAACAGATACTAGAACATTAATTCCATTTTTAAC
AATGATTCAAAATACCTTCGTTATTTACC
>ST140_ERR1764920_k141_10 flag=0 multi=1.0000 len=284
TTGTTAACAAGTTTTTAGGAGAAAAACAAACATCTTAAAAGGAGGAACAACAAATGGAAC
TACTCAAATACGCAAAAATAACACTCCTAATCGTCATCTTGGCGGAAGAGATTAAGAGTG
TTGCTGAAAAGCGAGTCACTAACACTCGAATTCATTTTAGAGAATTAAATGAATTCAAGA
AAGAGTATCGAAAGCTAATAAATTCAATTCATTTTAAAACTGATGACAGTCTCTAGAACA
AAAGAAGCAACCGTCAATTTTAAAACTAGGGTGAAGATTTTTAG
>ST140_ERR1764920_k141_74 flag=0 multi=96.7909 len=24119
ATAGGTAGGTTATCCACGTGTTACTCACCCGTCCGCCGCTAACATCAGAGAAGCAAGCTT
CTCGTCCGTTCGCTCGACTTGCATGTATTAGGCACGCCGCCAGCGTTCATCCTGAGCCAG
GATCAAACTCTCCATAAAAATCATGATGTTTGATTAGCTCATAAATACTAAATAATGTTT
GTAACTTATAGTTACGTTTTTGGAATTAACGTTGACATATTGTCATTCAGTTTTCAATGT
TCATCGTGTAAAAATAAATGGTGGAGACTAGCGGGATCGAACCGCTGACCTCCTGCGTGC
AAAGCAGGCGCTCTCCCAGCTGAGCTAAGCCCCCATAAAATGGAATTTAAGAAGTAATCG
GGAAGACAGGATTCGAACCTGCGACCCCTTGGTCCCAAACCAAGTGCTCTACCAAGCTGA
GCTACTTCCCGTTATTCAATTAATTTAAAAATGGCGCGCCCGATAGGAGTCGAACCCATA
ACCTCTTGATCCGTAGTCAAACGCTCTATCCAATTGAGCTACGGGCGCTAAAATGGTGCC
GAGGACCGGAATCGAACCGGTACGGTGATCTCTCACCGCAGGATTTTAAGTCCTGTGCGT
CTGCCAGTTCCGCCACCCCGGCAAAATAATGGAGCAGAAGACGGGATTCGAACCCGCGAC
CCCAACCTTGGCAAGGTTGTATTCTACCGCTGAACTACTTCTGCATTATTTTGCTAAATA
TAAAAATTAAATCGTAATGAGCCATAGAGGATTCGAACCTCTGACCCTCTGATTAAAAGT
CAGATGCTCTACCAGCTGAGCTAATGGCTCAAAAGATGGTGCCGGCCAGAGGACTTGAAC
CCCCAACCTACTGATTACAAGTCAGTTGCTCTACCAATTGAGCTAGGCCGGCTATATGTA
AGAATAAATGGTGGAGAATGACGGGTTCGAACCGCCGACCCTCTGCTTGTAAGGCAGATG
CTCTCCCAGCTGAGCTAATTCTCCGATTTGTCATTTGCCTGGCAACGTTCTACTCTAGCG
GAACGTAAGTTCGACTACCATCGACGCTAAGGAGCTTAACTTCTGTGTTCGGCATGGGAA
CAGGTGTGACCTCCTTGCTATAGTCACCAGACAAAATAACTTACTTATTTATGATACACG
CTTAATTAATAAGGTGCAATAGTTAATTTTACACTTTGTTGTGAACTTTGTCACATCAGC
TTTTAGTGTGTTTCGTCTGTTTTTGACGACTTTTATATATTACTTCATTCAATTGATAAA
GTCAACACTTTTAATCAACTTTTTTATTCTTCAAAACTCACATTTCTCGTGCTCTCTAAT
TCATAACACTTTTAGTATTCTATCATACACATATGTACAAAACCATACACATTCTATACA
ATTTTAAAGTACTTTTATAGCTGATTAAGATAAATTATACTAATATAGCAATTTTTGTTA
TAAGATATCTCAATGTCTATCATTAACATCTCTCATCAGAACTAATCTATATACGTATCG
TCATTTTCATCTAACAGCTAACTACCTTGTTTAACAGTCAAAAATAGCACCATTATCGTT
AACTATTACTATCAAAAACATTCAAACACGAACTAATTACCATAATTAAGAAAACCCTCG
CATACACATGTTGTATACACGAGAGCTCTTACTAACAATCAACGTCATTTATTTTTGTCT
CATATAAGGGAATAATAATACGTCTCTAATTGATGGAGAGTCAGTTAATAACATAACTAA
TCTGTCAATACCGATACCAAGACCACCTGTCGGAGGCATACCATATTCTAACGCTTCAAT
GTAATCTTCATCCATTTCATGCGCTTCATCATTACCTTGCGCTTTTTCAACAAGTTGCGC
TTCAAAACGACCTTTTTGATCAATAGGATCATTTAATTCAGTAAATGCATTTGCATGCTC
TCTACCTACAATGAACAATTCGAAACGATCAGTAAATCTAGGATCTTCAGGATTTTTCTT
CGCTAAAGGTGAAATTTCAGTCGGATGACCATAGATAAACGTTGGCTGAATAAGTGTTTC
TTCAACTTTTTGCTCAAAGAATTCATTTAAAATATGACCATATTTCATTGTATCTTTAAT
TTCAATACCATGTTCCTTAGCTAAAGCTTTAGCTTCTTCATCACTTTTAACTTCATAAAA
ATCTACACCAGTAGCTTCTTTTACAGCATCAACAATATGCAAACGAGTCCAAGCAGATTC
TAAATCAATCGTTTCCCCATTGTATTGTACTTTTGCAGAACCTAATACTTCATTGGCAAT
ATGTCTCACCATAGATTCTGTTAAATCCATAATGTCATGATAATCTGCATATGCTTCATA
TAATTCAATCATTGTGAATTCAGGATTATGTCTAGTTGATACACCTTCATTACGGAATAC
TCTACCAATTTCATATACTTTTTCAAGTCCACCGACAATTAAACGTTTTAAATGCAACTC
AATAGCAATACGCATGTATAACGTTGCATCTAATGCATTATGATGCGTTACAAATGGTCT
AGCAGCTGCGCCACCAGCAATTTGGTGCATCATAGGTGTTTCTACTTCCAAGAAACCTTT
ATTATTTAAATAATTACGCATTTCTTGAATGATTTTACTACGATTAATAAATGTACGAGT
GCTATCTTCGTTCGTAATTAAATCTAAATATCTTTGACGATATCTCTGTTCGATATCCTG
TAAACCGTGGAATTTATCCGGTAATGGTCGCAATGATTTAGTTAGTAGCGTGAATTTCTT
CGCTTTAACCGATAATTCGCCAGTATTTGTTTTGAACATTACACCTTCAACACCAACGAT
ATCGCCTAAATCAGCATTTTTCCATAAATCAAATTCGTCATCGCCAACTTGATCTTTACG
AACGTAAATTTGAATTTGTCCAGCTAAGTCCTGAACGTGTGCAAATCCTGCTTTACCTTT
ACCACGCTTAGTCATTAATCGTCCAGCTATAGCGACATGACTATCCGCTTCTTTTTCTAC
CAATTCTTCTTTAGAATACTGGTCCCACTCTTCTTTCAAATCACTAGATAAACCTGAACG
GTCAAATTTAGAACCAAACGGGTCTATACCAAGATCATATAATTCTTGTAATTTTTGACG
TCGAACCAACATTTGGTCATTCATTTCTTCTGACATAACTTTCTCTCCTTTAACTTGTTG
TAATCCTTTAGTATTCCAACTGGTACACTCAAACATATTCCTTTAAAGTTTTATAAAATA
TCAGACATTTTGCTCAACATACATCTCTTTCGATGTTTCTAATACTTTATCATTATCCAT
TGCACCTTAAAGTTATGATGTGGCATGTTTTCTTATATTCATAACATCAATTTTATCACT
TTTTTAATTTTACAAGAGGTTGTAAATGTAATAAAGCAATTTCTGTTTTCGGTTATGAAT
TACTTATTCATTTAAAATACGATTATCATTAATACAACCCTAAGTAAATGTATGAAAATT
ATCTTTCACAAACTTCAACAAAAGCCCAAATAAATTACAGCAATTTATCAAATATTGCTC
ACTTTGATTTTATGAAATAACTTAATTTTAACACATACTAAATCATCATATACTAATTCG
AAATCAAATGCATTTAGAGATAATCAAAATGCGGAAACATCTCCAATAATCAATCATCTA
TTCCCAATAAATTATGAATGTTCTCAACAATACATTATTTATATCGCCTTACACTGTCAT
CGACAAAAACTAAATCTTTCACTTTCAATTTCGAACGTGGTTCTATGACATTTGCTGCTA
TATCATTTAATGGGATTAAAACAAATGCACGTTCATTCATTCTCGGATGTGGCACCGACA
GTTTTGGTAAATCTATCATTTCTTCTCCATACAACAAAATATCCACATCTAAAGTTCTAG
GACCCCATCGTTCCTTTCTAACACGGTGTAAACATTCTTCTGTCTTCAAACAACATTCCA
ACAGTTGTAATACTGTGAGTGTTGTTTGAATCTCAACACACAAATTTAAAAAGTTAGGTT
GCTCAGTATACCCAACTGGCGCTGTTTCATAAATCGGAGAAATATTAAATACGTTAATAC
CATCATATTCATTCAAAATCTTTATAGCATCGTTTAACTGGCTTTCTCTATCACCAATAT
TACTACCTAATCCTAAGTATGCTTGAATCATTTATTCTCCCTCACAATTTCGATACCTAC
TCCATCATAATGACCCGGAATCGGTGGGTTTTCTTTAGTGATTCTCACTTTCGTTTCCAT
TACACGATTATATTGTGAATTTATACGATTTGCAATACGTTCAGCTAGATGCTCAAGTAA
ATTAACGGCCTTACCTTCCATAATTGATTTAACCTCTTCGAACACTTCACCATAATGAAC
TGTATCAATAACATTATCAGTAACACCAGCTTCAGCTAAGTCTACTTTCAAAGTTACATC
CACTTTGAAAATTTGTCCTATTTCATTTTCAGCTGATAAAACACCATGATATCCATAAAA
GCGCATACCTTTAAGAAAGATTGTGTCTTGCATTTTCATTCTCCTTTAAAAAATCTATAC
CTTTAGCTAATTTAGCATTCAACTCGACATTATGAACGCGTACTGCTCTAACGCCTTTCA
TAATACCATATGCAGTCGTAGCTGCAGTTACTTCATCTCTTTCAACCGGTGTTGTATCAT
AACCCATCATCTCTTTAGTGAAACGTTTCCGGCTTGTCGCTAATAAAACTGGATATTCTG
TTGCAACAAGTTCATCCAGTCTTGCCATAACTTCGGCTTCTTCATTTCTAGTTTTAGCGA
AACCTATACCTGGATCTAGCCAAATTTTATTTGAAGGTATACCAGCTATTTTAGCCTGAT
GTGCTTGTGCTAACAAAGATGTTAACATTTCTTCGACAACCGGTTCATCACGATTACCAT
TGCCATTATGCATTAAAACAATTTCCGCATCGTATTTGGCTACAACTTGAAACATGCGAT
GATCATAAAGGCCTGCCCATTGATCATTAATAATATCAACACCTAGCTTTAAACAAGCTT
CAGCAACTTCACTACGAAAAGTATCAACCGAAATTTTTACATCAAAACCGACAATCGCTT
CAACAACTGGTAATACTCTATTCAACTCTTCTTCCACAGTAATCATTTCATGGCCGGGTC
TCGTTGAAACACCTCCAACATCTATAATGTCAGCACCTTCATCCATCATCGCTTTCACTC
TAGTTACTGCTGATTCAACATTATTAAATTTTCCACCATCTGAGAATGAATCAGGTGTGA
CGTTTAATATGCCCATAATTTTTGTTTTAGTCATGTTAACCACCCTTTAATTATGTATTA
TTTAACTCTAATAAAATTTACTTCTGCGATTTACTAGTTATTAGTATATACGTTTATTAT
CTTATCATTCACTGGATGTTTTTATCAGAAAAATGTTTGATTTAACGCTCATATTTTTAA
AATTATACATGGTAGAAAAAAAGAGCAAGTTATCTCAAAAAGATAACTCACTCTTTTAAA
TGACGTTAATTAGTCATCGAATGAATATAAAGGTGTTGATAAGTAGCGTTCACCATTACT
CGGCAATACTGTTACTACTGTTTTACCTTTTCCTAATTCTTTTGCTTTTTGAATGGCAGC
ATAAATCGCAGCACCTGATGAAATACCTGCTAAAATACCTTCCTCTTTAGCAACTCGACG
AGACATTTCCATCGCTGTATCATTTCCTACTTTAATAATACTGTCATAGATTTCTGTATT
CAAAGTACCTGGAATAAATCCAGCACCTAAACCTTGTAATTTATGTGGACCTGGCTCACC
ACCGCTCAATACTGGAGAAGCCTCAGGCTCTATAGCAACAATTTCGATGTTAGGATATTC
TTTTTTCAGAACTTTACCTACACCAGATAACGTACCGCCAGTACCAACACCAGCTAGGAA
CGCATCGATAGTTTTCCCTTCAAATTGTTGTAATAACTCAGGACCTGTAGTTAACTCATG
AACTTCAGGGTTCGCAGGGTTTTCAAATTGTTGTGGCTCTAAGTAACCATGTTCTTCTTT
TAATTCTTTAGCTTTTTTAATTGCACCTTTCATCGCTTCTGATCCAGGCGTTAAAACTAA
TTCCGCACCGTATGCTTTTAATAAATTACGACGCTCTTGGCTCATTGTTTCAGGCATAGT
AAATACTGCTTTATATCCTTTAGCAGCACATACAAATGCTAAACCGATACCCGTATTACC
ACTAGTTGGTTCTACAATTGTATCGCCAGGTTTAATTTTGCCTTCTCGCTCTGCTTTTTC
AATCATTGCTAAAGCAATTCTATCCTTTACAGAACCACCTGGATTTTGATATTCCAATTT
TACATAAACATCTGCTGCATTGTCATCTACTACATTTCTCAATTTGACTACCGGTGTACC
GCCAATAATTTGAGTAATATTATCTACTGGTTTTTGTGCCATTAAGAACACTCCTTTTTA
GTTAGTTGTTGAAATCTTAGTTTATTTATCGGATATAGAATTATTTTATCAAATAAATTC
TAGAAGGCAAACAAAATTACTAAGGATTATACAACTATTTAGTTCTACATTTCACTAAAC
CGCTAAAAATAAACATTTTAGCGTATTGATTTAAATTAAATTACGCTAAACTTTCTAGCA
ACACGTTTAATTCTTCTTCAGTATATTTATATTTATTTCCACAGAAATGACATACTGCTT
CAGCACCATGATCTTCTTTAATCATATTTTGAATCTCAGCCTCGCCCAATCCTTTAATAG
CATTTAAAAATTTCTCATGACTACAATTACATTCAAATTGAACAGGCATTTTCTCTAAAA
TTTGCACATGGTCTTCACCTAAGATTTCGTTTAGTAATCCTTCTGGCGTTAATCCTTGTT
CAATTAATTTAGAAACTGGTGTCATTTCACTAATTGCTTTTTCTAATTTTGAAATTGTTT
CATCTTTGGCACCTGGCATAACTTGAATGATAAATCCTCCTGCTGCTTTAATCGTATTAT
CAGGATTTACCAACACACCAAGACCTACCGATGAAGGTGTTTGTTCACTTGTAGCATAAT
AATAAGTAAAATCTTCACCAAGTTCTCCTGAAACAATTGGACTTGCTCCAGAGAAATAGT
CTTTCATTCCAACGTCTTTAACAACCATAATAGATCCATTTGTCCCTACTGCTCGTCTTA
CATCAAGTTTACCTTGCTCATTTAATGGAAAATGAGTTTGTGGATGGTCTACATAAGCAC
GCACCTCGCCTTTAGCATTTGCATCGGCAATAATTCGTCCAATAGGTCCTTGGCCATCTA
CAGTGACTGTTAATTTTTGATCACCTTTCAACATTGCGCCCATCATAGCTGTTGCTGTCA
TTGTTCTTCCCATTGCAGCAGATGCTGTCGGCCATGTATAATGTCTCGTTTGTGCTTCTT
GAACAGTTTCAGTTGTCAAAGCAGCATAAGCCCTAATCTCCCCATCAAATGCTAATGCTT
TAACAATATAATCGTGTGTCATTATTTCAATCTCCTCTATTACTCTATATTTTAAAAATT
ACTTTACTTCATAAAATGCAACAATTGTACTTATTCTACACCCATCATTCTAAATAATGA
AGCAACTTGTTTGATTATTAATTATTCGTGCCATAATACCATTACTTAGTAAGTAATCGT
GTATTCCTTAAATCATAAAAGTACCTCTTTCTATAACTTTATCATAGAAAGAGGTACTGA
ATATAATCGATTATTTATTGTCTGGGTGATTTGGATCGTAAGGTTTTTCGATATTTGGGG
CTTGTCGATGTGCTGGTTCATCTTTTTCATCAGATTTATCAGCTTCTTTTTTATCCTCAG
CAATATCTTTTTCTTCTTTACGATCTTCACTTTCGTCACGTTGTCCATCTTCTAATTGCT
CTTTACGAATCTCTTCATAAGATTTACCGAATTTACCATCATTAAATTCAGAATCTTCAT
CTTTAACAACTTTAGCTGCATCATAATCAATTTCAGGTAATTTACCTTCGTAGAATAATG
ATTGAATTTGTTCAGCAACTAATGTTTCTTCTGTTAATAATGTTTCAGCAATTAAAATTA
ATTGTTCTTTGTGCTCTAATAAAATTTGTTTACAACGTTCGTATTGTTCTTTAACGATTC
GTTGAACTTCTTTATCAATTTCATATGCGATTTGGCTTGAATAATTAGGCTCACCTTGCA
TATCTTTACCTAAGAATACTTGACCATTGCTATGACCGAACTGTAATGGTCCTAATTTTT
TACTCATACCATATTGCGTAACCATTGAGCGTGCGATTTGTGTTGCACGTTCGAAGTCAT
TTGAAGCACCTGTTGATACTTCGTTAAAGTTAATATCTTCTGATACACGTCCACCAAGTA
AACCACAGATTTTATCTAATAACTCTTGTTCAGTCATTAAGAAACGATCTTGTTTAGGTA
GCATCATTGCATAACCACCAGCTTGTCCACGTGGAACGATAGTAACTTTATGCACTACTT
CTGCCTCATCAAGTACCATACCGATAATTGTATGACCAGCTTCGTGATGAGCAACAATAT
TACGTTCTTTCTTAGAAATAACTCGAGATTTCTTAGCAGGTCCGGCTATAACTCTATCCG
TTGCCTCTTCGATATCTCTCATGTCAATTTTCTTTTTACCTTCACGTACAGCAATTAAAG
ATGCTTCATTTAATAAGTTCTCTAAATCAGCACCTGAGAAACCAGGTGTACGTTGTGAAA
TTGCTTTTAAATCAACCGTTTCATCAAGTGGTTTATTTTTAGCATGAACATGAAGAATTG
CTTCACGGCCTTTCACATCTGGACGACCAACTTGAATTTGTCTATCAAAACGACCTGGAC
GTAATAAGGCTGGGTCAAGGATATCAGGACGGTTTGTAGCAGCTATCATAATGATACCTT
CATTTTCACCGAATCCATCCATTTCAACTAATAATTGGTTTAGGGTTTGTTCACGTTCAT
CATGACCGCCACCAACACCTGCACCACGTTGACGACCAACAGCATCAATCTCATCGATAA
AGATGATACAAGGCGCGTTTTTCTTAGCATTATCGAATAAGTCACGAACACGGCTCGCAC
CAACACCAACAAACATCTCTACAAAGTCTGAACCACTAATAGAGAAGAATGGTGCGCCTG
CTTCACCTGCAACCGCTCTAGCAAGTAATGTTTTACCAGTACCTGGAGGTCCAACAAGTA
AGACACCTTTAGGAATCCTAGATCCCATTTCTTTGAATTTTTTATTATCTTTCAAGAAAT
CAACAATTTCAATTAATTCTTGTTTTTCTTCATCTGCCCCTGCTACATCAGAGAAACGAA
CACGACGTTTATTATTATCGTACATTTTTGCTTTAGATTTACCAAAGTTCATCATACGAC
CGCCACTACCGCCACCTTGTGCTTGGCTTAGGAAGAAAATAAATAATAACGCTATGACTA
CAACTGGAATTAATGTTGAAAGTATACTCACAAAGACACTTTGTTTTTCTTCTTCTTTAA
TCGTTAATTTTACACCGTTTTGCTTTTTAGCAGCATCAGTAATTTTTTGTAATTCTTTTT
CGTTGTTATATAAAATAGTTGATGAATAGTCTTCATCATTTTTCGTTTTACCACTTACCA
TATAGACATTTTGTTGTGGTTGGATTTCTAAAGTTTTAAGGTCACCTTTTTCCAACTTCT
CAGTAAATTGATTATATGTAAGCTGTTTCGGCATATTTCCATTACCGTTTAAATATGAAA
ATAGACCAAAAATAATAACGCCTATTATTACGATAACTAGCACATTGCGAAAAGCTTTCT
GCATGCGTCATTTCCTCCTACTTCCCATAATAAAACTAACAAAAATTGTAACATATGACA
TGTTTTATAAGCTAGTAATTGAGCTTAACATCAATGTCATTCACACCCTGTGTTAGTTTT
ATCAATCTCTATATTTTTCAACTTTTTAAGACATATGTCTTGTCTAAAATTAAATATATA
TGAAATACATTTTTCATATTTTTGAGTCTACACTATTATTTCTCAAACGCATAGTAATAA
TAACTGAAATTGATTAAAAAATTAATTTGAATACACTTCAGGTTTTAACGTACCGATATA
TGGTAAGTTTCGGTATAATTCACGATAATCTAAACCGTAACCAACAACAAATTCATCTGG
TATTTTTTTACCTACATACTTAGCTTCAATGTCCGCTTTACGACGGTTTGGTTTATCTAA
TAAAGTAACTATTTCTAATGAATTAACTTTTCTAGATTGTAATAATTCAGTAATTGACTT
AAGTGTAGTACCAGTCTCTAAGATATCTTCAATAATTAATACGTCTTTATTTTCAATAGA
AGAACCTAAATCTTTAATGATTTGAACTTCACCAGTTGACTCAGTGCCTCCGTGATAACT
AGAAACATCCATGAAATCAATTGATAAATGGGTATCAATTCGTTTAATTAAATCTGACAT
AAACATTGCTGAGCCTTTTAAGATACCCACGCATACTAATGGTTTACCTTGATAATCCTT
TGTTAATTGTTCTCCCAATTCCTTACAGATATTTTGAATATCTTCTTCAGTTAACAATAC
TTCTTTCAAATCATTATGCATAACGCTATTCATCTCCATTTTTACTAATTATAATCCATT
GTTTTATTGTTTGTTGTTGATATAAATCTCCTACCGCAATAATGCGCTGTTGTTTATCCA
ATACGATTGGCATTTGATCCCGAACCCACTGTTGTACTTTACAATCTATAAACAGGCGAT
TCACTTTCTTATAACCATCGCGCCCATTCAGTTTAAATGTATCGCCACTTTGTCGTGTTC
TCACTGTAAGCGGAAATAAACATTTTGGTAAATTAGAATGTATCTCTAATCGATATTTGT
TAAAAATATAATTACCTGGCTTTTCAATAGTTTGAACTCTAAAATATGTATCGCCATTAT
TTTTAGCCATTATTATTAATTTACCATATGCGATTTGAATTATCCATTTATCCGTGAGAT
TAATACTGAATTGTGCTTTCTTACTACTAAATTGTTTAAACCACTCTTCGTATGTTTTAG
CACTAATATTAAACAACTCATAATACTTTGATAATAGGCAATCCAACACAACCATCTTTA
ATGAGTTTGGCAAGTTATTAAAAGATTGTCTAGAAACCTCTAAATATTTTGACTGTTCAT
CAAACTTCACAAATTCTTGAATAAATTGTTTAGCTGAATATTGCAAAATATCATATTGTT
CATCATGCCATTGTTTTAATTTTAATAAATGCGATACTTTAAGTTGATTATTTTCATCAA
TAGCTGGAATAATTCTATTACGAATATCATTTCTAACATATTTGTTATCTTTATTAGATT
CATCTTCAAAATATGGTATTTGATATCTCTCTTGGAATTGTTTTATTTCTTTTTTAGAGA
CAGCTAAAAGTGGTCGATAAATCTGATAACCTTTTCGCTTCGACAACTCATCAAATCCTA
GTTTATTACGCGTTGATTTCCCATTAAAAATACGATACATAATAGTTTCTAATTGATCGT
CCAAATGATGCGCCGTTAGCAATACATCCGCTTCTAATACATTCATCATTTCATCAAACC
ATTCGTAACGTTTAATTCGAGCTTCATTCTGAATGCTGTTATTTCGATTGAGACTATGCG
ACAAATCCAACTTTTTGATATGTAAATCGATGTGATGACGTTCGCAGTATGCTTCTAAAA
ATCTGGCTTCCTCGATTGAAGCTGACCTAACGCCATGATTGACATGTAAACATGTTAGTT
TTCTATAACTATCTGTATAATCATTTAGTAGTTGATACAATAAACACATACTATCAATAC
CTGTAGAAACAGCGACAACAATATGGTCATCAACATGCCAACCATTACTATTTAACTGCA
TAACATCACCTCACTTTTACAATTTTCAAAAATGGTATAAGTCTTAGTTATATCATTACA
AATAAAAGAGACTGCTCCTTATTTAAGAAACAGTCTTAGAGTGTCTAACGCTGCAATCGA
TTATTCGATACGCATCATTCTAAATATATTCCTTATCGAAACAGTCTTTATTTATTTTAA
TTAACGTCTAGAACCTTTGCCACCGCGTCTAGATTCTGTTTGACGTTTGATTGAAGTTAA
TTTATCTTCACTATCTTTTAAGAAATTGCTTAATTTCTTTTCAAAATCTTCGGCTTTTTG
CACTGGTTTTTGATGACTTGGTTTACTCGTATGTTGTCTACGTGGACGGTCTTTAGCTTT
CTTAATTGAAAGACTAATTTTTCCATCATCAGCAATAGATAATACTTTTACGTCTACTTC
ATCACCAACAGAAAGGTGTTCTTCTACGTTTTCAACATAATTATCTGCGACTTCACTAAT
GTGAACTAAACCACTTTTTCCTTCAGGTAATTCTACGAATGCACCAAACTTTTTAATACC
AGTGACTTTACCTTTAAGCTTATTTCCAACTTCGATTGACATATGTTAAATAAATCCTCC
CGATTTGATTCGATTTTCCCTTATTATATCCTTGTTTGGATTTTTTCACAATGTCTATAC
TCGGATAATTTTGAATCAATTTGGATTTATTTTTTCGAAGATTTTGAGCTAGACGAATCT
TTGTCTTCTGGCAACCTAAAAATCACTTCACCTTTGTTGCTTAAGTAATAATCATCACGC
GCAATTTTTTCAATATAATCTTTGTCATTCAGATTATTCAACTTTTCTTTTAACGCAATT
TCTTCATTTTGTTGCTTTTGAAACTGTGCTTCTTTCGCTTTTCGCTCCTGTGCATCAATA
TCATTGCGATGTTTTTGGACAACAAGCAAGATTGATAAAACAACAATTATCGCAAGTAAT
ACGCCCGCAAATACTGTAATACGCCTACGAACAACACGCATTTTCATTTTTTGACGTTGT
TTTTTCTTGTTCTCTTGCGACGTGTACTGATTTTCTATATGTTCTACTTTATTTTTCATT
GCTTGTCACCTCCAATTTACGCTTCTTCAAGTCGACGCTCTTCAATGATTTCATACATGC
CCTTCGCGTTATCTTTAGATGCATGTTCATTTAATGCAGTTACTTTAACTGTTACTAATT
TTTGACCAAAGCGAATCGTCAGCACATCTTCAACTTTAACATCCGATCCAGCTTTAGCAA
CATTACCATTTATTGTAATTCTACCTTGATCACTTACCTCTTTTGCTAGCGTACGTCGCT
TTATTAACCGTGATACTTTTAAATATTTATCTAATCTCATGTATTACTCTCCCCTTTTTC
TAGCCACTGCTTTAACGCGGCCTCATCAAATGACTTATCCTTCGTCTTCTCATATAAATT
TAAAAAATGCTCTGCAAATACTTTTTCAAATTTAACTCTTGGCTGTTTACCTTCAGCATC
TTTCGCCTTAGACCAAATTTCTTTTAAGTCATCGATAGTTTCAGCATTAGCATCACCAAA
TATGTGTGGGTGTCTACGAATCATTTTAGCATTAAGACTTGTAATCACTTCTTTAATGTC
GATATACCCTTCTTTTTTACCAATACTAGTATGCAATAACACTTGTAATAAAATATCTCC
TAGTTCTTCAATCATATGCCAATCATCTTCATTGTCAATAGCTTCGAACAATTCAAATGT
TTCTTCAAGTAAATAACGTTTAAGCGTTTCATGCGTTTGCACTTTATCCCATGGACAACC
TTTATCTTCATCAACTAAAGTATCAATCACTTCCGTCGCAAAATCAAAGTCATGATACAA
ATATGTCGGTGTTGTGATTTTTGGTACGAATACACTCGTCAAATTATTGAATGCATTTTC
ATCATGATCCAATTCATATAATGGGCATGTCACAACGTTATCCGTACCATCGCTTCGTGC
ACCAGTGACAATTTGAACAGGATAATCATCAGGATATCGTTCCATTAAAGTGATTTTCAA
ATTAGCAGCAACCATTGCACTATAAACTTGCGTAATCAATGTATGCGTTCTAACATTAAG
TGTTTCTTCTTGTAATGATGTCGCATCTAACAGTGTGAAGCCATCATTTGGATCTACATT
AACTGCTTCAAAAACATCATCAATAAAGCTTTTCCCACCTAAAACTTTCACATCTATATC
AGTATTGTCCTTTGCTAAAGCCAGTAATTTCACTGTAGTTGTCTCAGCAACTCTAGGATG
ACCCGGAACCGCATAGACAATATCTTTTTCATTAGCAGCTTCAACCAATTGCGCCACAAT
ATCATTATAGACATCTTCAAATTGGTCATGTGTTTCATAAACATGGTCAAAACTCTGAAA
TGTTAATTCATCTTGCAATGATTCTATAACTGGATGATCTAACGTTCTTGCATAAACTTT
ATCTTGTGTCTTTAAAAATTTATATATCCCTAGCGGCAAATCATCAATGCCATAGTTTCC
TAAGCCAACAATCGTAATGGTATGTGCCATCAACGTCTTCCTTTCTTAATTTGATACAAC
TTTGAACCAAATGGTAAATAAGTTAACTCTTTATATGTCAAAACATTAAATCTAAAAATA
TAGAAAAACAATGCAATGATACCTAATACTGCTGCACATAATAATTCAATGAGTCCAGTG
ATTCTACCGTGTGTTGTCACTACGTTTAACACGCATTGTACAACAATCGACATAAATACC
ATACCTAAAACAACATTGATAAAAAATCGTCTCATCGCATGTAAATGGTATTTTCTCGTG
ACAGCAATATGGATAATCGTACCGAATATAATTAATGATACAACAGTACTAATGCTCGCA
CCAATAATGCCACTTAAACGAATCAAAATGATATTAAGTATAAATTTAATAACCAATCCT
GCCGTCATACCGACAAAAATAGGTCTCACAGCATGTTGAGCTTGTAATAATGCCATATCC
ATCATAATTAACGATACACAAATGACCGTAATCATATAAACGCTTAACGTTAAGGTTAAA
TCATTCGTCTTAAAAAACACACCGTTCATTAAGGGCAATAAATTAATTAATCCTATTCCC
GCTGCTGTACTTATTAAAATCGTAATCTTTAATGACGCATTTGCATAACGATTCATAAGT
ACCTGATTGTTCATTTTGATTGCGTCACTTAACAGAGGAATGAGCGCAAAACTAAATGTT
GTAGTTACAATCAATCCCATCTGAATAAATGATGCACCACGGTCATAGACTCCTTTTTCA
GTTATGGCAACATCGAATGGCACGCGTATCGCTTGAAGTGACTTAATAATAGTAACACTA
TCAATCACTTGCCATAAAATTACGATTAATTGACTGATAGCGAAAATCAAAACCGAAAGT
GCGAACTGTTTCCAAACAATCTTTGCAGTGTTATTTACCATTTTAAACTTAAAAGGTCGG
TGCGCTACTAAATAAATTGAAGAACCTAAAAAACCTATCGTTGATGCTAAAATAGCAATT
GTTCCCGCTTCATATATCGTCCAACCTCTATCTACAAAAATAACAATAGTAACAATGATA
ATACCTACTCGTATAACTTGTTCTATAACCTGGGAAATAGCCGGAACTGTCATATTATTT
GCAGATTGATAATAACCTCTTAACACGCCAAGCATACCTATAAATATAAAGCTTAAACTT
GCAGCTTGAATCATAGGTGTTAAATGGCTATCACCCATCATATGTGCAATGTTGTTCGCA
AACACAAAAATAGCAATAAATAATAACATACCAACTAATTGTATATAAGCGACTGCTTTT
GCATATGCTTCGTCACTATGATACTTCCCTATATTTTGTGTAATTGCACTAGGAATGGCA
TTCATCGATAATATCATTCCTAATGCTACAATTGGATACACTTGTTGATATGCATACAAA
CCTGTATCGCCTAATATATTTTGATATGGAATTCGATATACAGCACTCAGAATTTTAATG
ACAATTAATGCAGCAGTTAACACGACAACGCCATTAAATGCTTCTTTATGCTTCATCACT
GATTCTCATACTTTCTTCAATGCACTTAACTAAAAACTTCAAACTATCAAGCCATTGATT
TTGTTTCGTTAAAGTAATTGTCATTGCATTATTTTGAACACCAACCTTCATTGTTCTACC
TAAAGGTTGTGTTGCTTTGAACAGCACTTCGCCATCAATATTTTCAGTGGCTTTTACAGA
TAAATGAATATCAATTATTTTCCCTTTATCTTTAATCAACGTGATACCTGAATGTAATGC
GTGTACTTTTATTTCCACTATATCAAGCAAACGTGCTACTTCAACAGGATAATCATTGAA
ACGATCAATTAATTCATCTTTAATGTCGATAATTTGATCAAATGTTTCAGTTTTTCGTAG
CTTTTTATAAATTTCAATTTTAGCTTGTTCATTTGCAATATATTCTGTTGGCAAATATGC
ATCCAAGTTTAAATCAACTTCGACTTCTGGCACCTCAGATTCTGGTTCCTTAATACCACG
TTTTTCATTTACAGCTTCTTCTAACATTTGACTGTACAAATCAAATCCAACTGTATCAAT
AAAGCCGTGCTGTTGTTTACCTAACAAATTACCAGCACCACGAATGTTCAAATCACGCAT
CGCAATCTTAAATCCTGAGCCTAACTCCGTAAATTCTTTAATCGCTTGTAATCGATCTTC
TGCAGTCTCAGTTAGTACCTTATTTGCTGGATGTAAGAAGTATGCATAACCAATACGACT
TGAACGACCAACACGACCTCTTAATTGATACAACTGACTCAATCCAAAGCGATCTGCATC
TTCAATGATCAAAGTATTTGCATTTGGGACATCGACACCTGTTTCAATAATCGTCGTCGT
TACTAAAATATCATATTCATTATTGATAAAACTTAACATCGTTTCTTCTAAATCACGCTC
TGTCATTTGTCCATGAGCAACTGCAATGTTAGCATCTGGCATTAACATCTGGAGTTGTTC
TCGTTTTTCATAAATGGATTGCACTTTATTATAAAGATAAAATACTTGGCCATCACGGGA
TAGTTCTCTTTCTAAAGCTTCTTTGATAAAGCTCATGTTCTGTTCTAATACATATGTTTG
AACTGGGAAACGATTTTCTGGCGGCGTTTCAATCACTGACAAATCGCGCACACCTAGCAT
ACTCATATGCAATGTTCTAGGTATTGGGGTTGCAGTCAATGTTAGTACATCTACATTATG
TTTTAATGTTTTAATACGCTCTTTATGGCGTACACCAAATCGTTGTTCTTCATCTACAAT
CAACAGCCCTAAATCTTTATACTGTATATCTTTACTAAGTAATTTGTGTGTACCAACAAC
TATGTCAACAAACCCAGTTTTAAGTCCTTCCTTAGTTTGTTTTATCTCTTTTGGCGTTCT
AAAACGACTCATTAATTGAATTTCAACAGGAAAATCCTGCATACGCTCAATTAACGTCTC
ATAATGTTGCTGAGCTAAAATAGTTGTAGGAACTAAAAATGCAACCTGCTTTCCTTCCAT
TACAGCTTTGAATGCTGCTCTCACTGCAACTTCGGTTTTACCATAACCAACATCACCACA
TAGCAAGCGATCCATTGGACGCGATTTTTGCATGTCATCCTTAATTTCATCGATAGATTT
CGCTTGGTCAGGCGTAAGTTCATATGGAAAATCTAATTCAAATGTTGTTTGCTCAGCTGT
GTCCTCCCCATATTGATAACCTTCTGCCATTTCTCTTTCTTTATATAAATCAATCAACTC
TTCAGCAATATCTTCAACACTTTGTTGAACTTTAGCTTTTGTTTTTTTCCATTCACTGCC
ACCGAGTTTATTTAATTTTGGCGTCTTATCTTCCGAAGCTACATATTTTTGAACTTGATC
CATTTGATCTACTGGAACAAATAGTTGATCCGTACCTTTATATTGTAATTTAATATAATC
ACGATGTGTTTGCCCTACTTCGAGCGTCTCAACACCTAAATATCTACCAACACCATGATG
CACATGAACAATATAATCTCCCACATTTAAATCTTGGTAAGACTTAATTTTTTCAGCATT
TGAAATAGCTTTCGTACGTTTTCGTTGCTTTTTCTGTTTTGATTTAAAAAGCTCACGTTC
AGTAATGACAACTAATCCCATATCAGGTAGTTCAAATCCTTCAGATAAACTGCCTTCAAT
AATCACTGCTTGCCCCGATGACATTGAGCGATGCAATTTTGTTATTGATGGAATATGCAT
TTCACTTAACATCGCTTGCATACGTTCAACTTTAGTTTCGGTTTCGACTAAAACCACGAT
ATGATAGTTTTGATTAACATATCGTTGAAATTCAGAACGCATAATGTCATATTGCCCATA
AAATTGTTGGACAGGTTTACATGAAAATTTAATAATATGATTTAGTTTTATCGGCATTGT
TGTAGCGAATAATGAAAAATAAGTGACAGGATAGCCTTCAATCAACGTTTCAAAATCATC
ATATTTTATAAAACTTTGTCCTATAAATCCATTACCACTTTCAATAATGTTGCTAATAAA
CGAATCAGACTCTACTGTTAAACTTTCTTCAGTTTCTTTAATACGATTAAATTCATCAAC
CGCAATGATTGCATCTTTTTGGAAATAATCAATAATTGTCGAAGGTGTTTCATACATAAA
TGCTACTAAACGACGTAGTATTTGATGATCAAAGTATGTACTTTCGAATAATTTAAAGCT
TTCATACGTTTCTTTCAGATCATTGCGCACTGATTTATCTATTTTGGGTCTTGTATTTTC
ATATGCAGTTTTTAACTCTTCTTTAAGGTGGCTGATCACTTCTTCAGTAATGATATAATC
ACTTGCAGTTGTTATATCGACTTCTTCAATATTATCTTTGGAACGCTGCGTTTCAACATC
AAAATCCCGAATAGAATCAATTTCGGTATCAAATAGCTCAATTCTGATTGGTTCCCCAAT
TAGCGGAAAGATATCGATAATACCTCCTCGCAATGAGAATTCACCAATATGCGATACCAC
GGATTCCCGCTTGTACCCCATATTAACTAATTTGTTAAGAAATTGGTCCACATCGATATC
CTCACCAACACGCAATGTCATTTGGTGATTTTGCCACATTTCAACAGGAGTTAACCACTT
TTTCAAACCATTTAAAGGAACGATAAATAACCCTTTCTTACCTTGAGCTAACGCAGTTAA
AGTTCTGATACGTTCACTCATCAGTTGAGGGCTTTGTGTTGAAAACTCTTCGGTCATAAT
ATCTTGAACAGGATACTTATACAATTCTTCAGCATCTATAAATTGAAGTAAATCTGTTTC
TAATTTATCTGCTTGGTATAAATTATTGGTAATTAATAATAACTGTTGATTACTTTGTGC
ATATTTTTCAGCAATCATCGTCACTTTAGCTGACGGGGAAAGACCAGTTACTAGTGTGTT
TGCTTGTCCAAATACCTGATTAAGGTCTTGAAAATGATTATCTTCTTTTAAAAGCGTTGT
CAATATTGTCATTATTTCACTTCACCATTAAATTCATTCATAACATGGTCAAATCGTGAT
GTTTCAACAAACTTTTCAATTGCGCGTGCTGCGTGTTCGATAACTTTTTCCATCGTTACC
ATTTCATCATTTGAAAAGCGTTGTAAAACATAATCAGGTACCGTCATACCATTCGTTGGT
CTTCCCACACCAATACGAATACGTTTAAATTGGTCTGTACCAAGCATTTTAATAATTGAT
TTCATACCATTGTGACCGCCCGCACTTCCTTTTTGTCTTAAGCGAACTTGTCCTTGTTCT
AAATCTAAATCATCATATAAGACAATTAAATCTTCTGGATTAACATTGTAATAATCCATA
ATCGGTGCAACTGCTTCACCTGACAAATTCATCATTGTCATTGGTTCGATAAATAACACT
TTATCTCCGTTCATTCGTTCAATAGTATATGCACCTTTAAACTTTTGTTTATCTAATGAA
AAATTATTTTTCTCTAAAATATAATCAACGACTTCAAAGCCGATATTATGTCTTGTAAGT
TCAAAACGTTTACCTATATTACCTAGACCTACAATACATTTCATGCGTGTTTACCTCCAA
CATAATTGTTTCATTTATTATTATAATGACAACATCTATTTTCCGCCATTGCCATCAATT
ATCATTATTCTTTAGATTAGTAAGTATGTATTTTAAAATCAAGTACATTAAAATTTTTAT
GATGTATCGTTGTTGAGTTTAATGTCTTTTACTCACTAAAATTAATTTAACTTTAGTACA
AAGCAATAAAGTTTAATTAAGCTTTATAATAACACAAAAAGCACCATGCTTATATTAAAA
TAAGCACAGTGCTTGTTAAACAAAGTATAAAAACTTTAATGTAACAGATTAAAATTACTC
TTCAGTTTTTTCTTCGTCTTCTTTGCTTTCGCCAACAACTTCTGGTTCTTCAGTTTGTTG
TTCGCCTTCCATAGCTTCGATTTCTTCTTCAGTTGGTTCTTCAGTTGGAGCAACTACTGT
TACTACTGATTCAGCTGAATCGTTTTCGATTTTGAAGTCGCCAGTTACTTTAACATCTGC
AACAGTTAAGCTGTCGTTAATGTTTAATTCAGTAATGTCTACTTCGATTGCTTCTGGAAT
ATTGTCTGGAGTAGCAGTTACTTCTAAGTTGAATAATGGTTGTTCAACTACGCCGCCTTC
TTTAGCGCCTACTGCTTCACCAACTAATTGAACTGGTACTTCAACAGTACGTTCTTCACT
CATATTGATTGCTAAGAAGTCAATGTGAGTAATTTGGTTTTTAAGTGGATCGAATTGATA
GTCTGCAACCATAACTTTGATAGTTTTAGAACCAACGCCTAATTCGATAACACCGTTACG
ACCTACTTCACGGATAACTTTGATGAATTCTACTTCATCAACTTTAACTGACACGTTTTT
AGTACCGTAACCGTATACTACTGCTGGTACTTTACCAGATTTTCTTAATTGTTTAAGATC
TGAACGTGTTTGTTTACCTTGACGGATGATTGACTTTAATGAAGCCATTCTCATTTCCAC
CTTTCATTTTTGCTCAAAACGAGCACCTCACTTACCCATCAACATCATCGTTGCTTGCAA
GTGTTTATTTATTCGTATAATCACGAACGAAACTATTATACACGTTTGGAATATGTTCGT
CAAACGCCTTTTAAATATTAGTCAAATAATACGCTAACTGATTCTCTTTCGTATACACGA
ATGATAGCTTGTGCAATTAAACCAGCAACAGATAATTCTTTAGTGTTAGATGGTTTGCGA
TCTTCATCTAAATGAATTGAGTTTGTTACGATTAATTCTTTTATAGCAGAATTTTCGATA
CGTTCTTTAGCCGGTCCTGATAAAACAGGGTGTGTACAACAAGCATATACTTCTTTAGCA
CCTTTATCTTTTAATGCTTGTGCAGCTAAAGTGATTGTACCTGCTGTATCAATAATATCG
TCAATAATAATTGCCGTACGTCCTTCAATCTCACCAACAATGTTCATCACTTCAGCAACA
TTTGGTCTAGGACGACGTTTATCTATAATTGCAATTGGAGTTTTTAAAATGTCAGCTAAT
TTACGTGCACGTGTAACACCGCCATGGTCTGGTGAAACAACGACACATTCTTCTGGGTTA
ATATTCGGATCATCTTTGAAATGTTTAGCAAGAATTGGCACACCCATTAAGTGGTCAATT
GGAATATCAAAGAATCCTTGAATTTGTGGTGCATGTAAGTCTAACGCAATCATACGAGTT
GCGCCAGCTGTTTCGATTAAGTTTGCAACTAATTTAGCAGTGATTGGCTCACGGCTACGG
GCTTTTCTATCTTGTCTTGCATATCCATAATATGGAACTACAATATTGATTGTTGCTGCA
GAAGCACGTTTACAAGCATCAATCATAATTAATAATTCCATTAAATGTAGATTCACAGGA
TATGATGTTGGTTGAATAATAAATACGTCACAACCACGAATACTCTCTTCGATATTAATT
TGAATTTCTCCATCACTAAAACGTTTAACTGAACATTTACCGAGTTCAATTCCTACTTGG
TCAGCAACTTCTTGCGCTAATGCTTCGTTTCCTTTCAATGAAAAAATCTTTAATGACGAA
TTCTTATATTCATTATTTAACATTTATAGTCCTCCAATTATTTACTTACGCAATTACTAT
TATATATAAAATGTAACTCCATTACTATGCGAATCATTAAATCATAAAGATTACATTAAT
ATTACATAGGATTATCCTTTTATCCTAGCCATTTTAAATACGTAAATGATTATTTCCTAT
ATCCTTCTTTTGTTGTTTGTCTTGCTCTTGCCACAGCTAAACTGTCATTTGGTACGTCAT
CTGTGATTGTGGAACCAGCTGCCACCAATACACTATCACCAACCGTTACTGGCGCTACTA
AATTAACATTGCATCCGACAAATGAATCTTTACCGACGATAGTTTTAAATTTATTTTCAC
CATCATAGTTAACTGTTATCGTTCCACAGCCAATATTCGTACGTTCGCCTATTACAGCAT
CGCCAATATAACTTAAATGCGAAACCTTTGCACCATCTTTAAGATCTGCTTTTTTAATTT
CTACAAAATTTCCAACCTTAACATCTGTACCTAATTGCGCGCCTGGTCTCAATTGCGCAA
ACGGTCCGACCTTAGTATTCGCTCCTACGCTAGCATCGTTAACAACAGACTGTTGAATAC
ATGCACCATTTTCAATCGTACTATTGTTAATTTCAGAGTACTGACCAATAACAACATCTT
CGCCAATTTCTGTACGACCATTAATTCGTACGCCTGGTTCAATGACTGTATCACTGCCAA
TTGTAACGTCTGGACCAATAAAAGTGCTGTCAGGATCGATGATTGTCACACCATTTAGCA
TGTGATAATGATTCGTACGACGTTGCATCGCCTTCTCAGCCTGACTAAGCATTACACGAT
CATTTACACCCATTATTTCTTCAACATCATTGGTACGATAGACTTCTACGATGCCGCCAT
CATTTAAAATTAACGACAATACATCAGGGAGGTAATATTCACCTTGCGCATTATCATTTT
TCACTTGTGTTAATTTTTCAAACAACGTTTTATTATTAAACGCAAAAATACCTGAACTAA
TTTCATTAATATCCTTTTCAGCTTGCGTTGCATCTTTCTCTTCAACTATGCGTTCTAAAC
GACCTGACGCATTTCGAACGATTCTTCCGTATCCATATGGATGTTGAATCGATGCAGATA
ATACTGTTGCTTGAGCATTAGCATCCTCGTGATGCGCAATCAATGTTTCTAATGTTTCCT
TTGTGATGAGCGGTGTATCACCACATACAACAATCGTCGTACCTTCCTTGTCTTCTAAGT
GTGATTTCGCCATTTGCACTGCATGCGCAGTACCGAGTTGTTCCTCTTGAAAACTGTATA
AAGAACGCTCGCCTAAATGTCCTTTTACACTTTCAGCACCATGTCCTACGATGGTTACAA
CTTGATCGACACCAGAGCCTTTCACACTTTCCAATACATGTTCGACCATAGGTTTCCCAG
CAACCTCGTGTAGCACTTTATACTTTTTAGATTTCATTCTTGTGCCTTTACCTGCTGCCA
AAATTATCGCGTGTCTTCGCATGAACATTAACCCCCATTAAATTTTACACTTCGTCATTA
TTATAATTTAATCTGCAATACTCTTTCAACATATAAAAGGCATTGTTTTTAATTCGTTGT
AATTTTAAAAACAACTTTTTCTTACTTCAAAAATACGAGCATCATTCAAACGCAATTTTT
ATCAGCAATGTATCAATAATTTTCATATCATCATAATCTGTTAACATAAATATTTATTAG
CCTTTCATTTCATAAAATTAACATTAATACAAACTAAAAAAACTGCCGACAAAGCTTTAT
GCTTTATCGACAGTATCAAATCAACTTATTGCAAATGTAGGCTCTATGTCAAATTGGACT
GATGCGTTCAATATCGGAAGTTAGGCAACTGAACATTGCTTAACTTCCTTTTTACTTTTT
GGAGCGTAAAGTTTTGAACATAATAATATTCGATTGCGCAAATGATTGTAACTTCCATA
>ST140_ERR1764920_k141_12 flag=0 multi=74.7825 len=1194
ACTTGTGCCTCGTACTTCTCTTTCGCTTCTTCTTTACTCTCCGCCTCAACAACTGTAAAC
CTTTGATTGCTCTTAGCTCGAGTTATGTGCGTATGTTTACGTCCTGTTGAATCTTTGAAT
GTTGTGACTAAGTATTGTGTCACTTCCCCAAAACCTCCTTGACTCGATCTAATATGTCTT
TACACGTATCCTTTTCCTGCGTCTGCTGTTCCATCTTGTCTTTCGTGGTTCATTTTCTTT
TTGTATGCGTCAATGAGTTGGTCGATAGAGTAATACTCCACAGCTATTTGAAAAGGTAAT
ACTAATTCCACATCTATCAGTAAATCTAAAATATGATTGATTTCTAAATCGCCAGTACGT
TCATGGAGTTTGTTTAGTTTATGATATTCTATGACTGAAATAACTTTGTGTAATTCGGCT
AAAAAACTATATTGATTTGTTAATTCTGGCATTTTACAAAAATAAGTCTCAGACTCTTCG
TAACTTTCATTCATCAATACATAGGATAGTGCAAAAGCCAACATATCTGATAGTTCATCA
AGTTGTTCTTCAATAGGTTTACCTTTTATCTTTTTCCAGTTCTTGAATGGTTCTATTGTG
TTATACCATTCGAAAAATTCTTCTACATACGCTTTGTGCGTATCTTTCGGATTTTTAGTT
TCAATCCTATCGTCGAACTCCTTTTGTATTTGTAATAACTCTTGTAACTGATCAATTGTT
AATGCGTTAGTCATTTTCCTGTTCCTCCTCATATTTATAGACAACTTGACCCGTCATAAT
CCCTACTGCTTCATCAAGACCAATATCTTCTTTGAGTGCATCTTGCATAGCATTAGGTAA
ACCCTCAAGTATTTCATCAAACGCTTGTGCTTTCTTATACACGTCCTCAATCTCTTTTAG
TAATCCCTCTGTGTCATTGCCGTTATACGCACTAGTACTGATAACTGATTGTTCAATTTG
TTCGCGATTATTCATTATTTCCATCTCCTCTAAAATAAAGTTAGTTGCTTCTGTTCCTCG
TATTCCAACCCATGTTGCTTTATATATGTTTCTAGCTCTTCGGCTGTATCAAATGTCTTT
TTCACACCTTGCCAATCTGGCACGATATGACCGTGAAAGTAATAAGTGTCGTTTACTACA
TGGATATGTGCCACTCGCTCGTTATCCTGATACAGATATCTCTTAGAGCCGAAA
>ST140_ERR1764920_k141_13 flag=0 multi=85.8660 len=1096
AGTAATTCCGTTGTCAGATAAATAGTACGTTGGGGTGAAAGTAATAGATCTTCTAACCCA
TGTATCTTTTGGCAATTGTATGTTTTGTGAGTGATCATAATAACCGTCGTTCAGATTATC
AATAACTACACCGTCGGTGTCTGTTTTTATTGTGAAGCTAAAAGTGTATTTAGTGTTAGT
TTCCCATTTATAGTAGTTTAAAGCCCCAAAGTTTATTTTATATCTTTTTCTGTAGTTGAT
TAATTTGTCGTCTCCTGCGGTAATTACATCCGCTTGGTAATAGTGTGCTTCCTTAAATGC
CATAGGAGAAGAGTAGCGATACAGATTTCCAGAGCCGTTGATTTCTTTAATGGTTTTTTT
CACTGCCAACTCCATGCCATTCTCTAAGTTCTTAAATTCTTTTTGTAGCTCTTCTAGCTT
TTGACTATACGAATTCAATCCTTCATTTTGTTTAAGTATTAGCACTTGGCGTAGTTTCTC
TAAATCTTCTTTTTTAGGGATATCAGCAATAAGTTGTTTTTGGTTTTCGTCCCAACGACC
ACCAACGCTTTCAGCAACTTTGTTCATTGCTTCATTGAATTTTTCATCTGTGTATTGTGA
TTGTAAAAGTTTAAATCTTTCATTTATTGTAACTTTAGCGTTTTCAATCACGTTATAAAG
CTCTTGTAATTTTTTGCGATATTCCAAAAATAGTGATTGTGTATCTATTAACTTTCCAAT
TGTAGCAGTTTCTGAAGTCATACTCTCTAAGTTACTTTTTATTTGTTGGTAGATACTTAC
TGTAGCGTCAAGTTTTTCATTTATTTGTCGTTTAACATCTGAATTAACTAAGTATTCAGA
CTCTGTTACTTCATTAACTTCTTTTAGTAATCTACTATGTTGTATTGAGAGATTTATGAA
TATATTATTTAATTCGCTAAACAATGCTTGTTCTCTGCTTATGGCGCCAATGTCGCTCGC
CTTTTCTGGTGAGGATTTTATCCATTTCCCATTCCAATACCTTCTTAACACTGACACTTC
TGGGTTACTTGTATCTAACCAAAACATGTCATTCACAGGATTTTCAGGAGGAGTGCTTGA
TTTAATAATTTTTCTT
>ST140_ERR1764920_k141_75 flag=1 multi=83.4586 len=6886
GACTTAGCTAAAGTAAATCAAGAGCAACTTAACTATGCATTAGACTCAATTAATTATCGA
CCAAGAAAGTGTTTAAATTGGAAGTTTCCTTATGAAGTTTTATGTGATGAACTGTTGCAC
TTAAATTGACAAATCAACTTATAAATAAAACTCACTTAATAATGTTGTCATAATCTTCTT
CGACTACTTAATTTTTTTAAGATATTCGTGAAAAAAGACATTACACTAGTTAATTTTCAA
ACAATACAAAAAGCGTCTACCTCCTACTTATAATTGTAGCGGAGATAGACGCTTAATATT
TATTAAAAAATTATTTTAGACCACCGTATGTCATAACATCACGAGCAATCATACTTTCTT
CGTCAGTCGGTATAACAACAACTTTAACAGGTGAATGCGGATAGTTAATAAATCCTTCTT
TACCACGTTGTAAGTTTTCATTTTTCTTAGGATCCCAGTAAACTCCCATAAATTCTAAAC
CTTCAAGAACTTTTGCACGAATTTCCACTGAATTTTCACCAATACCTGCAGTAAATACGA
TTACATCAACGCCATGCATTCTTGCAGCGTATGATCCAATATATTTGTGGATTTTAGAAG
CAAAGACATCTAAAGCCATTTGAGAACGTGCTTTGCCTGATTCAGCTTCTTCAGATAAGT
CACGTAAATCACTTGATGTACCTGATAATCCTAATAAACCAGATTCTTTGTTTAAGATTT
CTAATACTTGTTCAGCAGTTTTGCCAGTTTTTTCCATAATAAATGGAATTAAAGCAGGGT
CAATATTACCTGAACGCGTACCCATTGTTACACCTGCAAGTGGTGTGAAGCCCATTGATG
TATCAATTGATTTACCGCCATCGATAGCTGCGATTGATGCACCGTTACCAATATGACAAG
AGATAATGCGTAAATCTTCAATTGGTTTATCTAACATTTCTGCCGCTCTTTGTGACACAA
ATTTATGACTTGTACCATGGAAGCCATACTTACGAATACCGTAATCTTTATAATAATGAT
ATGGCAAGCTATATAAATATGCTTTTTCAGGCATTGTTTGATGGAATGCTGTATCAAAAA
TCGCCACATGAGGGATATTCGGTAATAATTTACGGAAAGCACGAATACCCATTAAGTTAG
CTGGGTTGTGAAGCGGTGCTAATTCGCTTAATTCTTCAATTTCTTTTTCAACTTCATCAG
TAATTGCTGCTGATTCAGGGAATTTTTCACCACCATGTACAACACGGTGACCAGTTCCAT
CGATATCGTTAATATCATTAATGATATTATGTTTTTTAAATGCGTCTAACATGATATCAA
CTGCTTCAACATGATCCTTGATATCTTGTACTGTTTTAACTTTTTCCCCGTCTACTTCAA
TTGTAAAAATTGAATCTTTTAATCCGATTCTTTCTACTAATCCCTTTGTTACTAATTCCT
CTTCAGGCATTCTGATTAATTGAAACTTTAATGATGAACTACCAGCGTTGATAGCCAAGA
TTAATTTTGACATAAGTAATGATCCTCCATCGTTTGCTTTTTATACTATTTCATTTTTCA
TTTTATCATTCATACAGTTTTATGACTATACTATTACAGATTATTTTTTAGGACGATTTG
TGTCCATCCACTGATTTAACTCTGTCATAAATCCTTGAAATTGTGAAGGATTTTTGAAAT
CAGGAATATTTGCCAATAATACTTCAACTGGCTTTGTTTCACCCGATTTTTTCTTTTGTA
AAATTAATATAGATTTTCGCGCTTTTTCATTTTTAAATAAAGTTGGTGGTAAATTTAAAA
ATGCTTGCATCTCTGTCTCTGTTGCAATATATTTTTCAAGCTGTTTTACATGTTCACCTG
TAAAAATATTACTTGGTACCACTAGAAAGGCATATCCAGCATCTTTTAATGCATTTATTG
CTTGTTCTATTAATAAATAATGTGAATAACTATGTCCTTCTTCGAAACCTAGCTTAAAGT
CCCTGCTTCTTTCATCAATTGGATAATAGCCTACTGGAAAATCACCAATAACGATATCTG
CTTCTTCTAACGGTAGTGGCATAATGGCATCTTGAGGATACACATCGAAAGGAATTTCTA
AGAAGTTTGCTAAATGTACACTAACACGTGATAAAACTGGATCAACTTCAATTAAATGAT
GCATAACCGCAATTTCAGGTAACACTTCTTTTACAGTAGCACTTAAATGACCGGCACCAC
TTGCAATATCAACAATATGTAATTCTTCTTGGTTGTTCATAAATCGCTCAACTAAAAATC
CTAATATCAATCCAATTGAATCTGGTGTAATTTGATGATTTGCTTGTATCTTTTCTTCCT
GCATTAAACTTAAATATGCAAATTGGAATGCTTTACGTCGATCTTGTAACGTCGATTGTT
CTGACAATCCTCTTTCATTTGTATAAACTTGTTCCATTGCTAGCCCAAGATTTTCAATAA
AACTTTGGCCATTTTCATTATTTAATGTTTTAGCTTTTTCATCTAATGTATGAAACAAGC
GTTCCATAATTGTTTGTTGTTCTGCCATATTCGTCCCTCTCCAATAAAAAGTGCCCATAG
GTCTTAGCAATCATAGAAAACAATTCTATTTTAATGCTGTTGACAACGATGGACACGATG
TATACATTTTAAGATTTATCTCTTTAATGATTAAATATTTTTGTATGCAGCTAAAGCAGC
ATCAAAATCTGGGAAATCAGTACCTTCACTAACGATTTCTTTATAAACAACTTTATTATC
TGCATCTAATACAAATACTGCACGAGCTAATAAGCGAAGCTCTTCCATAACAACGCCATA
GTTTTCACCAAATGATAAGTCACGGTGGTCACTTAATGTAATGACATTGTCTAAACCTGC
TGAAGCGCACCATCTTTTTTGTGCGAATGGTAAGTCTGCTGAGATTGTAAGCACAATCCC
CTCTTCTTTAGAAGCTTCAGAGTTGAATTTGCGAGTCTGCTGATCACAAACACCTGTATC
AATTGATGGTACCACACTAATTAATTTCTTTTTACCAGCATAATCTGCTAATGTTACTTG
ATTTAAGTCATTATCTAACACTGTAAAATCAGGTGCAAAATCACCTTCATTAATTAGTTG
ACCTTTTAAGTGGATTGGTCCACCTTTGAATGTTATTTCAGTCATATACTTGACCTCCTG
CATTTTAAAATTCTAACTACATCATACGACAATTTATGGTTTGATTACAATTTTCATGCT
TTAATCAAAAGCAAATTTAATTTTATACAAATTGTTGAATATAATCAAAAGCATTTTTTA
AAATTAAAATCGCAGTAATAATAATAAATAATACTTTTACATAGCCAACACCTTGTTTAA
TAGCAAAATGAGCCCCAGCATATGACCCAACAATCATACTCGCAGCCATAACTAAACCTA
TTACATAATCTACTTGTCCTAATACCATAAATAATACAAGCGCACCTATATTAGAAGCAA
AATTCAAAACTTTAGCATTTCCTGCAGCGCTTAAAAAATCAAAACCAAAGATTAACAATA
CAAAAAGCATAAATGAACCTGTTCCTCCACCTACAAATCCATCATAAAAGCCGATTAAAA
TAAAAAGTGCTGCAAATAGTATGGCTTTCTTAAATGTAAATTGAGTAAACGTACGTGTAT
TGCCCCAATCTTTTTTAAGTAATGTGAAAATAAACACCGACGAAAGTGCAATAATGATTA
AAGGTTTCAATATTTGTGACGGAACCATGGTTGCAATATATGCGCCACATGCAGATGCCA
AAAATACAAAACCAAATAATTTGGCAACAACATATAAGTCCACTTTACCGGACCTTATAA
ACTTTATCGCACTAGTTAAAGAACCAAATGAACTTGCCAATTTATTTGTACCTAAAGCCA
CAGATGGTGGTAGACCGATTGCTAATAATGCTGGCGTAGAAATTAAACCGCCACCTCCTA
CAACCGAATCTATAAACGCCGCGATAAAACCAAATAAAATTATGATTATAATCATCGTTA
AATTCAAATCCATAGTTTAACATCCCCTTATGTTTAAATTTACTCTAGGATTTTATTTAT
AAAAAGTCGTTTATTAATTGGTTTGTTTGCTGTTCTTTAATAGTTTTATAATCACTTGTT
ATTTCAAGTGTTTCAATATTTTCAACAGCACGATTAATCATCTCTTCAAAATCAAAGACA
CTTTCGTATTGAACTACCTTATCAAAGTTTGGTTCGGTTACTGGATTTTTAGGGGTGAAA
ATTGTACAACAATCTTCAAATGGTTGAATAGATGTTTCAAATGTACCAATTTCTTTCGAT
TTAATAATAATTTCTTCTTTATCGTAAGTTAATAAAGGACGTAATACAGGGGTAGAAGTT
ACATTATTAATTGCATACATGCTATGAAGTGTTTGACTGGCAACTTGACCTAGATTTTCA
CCATTAACGATGGCATAAGCGCCTATTTGATGTACTAATTTATCAGCAACACGCATCATC
ATACGTCTCGTTGAAGTCATTGTATATCTTGGATGTACAACTTTATTTACCTGTTTTTGC
AATTCTGTAAATGGTACAATATGCAATTTAATTGGTCCAACACGTTCAGCTAAAATACGT
GTCAATTCAATAACTTTTTCTTTTGCTTGATCACTTGTAAATGGTGGACTATGGAAATGA
ATCGCTTCAATTGTTACGCCACGTCTCATCACTTCCATCCCAGCAACTGGTGAGTCTATA
CCGCCTGAAAGCATTAGTAACGTCTTACCACCAGTACCAACTGGTAATCCGCCTGCGCCC
TGAACAACTTCTTCATACATATAAATTGCATCTAATCTAACTTCCACTCGAATTTCATGA
TCTGGACGTTTAACATTCACTGAAATATTGTCGAAGTGCTTCAATACTGCACCACCCAAT
TCACGCTGTAATTCATACGTATCCATTGGATAATTTTTGTCAGCACGCTTTACATCAATT
TTAAATGTGCTGTTTTCTTCAAATTGCTGCGCAAATTTAATTGCCGCTGCACTCATTGCC
TCTAATGTTTTTTCTACTTTTAATACCGGACTAATAGATTTAATACCGAAAATTTTTGAT
AATCGATATGTTATTTCATTTATATCTGCATGGTCTTCAAGTTCAATATACATACGATCT
CGTTTGCCTTTAACGACAAACCCATCAAGTCCTTTTAATGACTTATTTACATTATTTCTT
AATTGATTCACAAATTTCTTTCTATTTGAACCTTTTAGTGTTAATTCCCCGTATCTAACA
AGCAAGTGATCATACTTCATTATTTTAGCAACTCCTTAATTTCCTCATATATTATCGTAA
ATGTCTCTTTAAATTTTGTTATATCTTCTTTCGTCGTCATAGCACCAAATGACAGTCGAA
TACTGCCTTCAATCGCTTTATCTGATAATCCCATTGCAGTTAATACTTCATTTAGTTTAT
TACGTTTTGATGAGCAAGCACTTGTTGTAGAAATCATAATATCGTATTTTGAAAATGCAT
TGACTAACACTTCACCTTTTACACCAGGAAAACTAACGTTTAAAACGAATGGTGAACCTG
AAGTTGAAGAATTAATATAAACTCCATGATATTTATTTAAAAATTGACGGACGTCATTAT
TTAACTCAGTAACAAATGCATTCAATGCTTCAAGGTTTTCATTAGCTATCTTCATCGCTT
TAACCATTGCAATATCATTTGGCAAATTAACTGTTCCACTTCTAACGCCATATTCTTGAC
CACCACCATGGACAGTTGGTTCAACATTTTGAATGTGATTTACAAGTAAGACGCCTTGAC
CTTTTAAACCATTAAACTTGTGTCCGCTTAAACTAATACTATCTACGTTATTGAAATCCA
TTGAAATTTTGCCGAATGCTTGAACCGCATCTACATGAAAATGTGCCTTAGGATAATTTT
TTATAACATCTGACATTTGTGGAATAGGCTGTATTTGTCCTGTTACATTATTTACATACA
TACATGTTACTAAACCGACTTTGTCTGACATTAATTCTTTGAAGTGCTCTAAGTTAATAC
TGCCATCTTTTGTTACATCAACATATTTAACTTTAAAGCCTTCGCGCTCTTCCAAATATC
TGACAACTTCTAAAACAGACGGATGTTCTAAAACAGATGTAATTATTTCTCTTGCTGTAT
CAAATTTACGATAAGCCACACCTTTAAGCGCGATATTGTTAGATTCCGTTGCACCACTAG
TGAAAACAACATCATATGTCATATTAGTATTGACCATATCATTTATTTGAACTTTTGCTT
GCTGTAATAATTGATCTGCTTGCAAACCAGCTTTATGCGGACTATTCGGATTATAATACA
TTGATTGATTTACTTTTAAATAAGTATCTAACACTTCTTCAAATGCTTTCGTCGTTGCCG
CATTATCTAGATATATCAAAATAAACACTTCTCTTTCATTAATCATCAATCTTTTAAAAT
TGTTTTTACTCAAGCATTATACTATTATCACATAAAAAATAAAGGCTATAACAAAAATTA
ATCATTTTTCCACCCATTTTAATAAGAATTGAACTATTTCACTCAATGCATAGCACGATG
CTTTTTTCACTACTTATATTAATTTAAACTTCACATTTGATTACGTTTATCTTTAAACAA
TTGCTATTTATATTTATTGTCCCTTTCATATATCCATAAAAAAAAGAAGCTAGACAACGT
ATCGTTGGCTAACTTCAATTATTAAAGGTTCTATAATAAATCGGACTGATAGAAAAAGTT
TTTTACTTTTCATCTGTCCGATTTTTTGATTTTGAATATAAAAAAAGCGCAATTATCTCT
ATAATTAAAAGTGACTAAACAAATAACTAAAGGAGATAATGCGCCT
>ST140_ERR1764920_k141_76 flag=1 multi=2.5381 len=338
ATGACCGTGAAAGTAATAAGTGTCGTTTACTACATGGATATGTGCCACTCGCTCGTTATC
CTGATACAGATATCTCTTAGAGCCGAAAAATTGCTTTAAGTATTCTTTACGTGCGCTATC
GGTTTTAGGCATTTATACTTCCTGCCACTTCTTGAACATTTGGTTATAAGTAGTATCAAA
CCAGCACGGATCACGTGAATGTTTCTGAGGTACATTAAACAAGTGTGGCTTCTTTCTTCT
TAGCTCAGCCTCTTTCTTTCGCTCTCTTTCCAATTTGCGTTCGAGTCTAGCTTGTTCCAG
TCTTTCTATCGTTTTCTTTTCTCTGTACTCGCTTAAAC
>ST140_ERR1764920_k141_111 flag=1 multi=258.2952 len=29236
AGGTGATAAATCTATCACAGGAACAGGTAAACCAGGAGACAATATTAAGGTAACGGATAA
AAATGGTAATGTGATCGGTGAAGGTAAAGTGGGAGAAAACGGTAAGTTTGAAATTACGCC
AACTCGCCCATTAGTGCCAGGTGAAAAAATCACAGCGACACCAAGTAAAGATGGTAAAGA
AGGTACACCAAGTGATACAATTAAGAAACAGACATTACCTCAAACAGGTATTGCGACTTC
TTCAGGTCTAATGTCATTAGGAGCTATCCTTTCAATCTTATCTGGATTATTTATTTTCAG
AAGAAATAGAAAATAGAAAAATATAATATATAGTAAAAAGAAGGAGAAACTTGTTGGAGA
AGGAAGTTACTGGTAATGAAAAAGAAAAAGCCAAATATTTGTTAACACAGGCTGGTATGT
AAAGTTAAAGCTGCAACTGAAACTATCAAAAATGAGTTAAAACGTTAATTTAGAGATAAA
TATTTTTAGGTTCTCCATCAAATGTGGTGGGTATACAATTTAAAGAACTATTTTAAATTA
CAACTTTTAGAGTTTTTATTATTAGGCGGCCAGTCCATTATTGGGCTTGGTTGTCTTCTT
TTTTCTCCTTTGTATAAGTTGAAAATCATCATTATACGTGCTTTAAAGTTGTTGAAATTT
CTGTAACCAAAAGAAATTCGCTTGATTAATTTGGTTCTGTTGCAAAGTTGAAAAATAAGT
GTCTAAGTTATCATTTGTAATTATTCTTTGTTTAACGTGCTAGCATGATATTAATTTCAT
GGCATAGCAAAAATCCGTAGATCTGAAGAGACCTGCAGTTCTTTTTATATAGTCCGTAAA
TACATTCAATACCTTTTATCGTATTCTTTGCCGTGTTGATACTTTGATACCTCGTATTTC
TCACCTTAATATGACGATGGTCTTGTTCAATGAGGTTATTGAGATATATAGATGTGCAAT
GACAGTTGGGGTTCAGTTTAAACGTTTTAGTGGTTTTAGCCATTGCTACCTTTATCTTGA
TACTATAAAAAACAAAGTTATATAACATAAGACGACTTATCGGAAGTTATATATCATCGT
ATATTCGAAGATGATATAATATATAGGTCGCCTATCTCTCAGGCGTCAGTATAGACGTAG
AGAGGAGGTGCTAAAAATGACAGATATCTTTGTTCACATCATGACCACAGTCATCAGTGG
TTGTATCGTTGCGTTGTTTGCGCATTGGTTACGTAAGCGTAATGATAAATAGGCGACATA
ACCACACCAAAAAACCCCTCACTACTCGCAATAGTGAGGGGTTTGGTGCATCAAATGCAG
ATATCTTTGTTAATTGTATTATAACACTGGTAAGTAAGAGAATGCAAAATTTAAGAAGTC
ATTGAAATTTTATAGGGACGTAAATCCTATTTTTTGCTACACACACGCCATCTTTAACAA
TATAGCATTCAATGAAGTCTTATGTTATATCTCAACTATATCAAATAAACCACTATCAAG
ATAAGCCTTCCCTCTTTCTTTATCAGGTCCAAAAGAAGGAAAATTAATAGCACCTTCATT
TAAAGATTTGTCCCAATCTAAGAGTTCATTTAAATTAATGTCTTCAATGTAACCTAATCC
TTCACATGTTTCACACATACCATTGGGACTGTTAAATGAAAAGGCATCTGAATAACCGAC
AAAAGGTTCACCTACCCTCGACCACAACAATCTAACAGAGGCATAGATATCAGACGGTTC
TGTTGCAAAGTTAAAAAATAAGTGTCTAACCTTATGTTTAAAATAATACTTCGTATTAAC
TAGCTAGCATGATGCTAATTACACGGCATGGCGAAAACCCGTAGATCTGAAGAGATCTGC
GGTTCTTTTTATATAGTCCATAAATACATTCAATGCCTTTGATCGTATTCTTTGCCGTAT
TGATACTTTGATAACTTATTTTCCTTACTTTGATATGACGATGATCTTGTTCAATGAGAT
TATTTAAATATTTAGAGGTACAATGACAGTTGGGGGTAAGTTTAAAATCTTTAATCACTT
TGGACATTGCTACCTTCGTTGAAGGGGCTTGGTCTGTAATTATCATTTGAGGTTTGCCAA
ATTGTTTAATAAGACGTTTAATAAACGTATATGCTGAGTGATTATCTCGTTTCTTACGTA
ACGAAATATCTAGTGTATGGCCATCTGCATCAATAGCGCGATATAAATAATGCCATTGCC
CTTTAATTTTGATATACGTCTCGTCTATATGCCATTTATAATAAGCTTGCTTATTATTTT
TCTTCCAAATTTGATACAAAATAGGAGCATATTCCTGTACCCATCGATAAATTGTTGAAT
GATGAACATAGATGCCTCGCTCTCTCAATATTTCAGATATATCACGATAACTTAATGCAT
ATCTTAGATAGTAGCCAACGGCTACAGTAATGACATCTTTGTCAAATTGCTTATATCTGA
AATAATTCATCCTCTGCACCTCATTTTTGTTGACTATTATACTATATTTCTAACTTTGCA
ACAGAACCTTTTAATTAATATTCATTCCAATAGTTAATACAGCTTGTGTCAACTCTAAAG
CTTGTATATCTTTTTTAGTTCGTTTTATTAGACATATTTAATAACTTCGGATGTATTTTA
ACCATTTTTAAATAAAAAATAGAAGTAATATCAATACCTTTATCTTTTAATAATATTTTG
TTCTAATTTATATTCAAAATACATAGTTTCCTTTTTATTTATTCTATTTCTATCAATCTA
AATCATAGTATTTAAAATTAAACCAGGCCATGAAAGGCCTGGTTTTAAATTTCACTGTGT
AACTATAAAGTTTACTTATTATTTTTCTGCATTATTATTTTTGTTTTTACGACTTCTGCC
AATTAAGAATAATCCACCAAGTGTAGCGAATAGTGAGCCAAATAAAGTGTCATTATTTGG
AACATCATTACCAGTATCTGGTAATTCTTTATTATTTGATTTATCTGTTTTGTCATTATG
ATCTTTATCAGAGTCTGAGTCACTGTCTGAATCTGAACCACTGTCTGAGTCTGAATCACT
GTCTGAATCTGAATCACTGTCTGAGTCTGAATCACTGTCTGAATCTGAGTCACTATCTGA
ATCTGAATCACTGTCTGAGTCTGAATCACTGTCTGAATCTGAATCACTGTCTGAGTCTGA
ATCACTGTCTGAGTCTGAATCACTGTCTGAGTCTGAATCACTGTCTGAGTCTGAATCACT
GTCTGAATCTGAATCACTGTCTGAGTCTGAATCACTGTCTGAATCTGAGTCACTATCTGA
ATCTGAATCACTGTCTGAGTCTGAATCACTATCTGAGTCTGAGTCACTGTCTGAATCTGA
ATCACTATCTGAGTCTGAGTCACTATCTGAATCTGAATCACTGTCTGAGTCTGAATCACT
ATCTGAGTCTGAGTCACTATCTGAATCTGAGTCACTGTCTGAATCTGAATCACTGTCTGA
GTCTGAATCACTGTCTGATGCATCTTCTTCGAAGTAACCATTATCAAGTGTGAAATCATC
ATGATCCGTAATTGTTACGTCAACTTCGCCACCATCTGCATCTTTATCATCTTCAGTTGT
ATTTGTATCTGTTTGTGTTAAGCCAGCAGGCTTTTCAAAAATAACTTTGTATTTACCGCT
ATCTAAATTATCAAAACGATATTTACCATTTTCATCTGTTTTAGTTGTTCCAATTACTTC
GCCTTTTTCATTTAATAAAGTAACTTTAACATCTTTGATACCTTTTTCAGTTGAATCTTG
TTTGCCATCTTTATTACTGTCGTACCAAACATAATCACCTAAACTATATTTTGGTTTTTT
ATAGAAACCACTGTCTAATGTCATATTATCCGCATCTTTAATGACACCTATTGTTGTTAA
ACCATTAGAGTCTTTTTCAGTATCATTTCCAGAAGTTACTGAAGTTGGTGTATAACCTGA
TGGTGTCTCGAATTCAACTTTATAAGTTCCATTGTTTAAATCAGTAAATTGATATTTACC
ATCTTTATCTGTTTTAGTTGTTTGTAAAACTTCACCGTTTTCATTTTTCAATGTAACTGT
TACGCCTGAAATACCTTTTTCATCTTTATCTTGAACACCGTTTTTATTTGTATCTTCCCA
GACATAGTCACCTAAGTTGTAAGTCGGTTTGTAGAAACCAGAGTCAATAGTATCGTTATC
TTTGTCTTTAATGACACCTGCTGTTGATGTACCATTTGAATCTACACTTTCATCATTACC
TGATCCAACTTGTGTTGGCGTGTAACCTGATGGTGTTTCAAATTCAACTTTGTATGTTCC
ATTTTCTAATCCAGTAAATTGATATTTACCATCTTTATCTGTTTTAGTTGTTTGTAAAAC
TTCACCGTTTTCATTTTTCAATGTAACTGTTACGCCTGAAATACCTTTTTCAGTTGAATC
TTGCTTACCATCTTTATTTGTATCTTCCCATACATAATTACCTAAATTATATTTTGGTTT
TTTGTAGAATCCTGTATCAACAGTCATATTGTCAGCATTATCAATGATACCTTTTGCTAC
TACTACGTTGTCATCCCCGTCTTTTTGACCATCCGAATCAATTTTATCATTATCAATTGT
ATTTGATGGTGACGGAGTATAATTATTAGGAATAACAAATTCAACATTATACGTTCCATT
TTGTAAGTTATTAAACAAATAACGACCTGTGTCATCTGTTGTTGTACGTTGTAATTCTTT
GTTATTACTATCTTTAAGAATGACGTAAACACCTGGAATACCTTTTTCATCTTTATCTTG
AACACCGTTTTTATTTGTATCTTCCCAGACATAGTCTCCAAGATTGTATGTTGGGTTATC
TCCTTGTGCTGTTGAAGAACCATTAATATAACTGACGATTGTACTTTTAGTACCTGTTGG
GTATCTTGATGCTTGATTACCATAACGCGTTAACTCATAATCTGTAATAACATTGCCAGT
ACCTGACGGTTTAACCGCTTGGGTAATAATATAACGTGCTCCTTTTTTCATATTACTACT
GTTCAGATCTATGTCTACTCTAGTATTATTAAGACTATATCGGGGTGTAAATTTACTGGT
TACCTCTTTAACTGCAGGCCCATTTAAATTCGGATTAAAGCTATCTACTAAAACATTATC
ATCTAACACTTCATATACTTTCACCTCATTAGGTATAAAAGTACCATTTTGAACTGTTGA
GAAGTATTTTGCATCATAAATTCTTTTTCCAGATTGATTTAAATAAACAACTTCATTATG
TTTATTATTTACATTATCAACATTTGCTACTGCTGCACTTGTATAATGATCTTTATGATT
ACCATAATCTACTACAAAGTTTTCTCTAACTTTTTGATTAGCGATAGTAACATCCATAGG
ATAATTTTGTTTATCTTTAGTTACTGTCTCTCTTTTTGGTGTTGCTAAAAGATTAAAGCT
ACCTGTAATGTTTTGATATTGATTTACATAATTAGTAAAAGTGTATGTAGTTGTATTTGT
AGTTTCATCATAAACACCGTTTGCTACAATTGAACCTTCCTTACTACGTAATTGTGTGTT
TTTAGCTGGAAGTTCTAAAGCACCGGGTCTAATGTAATCACCGTATTTTATAGTGAATGT
ATCTCCTTCTTTAATACTGTTATCTAATGCATAATCAGCAGATAATTTTAATTGCTCATT
GCTTGTTGGCCAAACCGTATTGTTATCATGTTTATTATTTTTCTGATTAAGTGTCAAACT
AGCATTTGTAACATGAATTTTATCATTTACTAAAGATCCGCCAGTACTTGATGTAGTATC
AGTGCTATTTAAAGCAAAAGTAGTTGGTGTACTATCTGTTAATGCTGTTTCTAAACTCAT
ATCATTACTTACTGCATCAACGATTGCATCTGTATTATTTCTTGTACCTGCATTTAAATT
ATCTACCATATCACTTGTGTATGCTTGTTTATTTGCAACTGAACTATCTGAAGTAATAGA
TAGGGCATCTTTAGTAGATGACGTACCAGTTGAATTATTTGATTGTGTTGTTGCATCTGA
TGGGCTTGCTTCTGAGCTATCGAATTTATTAGATGTTGTATCTTGAGCTGTATTATCTTT
TGAAGAAGTAGTTGAAGATGACTTTTCTTTTGGTTGTTCTGTTGTTGATGTTTCTACTGA
GTCAGGTGTATTAGATGACTTACTATCTATATTTTCATTTGTGGAGTCTGCAGTATTTTC
AGCAGCCTGCGCTTCATGATTGGCACCAAAAATCAACGTAGCCCCGACTAATATAGATGC
TGTTCCTACAGTAAATTTTCTAATTGAGTATTTGTTTAATTTGTTGGATAAAAAATCTAC
TTTTTTATTAATTGGTCCTTGTTTTCTTTTAACCATAATTTACCTCCTAATAAATAAATT
AATAAACTTTATTTGAATAATATATATCCTATACTAGACTACTGTATTTTAACATTTAGC
ACAATGTATTTTATTTTTTCACAGTAAAAAAAATATTTAATTCACTAATTTACTACTAAT
GATTTATATTTAAGGTTAAAAAGTGCTTCTATTTCGATACTAGACCAATTATATATTTCT
TTCTCCTTTATCATCTTTTTCATTACTGTCATTTAAATTTGTTTTTTAAAAACTTATAAC
AACTATATAATATTTCTGTTTACATATTATTTCTCTTCATTATGTTTCTTTAATTGGTAT
TCTTATACTAAAAAGTGTCTCTTTTTATTCGATAAATCGTTTGTCTTGTTACATTCACTT
CCTTTGCAATCTTACTAATTGGTTGTCCTTCTTCTAACATCTCTATAACTCGATGATAAA
TAATACGTTTTTGAGGATCCTTCGCATTAGGTGAGTATAGTAAAGGACGTCCTTTATATA
CACCTTTTTCTTTCGCAACTTTAATACCTTGTGCTTGTCTACGTTTACTTTCATTTCGTT
CTTGTTCTGAAACCATTGCTAATATTTGAATGATCAGATCTTTCATAAATTTATCTAATA
ATGGATTGCCAACCACTTCATTCATCATAGGTAAGCTAGTAATCATTAATTGTACTTCTT
TGTCTTTTAAATAATTAACGGTATGAATCACTTCATCATAATTACGACCTAAACGATCAA
TGGATTCTACTACAAACCGATCCCCCATCCTCACAAAATTAAGTGCTTCTTGAAGTACGG
GTCTATTTTCAATAGATTTCCCAGACTGTTTTTCTGTAAATATTTTTTCAGCATCAAACG
TCTTTAAATTTTCAAGTTGTCTTTCTAAATTTTGCTCGATCGATGATACTCTCGCATAAC
CAACAATCATTGATTTCACCTCACAATTAATATACACCCTAATCATACGTTTTAGTTGCT
TGTTACTTTACTTGATATATGAGAATGATTTTACCTAGTAAATGAGAAAAGCAATGTCCT
ATATTAAAGTACATTGCTTTTTCTATTAACGAATACCTATGACTAAACTATCTCTAGCTG
TTTCTACAACTTCTGTACTGATTTTATCTAAGCCATTTATATCCATAATTCTATCTATCT
GCGCAAATAAACGATGAATCAGCCTAAAATTCCCTTTTGTAATTTTAATAATCGTCGTTA
TTGCCTCATAATCAGTAAAGTCTTCGAGTTTTAAATCAAATCCTAAATCTTGCCACTTAT
ATTCTAATATATGATGCGTCTCGTCTTTACTTAGATTATCAAATTCATGTGCAAAACCTA
TACGCGAATATAGTTGAGGATAACGAGATAGTTTTTTCTCTATACCTGGCATACCAATAA
ATATCATTGCTAAATTATGTTCATCATAAATAGCTCTTAATTGCTCTAAATGTTGCACTT
TAAGGCGATCAATCTCATCTACTATAATTAAATCAATATATTTAAACATATCACTATAAT
GTTTACTATGATCATGACCATACTTATTTACGATGTGTAATTTTTGACCCAAATCAATAC
TTGCACTAATACTATATAGATCATTACTTAATCTTGTTTGTTTTTCAGCCGGTGCAGTAT
AAAATATCTTATTCACCGATAATATATCATCAGTCGTTTTACTAGCTAGATCTTCCCACC
CTCTATGATTAACTTGCTTTTCAATAGTATTCCAATTTGTGTAATACCTAGAAGATAAAG
TTTTTCCGACACCAGGTTGACCATAGCAGATCCCAATATATTGATATTTGATACAAGCAT
CGCAAAATTCAGCAAATCGTTTATACTCTCTCGTTTCAATGAAATTCTGATGTTTAGTCA
TTACGATACCTCTTTAATTTTTTGACGTTTTTAGTCGTTTCTTGAGGTGAATAACCATAA
TTTTTTTCTTCCTTAATTAAATCAGTGGTGCTTGGACTAGCAATATTTTGTTTTAAGTGT
TTTCTTCTCTGACTACGTGCGTGTTGTATATCTTTTATATCAATTGAATAATCAGCTAAA
TCAGGAGATATTGCTGTACAAAGAAATTCATCTCTATAAAAAACACGTATTTCAGCCATA
TCATTGGGATTGTAACGAATTAATACATACTCACCTACATAAGCAGCTAGGTTTGTATTA
CTGTATCTAAAGCCTTGAAAATGAATGCCATCTGAATGAATTTTTCTAGATTTAGGTATT
TCTAATAATAATAAATCAAGTTGTTCTAAACTGCTTGGCATATTAGGGAAAAAATGATTA
CTGTTCCACCGATTGATAGGAGTGCTCTGGATAACACTATGCTCTTTTTGATTATAATCT
TCAATTAAAAAGTATCGTAATTTTTCTTCGAAATTTTGAAAATCTATTAAATCGCTAGGA
GTATCATTATTGTTTATATATCCAGGAAGTTGCTCTAAGAAAGTTTGGTTAACTGTCTGA
AAAAAACGTTCTATTTTCCCGCGACCACGAGGGACACCAACTTTTGAAAACATCAAGTTA
ATTTTCAAATCAATAGCGACTTGTTCCATGTGATGCGAGGTAAAGTCACTCCCGTGATCT
GTGTAGAATTTTTCGGGTATACCACATACTGGCCAATTGGTATTATTCTTATTCCATATT
GCTTGGTGTAGTGTTAATGCTGTATTTTGAGCATTAGGAGCTTCAAAACTTATAAAGTAT
CCTGCAATTGCGCGACTATAGTCATCCATAATAATGGTTAGCCAGGGTCTATTAATATTA
CCTGTTTGATCTAATATATAAATATCTAGCAAAGTATGGTCGGCTTGCCATATTTCATTG
GGTCTTGAGGATTCTCTTATTTGTATTAAATCGTACTTATTTTGATAGTATTTTTCACCT
TGGTGAGAGAAATCAATAACAGACTTAGGCATTGCTTTAATAATACTATAAACTTGTTTG
TAGCTTGGTTTATCAAAATTATTTTCTATACAATAATTAACGATTTTCCTATGAATTGTA
GCAATACTATTTCTTTTATTCTTGAGTGAAAGGCGTTTAATCTCGTCAATTATGTTTTGT
TCTAATTTATGATCACCTTTATCAACTCTTGTATTATGAATTAGACCAGTAAGCCCTTCT
TCCTTATATAATTTATTCCACCTATAAAGTGTACTTAATGCAATGTCCTTATTTTTAGAA
ATACTTGATAAAGATTGATTTCCCAAGATAAAAGGTTTTATTATATTGTACTTTTGAGTA
GCTTCTTTACGTTTGGCTTCAGAAAAATTAGTTAGATACTTCTCCTTGTTTTTCATCTTC
CTTGTCCTCCAATTTATTGAGGTAACGATAAATAGTTGTACGTGAAACTTGCCATTGTTC
TGCTATTGTTTTAATGGGTGTGCCATTATCATAAAGCGTCTTAAGTAAATTCAAATCTTG
TTTATTTAATTTTTCAGGCCTCCCTCCATATCTTCCTCTTGCACGTGCCGCAATTCGGCC
AGCTGAAGAACGTTCTAAAATTAAATTACGTTCAAATTCTGCAAATGCTGCGAATAAATG
AAATAATAATTGTCCTGTAGAACTTGATTTATCCATCGTTATATTTTCTTCTAAACTATG
AAAACTCACGCCTCGTTCGTTAAGTTCATTAACTAATGTGATTAAATCCTCCATGTTACG
TCCTAGTCTATCTAGTCTCCAAACAACAATGGTATCTCCTGACCTCGCAAATTCAATTGC
TTTATCTAAACCAGGTCTTTTACTTTTTGAACCACTCATATGGTCATTAAATATCTTTTC
ACAACCATGTGTATTTAATCGATCTTCCTGTAAATTTAAATTTTGTAATCCAGTTGAAAC
TCTTGCATAACCTATTTTCAAAATACAAACCTCCTATATACACCTTCAGTGTACCATAAC
TTAATCACAAGGTCTTTTGTGAACATAGATTTTTTGTTGGGTTTTTGAACACATAATTCT
ATGTAATACATACTTATTTAGACATAAAAAACGAGTGTACAGAAAATGGTTATTTTCTGT
ACACTCTCATCTTTAATAATATATTTTAAATGTTATTAACAAAACTAATTTAATAAGAGT
CAAGCATAGTTTACATATGTATTATGTTTGAAACATATCTCTAATTACTTTTTACTAATA
TCATTTAAAATGTCTCGCAATTCTTCAATTTCTTTGTTATTTAATTCTTCATTTTTCGCA
AAATTCAGCACTAAACTTTTCATGTCGCCTCCATACAGTTTATTAAGAAAGGTTTTAGCA
GTTTTCATTTTAATATCGTCTTCTTTAATATTTGATGAGTAAAAATAAATATTCTCTGAT
TTGTATCGTTTTATAATCTCTTTTTTATATAGTCTTGTGATTAATGTTCTAATCGTTTTA
TCGCTAACTTCTTTATATTTTTGAATTTCAACTACAATTTCATTAGCTGATACTGATTTT
TTACCCCATATTATATTCATAACATCCCATTCAGCCATAGATATTTCAACTTGCTTATTG
GCCATTTAAAACACCCATTTCTTTTAATATTTTTTCACTGATTAATTCAGCATTTTTCCC
AGATGGCTTTCCATCTGATAAATGTGTAGCAAAATAATACTTATCATGATTTGTAATTAC
GTAACCTACAAACCACCCATTATTATACTTCCCGTTTACTATACCTGTACCTGTTTTCCC
ATACAGTTCATACTTTTCATTTTTCTTAATCAATAATGAAGAAGATAATTGATTCTTTGC
TTTTTTACTAAAATGGTTATTTTGTTCCATCATATTTTTAAAAACTATTACTTGTTCAAG
ATTAGATATTTTCAAACTATCTTCCATCCAATAGCTTTTATAACTTCCCAAATTTTTATT
ACCATAATTTAATTGCTTGAGTTGAGTCGCAGTATAGTTCTTTGGTATTTGATCGCTAAT
ACGTTCGAAGTACCAATTAACTGAATTTTGCATTGCTGTATTTAAATCTTGTTCCTTATT
CCAAGCATCAAAAGGGTAATGCTTATGATTCCATGACATACGTGAATTTTCATCATTTAT
AATATGTCGGTCAAGTCCAAACATAGCTAAATAAATTTTATAAGTTGAATTAGGAGAATA
CCTTTTTCTACTTTCTTTTTCGTTATAAATATAGTATTTGTCTTTCTTCATGCTGTACAT
GACGAAAGATCCACTATTTGAACCAAAAATTTTACTTTTATCTAAAATTTGGTAATCGTT
GTGTAAGGGCTTTTTATAATTATAATCAGTTATGGATTGCCCCATCAAAAACTGGCTTTG
AATTACCATGAGCAAAAAAGTAAAAATACAAATAAAAATTAGAATTAATTTGGACTGTTT
TTTCAGATTGGCTTCTTTTATATTAATTAATCTTCTTTTGAGTAATGACTTTTTACCATT
AAATGAATGGCTTAATATATTTTTATTAAAAAATGGAACATTTAATACGGAGTCCATAAT
AGATTCCGCATAAGTTTTAAATTCATTTTTGTTAATATTATTAAGGACAAATCTATCGGC
TTCTACTTCATTGTCATGAATTATCTTTCTTTTTACAATATGTACTAATGGATTGTAACT
CATAATAATAGAGAAGATATTAAAGATAATTAAATGTAAAGTATCTCTATTTTTAGCATG
AGCATATTCATGCAATATTATATATTTTAGTCTTTTGTCAATTACACTTTTAAAATATGA
ACTAGGAATCAAAATAATATATTTCCCATACCAAAAAGTTATTGGAGATTGAATAGTCTC
TGCTTTTCGAATCACAATATTTTTTTTATATTGATGGTTGAAAAGTATCGTATCTATTTT
ATTTTTTTCATTTTCGTTTAGATAAAGTGACTGTTTCTTTAAATATTTAAGATATAATAA
GGCTTTCAAAAATTTAAAACTTAAAATAATAACTAAAACTATCCAAATAACTGTGCAGAT
ATTATCAATTGAATCCCAATTAAACTTATGGATATCTGTTGCGAACTCTTGAATAGGTTT
GGTGGTATTTATGTTATGGTTCAAGTCGTGTGACTTACTTTCAACTGTGGGCGCTTGATT
ATTCACATTATTAAATTTAAAAAGAGAGAATTTAATAGGAATGAAAGGAATTAATCCTGC
AAGAAGAGTTAGATACCAAACTTTATAATTTAACATATAATTAAAATAGCGTTTTAATAT
GTACCTAAAAAATAATAACAATAGAAATATAAAACAAAAGCTTACTATGCTCATTATTAA
TAACTTAGCCATTTCAACACCTTCTTTCAAATATTTATAATAAACTATTGACACCGATAT
TACAATTGTAATATTATTGATTTATAAAAATTACAACTGTAATATCGGAGGGTTTATTTT
GAAAAAGTTAATATTTTTAATTGTAATTGCTTTAGTTTTAAGTGCATGTAATTCAAACAG
TTCACATGCCAAAGAGTTAAATGATTTAGAAAAAAAATATAATGCTCATATTGGTGTTTA
TGCTTTAGATACTAAAAGTGGTAAGGAAGTAAAATTTAATTCAGATAAGAGATTTGCCTA
TGCTTCAACTTCAAAAGCGATAAATAGTGCTATTTTGTTAGAACAAGTACCTTATAATAA
GTTAAATAAAAAAGTACATATTAACAAAGATGATATAGTTGCTTATTCTCCTATTTTAGA
AAAATATGTAGGAAAAGATATCACTTTAAAAGCACTTATTGAGGCTTCAATGACATATAG
TGATAATACAGCAAACAATAAAATTATAAAAGAAATCGGTGGAATCAAAAAAGTTAAACA
ACGTCTAAAAGAACTAGGAGATAAAGTAACAAATCCAGTTAGATATGAGATAGAATTAAA
TTACTATTCACCAAAGAGCAAAAAAGATACTTCAACACCTGCTGCTTTCGGTAAGACTTT
AAATAAACTTATCGCAAATGGAAAATTAAGCAAAGAAAACAAAAAATTCTTACTTGATTT
AATGTTAAATAATAAAAGCGGAGATACTTTAATTAAAGACGGTGTTCCAAAAGACTATAA
GGTTGCTGATAAAAGTGGTCAAGCAATAACATATGCTTCTAGAAATGATGTTGCTTTTGT
TTATCCTAAGGGCCAATCTGAACCTATTGTTTTAGTCATTTTTACGAATAAAGACAATAA
AAGTGATAAGCCAAATGATAAGTTGATAAGTGAAACCGCCAAGAGTGTAATGAAGGAATT
TTAATATTCTAAATGCATAATAAATACTGATAACATCTTATATTTTGTATTATATTTTGT
ATTATCGTTGACATGTATAATTTTGATATCAAAAACTGATTTTCCCTCTATTATTTTCGA
GATTTATTTTCTTAATTCTCTTTAACAAACTAGAAATATTGTATATACAAAAAATTATAA
ATAATAGATGAATAGTTTAATTATAGGTGTTCATCAATCGAAAAAGCAACGTATCTTATT
TAAAGTGCGTTGCTTTTTTCTCATTTATAAGGTTAAATAATTCTCATATATCAAGCAAAG
TGACAGTTGCTATAAATTCAACAACTGTATTTGCATGATTAGGGTGTACCTAAATAATAC
ATAAATTATATTACAATATTTTTATTATAGAGACTAAAGTATCTTAGAAATTTGGATAGT
AGGTTTTTCGGGAATAAAAGTATAGTTGGCTTTAATATATAATTAAGCTAAGCTATCATT
TATATTTACTTGATTATAATTCGCACTTCAACTTTTTAATAACGTAAAAATTAAAACGTA
GTTTCATTTATCTTTAGTAATATCTTTTTAAACACTATAATTTCTTCATTAGTTAAATTA
GCGAAGTAATGATTATTAAGTTGGTAGGCTTTCTTTTCTAATGTTGGCCATAAGTCTTTT
GCTTTATTTGTACTGTTTATTAGCACAGTTCTTCTATTTTCATTATCAGTTTGACGTGTT
ATTAGATCTTTTTTGGACATCTTATCTAATATTCCAGATATTGTTGAAGGTTCTAAATTT
AAAGTTTTACCAATCGCTTTAGGTGTATTCAAATTACTATTAATCAAGCAATTCAAAACA
CCATATTCTGCTGGAGTAATATTATAGGGACTTAATAAACTTTTAAAATGTTTAAACACT
CTATTCTGAGAAGTACTCAACAAATAATTTATACAATTATCTAATTCCACAACTAAAACC
TCTCTTAAATCATTAGTATTGACTCGCTTATCATATCATGATAAGTTTTGTAGGAAAATA
GTTTTGCAACAAAAACATACCTCTACAAAATAATTGTGAAAGAAGGCTAATAAATGTTCA
ATGCGGTAGTAGTGAGAAAAAGTGTATCAAATGTTAGTTATAAAGTAGAAACCGTTGATG
AATCTTATTTATCGAAGGGTGATGTCTTAGTAAAAGTGGTATACTCTTCAATAAATTATA
AGGATATGCTAGCTTTACAATATAACGGCGGTGTAATTAGAGATTATCCTATGATTCCCG
GTATAGATTTTGCAGGTATTGTTGAATCAAGTTCGAATGATAAGTTTAAAGAAGGCGATA
ATGTATTAGTTACTGGTTATGATGTCGGCGTGACACATACAGGTGGATTTTCAGAGTATG
CACAAGTGCCTGGAGAGTGGATTGTTCCTATTCCCCAAGAAATGTCTATTAAAGAGTCTA
TGGTATATGGCACAGCCGGTTTTACGGCAGCATTATCAATTTTTGAACTAGAAAAATATG
GAATGAATATCAAATCACAACCTGAAATTTTAGTGTCTGGGGCTACAGGTGGTGTGGGCA
GTGTTGCTATACAAATTTTACGTAAAATTGGATATGAAAATATCACTGCTATCGTAAGAA
AAGAAAAGCAAATAGAAATCGCAAAAAAATTAGGTGCAAAACAAGTAATAATAATTGAAG
ATGATAATAAACCACTTAAAAAAGGTATTTTTGATTATTTCCTAGATACAGTGGGAAGTA
ATGTAACATTATACGGTTTAAAACGTCTAAATTATCAAGGTGTTGCTACTGTATGTGGAA
ATGTAGCAGGAAATTCACTTAACGCTAATATATTACCGTTTATTCTTAGAGGTATTAAAT
TAATTGGCATTGATTCTGTATATGTTAATCATAATATCCGTGAAGATATATGGAGTAAGT
TAGCAAATGAATGGAATATAGGAAATTCACTTCTATACAATGAAATTGGATTTGAAGAAT
TCTATAAAACGATAGATCAGCTTTTAAAAGGAAAACATTTAGGAAGAACTATTTTAAAAG
TATAAGTATGAGTATTCATTAATACATTTACTATTAATTCAATCATTTTGCATTTCTCTA
CTAACCAGTGTTATAATTTATATAACGAAAATGATTAACAATTAATGCACCAATCCCCAC
ACTATTGCAGTAGTGTGGGGATTTTTTCGATGCTGGCTTATAAAGTCGCCTATTAATTAT
TGTTGCGTTTACTAAGCCAATAAGTATAATACGCAACAGCACAGCCACTGATGACTGGTG
CTATGATGTGAACGAAAATGATTAGCAAAGTAATGCACCTCCTCTCTTCGTCAATTGACG
CCTGAGAGATAGGCGACGCATATATTATATCATCTTCGAATATACGATGATATAAGACTT
CCGATAAGTCATTTTACGTCTATATAAATATCAAAAAGCAAGAATAATAAACTTGATTTT
AGTAAAATATAGATAACTTCAAATTTTACTACATCCTAAAGGAGATAATTTAATGTCTAA
AATTGGTTATATTCGTCATCTACCTAAAACTGAATCAATCGATTTACAGTTACTTAAACT
TAGAAGTTATGGCTGTAATTGTATATTCATTGAAAGTGAAGATAAAAATATCGGAGAACT
TGATGAATTAAGTAACTGTTTAAATTTTTTAAAGAAAGGTGACACACTAGTCGTCAACAA
TCTCCAACATTTAGGTAAAACACCTAAAGAATTCGTTCTTTTTTCACAATGGTTACTAAC
GAAAAATATTAAATTAGATATAGTAGATATGAAGATATCTACTAGTGATGAAAAAACTAA
AGATATGTTTTATTCTATTTTGTATGCTATTAATGAAAATGAATACACCTTAGCAAGCGA
ACGAACAAAACTAGGATTAAAGACTGCAAGAGCTAGAGGCCGTAATGGAGGAAGACCTTC
AATATCTAATGAGGTCAAAAACCAAATTAAAGAGTTATACAGAGAAAAAAACCTTACAGT
TTCTAAAGTTGCTAAAAAAGTAGGTGTCAGTACTTCGACTGTTTATAGAACAATTAAGTA
AAATACAATTCACTATATAATACTGTCTAATAGAAATATATTAATTATCAGTATATAAAG
AAACTCGTGTCAAAAAATAAGAAAAAAAGATAATTATGCTAAATATTAAAGATCAAGGTT
ATTTTTTTTACTCAATACATTTAGGTTATTTACATGCGGATAGCTCCATCTCCAATTTTT
ATTATTAAAACGATTGTCTATATATTCTAGTTGTTTGTCACTAAAATCTTCGTTTGAAAT
TATATAATAGTTTCCAGTATTAATTGTAGCCTCATTTAAATATCTTGTTTTATTAGATGT
TAATATTACTTGTAAACCTTTTGAACTGTTTATGCTATCGTGTTGAAATACTATACAAAT
TCTTGGTGCAATAGGTAACATTATTTGTTTCCAATTATCAGTTCCAATTACTGGATTATC
ACTTGTTAATAAATTCTCCATACTTATTGCTATATGAAAATTCATATTATTAGTTTTTCT
AAAAATTTTTAATATTCTTTCCAGTTTATTCCCTTGTTTAAAAACCTTATTGAACCTATT
TATTTTTTCTTTATTTTCTTTTTTCTCTATTTCTTTTAAATCAAGTGGTTCTTTTCTTGG
TTCATAAGAAAACATATTTTCAAATAAATTAACAAAAAGAATTCTTCCAGCATCTGTACG
TAAATATTGTAACCATAAATATTGAAATAATTCTTGTTGGTCTTCTTCTGATACTGAAAA
TTTATTTGTTATACAGTTTTTTATAATATCATCGATGATAGGTTCTATTTTTGACTCATA
CTTTCCTAATTTATGTTTTAAAACATTATCAACTTGATCATCACTTTCATAAGTGTAATT
TGAGGCGCATATTTTTTCATAATTCATGTACGCTTTTTTATCACCTTTTCTTATATATAC
AAAGACTTTTTTGTCATCGTTAGCAAAATGTTTTAAAAGACATCTTGGATAGTAATGTTG
TTTTTTTGTAACTATAGCAACACCTCATATTATTTATCTTGTATCTTTTTGTGTTCTTAA
ACTATATCATGTGAACAAAAAATAATATTATCATTTTTTATCTATAATTATATATATTTG
TTGTGTTTAAATCAAAGTTAATGTATCACATTGGTTCACTTTCTTATTACTAAAGAATGA
ATTTTGTATAATTTCAACGGCCTACTATCTTCTCATTCGGTTATTTCTATCTTGTTTCTT
CTTCTTTTTCTTATAATTAATATTGTTTTGTTTTTCAGTTTCATTCGAATAGTACATAAG
GAAATCACTGGCATTTATAGTTGGTAAATTAATATGATTAGATTGTTCATCTTCGTGTTC
AAGATGATTGTCATGATCATTTCTATCCACTTGATGAATATGTTTTTCGATAACTTCTTC
TTGATTGATATTATTATATTTCTCAAGCTTAATGAGTAATTGAACTTTCTCATTAGGTGT
TTGGTCTTTCACTTTTTCAAAATTTCTATTGCCTATATCTATTTTTAAATCATCATCAAT
ATGTTCTTTATAACTATCAATTTCTTTTTCTTTTTCCTTAATAAATTGCAACTCAACGTT
ATATTCAAAGCTATTTTTTTCTAGGTTTTTAAGATTTCTTTCACTAAAGAAAATATCCTT
ACTTGCTTTTTTATAAGTATCTTCTAGCAATATATCAGTAGGAATATTGTTATTTTGTTT
AAATTGATATTGAACATTAGTTGCTTTTATAAAGTTACCTTTTTGTGCCTCATCAACAAT
AAATGCTTTCTCATCATTACTAAATTGTTTATGAGATTTAGGGTACATTTGTTGTACAAT
TAGATGATTTTTTTCACTTTCAGTTAAATAAACGTCTTTAGCTGATTGATAAATCTCTTT
ACGTTTTTCCTCTCTCCTTTCTAACTTATTTTTTTCATTGAGTAACTCTTTAAAGTTAGT
TTCAACAGCATTAACAAACTCTTGTTGACTATATCCTTTACTTTCAATTTCTTTTCTAAA
CTGATAATTTTCATCATAATTTTTAGCATAGAATTTTAATTGACATCTCTTAATTTCATT
TTTAAGTAAATCATTTTGAATTTTACGACCAAAGGTAGACGCACTATTAAACAAGTTTTT
AATTGTTTCTTTCACCTCTGAATAGCCAACATCACATTGATATCTATCAAATAAAATAGA
ATAACTTTGTTCATTTTTGCTTACTTGATCATTAGCGTTTTGAACAAGTAATCTAATTGC
ATTTTGTGCTTGTTCTTTCTCTTTATCGTTATATACTTCTGATACTTCACCACGATTGTA
TCGTCTAATCTGTTCATTTTTTTCTACACTAATATTTGTTTCTATATCATGTAAATATAA
TTTATTAGGTCTATTAAAGCCTGTACGGATTTGTTCAAGTAATCCTACTTCTTGAAGTTC
TTTTTTTATTTTTGTAATTGTATTTTTACTTTTATCTAATATATTCTGGAGGCTTTCATT
TATAAAAATGAAATATATATCCCCATTATCATCAATCCAATTATTTTTAATTGATAAACT
AACTCTATCATTGAGAATTGCATAAGTGACTTTGGCACTATCACTTAATTTTTTATATTT
TTCATTCGATATTGTTGTATATAATACATATATCAAATTAAATAGCTAACGTATTGTAAC
GTTTTATTACCGAGTCCCAACTACTGGTAATAGTTGGGACTTAAACGTATTATCAAAATT
ATATCACTAAAGAAGAACACATAAAAGATATTATAGCTTTATTAAAAACCCTTTACAAAC
TCTTGATAACAATGACATCAAGAGTTTGTAAAGGGTTTTTAAAATCATGTATATATATTG
ATATAACAACATTTATGATAAAATTTAATGTAAAGGGTTGATAAAGTATTTATAAAGGGT
TGATGATATGAAGAGTGTAAAAGAATTAAGCAAAGAATTGGAAGTTAGTAAACAAACTAT
ATTTAATAATATAAAAAGATTGAACATAGAAACGATAAAAAAGGATAATACTTCATTTAT
TAAAAATGATATTGATGTTGAAAAGATAATTCAAAGAGTAACTCACAATAAAAAAAAATA
TGGATTTGAAGATACTATCACTAACTCAGAAAAAGTTAAAAAGGATAATTCACACAAAGA
ATCTAAACATAATGTTCAAATAATTGAACTGTTTGAAAAGCAAATAGACACTTTAAATAA
ACAACTGGAAAAACAAGAAAAGCGTCATGAAGAGACAATAGAATTTTATAGGAAAGAATT
GCAAGAAAGGTCAAAATTACTTGAAAATCAACAAATATTAACATTAGAAAGTAACAAAAA
AATACAAAGGTTGGAGTCTGAGTTAGAAGAAGAAAGACAACTTAATTATTCTGCTAATAA
GAGACAGGACTTTGAAGTTCAAGAAACAAGGGATAATACGGATTCCATAAAGATCGATTC
AGATAACCAAGAAGAAAAAATAGTTTCTCAGTTTAGTGATGCGAGTAAAGATAAAAACGA
GTATAAGCAACAAAATAGTGAATTGACAAAAGACGATAAATTAGATGATCAAAAAGAAGA
CATGATAAACGAAATTCATTCTAAAAAAAGTTTTTGGAGACGATTATTCGGTAATTAAAA
ATGAATGTAAAAGGTGTATCAAGGGTTTATAAACCCTTGATACACCTTTTACTGTGACTC
AAACTTCTGATAATCATCGATTATGTTAACCAAACAAAAAGCCATAAATGCCGTTATATA
GGCATTTATGGCTTTTTACTTTCATTATCTTTTATGCATCTTTTATACATTGTTGATTTG
ACGCGTTTTCATTCTTTTGCATTGGCAAGTATTTTGTATCTTTATTCAGTTACTATTTCT
TTTCTCCAACCTAACAAACCATCTTTAACTCTAATAATATGTTTGCCACGCCAGATACTT
CTTACTTCGAAATAATACCATTCCCCGTTTTTGTTGAGAAAATAAATATCTTGATAACCT
TCTTTAATGACATATTTTGTAGCTTCTTGTCTTTGATCGCCAAACATTATCAATCCCACC
CTTATATTTATTTATCTTTAATATATAACAACATTTATTAATATTCATGTTATTTCATGG
AAGGAGAGATTTGTTATAATGTGAAGGTCGTCTATCTCTCAGACGTCAATTCGGCGTAGA
GAGGAGGTGCGATTTATGAATGAAATTCTTGTTACTTTTAGTATATATTTCATATTGCCT
GATGTGCATTAAATTTTGATTTTAAAATCAACCCATGAACGAATGAATGGCCCAAACTAA
AAATCCGGCAACAGGAAAGAAAAGCCACCAAAAATCATAAAGAAAATCAAGTATGGAAGG
TGCTCTGTTACTCTCTCTATAATTTCCCTCTAAAATAACTTTTTTAAAACATGCATCTCC
TTTAATTAAATGCTCTAAAGAGATTCCAAATAAATCGCTCATAGCAATCAAAATATCTAA
GGAAGGATAGTTTTTGGCACTTTCCCATTTAGAAACATTTTGTCTGGAAACCTTTAATAT
ATTGGCTAATTCCTCTTGAGACCATCCTTTTAATTCTCTCTGTTCTTTTATAGCTTCAGC
TAATTTCATAAAATCACTCCTTAACTCAAACTATAATTAAAATAATTGAAAAGTCGCGAT
ACTTTTAGTTAACCAACTCGCAACGAAAAGTTGCGTTATTCCCAATTCAGTTCAAGTTGT
TTTAAAAAATCCTCTCGTTCTTTCTCTAATTGTGGGTCGTAATCTTTTTGAGGTTGCTTT
TCATATGACCGTTCTTCTAACCATTTAGGCGTCTTTTCACGCCTCACATATTGTCTTGAT
TTATCTATCTTGGACATTTGAGGTTGTCGTTTGTTATGAATGCGTTTCTCAACGTCAAAT
GTGAACTCTATCCATTCAATTTTACGCCCTTTTTTCGCTTTGATTTTATTGATAGTAAGA
TTATTAAATATAGAACCTAATTCAGTAATAATAGGTTTAAAAACATTTTTGTTAATATCA
GTCATACGATAAGATTTAGGTATATCTAAACGATTTTTAAAATCATCGATGTGAATTTTT
AAATAGCCTGTATGTTTGTATTGTTTAAGTAATCTAAACATATTTTTAGAATATGTAGAT
TTAAGCCTAGTCATTTCTTTTAATTCAAATTTTGTAAAATTATTAGTAATTGAATTCAAT
ATGTGTTTTAAATTTGAAGAAGTTGATATTTCTAGATATTGTTCTCGCTTATGGATTCTA
TAATGATTGAATAAAACGAATCTTTCTATTACATCATCATCTTCATATCTAATGGTTAAA
TTCAACATCTTTTTATACACATTATCTAAATCATTAGCAAATCTATTAATATTACGTGTT
TCTGGACTATAATTACTTAATTTTTTTAATTCATCAAAAGACAAATGTAATGTATTAGTA
TCTTGCTCTTTTAATTTATTACACATCGCAAAAAATAAATTAATTTCAGTAGCTGTAAAT
CGCCTTAATGGAACTAAATTCATTTCATTTTTATATACAACTGTCTCTCCTGTCATGATA
CAGCCCCCTTTATTAAGAACCTAAAGGAGTATCGTTTGAATATACACTCCCATTTAAAAA
CTTTTATTCACAATAAACTACTTTATTATCAATGTCAAGCCATAAAAGGAGTACAACTTT
TTAAAACACTCCTTTTATGTGGCAAAAACACTCCTTTAGGCATTGAAATCCCTTGTTGCT
CTAGGGCTGAACAAGCTCCTAAAAAGCTTTTTAAAAAGATTTATAAAAATATATTAAAAA
GTTCGAGGGGGGCTACCTATTTTTCATCCTAAAAAATAATTAACCTCAAACAAATGCATT
TAAATATCTATTTTTATAATGTATAACCATCTTCTCTATCTTCTTTAAAAATGATTTCTC
GTTCTTGTGCTTGATATTTCTTCTTAAAGAACTGTTCATCATTGTTATCTATCGTCATTA
CTTCACGTATTTTAGAATTGTCTAAATGATTATCAATATGATTTATTAGTGTATGATAAC
GCTCTTCTTTCATCATACTTTTAATGATTTTAAAAACTTGATTGAATAACTTAAGCGTAT
AATTTAGTTCTTTGTCTTTCTTTTCATTCTCTGACAACAAATAATTATAACGTTGTGCTA
AATCATTAAATTCTTCAACCAGCTTTTCATTTTCCATATGGACACTAGTCAATTCATTAA
CTAAACTTTCATTTTGTTTCTCTGCTTTTTTTAATGACTTCCCACTTTTAATCCATTCAT
AATCATCTAATATCATCTGTGCTGCTTTAATTTGTTTAGTGTATTTTTCAAAATCAGTTT
TAGTAATTACAATATTGCCTGTTTCTTGCTTCTCTTTATGAAACCATCCACCTATATTTT
TAGTTTCAATTTCATAAATGACACTCAGAGGCTTTTTAAGCATATCTAATGATTTTTGGT
AGTTTTGTATCAATTCATCATTTTCTTGCTTTAAATGAGCCTCTATTTGCTTCTCGCGCA
TATACATTTGTTTATGATATTCTGTTTTTTGTTTATAGCGGCTAACTTGATCATGTTTTT
CTTTTGTAAGTTGTCTAGAAATGCCTCGTTTTAAATCATAGCCTTGCTTATTAATATACG
TATTGAATCTATCTTGGAATTCCGTTAATGCTTTTTTATTACCTACAACTTCTTTCGCAC
TTAAACGTCCATCTTTAGTAATAGGAACTACGCCATAATGCATATGTGGTGTTATCTCAT
CCATATGTACTGTCGCATATAAAAGATTTTCTTTACCGTATTCTTCTTCCAAGAACGCTT
TAGCATGCTTAAAAAACTGTTTTGTCTCTTCTTCAGATAATTGATTAAAAAACGCATTAT
CTGATGTAATTAATCCATCAATATGTTTAATGGCATCTGTTCTAATTTTGCGTTTCCCTT
TATAATTTTTTTCGATTTTCTCATCAATTTTTTTATTAAAATCAAACTTAGTATCATTGA
CTAAATCATAGTTTAAATATGACTTACTTAAATCAATATCTATATTTTCATAATTTTTAT
TTTCTCTTTGAATATGTCTTTGAATACCTCTTGTATTTGTTTTTGATTTCACTTTAACAA
CTCGAATAATTGAATAAGACATAATAAATCAACCTCCACTGCATATGATTATAACACCTA
AACACAGAAAAGTTCTAACACACTAGACTTATTAAAAATCAAATAAGTCATTAAAAACGT
GTGCTCTGCGAGGCTTGTTTTTTGTCATCACAAAAAAGGACTGGAAAATCCAGTCCTTAA
ATTAAAAAACTCAAAAGTAATGACTAATCATATTTCATATTGTTTTTTCTCTATGTATGG
CTATACCTATCAATATTTCTTAACTTCTAAGCTCAGAAATATTGACTATGACATCAAATC
GTTTCGCAAGCTCTAAATCATGCGTTACGACAATCATAGTTTTATTTTCATCAAGTAGCT
TCAATAATAAATCAATAACTATTTTTCCATTTTTCGTATCTAGTGACCCAGTAGGTTCAT
CAGCTAAAATGATTTTCGGCTCTTTTAATATTAATCTTGCCAATGCTACTCTTTGTTGTT
CACCACCGCTTAGAGAACTAACAATTCTCTTGATATCTAAATCTAGGCCGACCTTTTTTA
ATACTTCTTTCTTTAAGTTCATATTATCTTTTTTATTCTTTTTGAACTTTAGGGCTAAAT
CTAAATTTTGACTGATTGTTTGATTTTCAAGTAAAGCAAAATTTTGAAACAAATACCCTA
ACGTATATCTATAAAAATCGACTTTCTTTTTTAGTAACTTATCTTCAATATATATGCTTC
CTTGTGATACATCTTCGAACCCAGCGATTATGTTAAGTAAAGTAGATTTTCCAGCGCCAC
TTTCTCCAACTAAAGCATATGATTTTCCTTTTTCAAAATTAAAGTTACATCCGTCTAAAA
TGTTTTTATTACCTTTTTTTACAAAAACATTTTCAAGTTTTATCACTATCGGTCACCTCA
TTTTAAAAAGCTAGGAATATCTTTTGTAATGTATTCTATCGAACGCACATATTTCCCTTT
ATGATTTACTTTCACATATTCTTTTGTAGGATCATAACCTAAAAAATCCAATTTATAATT
CTTTTTTTCTCCATTTTTAGAGTATACAGTTATATTTCTATAGTCCTGGGTATCTTTTGG
AACTTTGGCATAAGATACTTTTTCTTTTAACAGTGGGTTAAAACGATCTAAATGCTCATT
TCTAACCAATAACAGACTAAGTATGATGATTAATAGTACAATTGTTACAATAATTAAAGT
TCTTTTCATTGTTTAAATCTCCCTCATTAAATCTTTAAAGTATTTTTCAAGATATTTAAT
ATAAGCAATTTGAAGTAAATGTTGAATAATAGCAATAGACATTATTATGAGTAGTAATAT
CTTTGAACCAAATAAAATATGCGTAGTGTAAGCTAACATAATAGAAAGTAAGATAGAAAT
TGTTAAATAACGTACATTACTGCTGAATAATGAATAACCATGAATTTTTCTTAATAATAG
TTGCTTTTTATTCCAACTAAAATATTGAATTGTTTCAAATACAGTAGCTATCAAAAGAAT
GAAAACGTTAATAATAATAGTAACTATTGTTATTATCATTTTTGTTTTTGTTTCATTTAA
TTCATTTAACACAGAATCCTTGTAATTAGTTATACCGCTAATTTCTTCTTCTAGGTGATT
ATCTTTAAGCAACTGTTTAAGTGTATCTAAATCTTTAAATAGATATCCACCTTGAGAAAC
AGCAGCTAAATAAAAATCTCCTGTTAAATCGTCAGGTGTCAACAACATTACTATTGGAGA
ATCTAGATACCCAAATTTCAAATTAGTTGTGAGATCAAAAGAAAAAACAGATACGTTTTT
TGACAGTACTTGCACATCTACTTTTTTGTTTTGTTGCTTTTGAAAGTCAAACCATCCTTG
GTGATTTTTTTGAATTTCAGATTTTTGATATTGTAACCTTGGAGGAATAAACACGTTTAT
TTTATCCGAATGATTGTCAATCATTTTAAAATCATGATTTATATTTTTATAGAAATTCAG
AAAATTGTTATTGATAAAAAAGACATTGCCATTTTCAGGAATGTAATTGTTTTTATCGGG
ATTGGCTATATTATTATTCTTTAAAAGCAATCCACCAAGTTGTTCGCTTTTCTTAATTAA
ATTGTATATATTAGTTTCTAAAATTTGTTTTTCTTCTGAATTTCTAATATTAGGAGAAAT
CTCTAATGTATAGTAATTATCTAACTTTTGCCAGATTTTTTCAGAGTCATATATATTCTT
TAACTTCGTATAAGCATTTAAATTTTGTGCCAGTAAAAAAGATAGTATTAGCACCATGAT
ACATTTGGTGAAGGTACCCATAAATATTGAAAACTTATATCCTTTTTTCCCTTTTAAGGT
TAATGGAATACTTAACTTCAAAAGAAGACTATACGAAATCAGCCACAACAATGTAGTAAT
ACAAGCAAAAACAAAAAGCAACACGATAAATCTACGAATAAACATTAAGAAATCCAATTC
TAAATTGGCTATATGAATGATTAATATATTAGCAATAAAGAAAATAGTGGTAAGTACTAG
CCAATAAATGATTTTTATATGAATATTATGAAAAATAATGCGTGTAGTTGAAAAGCCATG
TAGCTTTTGAATAGCATAAAATTTCAAATTATATCCTCTGTCATATAAGAAGTACAAAAG
ATATAATACGCCTAAGAATATGAAAGGCACTAATAAATCATTATCTATGACTAATTCAAA
AAATAATATGTTTCTATTTATGTATTCAACTTCAGATGTTAAACCAGCTTTTTTTAATTC
ACCCGTAAGCTCTTCTACATTGAAATGTTCACCAATAATATAATACTTTCCTTTTATCTC
TCTGTTTAATAAATCTGATGGAGTTAAAAGTGATGTTTTATTACGTATAAAGTCAGAATT
ATTTCGTTTTGAGTTGAAAACAAAAAATTCTTTTTTATTATCAAAATCTTTAACGGATTT
AATTATTTGTATATTTTGATTTTTGGCGCCTGATTCAATGACATCTAACACTTTTGATTT
ACTGTTAGATTTATCCCAATTAGAGATTGTTAAAATATTGGAACTTTCAGGTATAATTTC
TTCATTTTCTTTGAAGAAAAATAAAAATAATAGCCCTGAAATTAATAATAAAGTACTAAA
ATCTAAAAATAATTTGAATTTTTTCATATTGCCTCTTTCAAGAGAATAGACAGAATTAAG
TAAACTTAATTCTGTCTATTCTCCTTAATTAATATATGTAATTAGTGAAGACTATAAAAT
GTTTTGTTTCCACCCCAAGCCTTTGGAGCAGATGCCTTAGATTGAACACCAGGTCGAGCA
ACACCACTAAAAGATGAATATTTCCCTACTGCTGTTGAACCATGATTTCTTTTATTGTGA
CTATAATAAGACCATACGTAATGTTTTCCAATACCATGGCTCCAAACACCACCAGCTACA
TGTACTGTTGCAGCTTCAGCTTTATAAGTTACACCTAATAAAGTGCCGAATAAGATTGTA
CTAGCAATACAACTAGAAACAAATTTCTTTTTCATAAAAACACCTTCATTTAATATTCTT
TATTTATTATAGCAAAAATAAATAAAACAGAGAATGAGTAAAAATAATCTAAAAGTGTTT
TTTATCTATATATAATATTAATTCTATTATCCTTAAATTAACTATCATTAAACAACGATA
TGACAATGTATAATAAATACAATTTCACTACCTATAATTCAACATTATGTCAACCTAAGG
ATAAAACAACCTAATATAAACACTTTTATCCAATTACTAAGCTATACACGTTACAAACAA
TACAATATTGTTTGTAATTCGTTTCATAAGGTTTTTTATTTATGTATTACCTGTTATGAA
TAAATTTATTAATACATCAACTACTTTCAATTGGTCACAATATATATGAATTGGAATATG
GTTATTGGTATTTCTTTTTGAAGCTGTAGGTGATTATCAATTAGATAAATTTAGTAAAAA
TAGGCAAAACAAAAGAGAACTAATGACAACTGAATTGTGGTTATTAACTCATCATCCAAT
TTATTTTGGAGGAATATTATGTTGGTGGGAAGTATTTCTTATATCGTTAACAAGCTTAAA
ATAAATCATGTAATTTTAAGTCCTTTACTCCTTACACTATTATTGTTATTTGTATTTATT
GTCATCTTTATTGTATTATGTAAATAGGGTTGACAATAAAATGTTAGGAGGAAAAAGATT
TGAATCACAAAGAGGGTTATAAAAAAAGATACAAAATGTACAAATCAGGAAAATTTTGGG
TAGTTGCAGGTCTTCTCTTTTTAGGTAATGTAGCAATCAGTGACGTGCATGCATCTGCAC
AAGAATCAGAAAACACAACAGCGAAAGCAGCTACGGAAGTGATGGGAATTGGAGCCCCTA
TCACAGAAAAATCAGTAGTCAAAGAAAAAATAGATAATGAAGGAGGACTAAGTGAAGAAA
AAGTTGATGCAAATCAACAAACTGTTGATTCAACTCAAGTTAAAGAAGAACAAAAAAATA
AAATTAACGAGAGTGCAGAAGTAAGTGAAGAAAAAGTTGATACAAATCAACAAACTGTTG
CTTCAACTCAAGTTGAAGGAGAACAAAAAAATAAAATTAACGAGAGTGCAGAAGTAAGTG
AAACAGATAAACAGGTAACACCTAGAATGTTGATAAATAAACCTGTACAAGCATTAGAAG
GTACAAGTGAGTCAGATTCATATCAAGAAACTAAAAAGCATAGTAGTATTACAACTACAC
CAAGAAAAAATGATTACGCCCATGATACCACACCAGGAGTTATCAATTTGGCAGTTTATG
AGATACAAAATTTAAGTGGAAAGGCTCATCAAGGGAGATTAGTTATTTCATTTGATCCAA
GTACTGGCAAAACCTATGGCATGAGATATAGAAATGGTGTCATTGATAACAGAAAAGAAT
TAACCAACTCTTACCAACAATTTGGTTTTGGAAAGGAAGCAGTTGTTCGATTAGTAAATA
ACGGTAACGCTTATGAAATTAGCACAAATAAAAATGGTAATAGGCTTGATCAAGAAAGAA
ATTACACTACTTTAGATCCAAATAAATCTACAACGACAACATGGTATGGAATTTATAGAG
ATCAAATTTTACCTACAAAAAAAACTGTGAGAGTTAATTTTTTAGATGCTGATACAAATA
ATAAAATATTAGATAGTGAAGTTTACACTTTTTATGAAGGATACCATTATGATGTGACAC
TTAAAGATTATAAAAAAATAGGAGATTATGACTATATAAAAACTGTAGGAGAATTATCTC
ATTATTTATACGGAAAAGATAATGATATAAATCTATTTTATAAAAAATCATTTGACAAAG
ACGCACATAAACCAGCGGTTAACCAACCAACAGAAGGTGATAAATCTATCACAGGAACAG
GTAAACCAGGAGACAATATTAAGGTAACGGATAAAAATGGTAATGTGATCGGTGAAGGTA
AAGTGGGAGAAAACGG
>ST140_ERR1764920_k141_112 flag=3 multi=2620.0000 len=402
AAAGACGCACATAAACCAGCGGTTAACCAACCAACAGAAGGTGATAAATCTATCACAGGA
ACAGGTAAACCAGGAGACAATATTAAGGTAACGGATAAAAATGGTAATGTGATCGGTGAA
GGTAAAGTGGGAGAAAACGGTAAGTTTGAAATTACGCCAACTCGCCCATTAGTGCCAGAT
GAAAAAATCACAGCGACACCAAGTAAAGATGGTAAAGAAGGTACACCAAGTGATACAACA
GTGGCCAAAAAACCATTTGATAAAGACGCACATAAACCAGCGGTTAACCAACCAACAGAA
GGTGATAAATCTATCACAGGAACAGGTAAACCAGGAGACAATATTAAGGTAACGGATAAA
AATGGTAATGTGATCGGTGAAGGTAAAGTGGGAGAAAACGGT
>ST140_ERR1764920_k141_113 flag=0 multi=62.9770 len=1533
AACCGTCAATTTTAAAACTAGGGTGAAGATTTTTAGCTTTTTGAACTGCTTCTTGACAGT
CATAAAAAGCACCTAAAAACTCCCTGTGTGAGCTAGAAGGTAGGTATTCACACTCTTCAG
AATGCACTTCATAGTTATTACTCCTAGGCTCACTATTAAGATAATAAAGCATTATCGGCA
TATATTACACCCCCGATCTAACGCAGTAGCGATAACAACATTATACACGAAAGGAGCAGG
TTTAATTGCAAGCTCAAAACAAAAAAGTCATCTATTACTACTATGACGAAGAAGGTAATA
GACGACTATTATCAATTGGGAATTTGGAACATTATTTATTAGCAGATATCAAATCAAGGT
TTGATTTATATAAAAAGAAAATACCTGACTTAGATAATCTGTTCGTTCAAATAGACGGTG
TTGAATTTAAACTACTCTAATCCAATTAGCAGAAAAGGAGATGGAAATAATGATAACTAA
CACATTATTGATTATTCATCTATTACTAAACCTCATTATATTGTTCTATATCATCAAGAT
TTATAACGAATAATTTATTTTTTCTAAATCTATAAAACGGTTTATCAGCAAATATCCTTA
TTGAATCAGGAATTTCATTCAAGTGATACTTATACCTTTCTGATGATTGAGGAGCAAAAA
ATGATTCAGTTTTAAATGTTTTTGAATAAAGTGGTGATTTACTCGGAGTAGGGAACATGC
GCGTCAACCTTATAGGCGCATTGAATTGCAAATCGTGAAGGGTTTTACCATTTTTTATAA
GCTCTACTTTTTTAATTCGAATTCCTTTTGTGGACGAATTTATGATATCGAAACAGAAAA
ACAGTGGAATATTTTTAAATTTTTCAGCAGTAAAGTTAGAAACAGTGATTTGGTATTTAT
TTTGTTTATACGTATATATAAGTGACCAGATTGAGCATAACAACGCTAAAGAAGCAAGTG
TATTAGAAAAAAGGGTTGATTGTATAAATTCCATAAGAATAACCACCTTAATTATTTAAT
AACAACATTATACACGAAAGGAGCATAAACGATATGCAAGCATTAAAAACAAAATCGAAC
ATCGGCGAAATGTTCAACATACAAGAAAAAGAAAATGGAGAAATCGCAATAAGTGCAAGA
GAGTTATATAAAGCTTTGGAAGTTAAAAAGCGTTTTAGCGCTTGGGCAGAAATTAACTTG
AAGCATTTCAAAGAAAATAGGGATTTTACAAGTGTACTTACAAGTACGGTTGTTAATAAC
GGAGCTGTAAGACAACTAGAAGATTATGCTTTAACACTTGATGTAGCTAAACATGTTGCG
ATGATGTCAGGTACAGAAAAAGGTTTTGATTTTAGAGAGTATTTCATCCAAGTAGAGAAA
GCATGGAACAGCCCAGAAATGATTATGCAACGTGCTTTAAAAATTGCTAACAACACAATC
AATCAATTAGAAACAAAGATTGAACGTGATAAACCAAAAATTGTATTTGCAGATGCAGTA
GCTACTACTAAGACATCAATTTTAGTTGGAGAG
>ST140_ERR1764920_k141_55 flag=1 multi=97.9107 len=47956
AGACTTAGCTAAAGTAAATCAAGAGCAACTTAACTATGCATTAGACTCAATTAATTATCG
ACCAAGAAAGTGTTTAAATTGGAAGTTTCCTTATGAAGTTTTATGTGATGAACTGTTGCA
CTTAAATTGACAAATCAACAAGTATAAAAATAAGACGCTCGGCACACTAAATTTGTAAGT
GTTTGAGCGTCTTTTCATATTAACTATATAGCCAGTGAACGACGATAAAGGCAAGTGATG
ACAAGCATATTGAGGTAATAATGATTGTCATAAGCGGTTTAAGTGCGCGATTTTTAAGAT
CTTTAAATGCAACATTTAACCCTAAAGCAACCATGGCCATTAATAAGCAAATGGTTGATA
CAGTATTTAAAATATTTAGCAATGCTGACGGGATAGTTACATATGTATTCACTAAGGCCA
TAATGACAAATCCAATTAAAAAGTATGGAATGCTTATTCGACCCTTGCTAGATGATTCTG
ATGAACGGAAGCGCATAATTAAAATAAGTACGATGGTTAATGGAATCAGTAAGAATACTC
TACCAAGTTTACCAAGAAGTGCGATTTTAAGTGCATCACTACCACCAAAGCCACCAGCTA
AGACAACGTGTGCAATTTCATGAAGACTAACGCCAGACCAAGCGCCATAAACATTTGTCG
TCATTGAAAAGATAGCGTAGATAGCTGTATATATAAGTGAAAATATCGTACCAATCAATG
CGATGATACCGATACTAATAGCTGTATCTTTTTCACGTGATTTGAATATTGGAGCTACTG
CAGCAATAGCGGCAGCACCACAAACGCCTGTACCTACACCTAGTAATAATGCGATGTTTT
TGTCACCATGCAACAGTTTGTTGACAAAGAGCATCATTACAATACTGAAAATAACGACAC
CTACATCGATGGCTAATAGTCTACTACCTTGACCGATAATATCGAATATATTGAGTTTAA
GTCCATATAGGATGATTGCAAATCTTAATAAATATTTAGATGAAAACGTAATACCTGAGC
TATATTGTTCAGGATATCCTCTAAAGTGACGATATAGAATAGCGATTAATATCGCGATAG
TTAATGCGCCAACCTTATCTAAGATTGGTAATTTAGCTGCTAAAAAGCTAAATAATGCGA
CTATAAATGTTAATGAAAGTCCAATCATAAAATGCTTATTTTTCAATGATGCCATGAGCA
TTGCCTCCTTTAATAGCATTTTAGCACTGTTTTGTCGTATTTTTAAATATAAATTTGGAA
TGAATAATAAATTGATATTTAATTTAAGTTGTGCGATATGGAATAGGGTGATGTGTAAGA
AGCGCTACATAATAAATCATTAGTGGGTCTTTATCAATTCTATTTCACTCCCTTAGTTGA
TAGAAAACAAATTTAATATGCAAGGTGAAATAACAATATGTTATTATTATGATAATTTAC
AGAATTATATGAAAAATGAATGAGGGTGTGATGGTATGTTTGGAATGAAAGTGAATGAAC
AAATAACATTAAAAATTTTAGAAGTCCATGACACAGAAGCACTTTTCAATTTAGTCAATC
GTTCAAGAAATTCACTTAGGGAATGGTTACCTTGGGTAGATGCAACTGAGCAATCATCAG
ATACGCGTGCGTTTATTAAAAGAGGGCTTTTGCAATTTGCTGATGGTAATGGATTTCAGT
GTGGCATTTGGTATGGAGGAACGCTAGTTGGTGTCATCGGTTTGCATGAAATTAATCACA
TGCACAGAAAAACTTCATTAGGGTATTATTTAGATAAACAATATGAGGGTCATGGGATTA
TGACACAAGCAGTTGAGGCATTGATAAAGTATTGCTTCGATGAGATTGACTTAAACCGAA
TTGAGATTAGTGTCGCAGTTAATAATGAAAAAAGCCAATCTATTCCTGAAAGGCTGGGAT
TTACTAGAGAAGGTATGTTACGTGACAATGAATTACTAAATGGTATTTATTCATCGAGTT
ACATCTATAGTTTATTAAAATCAGAATTTAATGAAGGATGATAAAACAGACTACAAAAGA
GTAATGACTTACATATAAGTGTTACTCTTTTATTTATTTTTAAAGAAAAAAAGGTTGTTG
ACAGTATTATTTTATAACAATATAATGATTTTGATAATTATTATCAACTAGATAATGTTC
ATGGGAGGATGCCTTAAAATCATCATTTTAAGAGCCACGTATTATCTTGGCATTTAGGGA
GTGTGAGATAGTACGAATGAGGGCATGTCTATGGGGATAATAGAATTTCTATAATGAGGT
GTCAAAATGAAAAAGTTAACAACGCTATTATTAGCATCAACGTTATTAATTGCTGCATGT
GGGAACGACGATAGTAAGAAGGATGATTCAAAGGCATCGAAAAAAGATGATGGTGTTAAA
GCAGAATTAAAACAAGCAACAAAAGCATATGATAAATATACTGATGAAAAGTTAAATGAA
TTTTTAAAAGGTACAGAAAAATTTGTTAACGCGATTGAAAATAATGATATGGCCCAAGCA
AAAGCGTTATATCCAAAGGTTCGTATGTATTATGAACGCTCTGAGCCGGTTGCAGAAGCA
TTTGGAGATTTAGATCCTAAAATTGATGCACGTCTTGCAGATATGAAAGAAGAGAAAAAG
GAAAAAGAATGGTCAGGATATCATAAGATTGAAAAAGCATTATACGAAGATAAGAAAATT
GATGATGTGACTAAAAAAGATGCACAACAATTATTGAAAGATGCAAAAGAATTGCATGCC
AAAGCTGATACATTAGATATCACACCAAAATTAATGTTACAAGGTTCTGTTGACCTATTA
AATGAAGTTGCAACTTCTAAAATCACAGGTGAAGAAGAAATTTATTCACATACAGATTTA
TATGATTTTAAAGCGAACGTTGAAGGCGCACAAAAAATTTATGACTTATTTAAACCTATT
TTAGAGAAAAAAGATAAAAAATTAAGTGATGATATTCAAATGAACTTCGATAAAGTGAAT
CAATTATTGGATAAATATAAAGATAACAACGGCGGTTATGAGTCATTTGAAAAAGTATCG
AAGAAAGACCGTAAAGCATTTGCGGATGCTGTTAATGCATTAGGAGAGCCACTAAGTAAA
ATGGCTGTGATTACTGAATGACAAATTATGAACAAGTTAACGATAGTACGCAATTTTCAA
GACGTACATTTTTGAAAATGTTAGGTATTGGCGGTGCCGGTGTTGCAATTGGCGCAAGTG
GTGTTGGAAGCATGTGGTCTTTCAAATCAATGTTCAATACACCAGAAGATCCGGAAAAAG
ATGCGTATGAATTCTATGGTAAAGTACAACCAGGCATTACCACACCGACGCAAAAAACAT
GTAAATTCGTTGCATTAGATTTGAAATCAAAAGATCGAGATGCGATTAAAGCAATGTTTA
AGAAATGGACGGTTATGGCTGATCGTATGATGGATGGAGATACAGTTGGCAAGGCCAGTA
ACAATCCTTTAATGCCACCAGTAGATACTGGTGAATCGATTGGATTAGGTGCAAGCAAGT
TAACGATTACCTTTGGAATTAGCAAGTCTTTGATGAAGAAAATTGGGTTATCTAGTAAAA
TTCCCGATGCCTTTAAAGATTTACCGCATTTTCCGAATGATCAGTTACTAGACGATTACA
GCGATGGCGATATTATGATTCAAGCATGCTCAAATGATTCGCAAGTGTCTTTTCATGCGG
TTCATAATTTAGTTCGTCCATTTCGAGATATTGTTAAGGTGCGTTGGGCGCAATCTGGTT
TTATCTCTGCTAAAGGTAAGGAAACGCCAAGGAATTTAATGGCATTTAAAGATGGAACAA
TTAATCCTAGGAAGAATAATCAACTTAAAGATTATGTGTTTATTGATGATGGATGGGCGA
AGCATGGAACTTATTGTGTTGTCAGACGTATCCAAATACACATTGAAACGTGGGATCGTA
CTGCACTGGAAGAACAAGAGGCAACATTTGGTCGGAAACGACATAGTGGTGCGCCGTTAA
CAGGCGGGAAAGAATTTGATGAAATTGACTTAAAAGCGAAAGATAGTCATGGCGAATATA
TTATTGATAAAGATGCCCATACGAGACTAGCGAAAGAAGCTAATACGTCAATTTTACGTA
GAGCCTTTAATTATGTGGATGGTACTGATGATCGTACAGGTAACTTCGAAACAGGCTTGT
TGTTCATTGCTTTTCAAAAAGCGACCCAACAATTTATCGATATTCAAAATAATTTAGGCA
GTAATGATAAATTAAACGAATACATTACACATAGAGGTTCTGCTTCATTTTTAGTATTAC
CAGGTGTTAGTAAGGGAGGATACCTCGGTGAAACATTATTTGACTAAAATTATAGTAATG
CTAATTACTGCTGCTATGGTGTGTAACTTTGGGTTATTGAAAAGTCAGGCAGCAGAACAA
CAAAGTATTAGTGATGTATATAGTGTGATAACGGATGCGAAATCTGCACTTTCTAATAAT
TCGATATCGAATGACAATAAGCAGAAAGCAATTGAGCAAGTGGTAAGTGCAGTTAAGAAA
TTATCGCTTGAAGATAATAGTGAAGGTAATGCTGTCAAATCAGATGTGAGAAAGCTTGAA
GATGCAAAAGCGAATGATGATCAAAAAGATACACTTTCGCAATTAACGAAGTCATTAATT
GCTTATGAAGAGAAATTGGCTAGTAAAGATGCGGGTTCTAAAATTAAACTATTGCAACAG
CAAGTCGATGCCAAAGATGCAGCGATGACAAAAGCGATTAAAGACAAAAATAAAGCGGAA
TTAGAATCTTTGAACAATAGTTTGAATCAGATTTGGACTAGTAATGAAACAGTGATTCGC
AATTATGACGCAAATCAATATGGACAAATTGAAGTCGCATTATTACAACTTAGAATTGCA
ATTCATAAGTCACCATTAGATACGACAAAAGTGTCACATGCTTGGACAACTTTCAAATCA
AATATTGATCATGTCGATAAGAAAAGTGGTACGTCTGCAAATGATCAATACCATGTATCA
CAATTAAATGATGAGTTAGAGAAGGCGATTAAAGCTATCGACAACAATCAATTGTCGGAT
GCTGATACTGCGCTTACACATTTTATAGAAATTTGGCCATATGTTGAAGGTCAAATTCAA
ACTAAAGATGGTGCTTTGTATACGAAAATTGAAGATAAAATACCATATTATCAAAGTGTA
TTAGACGAACATAATAAAGCACATGTGAAAGATGGTTTAGTAGGTTTAAATAATCAAATT
AAAGAGGTTGTTGGCCATAGTTATAGCTTCGTCGATGTGATGATTATCTTTTTGCGTGAA
GGTCTAGAAGTGTTATTAATTGTAATGACATTGACTACTATGACGCGTAATGTCAAAGAT
AATAAGGGTACTGCAAGTGTGATTGGTGGTGCAATTGCCGGACTTGTATTGAGTATCATT
TTAGCAATTACATTCGTAGAAACACTAGGAAATAGCGGTATGCTTCGTGAGAGTATGGAA
GCGGGATTAGGTATCGTTGCGGTCATATTAATGTTTATCGTTGGTGTTTGGATGCATAAA
CGTTCGAATGCGAAACGCTGGAATGCTATGATTAAAAATATGTATGCCAATGCGATTAGT
AATGGTAATTTGGTATTGTTAGCGACGATTGGTTTAATATCTGTGTTGCGTGAAGGTGTT
GAGGTTATCATTTTCTATATGGGGATGATAGGCGAATTAGCGACCAAAGATTTTGTCATA
GGTATCGCCTTAGCCATCGTGATATTAATTATCTTTGCGTTATTATTTAGATTTATCGTC
AGATTGATACCTATATTCTATATATTTAGGGTATTGTCGAACTTTATTTTTATTATGGGA
TTCAAAATGCTTGGCGTAAGTATTCAAAAGTTACAATTATTAGGTGCGATGCCAAGACAT
GTTATCGAAGGATTCCCAACGATTAACTGGTTAGGATTCTATCCAAGTTATGAACCATTG
ATAGCACAAGCTGCCTATATTATAGTAGTTGCTATCTTAATCTTTAAATTTAAAAAATAA
AAAACAGGCCGAGTGCCTGTTTTTTTGTTGTTGCATTGCGGATTATCGTAGCATTGCAGA
TATCGTGGTATTGTTGAGATGCGGATATCACTTCATTGTTGGTTCTCGTTGTATTGCAGA
TATCACGGTTTAATCCGATGCTGTATTCTAATTATCGCAGTGTTAGTTAGGTGCAGTATT
GATATAATCTGAGGTGCTACATTGTTCTTTTATTGGCTATTGTGATGTTGCTGCATTGTG
AGTATTGCAGTATTGATTCGTATAAGGTCATTGCGACGATAAGTCATTTCGACTGGTGAA
CTTAACAATGAACATACTGAACTCAAAGAGCAATATGAGTGGCAATGTGAGTAATATATT
TAATGTTATGTCTGGTGGTGCAATGATACTCGCCAGCACAAAGCAAGCAAAATAAATATA
TTTACGATAATGTTTCAAAGAATATGTATCTATAAGATCGAATTTTGCAAGACCTATGAA
TAATATTGGTAATTGAAATAGAATGCCAAATGTGAATAACCAACGTATGAGTTCAATCAA
ATATGCTTTAAAGCCAATGACAGGCGAAATGTTTAAAGTTAATGATAATTTTAACGCGAA
TTGAATGATCATTGGAAAGCCAACATAAAATGCAAAAGCGACGCCAGCACAGAATAATAA
CACGCTAAAAAAACTATATTTATAAATAAATTGACGTTCATTATTATGTAATCCAGGTGC
AATGAATGCCCACAATTGATAAAACATGACTGGTGAAATGAAACAAAACGCGATGAAAAA
TATAATCATCACGTATATTTGGATCATTTCTGTGAATGAAAATGCATGTAAGGACACATG
TGCACGGGTAATATACGTTATGAATGGTGTCATCCACCAAAATGATGAAATATATACGAC
GATGACCGTAATGACGAACGACAATAAAATTTTTACTAACCGATGGCGTAGTTCGCTAAA
GTGAACCATTAATGTATCATCAGTACTATTGCTCTCGCTGTTGCTTCGATTCCTTACTGG
GTGTATCGTGAGACTCTTTATCTAAATCTTCTGTTGCAGATTTAAATTCTTTTAAAGTAG
AACCGATAGCACGACCAAATTGTGGTAATTTTTTCGGACCAAAAATAATTAAAGCGATAA
TGCTAATGACGACAAGACTTGTTGGACCTGTGATGCCTAAAATAAAAGTGTTAGTTATCA
TGATAATCAACCTCACTCATAAGTAGTATATAGTATTTACTTTATACCGAACGATAATGA
TTATCAACAATATTTTATATAATAATTAAAATATGGTTATAAACACAACTTACTGAGGTA
TTAATTCTGAAATAATAGCTTGTTCTTTCAAGTCGATATAAGTACAAGTACCAGCTTGAA
TATCGATATGCCATTTATAAATGCCAGCTTCAGCCATTTCATCACAAAATGTTTCGAAAT
CTGTTTGTCCTTGTTGGTGTCTAGTTAATACATCTTGAACGATAGATTGATTTGAACCTG
GAGCGACAGGATGATTACTTTTTACAGATGAAGTAACAATATCATCTTCTGATTGATGTA
CGTATGTTGCAGTGCCATCTTGAATATTAACAATATTGTACGTCATACCCATATCCTTAA
ATGCTTTGAATAGTTTTGGAAAATCGACACCAGTAAATTGTTGATGTGCTTGTTGGATTT
CAGATAATGTAAATGCCATAATAGTCTCCTTTGAATGGTTTGATTTAGTGAAAATGCGTG
CATCATACTAAAATTAGAATGCTGTTAATTATGCAGGAAGGTGTAACGAAAGTAAACAAT
TATGACTTGTAGGTGTTGAGGTGTGTGTTTCAAAATGTCATACATAGGTGGACACTTATA
TTTTTTTGTGCTAATTTGACAAATATAGTTGTCAAAAAGACAAATATCATTTACAGTGTA
GTTGAGGAGTTGATGCGATGTGCGTAATCGATTGAAAGAATTACGAGCACGAGATGGCTT
AAATCAAACGCAGCTTGCCAAACTAGCGGGTGTTTCAAGACAAACCATTTCGCTAATTGA
GCGAAACAACTTTATGCCATCGGTATTAACTGCAATAAAGATTGCTCGTATCTTCAATGA
AAAGGTGGAAACTATTTTTATTATTGAGGAGGATGAGGCATGAAAATACTAAGATATATC
GGATATCTTTTACTGGGTGGACTTGTAGGGGGTATCATAGGTGGAATTTTAGGTAACTTT
GATGGATTGGGTATTGAGAACTTGACGTTTGCGACATATAACAATGTCGTTGTAATATCG
ATTGTTGCGACTATTATTATCATATTGGTAGAAGCCATTGTTTTGATGAATCAAAGACGT
GCATTGAAGTATAAGCGACTTGTAGATGAAGAGGTAGATATCGATGCAACAGATCAATAT
GAATTGCTTGCGAATCGTTATGTTTTAAATGGAAGTATATTAAGCATTATACAGACAATT
ATTGCCTTTGTAGTGTTACTAATTTTTGTGGTAGGGCAAGCTGAAGCAAATGGAATACTA
TTCTTTTTAATACCATTTTTTGCTAGTGCTATTTTTAATACACAATTTACACTGTTTAAT
AGAAGATTTGATGACAGAATACCAAAAATTGCAGATAAGAATTACACTGAAAAGCGATTG
GAAATATTGGATGAGGGTGAACGCCATATAGAATTAACTGCATTATTTAAAACATATGCG
ATCAACTTATCCATATTGATACTAGCCATTATTTTTATAGGGTCTTATTCAATTGCTACA
GGAATTAATCAAAGCTTTAGTTTGCTACTTATCATTGCTATTTTCATATATAACGCCTTT
AGTTATTTATTGAAGAGAAGACGTTTTTATTAAAATTAAACAAAGAGGAGCATGGATATG
ACAACATTGTTAAACGTAGATCGTGTGAACAAACAATACAAAGATTCGGATTTTAAATTA
CAAGATGCATCTTTAACGATTGCTACTAATGAGACAGTAGGATTAATCGGGAAAAATGGC
TCGGGTAAATCGACATTAATTAATATTCTAGTAGGCAATCGACATAAAGATAACGGTAGT
ATTGTGTTTTTTGGAGAAGAACATGCTATGGATGATGTCGAATATAAAGAACATATAGGT
GTAGTGTTTGATGATTTGAGAGTACCTAATAAATTGAAAATTAAAGATATTGATAAAGTA
TTTCAATCTATTTATACGAGTTGGAATAGTCAAAAATTCTTTGATTTAATCAAATATTTC
GAGTTACCACTACAAACTAAGATTAAAACTTTTTCAAGAGGGATGCGAATGAAGATAGCT
TTAACGATTGCGCTTTCTCATGATGTGAAGCTATTGATCTTAGATGAAGCAACTGCAGGT
ATGGATGTTTCTGGACGAGAAGAAGTAATGGAACTATTAGAAGATTTTGTCGCGCAAGGT
GGAGGCATCTTAATATCATCGCATATTTCTGAAGATATAGAACAATTAGCGGATAAATTA
GTGTTTATGAAAGATGGACGAATGATTTTAACTGAACAGAAAGATATACTTTTAGCACAA
TATGGAATTGTTACGACAGAAGAGAAAGATGTTGAAATTCCTAAGCATTTAATCATTGCA
TCTAGATTATCGAAGGGGAAATATCAAATTTTAGTTAAAGATTATGAAGAAATTGAAAAT
GCAGAACCTTTAAAACACATTGATGACGCTACGAAAATCATAATGCGAGGTGAAGTATAA
TGAAAGGTATGTTCCTAAGTAGTTTTTATGCAACGAGAAAGCAAACATATATTTATTTTA
TAGTCGCTATCATAGCTGCGGGATACTTTGCAGTATTTAATCCGTTGATGAGTTCGGCAA
TGGCTGGGGTTATGTTAATCACACCTATTACTGATAATATTAAACATGAAAAAGACTCAA
GATGGATGTATTATGTATCTACTTTACCGGTTAAACGTAGTGATTATATTAAGTCATACT
TTGCCTTTTATTTAATCTTATTCGGTGCAAGTTTAATGATTGGATTAGTTGTGACTACGA
TTGTGACCCAAAGTGTGATGATTGGTATTATGTCAGGTTTAATGAGTTTTGGTATCATAG
GGGCATACTCTATCATTTTCCCATTGACATTTAAATTTGGCGCTGAAAACTCTAATGTCA
TTATGATATTTGCATCTATACTACTACTTTTTTCTTTCGTGGTCTTTTTCTTTATATATG
GTATGGTTAGTGGTGCATCTGCATTAGAATTTGAAAAAATTAGCACTGGAGGATGGCTAG
TTGTCATAGTATATGCGGTTATCGGTATAGTTATAACAAGTGTTTCTTATATATTGTCTA
TTAAAATTTTTAACAAACAAGAACTATAATCAATATTCTTGGTGTGAAGCTAGTCATTGA
AATAATATTTAGAGCAGGTGATAAATCAATACGATTATCATCTGCTCTTTTTGGTGTGGA
ATGAAATGCAGGGTGATAAGTATAGGTGACATATCTAGATTGATTTATTTGTTTTGAGGT
GGTTATGTTGTGTGGGAATTATTTCCTTTTAGATAGTGGGGATTAGAGGATATATGTTAT
TTATAAGTATCATTTGATGATTGTATAGGCTAACGATTTCCTCGGAAATATTTAAAAACC
TCGATCATGTAGCATAACTGAAGTTTGTCACAAAGTATAATGTGAAGTTCGACACTTTTG
GATTCAGTTCAAATACTTTGACCGAGGTAAATACTATTTATTTATGTTTATTACGTAGAC
GTTGATTTTTAAAATAAATCAGCATGATGCAGAAGGTTGCAACTGATACTGAGATAATCA
TTACATGGTCGTGTCCCTTAAATAAAAGGCTGACAATATAAGACATAACAAGTATCCCTA
GTGAATATGAAATATACTTCGCATTTGTCAATTCGTTATGGAAATAAGGCGTGATTAACC
ATAATCCAATATAGAATATTAAAACACTGATATACATCATATTAATTTCAAACAAGTCAT
TTAATTTATTGTTATTACTAAAAACAATTGCGGCATTAATCACACCTAAAGCGATATTGA
TTAATAGATGCGTATACGATAAACGGAAACCGATAGATGACAATTTATGATTAATGTAAT
TTTCAGTAATGATCCAATATACACCGAAAAGACTAATTAAAATCATAAATTGGAATATAT
AAATGTAACTAAAATGATCAATGCTAAATGATGACGAAGCTAAACCAACCAGTACCTCGC
CAAAGATAATAATTGTTAGTAACGAAAAACGTTCTACTAAATGCATCATATTAACAGGTG
ATAATACAAGATATTTCTGAAATGGAATAAGTCCTGTCGCTGCAATGAATACGCCTAAAA
ATCCAGGGATGTAATGGATACTTTGTGGTAGTACTAATGACAGAAATGATAAAAATGAAA
TCACAAAGGCTACGGTAGCAAAGGCTTGGCATGTACGCTTATCTCCATAATCTAAACCGG
TACCTATATGTAACAAGTATTGTAAACCGATACTTAGATACATAATTGCAACGCATAAGA
AGAATGGGAAGAATGTCTTTTCAAAGTCCGGATATAGGCTGTTAGATAGGAAGACCATGA
TAAACATATTAAACATCATAAACGAGACGTCTTTGAATGTAACTTGACCAAATCGATTTG
TAAAAAATGTTTGATGAGACCACATTAACCATAAGAACAAACTCATGACGATGTATTTGA
AAAATAAATCAGCTGAAATGGAACCATTTTGTGTTGTTAAAATCACATGTGCAATTTTTT
GAATGGCATAGACGAAAATTAAATCAAAGAATAACTCATGGAATCCTGCACGTTTTTCAG
CTAAATGTTTTGGTGTTAATGCATTAACCATAAAATTTTAACTCCTTTAAGATGTGTAAT
TAATTTACTAAGTATACTATTTATTTTTTCTAGTGAATAGGAACAAATTTGGCGATGAAG
TGGAAGGAGAGGTGACTGCAAGGTAATTGCGGAATTAACAATCATCAGCGATTTAATATT
TGACTAGAGACGTAATGGTAAGAAAAAGTTGATGAGAAATTGATGGTGAAACCAGATGTG
AATAGCGCTGCAATGATAGATAGCATTTAATTAGAGTCATAACGCGAAATGATTAATGAT
AATTTGTGGTAAATCAAAGCATAATTTTGTACTATAGATGAGGATGATAGAGCATATTTA
AGAGTGTGAAATGTTAAAGTGAAACCGTTTACGTTTCCGATTGCCCAAACAAATTACATC
ATTGTATAATATGATTTGTTAAATGCATAACAAGAATGAAAATGTAACATACGTAGCAAT
TGGTTTCATAAATTGGATGTTAGTGGCGTATTGGTTCATTAGATGTATTAGTAATAAAAT
TGTATATATCATAAGGAGATGAATATGACATGACGAGAGTCGTATTAGCAGCAGCATACA
GGACACCTATTGGCGTTTTTGGAGGTGCGTTTAAAGACGTGCCAGCCTATGATTTAGGTG
CGACTTTAATAGAACATATTATTAAAGAGACGGGTTTGAATCCAAGTGAGATTAATGAAG
TCATCATCGGTAACGTACTACAAGCAGGACAAGGACAAAATCCAGCACGAATTGCTGCTA
TGAAAGGTGGCTTGCCAGAAACAGTACCTGCATTTACAGTGAATAAAGTATGTGGTTCTG
GGTTAAAGTCGATTCAATTAGCATATCAATCTATTGTGACTGGTGAAAATGACATCGTGC
TAGCTGGCGGTATGGAGAATATGTCTCAATCACCAATGCTTGTCAACAACAGTCGCTTTG
GTTTTAAAATGGGACATCAGTCAATGGTTGATAGCATGGTATATGATGGTTTAACAGATG
TATTTAATCAATATCATATGGGTATTACTGCTGAAAATTTAGTAGAGCAATATGGTATTT
CAAGAGAAGAACAAGATACATTTGCTGTAAACTCACAACAAAAAGCAGTACGTGCACAGC
AAAATGGTGAATTTGATAGTGAAATAGTTCCAGTATCGATTCCTCAACGTAAAGGTGAAC
CAATCGTTGTCACTAAGGATGAAGGTGTACGTGAAAATGTATCAGTTGAAAAATTAAGTC
GCTTAAGACCAGCTTTCAAAAAAGACGGTACAGTTACAGCAGGTAATGCATCAGGAATCA
ATGATGGTGCTGCGATGATGTTAGTCATGTCAGAAGACAAAGCTAAAGAATTAAATATCG
AACCATTGGCAGTGCTTGATGGCTTTGGAAGTCATGGTGTAGATCCTGCTATTATGGGTA
TTGCCCCAGTTGGCGCTGTTGAAAAGGCTTTGAAACGTAGTAAAAAAGAATTAAGTGATA
TTGATGTATTTGAATTAAATGAAGCATTTGCAGCACAATCATTAGCTGTAGATCGCGAAT
TAAAATTACCTCCTGAAAAGGTGAATGTTAAAGGTGGCGCTATTGCATTAGGACATCCTA
TTGGTGCATCTGGTGCTAGAGTTTTAGTGACATTATTGCATCAACTGAATGATGAAGTTG
AAACTGGTTTAACATCATTGTGTATTGGTGGCGGTCAAGCTATCGCTGCAGTTGTATCAA
AATATAAATAATAAGAAAACAGGTTATCACAACAGTATTAATTACATGTTGGCATAACCT
GTTTTTATTTGTTTATGGATTTATTGGGTAATATTAGTCATTTGATGGTTTAATTGCAAA
TGCTCTAACAGGGAACCCAGGTGCATCTTTTGGTTTAGGGCTGATAGCGTAAATGATGGT
GCCACGAGTTGGTAATTGATCTAAATTAGTTAATAACTCGACTTGGTATTTATCCTGACC
AAGAATATAACGTTCGCCAACTAAATCACCATTTTTTACAACGTCCACAGATGCATCGGT
ATCGAATGTTTCATGACCAACAGCTTCAACACGGCGTTCTTCAATTAAGTACTTCAAAGC
ATCTAATCCCCAACCCGGTGCATGTTGTTGTCCGTTCGCATCTTTGTTTTCAAACGTTTC
AATATTAGGCCAACGTTTTGACCAATCGGTACGAAGTGCAACAAAAGTGCCAGGTTCAAT
AGTACCATGCTCTTTTTCCCATGCTTCTATATGCGCACGTGTTACGATGAAATCATTGTT
GTTCGCTACTTCTGTTGAAAAGTCTAATACAATTAACGGCAATACCAATTCTTTTAAATC
AATGTCTTCTAAATAACGTTTGTTCTCGACAAAGTGGATTGGTGCATCAATGTGAGTACC
ATATTGCGTTACAATATTCCAACGTTGCACATAGAAACCATGATCTTTAACCGTGAATAA
AGTTGAAACTTCACCTTTTTCAAACTCACTAAAACGTGGTATTTCTGGATCAAATGTATG
CGTTAAATCAACCCAAGTTGCTTGTTTTAAAGTATTTAATTGTTGCCATAAAGGATAGTG
TGTCATAAAATCACCCGTTTTTAGTTTATTATATGATAAATGCTGCGATTATTCTTGGCG
TTTAGCTTTAACAGCATTCACAAGTACAGTCAATGCATCTTTAACTTCTTCTTCTTTTCG
CGTTTTCAATCCACAGTCAGGGTTTACCCAGAATAATGAGCGGTCGATTTGTTGTAGTGA
ACGATTGATTGCTGTAGTAATTTCTTCTTTTGTTGGAATACGTGGACTATGAATATCATA
TACACCTAGACCAATACCTAAATCATAATTAATATCTTCAAAGTCTTTAATTAAATCACC
ATGGCTACGAGATGTTTCAATTGAAATAACATCAGCATCTAAGTCATGAATAGCATGAAT
AATTTGACCGAATTGAGAATAACACATATGTGTATGGATTTGAGTTTCATCACGAACTGA
AGACGTTGCAAGTTTAAATGATAAAACAGCATCTTTAAGATATTGTTCGTGATATTCAGA
GCGTAATGGTAAGCCTTCACGTAATGCAGGTTCGTCAACTTGGATAACTTTGATTCCTGC
AGCTTCAAGTGCTAATACTTCTTCGTTGATTGCTAAAGCAATTTGATCTTGAACAACTTT
ACGTGGTAAATCAACACGTTCAAATGACCAATTTAGAATTGTTACAGGCCCAGTTAACAT
ACCTTTAACTGGTTTATCTGTTAAGCTTTGTGCATAAACTGTTTCATCAACAGTTAAAGG
CGCTGTCCATTTTACATCACCATAAATGATTGGTGGTTTTACGGCACGTGAACCATATGA
TTGCACCCAACCGAATTTAGTTACTAAGAAACCTTGTAATTTTTCTCCGAAGAATTCAAC
CATGTCATTACGTTCAAATTCACCGTGAACTAATACATCTAAGCCGATGTCTTCTTGAAT
TTTAATCCATCGAGCAATTTCATTTTTTAAGAATGTTTCATATGCTTCGTCTGTAATGCG
TTTGTTTTTCCAATCTGCACGGTATTTTCGAACTTCTCGGCTTTGTGGGAATGATCCAAT
AGTTGTTGTTGGTAAATCCGGTAAGTTCAAACGTTTTTGTTGTTGTTCAATACGTTGCGC
GAATGGTGATTGTCTTGAAGTACGCACGCTTTCGAAATCATAATCTAAGTTTTTGAATGA
TTGATTTTGGAAACGCTCATAACGTGCTTTTAATTTATCATATTTAACACTATCGTTTTG
ATTAAATAGGCGACGCAATGCATCTAATTCGTCTAATTTTTCAGTTGCAAAGCTTAAGCC
TTCGCCAACACTTGAATCTAATGTTTCATCATCTAAAGATACTGGAACATGTAATAATGA
AGATGATGGTTGAATGACAAGCTCATTAGTGTGTGCTAACAATTTATCGATTAAGGCTTT
TTTAGCTTCAATGTCACTTGCCCATACATTACGACCATCAATAATTCCAGCGTATAATGT
TTTTGATTTATCAAAATCTCCTGCTTCAATTTGTTTAAGGTTATAGCCATTATCATGGAC
AAAGTCTAAACCTAAACCACCAACAGGTAAAGAACTTAAGAATTTAAGATGTGCACGTTC
GAAGTATGTTTGAATCACTAATTTTTTAGCAACACCAGCTTTTTCGAAATAGTCATAAGC
TTCACGTGTAATATTTTCATAGCTTTCGCTGTCGTCTGTAACTAAGATTGGCTCATCAAC
TTGAATGTACTCAGCACCTGCATCAATTAATGATTCAAACACTTCTTTATAAAGTGGTAA
TAACGTTTTAACTTTTTCTTCAAAAGTTTGGTGACCGCCTTTTGATAATTTAACAAAAGT
AATCGGACCAACGATGACAGGGTGAGCGTTAACGTTTAAAGATTGGGCATATTTAAAGCG
ATCTAATAATACGTTGCGACTCACTTTAGGCTCAACATTGTCCCATTCAGGTACGATGTA
ATGATAGTTAGTGTTAAACCATTTTATAAGTGCACTTGCAACATGGTCTTTATTACCGCG
AGCAATATCAAATAATAAGTCATCATCGATAGTTCTACCTTGGAAACGTTCAGGGATGAT
GTTGAATAATAATGACGTATCTAAAATATGGTCATATAAAGAGAAATCACCAACTGGGAT
GCTATCTAAGTGATAGTACTTTTGTAATAATAAATTTTCTTTATGTAGATCAGTTAATGT
TTGATCTAATTCTTCTTTAGAAATTTTCTTTGCCCAATAACTTTCGATGGCTTTTTTCCA
TTCTCTTTTTCTACCTAATCTTGGGAATCCTAAGTTTGATGTTTTAATTGTTGTCATAAT
ATTGCCTCCTTGTGAGCAGTAATAGATTTTGAGTATGCTGCAAGTTCTAATGAATCTTCG
ACATTTTGAAACGGTGTGATAATGTATAAACCATTAAAATATTCATGAACAGTATCGATT
AAATCCTTTGAAAGCTTAAGACTTAGTTCTCGTGTTTTGGCTTTATCATCTTTAACTGCT
TCAAATTGTTGTAAAATTTCATCTGACATCTTGATTCCTGGCACTTCATTATGCAAAAAG
AGTGCGTTTTTGTAACTTGCGATAGGCATAATGCCTATGAAAAATGGTTTGTTCAAGTGC
TTAGTGGCATGGTAAATTTCAATGATTTTCTCTTTGCTGTACACGGGTTGTGTTATAAAA
TAAGACATTCCGCTTTCTATCTTTTTCTCTAATCGTTTTACGGCACCATCTAATTTACGA
ACATTAGGGTTAAAGGCGCCAGCGATGTTGAAGTGTGTACGTTTCTTCAGCGCATCACCG
TCAGTGTTAATACCTTGATTAAATCTTAGAGCGAGTTCAGTTAATCCTTTAGAATTAACA
TCATAGACATTGGTTGCACCTGGTAAGTGACCAACTTTTGAAGGATCACCAGTTATGGCT
AATATTTCGTTAACGCCAATGAGCGATAATCCAAGTAAATGGGACTGCAAGCCGATTAAG
TTTCGGTCTCGACATGTAATATGTACGAGTGGTTCAATGTTATAATATTGTTTAATTAAG
CTTGCAGCAGCAATGTTGCTAATTCTGACAGTTGCCAATGAATTATCTGCGAGTGTTACC
GCATCTACATTAGCTTTGTCAAGTTTAGCGATATTTTCAAAAAATCTATTCGTGTCTAAA
TGTTTCGGTGTATCCAATTCGATAATAACGGTTGGACGTTCTTGAACCTTAGATGTTAAT
GATTGTCTAACTTTATTTTGAGATGGATTGAAAAGTGCTTTCGTTGGTATCGGAATCACT
TTTTTGTCATTAACAGGTTTAAGTGTCTGAATAGATTCTTTAATAAATTTGATGTGCTCA
GGGGTTGTACCACAGCAACCACCAATTAAACGAACACCTTCGCGAATTAGATTTTGAGCA
ACTTGACCGAAATATTGTGCATTGTCACTATACTTAAATTCACTATTTTCAATATCTAAT
AAGCTGGCATTTGGATAACAAGATAAGTATGCGTGCTCTGGTAATTCAATATGTGTGAAA
GACTCTTGCATATGGTGCGGGCCATGATGACAATTGAGTCCCACGATATTTGCACCACAT
TGAACGAGTTGTTTTAATCCTTCATTGATTGCCTGACCATTAACTAAGTAATTTGTGTTT
GAAGCGGTTAATTGAGCAATGATTGGAATGTCGTATTTCTTTCTCGTTCGTGAAATGACA
TTTGTTAGCTCTTCTAGGTCGTAATACGTTTCGAAAAGTAGCGCGTCAACACCTTCTTCA
ATTAAGGTGTCTATTTGAATTTCAGTATGATAAAGAATAGTTTGTAAGCTGATATCCTCT
TGTTTGATACCTCTAAACCCACCAACTGTGCCTAATATATACGTATCTTTATTTGCTGCT
TTTTTTGCGATGCGAACGGCGGCTTGATGTATTGCTTTAACTTTATCTTCGAGACCGAAT
CGTTTTAACTTTTCAAAATTTGCACCATAAGTATTGGTTTGAATGACATCAGCACCAGCT
TCGATATATGAACGATGGATACGCTCAACTTTATCTGGATGGCTAAGATTATATGCTTCT
GGACAGGTGTCTAAACCTTCAGAGTATAAAATGGTTCCAATAGCACCATCAGCTACTAAA
ACATTATCTTTCAATTGTGTGAGGAATTGACTCATTGAATGCCTCCTTTAATGCGTATTT
GATGTCTGCAATGAGTTCATCAGGATCTTCGAGACCAACACTTAATCGGAATAGACCGAA
AGTGATACCACGTTCTTGTCTCACTTCTTCAGGTAGTGTTGCGTGAGACATTGTTGCTGG
GTGCGAAAGTATTGTTTCCACACCACCTAGACTCACTGAAACGAGTGGTAATGTTAGTGC
ATCGACAAATTGTTGTGCTTTAGACTCATCAGCTAAACGTAAGCCAATAACGGCACCGCC
ATTTTTAGCTTGTTCTAAATGAGCTGCAGTGAGTCCCGGATAATAAACTTCTGAAATTTC
ATCTTGCTTTATTAAAAATGACACGATTTTTTGCGCGTTTTCGACAGATTGTTTAAATCT
GATTGGAAATGTTTTTAAATGTTTAGCAAGCGTCCAGCTATCTTGAGCAGATAACATATT
GCCTGTACCATTTTGTATTAAATAAAGAGCTTCACTAATTGCCTCATTATTAGTAATGAC
AGCACCAGCAATTAAATCGCTATGTCCACTTAAAAATTTTGTAGCACTATGAATGACAAT
ATCAGCGCCAAGTAATAAAGGTGATTGACCTAACGGTGTCATAAATGTATTGTCCACAGC
TACCAGTAGCTTATGCTTTTCGGCTATTTTAGAAACAGCTTTGATATCAGTAATTTTAAA
ACAGGGATTCGATGGTGTTTCGATATAAATTAATTTTGTGTTTGATTGAATGGCACCTTC
GATTTGTTCGAGCTTTGTAGTATCTACGGTTGTAAATTCAATATTAAAACGATTCAAAAT
TTGTTCAGTGAGGCGAAAGGTACCGCCATATACATCATCAGGTAAGATGACATGATCACC
AGATTTGAAAGTCAAAAGTACTGCTGAAATAGCAGCAATACCTGATGCAAAAGCAAAAGC
GAATTTTCCCTGTTCTAATCGTGCTAACTTCTCTTCTAAAAGTTCACGGTTAGGGTTGCC
ACTTCGTGCATAATCATATTTAACATCGCCACCAAGACTTGTTTGATGGAATGTTGAAGA
ATCATAGAGTGGTGGGTTAGCTGAATGATATTCCACACCTCTACGCCAATCGAATATCAC
TTCTGTCTCTTTTGAAAGTGTCATACAATCTCTCCAATCTGAGCTTTATCTAATGCTTGG
ATGATATCGCGTTCGATGTCTTCATAATTTTCAACGCCTAGTGATAAGCGGATTAAATAC
TCATCAATGCCACGTTTATCTTTTTCAGCATCTGGCATATCAACATGTGTTTGTGTGTAA
GGGAAGGTCACTAATGTTTCAGTGCCTCCTAAACTTTCTGCAAAAATACAAATATCTAAA
TTTTCTAATAATTTAGCGACGCTATAGGCCTTGTTAAGTCTTAAACTAAGCATGCCAGTT
TGCCCGCTATATAGTACTTCGTCAATTGCTTGAAGTGACTGACATTTTTCAGCAAGTTTT
CTTGCGTTTGATTGCGCACGCTCAATGCGTAAATGCAAAGTTTTAAGTCCACGTAACAAC
AAATAACTATCTATTGGTGATAGTGTTGCGCCAGTCATGTTGTGAAAATCAAACAACTGT
TGCGCGAGTGATTCATCTTTGACGGTTACGACACCTGCTAGTACATCGTTATGTCCACCA
ATATATTTCGTAGCTGAATGTAAGACTATATCAGCACCTTCTGCTAATGGTGTTGAAAGA
TAAGGTGTTAAAAAAGTATTGTCGATAATTGACAATAAGCCTTTAGCTTTACAAAGTTGA
TAGTACGGCTTTACATCAATAGCAATCATTTGTGGGTTAGATATAGGTTCAATGAATAAT
GCAACTGTTTTATCAGTGATTTCTTTTTCAACTTGTTCATAATCTGTAAAATCAACGTAC
TTAAATTTGATATCGTATTGTTGCTCGTAAAATTCAAATAATCTAAATGTGCCGCCGTAT
AAATCGAATGAAACTAAAATTTCATCGTGTGGTTTAAATAAATTACATATTAATTGAATG
GCTGACATTCCACTTGATGTAGCGAATGATGCAATACCATGTTCGAGTTTGGCAAAACAG
GTTTCAAATGTTGAGCGTGTAGGATTTTTAGTACGTGTGTAATCAAATCCTGTCGATTGT
CCTAGTTTTGGATGCTTGTAGGCAGTAGATAAATGGATTGGATTCGCTATAGCACCGGTT
GAATCATCAGTTAATGTGATTTGGGCTAACTGTGTATCCTTCATATTAAGACCCTCCTAG
TAAGAAAAAATAAAAAAGCTTCCGTCCTTCGTACCCGAATGAATCGGATAAAAAGGACGA
AAGCTTATGTTTCGCGGTACCACCTTTATTTGTTATTCCATCGCTGAAATAACCTTATTC
AGTACGCATTAAAAGTAAATATGCTTACTGAACAATTATCACAATTTAAGTCGTTAAGTA
AGGATATAGTAATGTGCTATCCCATACTTATTAACAAAAAATCGTGCGTAAAGAATCCAG
TACGCCATTTAACATCAATGTTAATACTGTATCGCTATAACGGGCGAACCCGTAGACACC
TCATATTGGCATCAACACTCCAAGGCCATTTTCAAACACGCTTTCAAAATCTTCTCTCAG
CTACTAAAGACTCTCTGTATAAGCAGGGTGTGTTTTACTTTCCTCTTTATTGTGTTTACG
TTTCATTAAACTGTTATAAGATATTAATTAGCTTACAGAGTAAAAAAAGATTTGTCAACA
ATTATTCAGAAAATTTTGATTTAAAAGTTAATTTGTTTGTGAAATTGTAATTGGTATCTT
GAAGTTGAAAAATGAATTATTTTTTAAATAAAGTGTGGTTAATGGTTGTCTGACTCATTT
AGAATACATAAAATATATTTAACTGTTGTTATCAAATAAAAAGTGATGTGAGTGAATTGT
CAAAAAGTGAAGATCAACGTATTACTAAAACAAAAGATGAACAAATTAAGAAAATAGATA
TATCGGATATCAAACCGAATCCGTATCAGCCCCGAAAAACTTTCGATGAAAATCATTTAA
ATGATTTGGCAGATTCAATTAAGCAATATGGTATTTTGCAACCAATTGTGCTAAGAAAAA
CAGTTCAAGGTTATTACATTGTAGTTGGTGAAAGAAGGTTTAGAGCTTCGAAAATTGCTG
GTCTAAAATACGTATCAGCGATTATCAAAGATTTAACAGATGAAGATATGATGGAACTGG
CGGTCATCGAAAATTTACAACGAGAAGACTTAAATGCGATTGAAGAAGCTGAAAGTTATC
AACGTTTGATGACAGATTTGAAAATTACACAACAAGAAGTAGCGAAGCGATTGAGTAAGT
CGCGCCCGTATATAGCGAATATGTTGAGGTTATTACATTTACCGAAAAAGATTGCTGACA
TGGTAAAAGATGGGCGACTGACAAGTGCACATGGACGAACGTTATTGGCAATTAAAGATG
AACAACAAATGCTTAGGTTAGCGAAACGGGTTGTTAAAGAAAAGTGGAGTGTTAGATATT
TAGAAAACCATGTTAATGAATTAAAAAATGTTTCGTCAAAGTCGGAAACAGACAAGGTAG
ATATAACTAAGCCTAAATTTATAAAGCAACAAGAACGACAGTTGCGAGAACAGTATGGCG
CAAAAGTAGATATATCGATAAAAAAATCAGTCGGCAAAATCTCATTTGAGTTTGAATCAC
AAGATGACTTTGTGAGAATCATTGAACAATTAAATCGTAAGTATGGTAAATAGTTACACA
ATTTTATATAATATCACTTTGTGAATCTATAGATATATCGATAGTTATCTATATTCTTTG
AAGATGATGCGACTTCAGTAGGTTGGAAGAATACAACAATATTAATAAAATTATTTGAGA
CTATATAGAAGGGAGTAACGCTAATTATGGATCAAGTTATGAGTATTATTTCATCGCTAT
TCGAACCATTAACTAAAATTGAAACATATGAAAATATTGCAACTAAAATCGCTATGATTG
TTATTTATATTATCGTAGCCCTCATAGTTATTAAAATACTGAATAAAATGATTGAACAGG
GATTTAAGATTCAAAATAAAAGTAAAAAGAGTAACAAAAAGCGCTCTAAAACTTTAATAT
CTCTTGTTCAAAATGTAGTGAAGTATATCGTTTGGTTTATAGTTATTACGACGATTTTAA
GTAAATTTGGCATTAGTGTTGAAGGTGTTATTGCAAGTGCTGGTGTCGTAGGTTTAGCAG
TAGGTTTTGGTGCGCAGACCATCGTTAAAGACGTTATTACTGGATTTTTCATTATATTTG
AAAGCCAATTTGATGTAGGTGATTATGTTAAAATAAACAATGGTGGTACGACTGTGGCAG
AGGGAACGGTTAAATCAATAGGACTTCGTTCAACACGAATCAATACAATATCTGGAGAAC
TTACAATCTTGCCAAATAGTAGCATGGGTGAAATAACGAATTACTCAATTACGAATGGAA
CAGCAATTGTTAAAATTCCAGTATCTGTAGATGAAAATATTGATAATGTTGAGAAGAAAT
TAAACAAATTATTTACATCTCTGCGTAGTAAATATTATTTATTTGTAAGTGATCCTGTTG
TGATTGGTATTGATGCCTTTGAAGATACTAGAGTAATATTAAGGGTTTCAGCAGAAACAA
TACCAGGTGAAGGTTTCTCTGGTGCGCGTATTATTCGTAAAGAAGTACAAAAAATGTTTT
TACAAGAAGGTATCAAGACACCACAACCAATAATGACACCTTTTAATCATAGTGAAAACG
GTGTTTAGTAGTTTATAATACATGGAGGTCATATTTAATGGCGTCAAAATATGGAATAAA
TGATATAGTAGAAATGAAAAAACAACATGCGTGTGGAACCAATCGTTTTAAAATTATTAG
AATGGGTGCTGACATTAGAATTAAGTGTGAAAATTGTCAACGAAGCATTATGATTCCACG
TCAAACGTTTGATAAAAAACTAAAAAAAATCATCGTATCTCAGGATGATACACAAAGATA
GGAGAATGATTCATGGCTTTAACAGCAGGTATCGTTGGCTTACCAAACGTTGGTAAATCA
ACATTATTTAATGCAATTACAAAGGCGGGTGCCTTGGCAGCAAACTATCCGTTCGCAACT
ATAGACCCAAACGTGGGTATTGTAGAAGTGCCAGATGCAAGACTACTTAAATTAGAAGAA
ATGGTTCAACCTAAAAAAACATTACCTACTACATTTGAATTTACAGATATTGCCGGAATT
GTTAAAGGTGCTTCTAAAGGTGAAGGTTTAGGTAATAAATTCTTATCACATATTAGAGAA
GTAGATGCAATTTGTCAGGTTGTTCGTGCTTTTGACGATGATAATGTAACACATGTAGCT
GGTCGAGTTGATCCAATTGATGACATCGAAGTTATCAATATGGAATTAGTACTTGCAGAC
TTAGAATCAGTTGAAAAACGCTTACCTAGAATTGAAAAATTGGCACGTCAAAAAGATAAG
ACTGCTGAAATGGAAGTGCGTATTTTAACAACTATTAAAGAAGCTTTAGAAAATGGTAAA
CCCGCTCGTAGTATTGACTTTAATGAAGAAGATCAAAAATGGGTGAATCAAGCGCAATTA
CTGACTTCTAAAAAAATGCTTTATATCGCTAATGTTGGTGAAGATGAAATTGGTGATGAT
GATAATGATAAAGTAAAAGCGATTCGTGAATATGCAGCGCAAGAAGACTCTGAAGTGATT
GTTATTAGTGCAAAAATTGAAGAAGAAATTGCTACATTAGATGATGAAGATAAAGAAATG
TTCTTAGAAGATTTAGGTATCGAAGAACCAGGATTAGATCGATTAATTAGAACAACTTAT
GAATTATTAGGATTATCAACATATTTTACTGCAGGTGTGCAAGAAGTACGTGCTTGGACA
TTTAAACAAGGTATGACTGCACCTCAATGTGCTGGTATCATTCATACTGATTTTGAACGT
GGATTTATCCGTGCTGAAGTAACAAGTTATGACGACTATGTACAATATGGTGGCGAAAGT
GGCGCTAAAGAAGCGGGCAGACAACGATTAGAAGGTAAAGAATATATTATGCGAGATGGC
GATATCGTTCATTTCAGATTTAATGTATAAACGATAGAGTGAAGTTAATTAAATAGTATA
TATGTAGAAGAGGCGGAATCAATTGTTCGCCTCTTTTAATTATGCGTATAATTTATTAAA
AGAATGGAATAATTTTACTCGCGTTAATAATATCTTGAGTGCTAAAAAATTGTTTGCCTT
CGCCAGTATAAGCAGGCTCTAAAACAAGATTAGCCTTTGCACAATAAAGCCATTCAGGAT
GAATGCCACTATTAAGTATCTCTTGGAATTCTTGAAAATCTTTAGACCAATCAATATTTA
AATTCATTCCTTACCACCTCACAACCATTATAGAACATGCGTTCGCTTTTGTGAAGTGTA
TTTTTAAAAATATCATAGAAAATTTCAAATGAATTAATGTCAAAAATGATATGAAGAGTA
GTTTGAATTATTATTGTAAAAAGTAATGGCGCATGATATAATTCTTTATTGTGAGTAATG
AAAATTATTCCTTGCTTATCTGTTTTAAGATTGATAAGCCGTATAGACCACAAGGAGGTG
CAAATATAAAATGAGAACATATGAAGTTATGTACATCGTACGCCCAAACATTGAGGAAGA
TGCTAAAAAAGCGTTAGTTGAACGTTTCAACGGTATCTTAGCTACTGAAGGTGCAGAAGT
TTTAGAAGCAAAAGACTGGGGTAAACGTCGCCTAGCATATGAAATCAATGATTTCAAAGA
TGGCTTCTACAACATCGTACGTGTTAAATCTGATAACAACAAAGCTACTGACGAATTCCA
ACGTCTAGCTAAAATCAGTGACGATATCATTCGTTACATGGTTATTCGTGAAGACGAAGA
CAAGTAATAATTAGAGGGGGCGTTTAAATGCTAAATAGAGTTGTATTAGTAGGTCGTTTA
ACGAAAGATCCGGAATACAGAACCACTCCCTCAGGTGTGAGTGTAGCGACATTCACTCTT
GCAGTAAATCGTACGTTCACGAATGCTCAAGGGGAGCGCGAAGCAGATTTTATTAACTGT
GTTGTTTTTAGAAGACAAGCAGATAATGTAAATAACTATTTATCTAAAGGTAGTTTAGCT
GGTGTAGATGGTCGCTTACAATCCCGTAATTATGAAAATCAAGAAGGTCGTCGTGTGTTT
GTTACTGAAGTTGTGTGTGATAGCGTTCAATTCCTTGAACCTAAAAATGCACAACAAAAT
GGTGGCCAACGTCAACAAAATGAATTCCAAGATTACGGTCAAGGATTCGGTGGTCAACAA
TCAGGACAAAACAATTCGTACAATAATTCATCAAACACGAAACAATCTGATAATCCATTT
GCAAATGCAAACGGACCGATTGATATAAGTGATGATGACTTACCATTCTAATAAAAATTA
ACGAAATTAAAGCGAAAAAATTATCAAAGGAGGCACACAATCATGGCAGGTGGACCAAGA
AGAGGCGGACGTCGTCGTAAAAAAGTATGCTATTTCACAGCAAATGGTATTACACATATC
GACTACAAAGACACTGAATTATTAAAACGTTTTATCTCAGAACGCGGTAAAATTTTACCA
CGTCGTGTAACTGGTACTTCAGCTAAATATCAACGTATGTTGACTACAGCTATCAAACGT
TCTCGTCATATGGCATTATTACCATATGTTAAAGAAGAACAATAATATATAATTTATTGT
CAAACCCCGTAGGCATAGGCTTATGGGGTGTTTTTGTGTTTTGGGATAAAAGATGAAGGG
CAAAAAAGAGGATGTGAATGTTTTGTGTTCGGAATTTGCACAAAGATATGTTTATATTGC
AAAAATAATATGAATTTAGATGCATAAAAAAAGAGGCAACCGTCAGTAACAGTTAGCCTC
AAGTGCATTCCGCAGATATGCACCGCTATTTATGTATAATATTAATCTGTTTTTAGATAA
AAATCAAGGTTATTGATAAAGTTCTTTAAACTTCTTAATTTAGGTCTTGCTCGAACGCCT
ATAATTTTATCATAAGTCGACTCGCTTATCTTTGATCGTAAAAAATCAAGGTTTTGTTCG
AATTGCCTTATAATTCTTTGGAGTTCTGCTTTAGAATAAGAGAGACCAGAACAAATTAGA
ATTAATAAAATGAGATAATCAATTAACTTTACCGTCGATATCTAGCGTTTTATCTTCATA
GTTTATATTTTCTCTTTTTATTGCAAGTAGCTCACCGATACGCATGCCATTAGCAATTTG
GAACTGCACTATAGATTTTACCTTTTTATAATTACGTTTTCTCGTTGGATATTTTTATGC
TGAATTAGATAGTCGAAACAATCCGGTATTTCTTTCACTACATTATCTTTTAAATTGTTA
TTACATATAGTTAGTAACGCATCACTATAGGGATATCTATTTTATCTATTACACATATAA
CTTTGAATTGCTTACTATTTTAAATTAACAATATATATTCTCATAGAATTTGTCCAATTA
AGTGTAGACGATTCAACATTTAGAAGGAACATACAGAGTTGCTGATAGAGTGTATACACC
TAAGAGGAACATTACTCTTAATAAAGAAGTTGTCACTTTAAAAGAATTGGATCATATCAT
AAGATTTGCTCATATTTCTTATGGCTTATATATGGGAGAACATTTGCCTAAAGGTAACAT
CGTCATAAATACAAAGAATGGTGGTAAATATACATTAGAGTCGCATAAAGAGCTACAAAA
AGATAGGGAAAATGTAAAAATTAATACAGCCGATATAAAAAATGTAACTTTCAAACTTGT
GAAAAGTGTTAATGACATTGAACAAGTTTGAAATTAAGTTAAATTAGTATATATAGTGTT
TTATCGCTAATACTTTGAAAGTTAGGTATCCGAAGGTGCCTAGCTTTCTTTGTTATGATT
AGCACCATCATATAGAAAATTCTTTAATGACGTTTATGCCGAAATCTACAAAAATAATTT
CTCTTTTATGGTTAATCAATATGTTTTTACATTCGACAACCTTAAAATTAACTTCTTTCA
ATTCCATAATAAAGTCTCTATAAAATAACTTAGTTTAAAAACGATTCGTATCTTTCAGAT
TCAAATACCATCATTTTCTCTTTAGACTTACATTTTAATTACAATTATGTAAGTTGTTTT
CAGAGACATCCTATTTTATATTTTGTCAGAGGTGATCTTTTGAAAACGATTTTAAAAACA
ATAACATATCTTGCACTTACTATCATTGGCGCTTATGCGGCTTTATTCATTTTAAAAACA
ATAGACTCTCATGGTATAACAGATCAATTTAACCCATTAGTAAAGGAAGATGATTCTTAT
GTTAAAACGACAGAGGTGTCTACTAGAATGGATGATCAACTCCGAAGTTATAGTCAAAGT
GCTTTTAATAAAGAAGGGAAAGAGACGCAATTAATGTATACTGCTACATTTGATGTTAAA
CCGCATAGATACTTAAAAATTACACATAAGGGTCATCATGTAGAAACTTTTGAAGAAGTT
GAAAAGGAAGAAGTACCAAAGAAAGCATTAGACAAACTGAGTCGATAATAGCTTCCTTAT
ATTACATGGTTCATTTTAAAGATGAGTACGAAATGAAGTAACGCATGACGAGTAATTTAA
AAAAATTTGTAATAATTATGAATAGAATTAAAAACAAGGGGTAATACAATCTATATAGCA
TATAAGCTTTTGTTATGAGTTTCAAAAAAAGGAAGAGAGAGTGATATTATGAAATTAAAA
TCATTAGCAGTGTTATCAATGTCAGCGGTGGTGCTTACTGCATGTGGCAATGATACTCCA
AAAGATGAAACAAAATCAACAGAGTCAAATACTAATCAAGACGCTAATACAACAAAAGAT
GTTATTGCATTAAAAGATGTTAAAACAAGCCCAGAAGATGCTGTGAAAAAAGCTGAAGAA
ACTTACAAAGGCCAAAAGTTGAAAGGAATTTCATTTGAAAATTCTAATGGTGAATGGGCT
TATAAAGTGACGCAACAAAAATCTGGTGAAGAGTCAGAAGTACTTGTTGCTGATAAAAAT
AAAAAAGTGATTAACAAAAAGACTGAAAAAGAAGATACAGTGAATGAAAATGATAACTTT
AAATATAGCGATGCTATAGATTACAAAAAAGCCATTAAAGAAGGACAAAAAGAATTTGAT
GGTGATATTAAAGAATGGTCACTTGAAAAAGATGATGGCAAACTTGTTTACAATATCGAT
TTGAAAAAAGGTAATAAAAAACAAGAAGTTACTGTTGATGCTAAGAACGGTAAAGTATTA
AAGAGTGAGCAAGATCACTAAAATATGTCGTAATACTAATGATAATAACAGGTCTTAATT
CATATTAATTATTAAAATACCCTCACAACGCAATGTAATATATCCAGTATAGATTTGAAA
GGATATATGCCTAATGTGTTGTGAGGGTTTAATTGCATCTATTTATCCATGCGAATATCG
ACTTCTTCTAAATGTCTCTGATATTCTTTAACCTTACTTTCTAAAAACATTTCATACGGT
GCATCAAAGAAGTCAGCTAAATGCATGGCATCTTTAAATTTAGGTTCATGGTGATGATTC
TCCCATTCCCAAATTTGATGTGCTTCATATTTAGTACCATATTTCTCATTTAATTGTTGT
GCTAATTCGTCAATTTCTAAATTATGTTTAGTTCGTAAGTTATATAAAATATGCATATTC
ATTGTTCATTAACCTCGCTTCTTGATTTAAAATTCAAAGATGCTCTAATAATATGTGTAT
ATTCTAGTCCTATAACATAAAATAATCAAGCTATGAATTCGCCAGAAAAAATAATGTATA
TGATATTACCGGTACAGAAACTTTAAATAACGATAGCTACATTGAATAAAATTGATATTC
AATTACTACTTTGAAAAATATTTAGATAAAAATAATTTGAATTTGTTTTAGAATTGTAAA
TAAGGGGTACTACTTAGAATAACGCAAAATAAATAGAAAAAGGAGACTGAAAATTATGTT
TGGATTTATTGGAATGTTAATTGTCGGTGGCTTAATTGGATGGGCTGCTGGTGCTATTAT
GGGTAAAGATATCCCAGGTGGTATTTTAGGTAATATTATCGCAGGTATTATTGGATCATG
GGTAGGTGGCAAACTATTCGGACAATGGGGTCCTGAATTAGGAAGTATTTACATCTTACC
AGCTTTAATTGGTTCAATTATCTTTATTGCAATTGTAACGTTAATTTTAAGAGCTGTTCG
TAAAAAATAAAATATTCAACTTAGGTTGAATTGAAATAAAGATGGCATTCAGTTGTCATC
TTTTTTATTTGCGTGAAAATGGTCAATATGTATTATAATATTTGAAAATGTAGGTAAGAT
AGGATTAAAAAGTAATAAATTAACATGAGAAGAGGTTTGAAATAAAAAAACGAGTATTTG
ACAAATAAAAAAAGGATGACGTTGGGTTGCGCCATCCAGGAGTATTATGTTCATGAATAT
AAAAGACTGTGTAGTCATTTAAGAACTACACCCATATAGTAACACATCACTTGATTAAAG
ACAATACTATTTTTAGAGTCATTAATTTAAAATATGAATTAATTCTTTTTTTAGAATAGA
ATATTAAGATTGATATCGAATTAGTAGTCAAAGTGTTATGGTAGATATGAAATACATAAG
GTGAGGAGTAATATTATGACGATTTATTTAGTTAGACATGGCGAATCAAAATCGAATTAT
GATAATAAACATTTTCGATCTTATTTTTGTGGACAATTAGATGTGCCGTTAACGGAAACT
GGCACAAAAAGTGCAGACGATTTATGTGATTATTTTAAAGAGAAACAGATTAAACATGTA
TATGTTTCAGACTTATTAAGAACACAGCAAACGTTTGAGCATATTTTTCCATATGACATT
GCATCAACGACTACGCCTCTATTAAGAGAACGTTCACTTGGCGTATTTGAGGGTGAATAT
AAAGATGAAATCAGTGCGAATCCGAAATATGAAAAATATTTCAATGATTCAAACTTTAAA
GACTTTCGTCATAGTTTTTCACAAAAAGCGCCTGAAGGAGAAAGTTATGAAGATGTATAT
CAACGCGTAGAACATTTTATGAATCATGTTGTCAATGAAGATACACAAAAAGATGATATT
GTTATTGTTGCACATCAAGTTGTCATTCGTTGTTTAATGGTTTATTTTAATAACGTTTCA
CGGGAAGAAGCTGTGGATTTAAAAGTTGAAAATTGCAAACCATATATCATTGAATAGAAG
TATAGAGGTTCTGAAAAGCTGTGTTTTATAGCGGTCTTCAGAACCTTTTTTGCTAATGGG
AATCATTCTTATCAAAAGCCTTACCACCAATAGCTAATGTGATAATTGCGCTTATGAACA
AAATAATTGAAGTTATAAATGACGCTAATGTAAATGGTGTAAATTGTGTGAGCGATAATA
TCAATGATAAAAAGAACCAAGAGATAGCCCCTAGAAATTGTAAAATAGCAGAAGAAATTC
TAAAACTCATATAATCATATATAGCTAAAACAAGTGAAGGTAATGCGACTAATACCATTA
TAATGATGTTGAGGGTGAATAAATATGGCTGTTCAAAAGTTACTGTGTTTGGTCCTGTTG
GATGCATTGCTGCTAAGAACAAGCAAACAATCGTCGATAAAATTGCTAAAATAATAAAAG
TGATTCGAACTTTCATCATGACCATCCTTTGTTTATAGAGTCAATATAAGTATGGAATAT
GTTAGGTATATAGTCAAATGCGTTAACTAATGGGTTATTTTGGCATAGATAGAGAATTTA
AGACCAATAAAAAAGCATCAAACAGTAATAAGCTGCTTGATGCAAAATGGTATGGTATTG
GTTAAAATGTATTGTTTCAAAGATTAGTCACTTTTAAAGATAAAGAATTGTCGTGAATTA
AAGCGCATGTACTGATGAGTGATGTGTTACATGTCGCAATGATGGCTTTCAGTTATTTAT
CGATAACATCACTCTTGATACCTTTAGATTTTAAGAAATCTTTAATTTTATCTTGTTGCT
TTTTATTAACATCACCGGCATATTTTGTTGGCACGTCGACTACATTGATTTTATTTTGCG
GTTGATAGCTAAGCTTTTCAATATCTTCATCAACATTGGCGATTGTACTATTTAAAGCTT
TGAAGTAATTCATCATTAATTCAACGGGTTTCTTATATTCTTTAGGAATATTGTTTTCAG
TGACAAATTTCTTGAAATGCAAATCATTTTTAACAGCTAAGTTAGATAAGTGGCTAAGTG
TTTCTGCTTGTTTTTCAGTCACTTTTGTTTGACTGTCAATTTGTTTATCTAGTTTATGTT
GCATAATATATTTGTTATCAAGTATATCGCTATTTACAGACAAATACTTTTCTATAGCTT
GCTTCATCTCTGCATCACTAATATCACTATTTTTCTTATCTGAGTTAAAGATATCTTTTG
TTTCTAATTTTTTAGCGCTTTTAGGTGCATGGATGCCAGTACTTGTGTGATGATCTTCGT
TATCAGATTGATCGGACGCGCAACCTGTAAGAATTAATGTCGATGCTAAAAATGTACTTA
GTAGTAATCTCTTTTTCATAATGTAATATAGCTCCTTAGTTTATCTTTAATTGAAAAAAT
GTGTATTCATGTTTAATAGAGTAACATTGAATTAGTTTGGAATGTCACGATGACCTTGCA
ATGACCATAGACGTAAATGATTACGTGCATGAGTTGCTTTTTCTATCAATAATGCGTCGT
TTTGAACGTTGTTAAGGATAGCATTATCTATAAATAACTGCATAATTGGTTGTACTAATT
TAGACGTAGGTATCGTACGTAAAAGCATAATGATTTCATTCACATACTTTTCCTTCTCAA
TATCATTTTTCATATTGATTTGTTTGCGTAGATAACTGGTAAACTCTTTAATTGCTTGAT
CAGATTCCAAATAGTGGTGTCTATCATAATAGATTAATTCCTCAACAGAAGCTGGTACAT
AGTATCCTTCATCAGAAATATCAATGCCTGACGCCTCAGACTCGACAACATCAAATAACA
CAGGGTGAAACACGAAGTCATCTTCAATATAATATAGCTCAGTACCAGCTAAAGTATCTA
AGCTATATTGCAACTCTTCTTTACTAAAAGTAGCGTCATAAAATCTTTGTGTGAGATATA
GTAGATGATTAGTTGATAAAATACCATACAAGTTTACAGCACCAAGTATAATACGAAGAG
GTAAAATATCTTTTTTATCTATTAATCCTTTCTTAATCTCAGAAATCAATTGAGTGATTG
CATCGCTTCTTAAGCTATCGGTTGTACCAAAATCTTCAAAGTCATCATCTTCATTATATA
GTATATCGAAGTGAGCTTCGTCATCCATCAGTGATAATTCTATCGCATTTTCAAAATCTG
CTAAACTATGCTTAATCGTTTGCTCATCAATAAATTTATTGATAGCCTTCTTTATATCGC
CGTCACCGATTTGATTCACGTAATTTTCAATATGTTTACGCACGTCATTTGGTAAAATGA
GACAATCATACTCGAAGTCATAATAATAATAGAAATGAGTAATTAAAAATGTGCCAGGAT
TCATCAAATGAATGTTTTCAAATGTAATTAGTTCATTGTTTAATCGATAGTTATCATCAC
TTTCGAGTATGCCAGTAAGAATACTAAACTCAAATAAGGAAGCATTAGAAAACACTTGTT
CAATGATGTGATTATTATTGAAAAATGCTGTCATAATTAATTCAACAAGATTTTGTTTGT
TTTTATTTGAGAATCCTTTGATACCATACTGCCTGCATATTGTTTTTAGCTCGTCATTAG
TTTTTAACAGTAAAGCCTGTTCTAATGTGACATCGTTTAAGCGCGTATGTTGTCTTACAC
GTAAGACTTCTTCATTTAAATTCATATGGTTTATTGTATCTAACGATTCGAATTCACCAT
ATGCATTATCTAGTACCTCTGAATTGATATATCTTAAAAAGAAATTATTTACAAAGAACT
CATCTTCGTTAAGTTGATAAACAAAACCTAGGTGATTTGTTAGCTTTAAAATATTAACAT
CACGGCTATTTACGATTGTGACAGGGCTACCCTTAGATATTAATGTTTCTATAAATCTTT
GTTCTGAATTATCCATATCATGATAAATTTTATGTATATTTTCAGGGCGTAAAGCGTGAA
TCGTGACTTCAAATCCTTCTTTTTGGGTCGGTAAATTAAAATATTCGCATGCATTTTGTA
ATTTTTCTGGGTATATAAAATGAACATCAAGCATTTTTGCACACCTCGTTGTATATATTA
AGTTTATCATAACATGATTTTATGTCGGGATAAAAAAATAACAGCATCTTAACAAATGTA
AGATACTGTCAGTGAAATGAATGAAACTTTAGTTTCTGATAATATAGTCAAAGGCATTTA
ATGCTGCATTTGCACCAGCGCCCATTGAAATAATAATTTGTTTGTTCTTCTGATCTGTGA
CATCGCCAGCAGCAAATATTCCAGGTACGTTAGTATTATTGTTACGATCAATAACAATTT
CACCACGTTCGTTTAATTCAACAGCATCTTTTAACCATGATGTGTTTGGAAGTAAACCAA
TTTGAACAAAGATACCATCTAAGTTAAGTAGATGTTCTTCGCCGGTGCTCATGTCTTCGT
AACGTATACCTGTAACATGGTCTTCTCCGACAACTTCAGTAGTTTTGGCATTTGTTTTGA
TATCAACATTTGATAAAGAACGTAAACGATCTTGTAACACGTTGTCTGCTTTTAATTCGC
TAGCGAATTCGAATAATGTAACATGATTAACGATACCAGCAAGGTCAATTGCTGCTTCAA
CCCCAGAGTTACCGCCACCGATAACTGCTACGTCTTTATTTTCAAATAGAGGTCCGTCAC
AGTGCGGGCAGAATGCAACACCTTTATTAATCAATTGCTCTTCACCTGGAATGTTTAGCT
TACGCCAACCTGCACCAGTAGCGATAATGACTGTTTTACTTTCTAAGATAGCACCGTTTT
CTAATGTAACTTTAATTGCTTCGTCAGTCTTTTCGATATCTGTAGCACGTATACCTGTCA
TTGCATCAATGTCATATTGATCAATGTGCGCTGCTAAGTTAGAAGAAAATTCAGAACCAG
TTGTTTCTTTAACAGTAATGAAGTTCTCAATACCAGCAGTATCATTAACTTGGCCACCGA
TACGATCAGCAACTATACCAGTACGTAAACCTTTACGTGCTGTGTAAATCGCTGCACTAC
CACTAGCAGGACCACCACCAACGATTAATACATCATAAGGTTCTTTATTTTCAAACTCAG
ATGCATCTGCCGTACTGCCTAGTTTCGAAAGAATATCTTGGATTGTCATACGACCATTGC
CAAATTCTTCGCCATTTAAAAAGACAGCAGGGACTGCCATGATGTTTTCAGATTCTTCAC
GGAACACTGCACCATCAATCATAGAATGCGTGATGTTAGGGTTGATCACACTCATTAAGT
TAAGTGCTTGAACGACATCAGGACATTTTTGACACGTTAAACTAATGAATGTTTCAAAAT
GGAATGAACCTTCTAAGTTTTTAATTTGGTCAATGATTGACTGTTTTTCTTTAGGTGCAC
GACCACTAACCTGTAAAATTGCTAAAACAAGTGAGTTAAACTCGTGACCTAATGGAATAC
CTGCAAATGTTACACCTGTTTCTTCGCCAGGACGATTGACTGAGAAACTTGGTGTACGTT
TTAAAGACTTTTCAGAAAGTGAAAGTCTAGGTGACATATCAGAAATTTCTGTTAATAATT
CTTTAAGTTCCTTAGATTTATCATCTGAACCAAGGCTGGCAACGAATTCAACGTTGCCCT
CCATTAGTTCTAATAATTGTTTAAGTTGTTGTTTTAAATCAGCATTAAGCATGGTTGTAA
TGCCTCCTTAGATTTTACCTACTAAATCTAAACCAGGTTGCAATGTTTTAGCGCCTTCTT
CCCATTTGGCTGGGCATACTTCGCCAGGGTTTTTACGAACATATTGAGCTGCTTTGATTT
TGTGAGCTAATGTACTAGCGTCACGGCCAATTCCGTCAGCGTTAATTTCAGATGCTTGTA
CAACACCGTCTGGGTCGATAATGAATGTACCACGTTGAGCTAAACCAGTAGCTTCATCTA
ATACATCAAAATTACGAGTGATTGTTTGTGATGGGTCACCAATCATAGTGTAAGTGATTT
TGCTAATTGCATCTGAATGGTCATGCCATGCTTTGTGTACGAAGTGAGTATCAGTTGATA
CTGAGAATACATTTACGCCTAATTTTTGTAATTCTTCATATTGGTTTTGTAAGTCTTCTA
ATTCAGTTGGACAAACGAATGAGAAGTCAGCAGGATAGAAGCATACTACGCTCCAAGAAC
CTTTTAAATCTTCTTGTGTAACTTCTTTAAATTGATCTTTTTTTGGATCGAAAGCTTGCG
CTGTAAATGGTAAGATTTCTTTGTTAATTAATGACATAAATATCTTCCTCCTAAGAATTT
AAGTATGAATTAGAACTATCAATTGATTATGCTTAATTATAATAATTCTAATCTCTTAGT
TAGCATTATTACATTTTGATCCAGAATAGTCAACTGGATAACTTTGTAAAGTGAATGATT
ACTTTTAAAATAAAAAAAGATAATATAAAGTGCTTTGATAATGGATTTTGTAGTTGATGA
TTTAAAAGGTTGTGTCTATATTTAATATCTTGATTTTAATGTAAAAAATGGAAAAAAAGA
AGATTTGTATTCTCAACTAAGTCAACCTTATTGATAATGGTGTGAGAATATTTGTTCGAG
ATGGATGAAGGTAATGCGTGAGAAACTGGATTTTTAAGTACGAGACAATATTTTTGAAAG
TTCAATTATTAACTTATAAGCAAATAATTGCTATAAAAAAGTTTGGACGTGTACAATTGC
AATATGAAGATTTTTAATTAACTGTAAAGTATCGAGGAGTGGGTAACGTGTCAGATCATA
TATATAATCTTGTGAAAAAGCATCATTCTGTTAGAAAATTTAAGAATAAACCTTTAAGTG
AAGACGTTGTTAAAAAATTGGTAGAAGCTGGACAAAGCGCTTCGACGTCAAGTTTCCTAC
AAGCATACTCAATTATTGGTATCGATGATGAGAAGATTAAAGAAAATTTACGAGAAGTTT
CTGGACAACCTTATGTTGTAGAAAATGGCTATTTATTCGTTTTTGTTATTGATTATTATC
GTCATCATTTAGTTGATCAACATGCTGAAACTGATATGGAAAATGCATATGGTTCAACGG
AAGGTTTGCTAGTAGGTGCAATCGATGCAGCATTAGTTGCCGAAAATATTGCGGTAACTG
CTGAAGATATGGGGTATGGCATTGTCTTTTTAGGATCATTGAGAAATGATGTTGCACGCG
TTCGAGAAATATTAGACTTACCGGACTATGTCTTTCCATTATTTGGTATGGCAGTAGGGG
AACCTGCAGAAGATGAAAATGGCGCAGCCAAACCACGCTTACCATTTGACCATGTCTTCC
ATCATAATAAGTATCATGCTGATAAGGAAACACAGTATGCACAAATGGCAGATTACGATC
AGACAATCAGCGAGTACTATGATCAACGTACAAACGGGAATCGCAAAGAAACATGGTCGC
AGCAAATTGAGATGTTCCTAGGAAACAAAGCAAGATTAGATATGTTAGAACAATTGCAAA
AATCAGGCTTAATACAGCGATAGCAAGATACCAAAATAACCCGCCCCCTCTAGCTTAAAA
TGATAAGTATAGCTAGAGGGGCGGGTATTTCTTGCAATGAATTAGTGTGAAGTTAATGCA
GCATTATCATTTGATTCGAAAGTATCTTTGTCCCAATGTTTAGTTAACTTGGCGGTACCT
GTACCAGCTAGCATTGAATCGTTCACGTTTAATGCTGTTCTACCCATGTCAATCAATGGT
TCAACGGAGATGAGCACGCCGGCTAAAGCGACTGGCAAGTTTAACGTTGACAACACCAAT
ATGGATGCAAATGTAGCCCCGCCACCGACGCCAGCAACGCCGAATGAACTAATAATCACG
ACAGCGATTAACGTTACAATAAATTGTAAATCAATTTCTACATTAGCGACGGGTGCGACC
ATAATTGCAAGCATGGCAGGATAAATGCCTGCACAACCATTTTGTCCAATCGACAATCCA
AATGTCGCAGCGAAATTGGCAATACCCTCCGGCACGCCTAGACGTCTTGTTTGTGTTTGT
ACATTCAGTGGTAAAGCACCCGCGCTTGAGCGTGATGTGAATGCAAAGATTAATACTTCC
AAAGTCTTTTTAATATAGCGAATAGGGCTAATGCCTAACAGGCTTAAAATAATTAAGTGA
ATGATATACATCGTAATTAATGCAGCGTACGATGCGATTAAGAATTTTCCTAAAGTCCAA
ATGGCTCCAAAGTCACTTGTCGATAACGTGTTGGCCATAATTGCTAATACACCGTATGGC
GTTAAACGTAAGACGAACGTCACAATCGCCATTACTAGTGAATAGATAGCGTCAATCGCA
CGCTTAAGCAATTCACCATGATCAGGTTGTTTGCGTGCTACGCGTAAATAAGCAAATCCT
ATAAACGAAGCAAATATCACGACAGCAATCGTGGAAGTTGCACGTTGTCCAGTGAAATCT
AAGAATGGATTTTTAGGCAATAATTCCAAAATTTGTTGTGGTAACGTATGTGCTGTTAAA
TCTTTCGCTTGTTTAGCAATTTCGCTTCCACGTGCTTGTTCAGCGTTACCAAGATTAATT
GTTGATGCGTCTAAACCAAATACCAAGGCATACACAACACCAACAATTGCAGCAATGGTG
ACAGTGCCAATTAAAAAGATAAAAATGAGACTACCAATTTTAGCAAACTTTTCTCCGATT
TGAATTTTAGTGAATGCAGCGACAATAGAAATGAAAATTAAAGGCATCACAATCATTTGT
AACAGTGCAACGTAACCTTGTCCGACAATGTTGAACCAGTCACTTGTTGATGTAATAATA
TTCGAATGTGTGCCATAGGCAAGATGCAATAACACGCCGAATACTATACCAATCCCTAAA
GCTGTAAACACACGTTTCGCAAAAGATATATGTTTGCGAGCCATAATGTGCAATATTACG
ATGAAAATCACCAATACAATAATATTAATGAGTGTAAGAAAAGCATTCATGAACGTCACT
CCTTAAATTTTTGAATATAATTCCGACTGGTATGATAAGAATAATATTAATTTTAAAATA
TTTCAAGAGGGCATTTGCAATTAAATATAAACATGATGAAATTCGACCGTTGGCATAAGG
GAATTTGTAAACAAATCGTTTTGAATTTAGTAGAGAAAGGTGAAAAGGGTTAATAGCGTG
ATGAGCTAGTCGATTAAAGTTAATATTTGAAAATGAATCAGGGCATTAAATGCAATAAAT
TAAATAAGTTGTCATTACAGTGTTAATAATAGAAATAATTTTAACAGGAAAAAAGTGATG
AACATTTGGAACAGATATATATCGTGTACTGTCATGAGTGATAAGATATGAGAAAACAAA
TGTATCCTTGAATCGAGATGTGGCTATGGGGGGTTATAAAAATTGCTAACCTCATATTTA
TTGAATAAAAAGATAATAAATGATCAACCTTGAAAAGACGCTTCGAACAAACACGTTGTA
AAAAATTCTGTCGAATCAAAATTAGCATCTTGTGAGGATTCGTGTGTGCAGGTGGTAGTT
CAAAAGCTACCGTAAACAAATATTTTTGTTTGAGCAAAAAGGCGTTTGTAGTAAATGTGA
ATATGAGTGTGCTCTTGTGCGATTCGTCAGTTACTAACACAACCAAACATTTAAATTGAA
TGGGCTTATAAGATGAATCTATTTAGGAATACACAGAAGCCATCCCATTTAAAAGTAACA
TACTACAAAAATTTATTCAAAATTCAATATTAATCATAATGAATAATTAAAAAACCTGAA
ACAAATTAGTTTGATATGCTCTCTTCAAAGTAGATATTGAAAGGAGTATATCAGTTTGTT
TCAGGTTTTATGAATTGAGTATTAAATTTGAAAATAAAATACAGTTCTATAGGTTTATAA
AAGATCAGTTTTTAAATCATAGCTATACATTACTGAGTCTTAAACTTGTGTTCAAATCAT
AAGTTTATAGGTTGAATAAACGTGCGAAGAAACCTTTTTTCTCTTCTTGAGGTTTAGGTT
CTGCCATTTCAGACTGTGAAGCTGTGCTGTCATTTTCTGCTTTCGCTTCCGATGAATCGT
TCGAAGTAGCTTGTTTAGAAGCTTCTGCATGGGCTTCTGCTACTTGTTGTTCAGCATCAT
GTTGCGCTTCTGCATCTACTGTAGCTTCTTTATTTGAAGTCTCAGCTGCTTTGTCATTTT
TAGACTGCTCAACGCTGGCTGTTTCAATTGCTTCAGTTGCAGAAATTTGATCCTCTTTAT
CTACTTTAGTAGCAGTGCCATCGCCTGCATTTTCTGCTTTAGTATCCGTCTTGGCGTCTG
TTGATGTATTCACTCCAGCAACCTTCGAATCTTTACTGTCAGCTTTATCTTCAGTAACAG
CATTATTTTCAACTTTATTTGTTGATTCAGCCAATACTTTAGCTTGAGATGCTTGTGCTT
CTTGGATAGCCTCTTGTGATGTTTGGATGGCTTTTAAGGATTCACTATTTGAATCGATTT
TAGTTGTAAGTTGATTTTGAAGTTCTTTTAATTCTTGTTGTTGCTGATGTACTTGATTCA
TCATTTGACCAAGTAGGTGACGTTCTTCGCGCATTTTCTGGATTTCTAGACGTAAATCTT
CTACTAATTGAGCAACATTTTGATTAGTAGGTAAGTTTTTGTCATCGTTTTTGACAATGA
CTTGCAGGAAGTCTTTTTCTTTTTCTAATTCATCAAACGCTAGATCATAACTATTTGTTT
GTTTTACTTTGTCGGCAATGTCTTTGAAAAGCTCGATATCTTCTTCTTTGAAATCAGTTG
CTTCACGACCACGATATTCAGTCTTGCTTAGTTGGTAACCACGTTCTTCTAAATGTTGAA
CAATTTTACGGACTTGCTTCTCACTTAGTTCTACGCGTTGTGCAAATTCTTTAGTTAACA
TACTTTAAAGTCCTTTCTGCATATACTTTATGTATACTGACGTTTGTCTACGGGCAGTGA
AACGTCAGTCTTGCTTCATACATAGTTTAAACGTTATTGTTAGTGATTTCAAGTTTGTTT
AAAATGGTTTACGTAAATCCATTTCTTCTAATAAAGCATAAATAATTTCACGTGCGATAC
CATTGGCAAATACATACTTCAAAATATAATTTGATTTAACACTTGTACCGTAGATATCCT
TTGTCAGTTTAATATTTTTCTTTAAAAATAAGTCCACTTTTTTAGTGTGACCATCATTAG
TTGGATGAATGTAATCAATTTCAGTTTGTCTTTCAAATTGATGTTCGTATAAAAACTGTC
TACGGTGTTCAATAATGAGTCCGTTATCTTGTGTTAAATCTGCAGGTTCTTTAGGGACTT
CCATCATTAAAAAGTTAATACTTCTAGAATGAACAAGGTTTGATAATAAGTTTAGTTCAT
GTTCAATTTGATGTAATGTTTGTGTCATTAACTCATCATGGTTGGGTAGGTCTTTTGCGA
ATAAATAAATTAAAAATGCAGAATTGGTTGTGGCTTCATAATGTGCAGTTGCTAGACTGA
CAACAACATCGTTTTCTAAGCCTACGATAAAGACATAATCGTTTTCAGTTTTGTTGTTTT
CTAATGAGCGTTTGATGATACGTTTATCTTCAGTTAAAGATAAATTTAACTTAGTATCGT
AAAGTTTAAGTGCTTCGTTATAATGTGGATCTTTGACAGATTGAATGGTTTTAAATTCCA
TAAGAACACCTCCCCAATTTAAATAATATTATAGCATAATCGCCTGTTGTAAAAGACTGT
TCATAAACTTTTAAATGGTATAAAAAACTGTACTATCTCAAATTAGACAGTACAGTAATC
TCATTTTGAATTAAGTGTGATAACTAAGCTTTGGGACCTTTAGATGCTTCAGCAAAATGT
GTAATATCAACTTCTTCATAAGCTGAATTATTTTCTAGTACTTCTTGGTGAGATGAATGA
TCGCGAACGCCAACAACTAACATTTTATCGTCTAAAATAAGTTGTTTATATTTTTCTAAT
TCATCAGGCGCTAAGTTGTAGCGTGATAAAACTGCATGTTCACCATCTTCTCCTGTTAAC
AGTTTAGTCATTTTATCACTAAATGTTCCACTTGTTGAGATAAGGGAGATTTCAGAGTCG
TGTAAGTCATTTAGGTGTAATTTACTTTTACTAATAATTGTTAGCTCTGATTCTAAATAA
CCTTCAGATTTCTTTTGATTGATTACGTTGTATAATTCGCCAGTGTCATTTACTACAGTA
ATATCTGCCATAGTTGTCGCCCCTTTAAAAATTTGTTTATTCAATCTTTTACCCTTCTTA
TTATAAAGTAAAACCCTTACATTATTAAGTTATAAGTCTTCATTCGCATTAAACGTCTCT
GTACATTTATAAAACTATTAAAAGATTACCTAAGCAGTTATTGAAAAAATGCCGAAAATT
TGCTATTATCGTTAAATAATTTACATAAACTCATATAATCTAAAGAATATGGCTTTAGAA
GTTTCTACCATGTTGCCTTGAACGACATGACTATGAGTAACAACACAATACTAGGAGTAG
CTTCAGCCATTAAATTGTAACCATGGTGGGTGATTTATATCATTTTATATGATGGTCACA
GTTTATTTGATGAAACTTCTTTTACATTGATTGCATGACAAATTCGTTATGCATGTTCGT
TCACTCATAAACCCTGAAACTATTATTTAGTTTGGGGATTTTTTTGTATCTAGCACCAAT
TTAAGAGCAAAATGTTTCACACAAATCTGAGGAGGTTTTAAGAGTGGAGTTACTAGGACA
AAAAGTAAAGGAAGACGGCGTTGTCATTGATGAGAAGATTTTAAAAGTCGATGGATTTTT
AAATCATCAAATTGATGCAAAGTTAATGAATGAAGTTGGTCGCACTTTTTACGAGCAATT
TAAAGATAAAGGGATTACTAAAATCTTAACCATTGAAGCTTCCGGTATCGCACCAGCAAT
CATGGCTGCACTGCATTTTGATGTGCCATGTTTATTTGCGAAAAAAGCAAAACCTAGCAC
TTTGACGGATGGTTATTATGAAACATCTATTCATTCATTTACTAAAAATAAAACAAGTAC
GGTCATTGTTTCAAAAGAATTTTTATCAGAAGAAGATACTGTACTCATCATCGATGACTT
TTTAGCAAATGGTGATGCTTCATTAGGGTTATACGATATCGCACAGCAAGCGAATGCTAA
GACAGCTGGTATTGGTATTGTTGTTGAAAAGAGTTTCCAAAATGGACATCAACGTTTAGA
AGAAGCAGGTTTAACAGTTTCTTCTCTCTGCAAGGTTGCTTCACTAGAAGGAAATAAAGT
GACATTGGTGGGAGAAGAATAATGAAAAATTTAATCCTAAGTGTTCAACATCTTTTAGCT
ATGTACGCAGGTGCCATCTTAGTTCCAATCATTGTTGGTACAAGTTTGAAGTTTACGCCT
GAACAAATCGCTTACTTAGTTACAGTAGATATATTTATGTGTGGAGTTGCCACATTTTTA
CAAGCCAATAAAGTAACAGGAACAGGATTACCAATCGTTCTTGGATGTACATTCACGGCT
GTTGCGCCCATGATTTTAATTGGTCAAACGAAAGGAATAGATGTACTTTACGGTTCGCTA
TTTTTATCAGGGATATTAGTTATTATCATCGCGCCTTTCTTTTCACATCTTGTAAAATTC
TTCCCACCAGTAGTAACGGGTAGTGTTGTTACTATCATTGGTATCAATTTAATGCCAGTA
GCAATGAATTACTTAGCTGGAGGTCAAGGTGCAAAGGACTATGGAGATGTTAAGAACATT
TTGTTAGGTTTAATGACATTAATCATTATTCTTGTTTTACAAAGATTCACAACTGGATTT
ATTAAGAGTATTGCCATATTAATTGGACTCGTTTTAGGAACGATAGGCGCTGGCTTACTT
GGGATGGTCGATATTAATCAAGTCAATCATGCCGGTTGGTTAGGCATCCCAGTGCCGTTT
AGATTCTCAGGATTTAGCTTTGATGTGACATCGACGTTAGTGTTCTTTATTGTAGCTATC
GTTAGTTTAATTGAGTCGACAGGTGTCTATCATGCGTTAAGTGAAATTACCGGTAAGAAG
TTAGAAAGAAAAGATTTTCGTAAAGGTTATACTGCGGAAGGTCTAGCGATAGTGTTAGGT
TCTATATTCAATTCATTTCCGTATACAGCCTATTCGCAAAATGTAGGACTTGTTTCTTTA
TCCGGTGCTAAGAAAAATAATGTTATATACGGCATGGTCGTGTTATTACTTATATGTGGT
TGTATACCTAAGCTTGGCGCATTAGCAAATATCATACCGCTACCTGTGTTAGGCGGTGCG
ATGATAGCTATGTTTGGCATGGTAATGGCATATGGTGTTAGTATATTAGGACATATCGAT
TTTAAAAATCAAAACAATTTATTAATTATCGCTGTATCAGTAGGATTAGGTACTGGTATA
AGCGCTGTACCACAAGCATTTAAAGGTTTAGGTGAACAATTTGCATGGTTGACTCAAAAC
GGAATTGTTTTAGGCGCAATCTCTGCAATTATTCTTAATTTCTTTTTTAATGGAATAAAG
TATAAACAAACAGAAGAAAATGTGAAATAATATAACTAATTAATTTGAAAAATGGAGGCT
GTTTTTAATGTGGGAAAGTAAATTTGCAAAAGAATCATTAACGTTTGATGATGTGTTATT
AATTCCAGTACAATCTGATATTTTACCGAAAGACGTTGATTTAAGCGTACAATTATCAGA
CAAAGTTAAATTAAATATTCCAGTTATTTCTGCTGGTATGGATACAGTAACTGAATCTAA
AATGGCGATTGCTATGGCTCGTCAAGGTGGTTTAGGTGTTATTCATAAAAATATGGGCGT
TGAAGAACAAGCGGACGAAGTTCAAAAAGTAAAACGCTCAGAAAATGGTGTCATTTCAAA
CCCATTTTTCTTAACGCCAGAAGAAAGCGTTTATGAAGCAGAAGCATTAATGGGTAAATA
CCGTATTTCAGGTGTACCAATTGTTGATAATAAAGAAGATCGCAACTTAGTAGGTATTTT
AACAAACCGTGACTTACGTTTTATTGAAGACTTCTCGATTAAAATTGTAGATGTAATGAC
GCAAGAAAATTTAATTACAGCTCCAGTGAATACAACACTTGAAGAAGCAGAAAAAATTCT
CCAAAAACATAAGATTGAAAAGTTACCATTAGTTAAAGACGGACGTCTAGAAGGTCTTAT
TACTATTAAAGATATTGAAAAAGTTATCGAATTCCCTAATGCAGCAAAAGATGAACATGG
TCGTCTACTTGTAGCCGCAGCAATCGGTATTTCAAAAGACACTGATATTCGTGCTCAAAA
ATTAGTCGAAGCAGGTGTGGATGTCTTAGTTATCGATACAGCACATGGTCACTCTAAAGG
CGTTATCGATCAAGTGAAACATATTAAGAAGACTTACCCAGAAATCACATTAGTAGCTGG
TAACGTAGCAACTGCAGAAGCAACAAAAGATTTATTTGAAGCGGGTGCAGATATTGTTAA
AGTTGGTATTGGCCCAGGTTCAATTTGTACGACGCGTGTTGTAGCAGGTGTTGGTGTACC
ACAAATTACAGCAATTTATGATTGTGCAACTGAAGCACGCAAACATGGTAAAGCTATCAT
TGCTGATGGTGGTATTAAATTCTCAGGAGATATCATTAAAGCATTAGCTGCTGGTGGACA
TGCGGTTATGTTAGGTAGCTTATTAGCAGGTACTGAAGAAAGCCCAGGCGCAACAGAAAT
TTTCCAAGGTAGACAATATAAAGTATACCGCGGTATGGGCTCTTTAGGTGCGATGGAAAA
AGGTTCAAACGACCGTTACTTCCAAGAGGACAAAGCGCCTAAGAAATTTGTACCTGAAGG
TATCGAAGGACGTACAGCATATAAAGGTGCTTTACAAGATACAATTTACCAATTAATGGG
CGGAGTGCGTGCCGGTATGGGTTATACTGGTTCACACGATTTAAGAGAATTACGCGAAGA
AGCACAATTCACACGTATGGGCCCTGCTGGTTTAGCAGAAAGCCACCCACATAATATTCA
AATTACGAAAGAATCACCGAACTACTCATTCTAATTAAGATAAAGGAGAACGACAAATAT
GGAAATGGCAAAAGAACAAGAGTTAATCCTTGTCTTAGACTTTGGTAGCCAATACAACCA
ATTAATTACACGCCGAATTCGTGAAATGGGCGTTTATAGTGAATTACACGATCATGAAAT
TTCAATTGAAGAAATTAAGAAAATGAATCCAAAAGGTATCATATTATCAGGTGGTCCAAA
TTCAGTTTATGAAGAAGGTTCATTTACAATTGATCCGGAAATATATAATTTAGGAATTCC
AGTACTTGGTATTTGTTACGGCATGCAATTAACTACTAAATTATTAGGTGGTAAAGTTGA
ACGTGCCAATGAACGTGAATACGGTAAAGCAATCATTAATGCGAAGTCAGATGAGTTATT
CGCTGGCTTACCAGCAGAACAAACTGTTTGGATGAGTCATTCTGATAAAGTTATTGAAAT
TCCAGAAGGCTTTGAAGTTATCGCTGATAGCCCAAGCACAGACTATGCAGCAATCGAAGA
TAAGAAACGTCGCATTTATGGTGTGCAATTCCATCCAGAAGTACGTCATACAGAATATGG
TAATGACTTATTAAACAACTTCGTACGTCGTGTTTGTGAGTGTAAAGGACAATGGACGAT
GGAAAACTTTATCGAAATCGAAATTGAAAAGATTCGTCAACGCGTAGGAGACCGTCGTGT
ATTATGTGCGATGAGTGGCGGCGTAGATTCATCTGTTGTAGCTGTACTATTGCATAAAGC
AATTGGTGATCAACTAACATGCATCTTTGTAGACCATGGCTTACTTCGTAAAGGTGAAGG
CGACATGGTTATGGAGCAATTCGGTGAAGGTTTCAACATGAATATTATTCGTGTTAATGC
GAAAGATCGCTTTATGAATAAATTAAAAGGTGTTTCAGATCCTGAACAAAAACGTAAAAT
CATTGGTAATGAATTTGTATATGTGTTTGATGATGAAGCATCAAAACTTAAAGGTGTAGA
CTTCCTTGCGCAAGGAACACTATATACAGACGTCATCGAATCAGGTACTAAGACAGCACA
AACAATCAAATCACACCACAATGTTGGTGGATTACCAGAAGACATGGAATTTGAATTAAT
CGAACCAATCAATACATTGTTTAAAGATGAAGTACGTAAATTAGGTATTGAACTAGGTAT
TCCAGAACATTTAGTGTGGAGACAACCATTCCCAGGACCTGGTCTTGGTATTCGTGTACT
TGGAGAAATTACTGAAGATAAACTAGAAATCGTTAGAGAATCAGACGCGATTTTACGCCA
AGTGATTAGAGAAGAAGGCCTTGAAAGAGAAATTTGGCAATACTTCACAGTGTTACCAAA
CATTCAATCAGTAGGTGTTATGGGAGACTACCGTACGTATGATCATACAGTAGGTATCCG
TGCAGTAACATCTATCGACGGTATGACAAGTGACTTTGCACGCATCGATTGGGAAGTCTT
ACAAAAGATTTCAAGTCGTATCGTAAACGAAGTAGACCACGTCAACCGCGTAGTCTATGA
CATTACATCAAAACCACCAAGCACAATTGAGTGGGAATAATTATATATAATAAAACCACC
TGTTTGCACGGGTGGTTTTTAATTTGAGTAGTTGGAAAATTACAATAAGGACGGAAAAGG
GGTAAGGTGTTCTAAGTTTGCGTTTTAATTCATCAATAAGGCAATTTTCCGTGTTTATTT
TTATATAAAATTTCATATTGTTTAGGATCTTCTTGTTTTATATCATAAATTATAGTTTCG
TCTACTATTTTTTCTAATTCAAGTGTATTAAAGCTCCAGTCATTTGTTGTTATTATTGAA
TCGTCTACACTTAATTGGACAAATTCTATGAGAATAGATATTGTTAATTTAAGAAAGTAG
GCGATTTTATTATGACAAGAGAAAGAAGATCATTTAGTTCAGAGTTTAAGTTACAAATGG
TTAGATTATATGAAAA
>ST140_ERR1764920_k141_114 flag=0 multi=91.1500 len=13309
TTCTATAGAAATTAGTATTTCTTATGCATGAGTTTTACTCATGTATTCCTATTTTTAAGT
ACACATTAGCTGTGGCTAATGTGTAAGAACCACTACATAATAAATCATTAGTGGCTCTTT
ATCATTTCTGTCCCACTCCCATAAAGTTATAAGTTTAATATAACATATTAAAAAACTAGA
ACTCATTAAAACGCACAAATGATACGTACTAAGTTCTAGTTTTCTATATAATTTGCTTTA
ATTTAAAATTAAGACATTATTTTAACAATGTGATAACACTATTAAAATAAATATCCAAAT
AATTTACAGCTCAACATCTTAATTCGACTTCGAATTAAGCTTGATCGTTTAAATGTTCAA
TATATTCCGCTGCACTTTGCGCTGCAATACTACCATCGCCAGTAGCAGTGACAATTTGGC
GTAAACCTTTGTCGCGAACATCTCCTGCTGCAAAAATACCTGGTACTGATGTTGTCATAT
CATCTTTTGTCACAATATAACCAACATCATTTGTAATACCTAAGTCTTTAAATGGCGCTG
TTAATGGTTTCATACCAATATAGATGAATACACCATCAGCCTCGTATGTTTCTTCTGAAC
CATCTTTTGTAGACGTTAATGTCACAGAACCCACTTTGCCGTCTTTTTCATTAATTGATT
TCAAAGTATGACTCCAAATAAAGTCGATTTTATCATTTTTGAATGCTCTATCTTGCAAAA
TACGCTGTGCACGTAACTCATCACGACGGTGAACGATTGTTACTTTGTCAGCAAATTTAG
TTAAGAATGTTCCCTCTTCTACTGCTGAGTCACCACCACCGATAACGAATAGGCGTTTAT
TTTTAAAGAATGCACCATCACATACTGCACAATAACTTACACCGCGTCCACCAAGTTCTT
GTTCACCCGGAACACCAATTTTCTTGTATTCTGCACCTGTAGCAATAATGACCGCTTTAG
CTGTTAATTCTTTGTTACCAAAGTTAATCACTTTATATTCGCCTTTATCTTCTACAGATT
TAATATCTCCATATTGATAAACTGCACCAAACTTTTTAGCGTGTTCAAACATTTTTGTAG
ATAAATCTGGACCTGTAATCATTTCGAAACCAGGGAAGTTCTCTACTTCTTCTGTATTAG
CCATTTGACCGCCTGGAATACCTCTTTCAATCATAACTGTTTTTAAATTAGCACGTGATG
CGTATACTGCAGCAGTCATACCAGCTGGACCTGCACCGATAATTGCTATATCAAAATCTA
TTTCAGTCATTTTATTAACGCCTCCTCATTATTAATCATTATGCGCATTATATAATAAAT
CTAACTTTTCATAAATCTATATGCTCAAGAGAAATTCAATCATTTTGTTCAGTTTATATT
GTGTTATGCCTAACCATGTTGTAATTTGCTTCTTTGTAACGTTTCGAGGTTGATTTTTAA
AATACAAATAAATAAACGCACCGATATATGGCTCAACATCAGTTAAATCTACTTTTTCAG
CAATTATGAGTTCACCTTGATTAATCCATGCAACCATTAAATCATTTTCACTTACAAACA
ATTCATTATGGTAAAGCGTTAACAAGCCGCGATGAATGAAGTCTAATTTATTGAGCGTTA
AACCTTGAACTAAATACGTTAAATACAATTTCTCATAATTATTTAGATTTTCCAGAACCT
GCCAAATACTTTCCGTCATCACAATTTCTTTGCCATTTAATTGATCCAATAAAAAAATAC
CATATAAACGATAATGACTGTCATCACTTTGAAGTAATGGCAAAATATGTTGGTCAAAAA
CTTCTTTGCTATTTTCAATTACCCAAGGCGCATGTTCAATTTCCACTTTAGAAATTTGCT
TCAATTTATCCCAGTAGTAATGACTTTCGTCTTCTTCACCTAAATAATAATAATTATATG
CTAAAGCATTGTACATTTGAATTGATAAAAATTTCCCTTTTTTATATAAAGGGTACAACA
ATTGTTGTGATGCACGATACTGCTTTAAATAACTTAAAACAATACCTAATTTAAAACTTT
CATCGTCATTCATAGGTACAACTTTATTTAATATTTTTAAATACTTTTGGTATTGCTCAT
TTTCCTTCGTGTTATAAAGTAGCAAAGTATAATGGCATAATGCATATATATCTGTACTAT
CCTCTTGTAATAGTGCTTCGTACAATGCTTTAGCCGTGTCATATTCGCCGAGATATAAAT
AACACATTGCCAATAAATTACGTACGACACGATGATCTTGAACTTCTTGTGGTTGATGTA
AGACATAATTCTTTGCATCTTTTAATCGACCTTGAGAAAAAAGATATTGGAATAGTATTT
GAACTACAAACAATTGAGCTTCAAGTTCAATTTGTTCTTCACTTTGATATTTCACATCAA
ACATTTGATCTAATTCATCTCTATAATCTTGGTCGTCGCTAACAATAACATAATTAATAC
CAAACAAGAATGCCTTGTTTGGTTCGTTAACTTCAATGTTGAGCTGACTCAATTCATAAA
AGCTATCTTCTAGATGCCTATTATAAATAATATTGTCATAAAATAAATGTTCTGCTTTTT
TAGCAATACCTAGTTGCACTAGACATTGTGCATAATCAATTTGAATTTCCAAATCATCAG
GTGACAATTCCAACACTTTTTCAAAGTATTCAGCAGCTCGTTTATATTCTCTTTGTTTAA
ACTTCTGATTAGCCATTTTACGATAAAATGCATCATCAAAAGTCATTGGAATTACATTAT
TATTCTTTTGCGCCATAAAATTGTCACCTCCTAATCATTTTTATATACATAGGGTTGCCA
TATGCAAATCCATTATCCGGTATATCTTTTGAAACAACCGTACCAGCTGCAACTTTTACA
TTGTCACCAATCGTTATACCGGGTAAAATGGTAGCATTTGCACCAATCAAAGTGTTAGAT
CCTATCGTCACTGGTCCATAACGAAATTCATCAACTAATGCTTCATGCGTCAAAATTGTT
ACATTGTAACCAATAACACTGTTACTACCAATCGTAATCAGTTCTGGGTAAAAAATATCT
AACATTACTTTATAAGCTATCGACGATTGATTACCGATATTAATATTTAAAATTTGTTTA
TATATATGTCTTTTCAGTACCATACTTGGAATAAATTTCGAAAATTCAATGATGATTACA
TTCTTAAAAACTTTCGAAAATTTAACAAGACGGTATACATGCCATAAAGGGTTTGTATGA
TGATATGTTTTTGATAAAAATTTTCTCAAAATATCACTACTTCACTTTTTTGTTGGCCAT
GGAAGCGCCCCAACTTTGCTATACAACGGTGGATTATACTTAATCCTTCTATATACAATT
AAACTTATACTTATTAAAATTAAAAGAATTGATACTAATTGTGCAACTCTAATATTACTT
GTGAGCATTAAGCTATCTGTACGTAACCCTTCTATAAAGAATCGACCAATTGAATACCAA
GTTAAATATAAAAAGAATGTTTCTCCTAATTTTAAATGTTTACGAATATTAACTAAGATA
ATAAATCCAGCGACATCCCAAATGGATTCATATAAGAATGTTGGATGATAATATTGGCCG
TTAATATACATATTTTCTATTATAAAATTAGGCAAATGTAATTGTTCTAAAAAAGCGCGT
GACACAGGTCCACCATGTGCCTCGTGATTCATAAAGTTACCCCAGCGTCCAATTCCTTGC
GCTAAAATTATACTTGGCGCAACGATATCACCAATTTGAAATGGGTTTAAATTTTTCACT
TTACATACAATAACACCAGCAATAAAGCCACCTATTAAACCGCCATGTATTGCTATACCA
CCATGCCATATTTTAATAATTTCACCTGGATTTTCCGCGTAATATGGCCATTGGAAAATC
ACGAAATAGATTCGTGCCGCGATAAATCCAAATAGTGCACTATAAAAAATAATATCTACT
AAAGTATCTTTATGTAATCCTGCTTTAACTAGTGCACGTTGTGCAACAAAGTAACCAAGT
AGTATTCCGACAGCAATGATAATTCCATACCATCGTACACTCAGTGGTCCTAAGTTAAAT
GCCACAGGATCTATATAGTTAAATACAATACCCATTCAACCTACTCCTCACTCTTATGAC
TGTTCTTGATAATTTCTTCATTTAATCTTTCACTAAATTCTTCGGCAGTGTTAATGCCCA
TGATATTTAATCGATAGTTCATTGCAGCGACCTCAATAATTACCGCAACATTTCTACCAG
GTCTTACAGGTATTGTTTTTTTAGTTATTTCAGTATCTAAAATACTTAACGTCTCTTCAT
TAAGACCTACGCGGTCATATAACTTTTGCTTGTTCCAGTTTTCCAAATTAATATTTAATC
TAATTCGTTTTTCAGTTAATATTGAACCCGCGCCAAATAAAGTCATAACATTGATAATAC
CTAGTCCACGTATTTCTAATAGATGTTCTATTAACTTTGGTGGTTTCCCTATTAGTTCAT
CTTTATTAATTTGACGTATTTCTACATTATCATCTGCTACTAATCTATGCCCACGTTTAA
CTAACTCCAACGCAGTCTCACTTTTACCTATTCCTGAATCACCGGTAATTAGTACACCAA
CACCGTAAACATCTACTAAAACACCATGTAAAGATGTCGTCTTTGCAAGTGCATGCTCTA
AAAACGTTGTTAAGCGACTCATTAAACTTGTAGTCGCATCTTTAGCAACTATAAGTGGCG
TTTTTAATTCTTTTGCAGCTTCAACTAATTCTTCTGGTGGCTGCAATCCACGTGTCACAA
TAATTGCAGGCGTTTCTGGTCTGCATAGTTTACGCATACGACCTGCGCGATCCTTATCTG
GTAATAAATTGTAAAACGATAGTTCCGTTGTTCCTAATAGTTGTATTCTATCTGACGCAT
AATGTGAAAAATAACCTGCCATCTCTAAGCCCGGTCTTGATATATCAGCATTTTTAATTG
GCTTCGATAGTCCTTCTTCACCAGCGATTAAATCTAACTTTAATGTTTCAACTAGTTTTT
CTGTCGTTAACATGGGTTCACCTCAATTGTATTTATCCCTACTCTTACATCTCTTCTTAT
CATATCAAAAATATAACACCAATCTACATTGAAAAGCTAAAATAAATATTAATTGTTCAT
TATTGTTATTATTTTACAAGTCAATATCAATCATTAATTTATTGCTTGCTTAATTTACAT
GGTTCATATCGCCATAAAAGTCCGAGCCATAAATCAATGACCTAAGCTCTACAATGATAA
ATTCGAATTAGTTGGCGGGGAGCCAACACAGAGAAATTGGATTCTCAATTTCGACAGACA
ATGCAAGTTGGGGTGGGACCCAACATAAAGAAATACTTTTTCTTTAGAAATTAGTATTTC
TTATGTATGAGTTTTACTCATGTATACCTATTTTTAAGTACACAATAGCTGTGGCTAATG
ACAAAGAACCACTACATAATAAATCATTAGTGATTCTTTATCATTTCTGTCCCACTCCCA
TTCCTACGATTAGTCAAGTCTTTATGTTTAGCTACTCTAGATTGACCCTATCTTAACATA
ATTCTTTTTACGCATCTTTTCTTTCTACTATTCATTACTAAATTAATAAAAAGAAGCGAA
GGATAAATTTACAACATCCTTCACTTCTTTTAATCTTAATTATCTTCAGTATTTTGTTTA
TCTCGTTCAAGTACTTCTTTTAAATACTTTCCTGTATATGATGACTTTGTCTGAGCAATA
TCTTCGGGTGTGCCAGTCGCAACAATAGTACCACCGCCACTACCACCTTCAGGACCTAAG
TCTATAATATAGTCTGCTGTTTTGATAACATCTAGGTTATGTTCAATAATTACAACAGTG
TCACCATTTTCAACTAATCGGTTTAATACTTTTAATAATCTACTAATATCGTCAACATGT
AACCCTGTTGTCGGTTCATCTAGGATATAAATAGATTTACCAGTTGAACGTTTATGAAGT
TCAGATGCAAGTTTCACACGTTGAGCCTCACCACCTGATAACGTTGTAGCTTGTTGACCT
AATGTGACGTATCCAAGACCAACATCAACTAGTGTTTGTAACTTGCGATTAATCTTAGGA
ATATTTTCAAAAAATTGTGTTGCTTCTTCAACAGTCATTTCTAAAATGTCAGCAATATTT
TTACCTTTGTAAGTAACCTCTAGTGTCTCACGATTATATCGTTTACCATCACACACTTCA
CAAGGAACATAAACATCAGGTAAAAAATGCATTTCAATTTTAATAATACCGTCACCTTTA
CAAGCTTCACAGCGTCCACCTTTTACATTAAAACTAAAACGGCCTTTTTGATATCCTCGA
ATTTTAGCTTCATTTGTTTGCGCAAACACATCACGTATATCATCAAACACACCAGTATAC
GTTGCTGGATTAGAGCGTGGCGTTCTACCTATCGGTGATTGATCAATATCAATAATTTTA
TCAAGTTGATCAATACCTTCAATCTTATCGTACAATCCTGGCTTTACTTTAGATTTATTG
ATTTTTTGAGCTAATGATTTGTATAATACTTCATTTACTAATGAGCTTTTACCTGAACCT
GATACACCTGTAACGACCGTCATGATTGATAGTGGTATGTCCACATCAACCCCTTTAAGG
TTGTTACTTCTAGCTCCACGTATAGAAATTTTACGATCTGAAGCCGGTCTGCGATATTCA
GGTACTTCAATACGTTTCTTACCACTCAAGTATTGTCCTGTTAAAGATATTTTATCTTTC
ATTACCTTTTGAGGTGTACCACTAGACACAATCTGTCCTCCATGCTCACCAGCACCAGGC
CCTATGTCCACTAAGTAATCAGCCGCACGCATTGTATCATCATCGTGTTCAACTACAATT
AAAGTATTTCCTAAATCTCTCATTTCTTTAAGTGTATTAATTAATCGATCATTATCTCTT
TGATGCAGTCCAATTGATGGCTCATCTAATACATATAAGACACCAGTCAAACGCGACCCA
ATTTGCGTTGCCAATCGAATACGTTGTGCTTCACCACCTGAAAGTGTACCTGAAGCTCTG
TTTAGTGTTAAATATTCAAGTCCCACATTATTTAAAAAAGTGAGTCGGGAAATAATCTCT
TTCAATATTTGATTTGCAATCGCTTGATCTTGTTCTGACAAATTAATGTTTTTATAATAG
TTCAGCGCTTGACTAATTGAGTATTCGACTACTTCACCAATATTTAAACCACCTACATAA
ACAGATAACGCTTCACGACTCAATCGCTTTCCATGACAAGTTTCGCAAGGTAGTTCGGTC
ATATATTTACTCATCATTTCACGTGTATATTCTGAAGGAGATTCATGGAATCGTCTACTT
ATATTAGGAACTACCCCCTCGAAAACCATTGTTCGTTTTCTAGTACCACCTTGACGTTGT
GTAAATGTAAATTCAATTTCTTTGTCACCCGAACCATACAATAAAATATCACGTTGACGT
TCTGTTAACTTTTTAAAAGGTTTATCCATATTGATTTTATAAACTTCACAAACACGTTTT
AACAATGTTGGATAAAAATCAGAACTCGTCGGTATCCATGGTTCTATTGCACCTTCGTTT
AGCGTCTTATCTTTGTCTGGAACAACCAAGTCTACATCGACTGTTAACTTTTGACCTAAG
CCATCACAAGTTGGACAAGCACCAAAAGGACTGTTAAAGCTAAACATTCTTGGTTCTAAC
TCTCCGATTGAAAATCCACATATAGGACAAGCGTGGCTTTCTGAAAACTTAAGGTCTTCC
CCGTCAATGACATCGACTGTTAATTGTCCTTCTGAAAGCTCTAACGCAGTTTCTATAGAG
TCAGCTAGTCGTGTTTCAATTCCATCTTTAACAACTAATCGGTCTACAACAACTTCTATT
GTATGATTCTTGTTCTTATCTAATGTAGGTACATCATTTACATCAACAATTTCGCCATCG
ATTCTTAAACGTACATAACCTTTTTTACCAATATCTTCGATTAGCTTTTCATGGCTACCT
TTACGATGAGCGATGACAGGTGCTAATAATTGAATCTTTGTACGTTCCTCTAATTCCATA
ATGCGGTCAACCATTTGTTGTACTGTTTGCGATTCAATTTCTATATTGTGATTTGGACAG
TAAGGTTTACCAACACGTGCATATAACAAACGTATATAATCATATATTTCTGTTACTGTT
GCAACAGTTGACCTTGGATTTTTGCTTGTTGTTTTTTGATCTATTGAAATTGCTGGCGAT
AATCCTTCAATTGTATCAACATCTGGTTTGTCCATTTGACCTAAAAATTGACGCGCATAG
GCACTTAATGATTCAACATAACGACGTTGTCCTTCAGCATATATAGTATCGAATGCTAAT
GACGATTTACCTGACCCAGATAATCCTGTCATAACAATTAATTTATTTTTAGGTAGTTCG
ATATCAATATCTTTCAAGTTATGCGCACGAGCACCTTTTACTACTATGGATGGTTCTTTC
ATTTACTTGTCACCCTTCTGCTTTTAATTCAAATAACATATCTCTTAATTCTGTAGCTTT
CTCGAAATCTAAATCTTTCGCTGCTTGTTTCATTTCTTTTTCTATATTGTCGATTGTCTT
TTGACGTTCTTTTTTCGTCATCTTCTTAGGTATCACAGTTTGTGCTTTGTCATTATTTTC
GTCATTTTCAACAGTAGCACTAATTAAATCATGTATTTTTTTATTAATTGTTTTAGGTGT
AATACCATGTTTTTCATTATGTTTCATCTGTATTTCTCGACGACGTTGTGTCTCATCAAT
TGCATACTTCATCGAATCAGTCATTTTATCGGCATACATAATGACTTCACCTTTATCGTT
ACGCGCAGCTCTACCTATTGTTTGAATTAATGAGCGGTTAGAACGTAAAAATCCTTCTTT
ATCTGCATCTAATATGACAACTAGAGAAACTTCTGGTATATCAATACCCTCTCTTAATAA
ATTAATACCTACGATAACATCATATGTACCCATTCGTAAGTCTCTAATTATTTCGATTCG
TTCTAATGTTTTAATTTCAGAATGTAGATAGTTAACTTTAATGCCTGCTTCTTTCATGTA
TGTGGTTAAATCTTCACTCATCTTTTTAGTGAGCGTTGTAACAATTACGCGTTCATTACG
CTCAACCCTTGTTTGAATTTCACTTAATAAATCGTCAATTTGATTTTCAGTAGGTCTAAC
CTCAATCTTAGGATCCAGTAAACCAGTAGGACGAATAATTTGTTCAACCATCTTATCCGT
ATGTTCAATTTCGTATGGTCCAGGCGTTGCAGATACATACACAAGTTGTTTTGTCTTTTC
TTCAAATTCTTCAAATTTAAGTGGACGGTTATCTAATGCACTCGGCAATCTAAATCCATG
ATCCACCAAAACTTGTTTACGCGCTCTGTCTCCGTTATACATGCCTCGAACTTGCGGTAA
TGTCACATGTGATTCATCAATCATTACTAACCAATCATCGCCAAAGTAATCCAACAAAGT
ATATGGTGTCGAACCCAGTGGTCGCAACGTTAAATGTACGGAATAGTTTTCAATTCCTGA
ACAGAATCCCATCTCTCGCATCATTTCTAAATCATAGTTGGTACGCTGTTCTAACCTTTG
CGCTTCTAGTAATTTATTCTCATCTCGTAATTCTTTCAATCGTTCTTCCAATTCTTTTTC
AATACGTTCAATCGCAACTTTCAACTTTTCTTCACGTGTTACGAAGTGAGAAGCTGGGAA
TATCGCAAAATGTTCTCTTTCTTTCAACACTTCACCTGTTAGGTAGTTAACTTCTCGAAT
TCGGTCAATCTCATCACCGAAAAACTCAACCCTTATACAAAGTTCTTCTTTAGAGGCTGG
GAATATTTCAACTACATCACCACGCACTCGAAACGTTCCTCGTTGGAAATCGATGTCATT
TCGTGTATATTGCACATCTACAAGTTTTCTAAGTAATTCGCTTCTATCCATTTCCATACC
AACTCGAACACTTACTACTAAATCTTTATATTCTTCAGGATTACCTAAACCATATATACA
ACTTACACTAGCAATAATAATTACATCATCGCGTTCAAATAATGCACTTGTAGCAGAATG
TCGTAGTTGATCAATTTCATCATTGATTGAGGCATCTTTTTCAATAAAAGTGTCAGTAGA
CGGTACGTATGCCTCAGGTTGATAATAATCATAGTAACTTACAAAGTATTCCACCCTGTT
TTCAGGAAAAAATTCTTTAAACTCACTATATAATTGTCCTGCTAATGTTTTGTTATGCGC
AATAATTAATGTTGGTTTTCCAACTTCTTTAATAACATTACTCATCGTAAATGTTTTCCC
TGTGCCAGTTGCACCTAATAAAGTTTGATGTCTTTTCCCCGCTTTAATACCTTCCACGAT
TTCCTTAATTGCTTGCGGTTGGTCACCTTGAGGCTCAAAATCAGAATGTATTTTAAAAGG
ATAATGTTCAACCATTGTCACATATGCCTCCTCTTTCAATGTATTATTTATATTTCCGCT
CAACTCTTCGATTTCTCATTACATATTTTAGCAAAGTAGTCACACAAAAAGCAAACGTTT
GTTCGTAAAAATGTCGAACAAAGAAAAACAAACATAGTTGTGCTAACTATGCTTGCCTTA
AATCAAATCGTTTATCTTGTTATTTTTAGTATGTAAATACACATTATATTAATCATCATT
TTGTTTCAACAAATTTGTTTGAAACATTATTTTAAAGTTAATCTTAGCGATCTTCATCTT
GATGTTTATGAAATTCGAGTTGATCTATAATTAAATAACCAGCTAATAATGACACTACAT
CAATAAAAATAATCCACTCGTTATGGAAATACTCTTTATAGATTGAGGCACCAATTAAAA
TTAATGTCAGAATAGTACCGACCCATTTACTTCTTGTTATTACACTAAACAATACTACCA
AGACACATGGAAAGAATGCTGCACTAAAATACCATATCATTCATTTTCCTCTTTTCTTTT
ATTTAAAATGTTCATGGTTGTTTCCCTTAATTCTGTTCTAGGTATAAAGTTTTCAGTCAA
CATTTCTGGAATGATATTATTAATAAAATCTTGTACAGATGCTAAATGGTCAAATTGAAT
AATTGTTTCTAGACTCATTTCATAAATTTCGAAAAATAATTCTTCGGGATTACGTTTTTG
TATTTCTCCAAATGTTTCATAAAGCAAATCAATTTTATCAGCAACTGAAAGTATTTGGCC
TTCTAATGAATCATCTTTACCTTCTTGCAGTCGTTGCTTATAAACATCTCTATATTGTAA
TGGAATTTCTTCTTCAATAAAGGTCTCTACCATTTCTTCTTCAACTTGCGAAAATAATTT
TTTTAATTCACTACTCGCATATTTAACAGGTGTTTTTATATCACCAGTAAACACTTCAGC
GAAATCATGATTTAATGCTTTTTCATATAAGCTTTTCCAATTAATCTTTCGTCCATGATA
TTCTTCAACTGTTGCTAGATATTGAGCAATTTTAGTTACTTTAAAGGAGTGCGCTGCAAC
ATTGTGTTCAAAATATTTAAATTTTCCAGGTAATCTTATAAGTCTTTCCATATCTGATAA
TCTTTTAAAATATTGATGTACACCCATTTCAATTACCTCCTCCATTAATTAATCATAAAT
TATACTTTCTTTTTACATATCATTCAATTAAATATCATTTAAATATCTTCTTTATATAAG
TCTGATTAGATGATACCAAAAAATCCTCTCAACCTGTTACTTAAACAGGCTAAGAGGATA
GTCTTGTCTTGATATGTTACTTAGTGGATGTAATTATATTTTCCTGGATTTAAAATTGTT
CTTGAAGATTTAACATTAAATCCAGCATAGTTCATTTCCGAAACAGTAATTGTTCCATTA
GGATTTACAGATTCAACAACACCAACATGTCCATATGGTCCAGCAGCTGTTTGGAAAATA
GCGCCAACTTCTGGTGTTTTATCTACTTTAAATCCTGCAACTTTTGCTGCGTAATTCCAG
TTATTTGCATTGCCCCATAAACTTCCTATACTTCTACCTAATTGTGCACGACGATCGAAA
GCATAATATGTGCAGTTTCCATAAGCATATAAGTTTCCTCTGTTAGCAACTGATTTATTG
TAGTTATGTGCAACAGGTACAGTTGGTACTGATTTTTGTACTTGAGCAGGTTTGTATGCT
ACATTAACTGTCTTAGCTACTGTTTGCTTAGGTGCTTGCTTAACTACTACTTTTTTAGAC
GCTTGTTGTACAGGTTGTTTTACTACCTTTTTAGCTTGGCTTGCTTTTCTTACTGGTGAT
TTAACCGTTTTAGTTTGTTTCACTTTATTTTGAGGCACAAGTGAAATCACGTCACCAGGA
AAAATTAAAGGTGTTACACCAGGATTGTATGAATATAATTGATTCAACGTTAAGTGATGC
TCTAAAGCAATCTTATATAATGAATCGCCAGCAACTACTGTATAAGTTGTCGGTGATTGC
GTTTGTGCTTGAACATTTGATACATAATTATGTTGAACAGGTGTTTTTACTTGTGTGCCA
TGTTGTTGTGCATGTGCTGCATTATTTAAAGCTAAAAAAGCTAACACTGACGAAACCGTC
ACTGTAAGAGATTTTTTCATCTTGCTGTCATTCCTTTGCTGTTAGTATTTTAAGTATGCA
AATACTATAGCACAATACATTTTGTCAAAAGCTATTGTTATAACGATGTAATCAAATGGT
TAACAATATAAAAAAGAATGCAAACTACCTACTCGGTGTAAAATGTATTCACTGCAAATG
ATTGACAACGTTTTCAACATTTAATTCAATAAATTGAAATTCGTTGAAGGTAATATTACT
TAATGCACAGTACATAGATTTGTTTAACAAACGAAACTTTTATAAAGGATAATATTTCGT
CAAAAACCACCGAATTGTACTTAAATATTCATAAACAAATCATATTCCAAAATCTAATTT
ACAATTTATTTAGCTACCTTTAAGAAAACAAAAAAGCCTGAGACATAAATCAATGTTCAA
TGCTCTACAAAGTTATATTGGCAGTAGTTGACTGAACGAAAATACGCTTGTAACAAGCTT
TTTTCAATTCTAGTCAACCTTGCCGGCGGGGCCCCAACAAAGAGAAATTGGATTCCCAAT
TTCTACAGACAATGCAAGTTGGGGTGGGACGACGAAATAAATTTTTCGAAAATATCATTT
CTGTCCCACTCCCTTAAAATATATATTAATCGTGCGACATTGTCTGTCT
>ST140_ERR1764920_k141_115 flag=0 multi=19.9681 len=392
CGCTCACAGGAGCCCATTTCAGCGACGAAAAGAAAATTATGACTAATAGTGACCTAAAAC
GATTCAAAGGCACTCATAGGCTTCTATATGAGCAAGAGCTAGGGTTACAAGCAACGATAT
TTGATATTTAGAGGTGGCACATGGAAATAGAAATTAAATTTAACGAAACGTTTGAGGCGC
CTATAGGCTCGCCTCGTCCGCGCTTTCGTAATACGGGTAGATTTGTCCAAACCTACATGC
CAACGGCTTATACAAAGCATAAAGCGTATATACAAGGGCAAATGCCTAAGTTAAATCTAG
ATCGCGCACTAAAAATCGAATTAGACTTTTACTTTCCATTGCTTAAATCATGGTCGAAGA
AAAAGAAAAGCGAAATGGTTGGGCAGTATAAA
>ST140_ERR1764920_k141_14 flag=0 multi=81.0780 len=15685
ATTTTGGTAGTAAGATCCCCTAACTTCTTCTCTTCCCACTCGCCTTCAAACCCTGGGAAT
CTCAACTCTGGCACATTTTTCTTTTGTGTATTACTCATCTTTCAACACCCCAAGTTCTTT
CAGGTATGCATTGATTTCTTGTTCAATTTCTGCGATTTCTTTATCGATATTTTTCAAATC
TTGTTGAACTTGATCTAAATCAATCGGTGCTTCTTCTTCGAATGTATCAACATATCTCGG
TATGTTTAAGTTGTAATCGTTATCGGCGATCTCTTGTAGTGTCGCGCTGTAGCTATATTT
ATCAATCGTTTCTTTACGCTTATATGTGTCTATAATGCGTTCGACTTGGGCGTCGCTTAA
ATGGTTTTGATTTTTTCCTTTTTCAAAATCATTGGATGCATCGATAAATAATACGTTGTC
GTCTTGTTGGCGACATTTTTTAAATACTAAAATACATGTTGGAATACTTGTCCCATAGAA
AATGTTCGCTGGCAAACCAATCACGGCTTCTAAGTAGTTCTTTTTTTCAATTAAATAACG
ACGAATCACGCCTTCTGCGGCACCACGGAATAAGACACCATGTGGAAGTACAACGGCCAT
GGTACCTTCATCATCTAGGTAATGTACCATGTGTTGAATAAAGGCAAAGTCTGCTTTAGA
CTTTGGCGCAAGCTTGCCGTATCCGCTGAAGCGTTCGTCATTTTCAAATTTTGAATCTGC
TGTCCATTTCGCACTATACGGTGGATTCGCAATAACCGCATCAAATGTATGGCCTAAAAA
GGCAGGATTTTCCAACGTGTCATCATTACGGATATCGAAATTTTCATATCGTACATCATG
TAATAACATATTCATACGCGCCAAGTTGTATGTGGTATTGTTACGTTCTTGTCCGAAATA
ACGATACACTTGCGTTTCTTTACCTACACGTAACAGTAATGAACCTGAACCACATGTTGG
GTCATACACGTGACGTAATTTATCTTTACCGTCTGTGACAATCTTCGCCAGTATCTTAGA
TACTTGTTGTGGTGTATAGAACTCGCCTGCTTTTTTACCCGCTGTCGCCGCAAAGCGCCC
GATCAGGAATTCATATGCATCACCTAACATATCAATTTCCATGTCACTGTGAACGAATGG
TAAATCGTCAAGATTAACCATAACTTTGGAAATTAACGCAGTACGTTCTTTGACATTGTT
ACCTAGTCGCGTTGAACTTAAATCCATATCGCTGAACAGTCCGATAAAGTCATTTTCACT
TTCTTCACCTAATGTTGATGTTTCAACTTTACGAATTGCCGTCGCTAGATGTTCGATATC
GAAATCTTGCGTTTCAATTTCACGAATCATCGCACTGAATAAATCTTGTGGCTCAATGAA
GTAACCGACTTGATCAATTAATTCTGCTTTTAAATCTTCACGATATTCTTCATCTGCCCA
TGCTTCTTGATACGTGATGTTTTCACCTGACAAGGCATCTGCATATTCTTGTTCCGCTTT
TTCAGATAAGAAGCGATAGAAAACCAAGCCTAAAATGTAATTACGGAATTCACTCGCATC
CATATTCCCTCTTAAATCATTCGCAATCGACCATAATTTTTTATGTAATTCAGCTTGTTG
CTGACGTTGTTTTTCAGTAATAGACATGTGATTCCTCCGCCTTTGAATAAGTAATTTGTC
TCTTTGTGTAATAGACTTATTATAACATTTGGTGATGTTGCGATGTTGAGAATTTTGAGG
TTGGTTGTGGAAATTTTGAGTTTTAGTGGCGCAATTGTTATTGAAAAATTTTATAGAAAT
GTTGTAGCTTTCAAATGCTTTCAAAATCATTTATATTCTCAGTGATGTCTAAAAGTTGTT
CATTCATACATAAATAAAACCAATCAACAATTGAGTTGGTGAAAATCAATCATTGATTGG
CTTTGATGCATATTAAATAATGCAATATATATTAATAAATGTTAGTTATAGTATATTTTG
TCAGGATTGGGTGAATGTCTAAGTTTTAATTATTTATCTAAATTATCTGCAATGAATTTC
TTAATTTCAGGAGAGAAATAAACAGCAAATCCTCTTTTACTTTCACCTGATGGAGTATTA
CCAGCAAAAATTACGCCAATTGCCTCTCGTTTACTATTTAATATAGGTGAACCAGAGCTG
CCAGGCTGGATAATTGCATCCGATGTCACTATATTCCCATTCACTGATAATACTTTACCA
GTTGATTCATACATTTGTAGTTTATTTCCATTAGGATTTGGATAACCAATAACAGATATA
GGTTCACTTTCTTTAGCTTCTGATGCTATTTTAAATTTGCTAGTGAAATCTTTGAATTTT
CTACCTTTTGGTTGTGTTGATTTTTCTTCAACTTGCACAACCGCAATATCTTCTTTACCA
GGATAATCTACAATCTTAGTAACTTTATAAAGTCCACCACCATTATTATAAAAACCATTA
GGATGTGCTTTAATTTCATCACCGACTTTCATGTGATAGGTAACATGTTTATTAGTAATG
ATTGTATGATTTCCAACTACAAATCCTGTTCCCGCGCCCATCCATGTAACCCCACTGTAT
GGTGCAACATTTGTATTTGTAATTTGTTTTACACTATTTTCGGCTTTAGCTGTTTGTTGA
ATCCCCTCAACCATTGTTGTGCCTACACCAGTCACTGATGTTAAAATCGTCAATGCTGCT
ATACTTTTGATGATTATATTTTTATTCATTTTTGTGCTCCTCTAAGTATTCTTATAATTA
TAATGTTAGGTTTTTGAGTTTTTTTGAATCATTTCGAATAAATAGAATCACAGAGATATG
ATTTGAATTGTTGAGTTTGTTGTTTATTTAAAAAAATTAATTATCAATGTAAGGATGGAT
TTGTATGTTCGTTTATTTTTCTGTGTTATCTGCAATGAATTTCTTGATCTCAGGTGTGAA
ATAAACTAAATATGATTTTTTTGTTGCATCATTTTTGACATCGACCGCATATGCAATTGC
AATGACTTCATGATTTGAATTAAACACTGGTGATCCTGAATTGCCACCTTCAGCAAATGC
ATCTGAAGTCATTTGATTACCATCGATGGATAATATCTTTCCTGTTGATTCAAACATATG
ATGCTTATTTTTATATGGTTTAGGATAACCAACGATTGATAATCGATCATTTACTTGAGC
GCCACTCGCAAATTTAAGGACTTCAGTATTTTCACTGAACTTTTTATTTTTTGGATAAAC
AGAATCTTCTTCAACTTGAACTATTGCTAAATCTTCAGATCCTGCGTATGGAATGATTTT
TTTTACTTTATAATATCCACCGGTATCATTTTCGCCATTTGGATGAGCAAGAATTGTGCT
ACCAACTTGAACACCAGGTAATACATGCTTATTTGTTAAAATTGTATTTTTTCCTACCAC
AAATCCTGTAGCTGATCCAATTCTAACAATTCCTTTATACGGAGAAATATTTGTGTTTTG
TACTTGCTTCACATTATGTTCGGCTTTTGCTGATTGTTGAATCCCTTCAACCATTGTTGT
ACCGACGCCAGTCACTGATGTTAAAATCGTCAATGCCGCAATACTTTTGATGATTATATT
TTTATTCATTTTTGTGCTCCTCTGTTTGTTCATGATGCTTTTGATATAGACGTTTGTTTT
TTATGTTATATTCGACGATGTTTTTCGTTTAAATCATTGAACTACATGTTCTCGGTGTGT
ATTTAAATATGTTTATTGTTCAATGTGCTTTTGAATAAAATCTTTAATTTGAGGCGTAAA
ATATACAGCACCATTGTATTCAGAACCAACTTTTCCAATACCGCCATATACAACACCTAT
GACTTCATTGTTAGAATTTAGAACGGGTGATCCTGAATTACCAGGTTCGATATATGCATC
AAAATTTAAAATATTCTCTTTAATTCGTTTTATAGTTCCTGTAGATTCAAATTGTTTAAA
ACTGTTTTGTGCAGGTAACGGGTAACCGATAACTTTAATTTTGTCATCAACTTTAGCATC
TTTCGCAAATTTAAATGCTTGAACATTATCATTAAAATTAAAGCCATTAGGTCCACGTTC
AACCGCTTGTTCTTCTATATTCATGACTGAAATATCTTCATTGCCTGGATAATCGGAAAT
ACTTTTAATTTTATAAATACCACCATTTCCTTTGTCACCATTTGGATGAGCAGTAATTCT
ATCGCCAACTTTATAATCCTTTGATACATGTTTATTAGTGATAATTGTATTTTTACCGAT
TACAAAGCCTGTCGCATCTTTAAATGCAACGACGCCATGATACGGAAAAACATTTGTATC
TTTAACTTGCGTAACATGCTTCTCTGCTTTTGCTATTTGTTGTGTCTCTTCAACGACTAC
AGCACTTATTCCAGTTACTGATGTTAAAATAGCTAATGCTGCCATGCTTTTAATGACTAA
ATTTTTATTCATTTTCAAGCTCCTTTACAATTTGAGATATATTGCAACGCTCGTTTTAAA
ACAATTTGATTATTTATCTATATTTTCTGCAATGAATTTTTTAATCTCTGGTGTGAAGTA
GACGCCATAAGCATTTCTATTGTCATCATCTTTTACATCTGAAGCAAAATGAATACCTAC
AAGTTCGTTGTTGCTATTTAATACAGGTGAACCAGAGTTTCCACTTTCTGTATGCGCAGA
ATATACAATGCTGCTACCTTCTACTGACATCACAGGGCCTGTTGACTCATGTAAAATATA
TTTATTTTTATGTGGTTGTGGGTAACCGATAACTTTAATTCGGTCACCAGCTTTAGCGCC
TGCCGCATATTTAAAAGGTGTTACATTATCGTTAAAATTAAAACCTTTTGGACCACGTTC
TACTGCACGTTCTTCAACTTGAATAATCGATACATCTTCTTTACCTGGATAATCAATAAT
CTTTTTAATTGAATAAATACCACCATTGGCCTTGTCCCCATTAGGGTGAGCAGATATACG
ATCACCAGGTTTGTAATATTTTGATACATGTTTATTTGTTAAAATAGTGTTTTTTCCAAC
TACAAATCCAGTCGCACTATTAACTAAAACAACACCTGTATATGGGAATATACTCGTATC
TTTAACTTTTGTGACATTATTTTCTGCTTTCGCTGTTTGTTGAACTCCCTCAACCAATGT
TGTTCCAATACCTGTTACAGAAGTTAATATTGTCAATGCTGCTATACTTTTGATGACTAC
GTTTTTGTTCATTTTAAGTTCCTCTTTTTTTAGTTATTTTGATATCTAGATACATAATCT
TTTTAGTTAATTATGTAACCGTTTTCTTTATTTCGTTTTAAAAAATCAACTTCTTGAATA
AAATGTTGATACTTATTTTTCAATATTATTTTGAATAAATTCTTTTAATTGTGATGTGAA
ATAGACACCGAAATTCTTTTCAGATTCATCTTTTCCACTTCCTGCATATAAAATACCAAG
CAGTTCATTTTTAGAATTCAATACAGGAGATCCTGAATTACCTGATTGTGCATACGCATC
AAATTCCATAAACGTTCCATTGATATGATTAATCGTTCCTGTCGATTCAAACATTTTATA
TTTTGTTTGTGCACCCTTTGGATAACCAATAACAGAAATTCTATCTTTCGCTTTTGCGCC
ATCAGCGAACTTTGCATAACTAACATTCTTATTAAAATTCAAACCTTCAGTACTAATTTC
ATGGACATGAACAATCGCAAGGTCTTCTTTTCCAGGATATTCTACAACATCTTTAACGTC
GTAGTTACCGCCACCTTTACCTTTACTCGAATGATGTGCTGATACTCTAATTTTGAAAAT
ATCATCACTTTTAGCGATATGTTTGTTAGTTACGATTGTATTCTTACCAACAACCACACC
AGTACCACCTGCAAAGGCGACTACAGAATTATATGGTGGTGTAGTTGCATCAGTAATTTC
TTTGATATTCTTTTCTGCCTTGGCAATTGAATGAGGTTGATCAGAAATATTTTCAGCAAA
ACCAAGAGATGTTAAAATAGTTAGAGCTGTTAAACCTTTAATCATTACATTTTTATTCAT
ATATTACCTCCTTTAATATTTATTTTTATAGTCAATGTATCTAGATACACATTTACTATA
TACAGTTTATATAAAATTATTAATTAAATATTAATTAACTACTTATTAACCTTTTATTAA
ATAATAAAATATGAATTGACTCATTTGTTTAAATATGGTTAAAACTCAATATCATGCAAT
TAAAATTAGCTTTTTATGAATTTTTTAGTCTCAAATATTAATTATAGGACTGAAATCATA
ATATTTATTCGGAAATTGGGATAGTGGAATTTTTTGTCTAAATAGTGAACATCGCTTATG
TTTATGTTCACGGTCTATATGATGCATTGAATTTAGTAATTTAATTGATGATAGATGTCT
CCTGATTTTATGACAATATGAGAGCTGAAATTGAATCATGTGTATATAAGTAAATGAGGA
AATTGTAATGTAGTGTGGCTTGTTGAGAGTGATGGAATTATGGAATTTTCTTCAAGTTAT
AGTACTTCGTGGAATAGATTTTGAGGTTTTGATTTGCTTAGTGTCGTCCATAATTGCAGA
TGCTTACTTCAGGTTTTATTTAATTTCAAAGTTAAGATGATATGAATGAGATTCGTTGAC
ATGTTTATGCATGTCTTTTTTTACTTACGGCAAATTATCAGATGTTTTCTTAATATCAAA
CTTTATGGTAATCACCAATTTCAAAACATTATTTGAGACATTCTTTTCTAATTGATTATA
AATTTCCAGCTATAAACTTGCTTAATATTTACTTACTGATCAAAATACTCACCAACAATC
TTTCATTTAAAACACTTTTTCTTTAATTTTTATAATTCAAAACACCAAAACGATGTTAAA
AAATTATTCTATTTTTTAGTTAATAGATAGTTAATACATTTTTGATATTTAGTTAATTGT
TCTTTTAAAAAATTATTATTATATTTGCATTGTAAACGTTTACAATATAAAAAAGGAGCA
ATTAAAATGAATACAAAATTTTTAGGTAAAACATTAGTAGCAAGTGCTTTAGTATTAACA
ACATTAGGAACAGGCTTACATTCTTCATACTTAGGATTAGATACAAATAAAGTTGTTAAA
ACAGCTAAAGCAGAAGAAAATATGACAGACGGTCAATTGTGGAACAAAGTAAAACTATCA
TTAATTGATTCAAATATTATTAGTGGTAACGGATATGAATCTGTAAAAGTATCTTATGTT
CGTACAGACGGTCAATCTAGTAATGTAGAATCTACTGCTAATCATGACGGTAGTGATATT
TCAATACAAAGTAATTTCGCTAATTTAAAACAAATTGATATAGTAAAATCAAATATACAA
GATTTAAATACAAGGATTGATGCAAATATAACTTGGCATACCCTTACAAAAAATTTATTA
GAAAAAGGATTAGTTTCTAATGGAGATAAACTCACTATCCATAGTAAAGATTCTCAGGAT
CCAGAAATTACTGGTACAATTGGTGAAACAATGGATAAACATAAAGGATATATGCTATAT
AAAAAAGATATAGATAAAATCACTATTAACTAAACTAACCTTAAACTCAAATTTCCTTAA
TTCATAAAACCTTAATAACTAACCCTTTCTTACAAACCACCTAGCCCATAATAAATTAAA
ACGTCATTTTTTATTTCAAATAGCGGAAAATAAAAAAACCATTCCGCATTAACTTTGGCA
AGTTGGAATGGTTAAAAAATATTTTTAGAAGCCAGCGTTTGGCTTGCTAAGACGACATGT
TCGCGCATGTCGTCTTATTTTTACATCTATATAATAACACGCAATTCAATAAAATGTCTA
ACCAATAAATCACAATTACATTCAAACTCAAAAAATTTACATCAATTGTTCATCGTCTAT
GCAAAGTTTACATTTAAATAATCAGACATAATCAATCGCGCCTAGTTCCCCTTCTGTCCG
AATACAAAACCATTTTGTATTTTTAACTTATCAATGATTTTTTCTCCCTTTTCAACTCAA
CTAAATTTCTTTACCATTAGCGCCCCAATCTTTAATCTTTAATTGTTCTACCGCTCCATT
TATTAAATCCTTTAAAGAGTAAAACTGCTAATAGCAACGTGATAATAATATAGATCACCA
TTGTCATTGTTACTGGAATACTCCCTTCTATATACATATAAACATAACGTGTAGTATATG
TGATCGGTAAATAGTACCACGAATGATCTCCAAGCACTTCTAATCCTAAAATAGACGTTA
AAAATAAACATTAAGATTCCGGCAACAATAGCCATTACATCTTTAATAAAAATACTAAAA
ATAAATAATTATTAAGTTTATGGAAAACATCAATATGACTTACTACAAATACTGTAAATA
ATACAAGGATTTAAGACGTAAAATCTAAACTAAGGAGATGTTTTAATGCATTTGAAACTG
AAGGATGAAGATTTCAATTATTTACTAAATCTAAGTAAAGAAATACTTGAACAATACAAC
ATTAAAATAGATGATAATTGTAAAGGAGATATTAGCATAACATCATGTAATTCTGAATAC
TTTTTCACTGTAAGCTACTTTTTAAAGCCTGGAAAAGCAACTATAAATTTCAGAGAATGC
CGTTACAATCATAGCTTGTTACGTTTAAATCTTAATGACTGTTTTCATAAAAACTCTAAT
AATGAGAAAATAAGAGGAAATAGAATTAATATATTTTCTGAAAAAGAATTTATACAAAAA
GCTGACGGCATAACCCATATGAAAGCATATCCTTTACCTTATAAAATATTTGATGATAGC
TCTGATTTTATAAGACAATTACTTACTTTGCTTGAATATACAAAAACTAATCATAATGAT
AATATTAAATTGAAACTAATCTATTCATGAGTTGGTGATACTATGCATGACAACACAATT
AAATCTATTAGCAAAGACTATTTTGATTACTTACAAACAGAATCAAAGTTTATCCCATTA
GAAAATGAGACTATAGAATTTTATTCACCTATCGTCGATTATTTTGGTGATTCTATTTCT
GTAAATATATCTTTTTCAGGGGATCGATATAAACTAACTGATCATGGTGAAACTTTATGG
AACATGGAACAATTTGGTTTAGATTTAACTAATCATAAAAAACAAAAAAAGTATCAACTT
CTCAATAATATTGTACAAAATTACGGTCTAGTCATTGAAAATAAACACATAAATTTTTAT
ACAAATAGAATAGACTTATCTCAAGCCATTCATGATTATGTTTTGGCTATTTCCGAGATT
AGTTATTTGGGAATATTAAAGAAAGAAAATATTAAGTCACTTTTTAAAGACGAAGTGATG
CAATATTTTCTATCAAACAGAAAGATATATCCTAATATGTTCCCCGAATTTAAGGTAGAG
GGAAAATCTAAGTTAATCCATAGTTTCGAAGCAGTATTTCCGGGAGAAGCTACAGAGTAT
GTTAAAACAATTAAACGAATCGATAAAAACAATGCAAAAAATGTCCTTTTCGATTGGAAT
GATGTTGAAGTACATAGAAATAAAAATTTTGATTCTAATGCTAGACTTAATATCATTACA
GAACAACAAGCCGATATTAGCGAAGCAGTATCAACTATGTTGTCTCAATATAATGTAGAG
GTATTTTCATTTGAAAACAAAAAACAACTTGAAGAAAAGTTTAGTAACGTATAATTATCG
TGTTATATAGTGTTTCTTCGATAATAGCTTCTATTTCAATTACATCACCTATACTTAAAT
TAATAAATTTACCAATACCAAGTTTGTGATGAACTTTCACCGTCATAGAATTGCACCTGC
CATACACACAAAAAGAACCACGCCGATTAAGACGTGGTTCCATTTTTATATGATGGAAGT
TTTTAAATAATTCTACTGTCGCCAATTTAGCACCCTGATATTTAGCAAAGTTATCTACAT
TTCCCTTACTAAAAATCATCATGCATGTAAATAAAAATTATGTTAGTTTTTTAATTCCAT
TAGATAATTGAATTAATTGCACATTGTTAATTGTATAAGCACGTACAACTTTATACTCCC
GGAGCTGTCTCTTTCGAATCCGTTCCTAGTAATTTTACTGTATGATTTTGCCAATCTACT
TCATAAGTTGATGTAAATGTTACTGTATTTTGATTTTTGTAGTTATTACCAATCCAGTGT
AGACGATTCCAATAATTAGTATATCTATCCATTTCTCTTTGATAAGTTACTTTGATTTTT
GACTTTTTAGCATCATTTTGCTTATGAGAAAGTACGCTTATAAATTCTGGATTGAAGTTA
CCACGTGCTAATAACGGCATTTGATGTGTTGGTAAGAAGTTTTGACCAGCATTTGAACTG
CTTTGTCTACCACCTAAAAACAGTTCATTTCCATATGTTGGGTCATAACTATCTCTACCA
TATGGTCCCCAACCATTATTCATAATTTTGTGCGCTTCGACGCCCCAACCTATTTTTTTA
TGACTCGTTTTTCTATCAATTGTAGTTCGATAGCTTTCTTGTTTATAATTAATTGTTTCT
GAAAATGATTTTGAGCCATTCAATCCACCAGATAATCCATTTGTTATATTAATATCTCCA
CCATATGAATAACCTAGTGTTTGTTGAACTTGAATTTCTTCATTTTGATTTTTAGGTGCA
TAGTCAACAACATTTACAGAATCATTGGACTCCGAGCTAACAGAAACATTATACTTAGCT
CCCCAATAAAAATATGAATAGTTGTGATCATTTGGATTTGGCTTTTTATACCCAGAATTA
ATATTCCCAGCCGCCTTAAGTACTAATGTATCTTTATCATAACTTTTATCCTTGATGAAA
TTAAAAGTTAAAATTTGAGAAATATTCAATTTATCATTATCAGATGTTGCTGTTGTTTTG
TATAAAGTGATTTTATCGTCTACTTTTTTCTCGCTAACAGGTGTAATATGTTGAGCCGCA
TCAACTGTATTCGATAACATAATCAATGCAACTGATGTAGCAACCGATGATTTGATTAAT
TTTTTCATTTTCATATTAATTATGTCCTTTCACTTTAATTTCATGTGTTTTCCAGTTAAC
TTCATATCTAACTACAAAGTTTCTATTTACAAATGCATTATGCTTTCTTTCTGCGTAAAT
ACCAGTTCTAGGGAATAAAGTCGCATATGTAATATCTAAGTTTCTACCATATGAAATTTC
AAATTCACTCGTATCACTTGAACCTTTTTCATGTGATAGTGTAGTGATAAATGATGGATT
AAAGCCACTTTGAACTAATGGTGGCAATTGATTATCAGGAGCAAAGTATTCTCTTGCTGA
ACCTGACGGACCATTTGGACTTTGTACGAATAAATATCTATCATGCGCAGATTTTTTACC
ATCAGGCGTAACAAATTCGTTTGCTTTAACACCCCATTTAACAGATTTTGAGTTTTGCTT
GTCTACTTCACTGACATAACTCTTTTGGGTATAACTAATTGTTTTAGAATAATTAAATGA
GCCATTGCCACCTATAGATGGTGCTGACTGGAAATTACCTCCAATGTTATATCCTAATGT
TTGACCAACATCAGTAGTTTCTATTTTATTTTTAGGAAGATAATTGATTAAGCTAACATT
TGGATCTTTAGTCGTTAGTCCTATATTATATTGGAATGGCCAAATCATTCGTTTTGTTAA
CTCATATCCGCTACCCTTCACATCTGAAAATGAAGTTCTGGAATTGATAAAACCTTGCAT
TTTAACAATTAAAGCATCTTTGTTATATTTTTTATCTTTTACAAAGTCAAATTGAACATT
TTGAGTAACGCCCCATTTCTTACTACTTACATCCTCCGTACGTTTGATTACTTCAGCACC
ATCACCAATATTTTCAATATTAGTATTTGCTCTAGATTCTTGAATCGGAGATGCTAAAGG
CGCAATCAGTCCTACTGACAAAGTTGCAGCTAACATTTTTTTCTTAAACATAAGTTTCAC
TTTCTTTCTATATAAATTTTAATACAAATTTATTCTAGATTATTTCACTTATTTATAAAA
TTAACTGTTCATTAAAAAATAAAATACTATAAAATATTAAAAATGACACAATTTATTCAT
TTATAGTGCTGAAAACCGGTCATTTTGACGCAACCTTCATTGTATTTAAATAGTTCCCTT
TATACTCGAACAATATAATAAAATTACCGATACTCAACCTTTTCTCTATAAAAATCAAAA
CGAACTTTAATCAAAACTTTAAAAATAATGTTTGTTTTATTACAAATAATCTAAAGTTTA
ATTTAAAATTAACTGATTATTAACTATTGTCCGTTAAACGGAAATGATTACTTCGTATAC
TGTTATAAATGAAATGTTCTATATATCATTTCGTAATATCGCTTACTTCATCTAAAAAAT
TTAATGCTATGATTTAGTCTAATTAAAAACATATATATTTACTATGAACCAAAATTTCAC
CCTAAAAATAAAAAACCATGATTTCGAAGTCTTCATAAACTGAAGCTTCTACTCTCATGG
CAATTTATACTATGATATTCAATTATAATGCCTAGTCTCATAGTAAACGGCTACTATATT
CGCATGTACTTCGTTTTACTGTCCACGCATGGTCGTTGACTTATTTATATTATAATATAA
ACATTTTATTTTTCAATACTTAATTTTAAAAATCCTCTATGAAAATGTTGATGAGCTGCA
TCTTTAAATCTTATTATACATTGTATAAAATTATATTGCGAGATGCTAAATTGATAATAT
ACACTTTTGGTTGTATATGCATCTCACCTATCTTTTTTTTGCTTTTTTCAAATAAGAAAG
TATTAAAAATTAATGCCTATACAACGTTAAAGGAGGAACAGATATGGCTAAACTTGATTT
AAATAGTCTTGACGACGAGCACGTAAAATTATTAATAAATGAATTAAAATATCCAGAAAC
TCATATCGATGTAAATGAATTAAAAACAATAGTTGCTAGTCGAACAAATAAAAAGCAGAT
AATTTTTTATTTTCACGTTTTATTTTAGAACAAAAAAGAACAAGGTCAACGAGTCAGAAA
ATCTTTTTCTTGATACGTATATGACAATAGCTATTATATATTGATGAACATTTCATGCTA
TTTCCATTAAAATAGTGGAGAATGAATGATAAATTTATACTAATAGTTATAACTATTTAA
TATATAGAATTCTATATTGCGCTATTCTTTTTTTATTTTATAATTAATTGAATGTATTGT
CTGAACTTAATTGGACAATACTATGATTTCAGAACTTGTTTAATTTTTGAAATATAGATT
TACTTATAATTAAAGTGCAGTAAAAATAATTACTCAGTTATAGAAAGTTATAGTGTTTAA
TCTCACTCAGATATAAACAATTCTATTAGAGATAGATATGTAGTGTGAGAAACAGACACA
GAGAGTATAATCGTTTCTATAAATCTGAAGGAGATTAAAGAGCACAAGAAAGTAGAGACC
AAGCATTAAGAGAGAAGGGTCTAGAACCAGAAAGATATGAATAAAATCCTTGTTACCGGT
TCTCACATTGTAGTTCATTATTATATTAACTCTAGTGATGATAGATTTAATAGCAATAAT
ATGCTCGTATTGCGTAAAGGTCGCAAATATACAGTTGAATGTGTAAAACGCTCTGAAACA
AAATGACATATAAACACATAGATTATTCAAGTGAATTTAAAATCTAATACTTACGATTAA
AATTCTATTGATGAAATCAAAGTGATAGGTAAAGTTATTTATAGCTATCATATCTATAAT
TAATCGCGCCTATATGGTGATTTAATATAATATAAACATAGGAGAAATGAAAATGAAGAG
ATTATTAGGTTTATTATTAGCTAGTACGTTAGTGCTAGTCGCATGCGGAAATGATGAGAA
TAAGGAAGAATCTAAAAAAGAAGTTAAATCAAAAGAAAAGAAAATTGAGAAGGAAAAGGA
AAATAAATCGAAAAAAGACAAGGAAAAAGAAGTTGCAACACAACAACAACCAGATAATCA
AACCGTTGAACAATCCCAATCACAAGAGCAATCGGTTCAACAACCGCAACAACAGTTACC
ACAAAATAGTGTTCCTCAGCAAAATGCCCAAGTTCAACAAAACAAAAAGCAAAAAGTTGA
TTTAAATAATATGCCTCCCACTGATTTTTCTACAGAGGGTATGTCTGAGCAGGCTCAAAA
ACAAATTGAAGAGCTTACAATGCAAAAAGACTATCATGGTCTGTCACAAAGAGAATACAA
TGATAGAGTTTCTGAAATTATAAATAATGATAATTAATTCCACAGGGTAGCCCTCCTACC
CTTATTTTTTGACAAATTTCAGTAATAATAAGTTTATCAGTAGATTTGATAAAGATAAAC
GTTATTATGACTTTGACCATAAAAGTAAACGTTATAAAAGGAACTTTTTTAACTAAACGC
GAAGCAACTTAAGTAAAATTTATAGTACACACTAAATTAATCAAAAGTTTTTTTATTGTT
GATAAGACATCATAAATCGGCGGATTCTAATATTAAGTTACACACCTAAAGAATTTCATA
ATAATGATCATTGATTTGCACTTTTTTAAAATATTAAATTCAACTTAGATTTCAACAAAA
TAACTAATAAAGCTTATATATATCGACATATTATACCTACCAGTCCATCCAGAAATAATT
TATAACCTATCATGTTAGTAATAGTATATGATATATATCTTCCAAAGAGCGCAAACTGTA
GCAGAACATGAGAACCTTGCGATTTTGAAATGGTCTAATATATCAAATATCATTGAAACT
TTAATCACATAAATTAATAGTAGTCCCCTGTTCGCAGTTCTATATATTACAAATGCAATA
AAGGCTAAAGTAAACTAATTACTTTAGCCTTTATTAATAATTTAGTCGAATTTATTAAAA
ATTGACTAACTCCTGGTTATGCTACGCTTTTCTTTAAAATCCGCACGTAGATGCCGATTG
ATTATATTATAACTTTTTTATCTTAATTTTTCAATATATAATATTCGATTTTCTTTAAGG
AACACCTATACATTACATATCAAAACGATTAGGTCATGCAGATATACATACAACGCTTAA
AACATATTCGCATTTGATTAAAGAATTTGAAGAAAATGAAACTTAATTTATAGAAAAAAA
TCTTAATGATTTCTTTTGTGACTAAACTTCAAAATCTTGTGACTAAAATTAAGATTAATC
ATCAAAAATTAGTCACATAGTGGCTAAAAAATTTTAAATGGATATAAATAAATAAGAAGT
GTAAAAAATGAGGATAATAGATCAAATGCAGATATATCAAGGGTTTGAGTCGAAAATAAA
AATAGCGCTTAAAATGATTTCAAACCATTTTAAGCGCTATAACGGAAGGTAAGGGATTCG
AACCCTTGAGACGCTTGTGACGCCTACACACTTTCCAGGCGTGCTCCTTCGGCCAGCTCG
GACAACCTTCCTCAACAATAAATATGTAATAAAAAAACAGAAGCGATATTTCACTTCTGT
TTGTATGACTCCTACGGGACTCGAACCCGTGTTACCGCCGTGAAAGGGCGGTGTCTTAAC
CGCTTGACCAAGGAGCCATGGCTCCACAGGTAGGACTCGAACCTACGACCGATCGGTTAA
CAGCCGATAGCTCTACCACTGAGCT
>ST140_ERR1764920_k141_56 flag=0 multi=86.6550 len=11110
TTTTCATATAATCTAACCATTTGTAACTTAAACTCTGAACTAAATGATCTTCTTTCTCTT
GTCATAATAAAATCGCCTACTTTCTTAAATTAACAATATCTATTCTCATAGAATTTGTCC
AATTAAGTGTAGACGATTCAAACTTTCATAGAGCTATAATGATTAAGGTTATACTTAAAA
TATAAATCTATTCTCTTTTCTTGCGTCTCAATATAATGATCTTTTTTATGCTTATGGATC
ACACATGCCACGACTAGCAAACCTATTATAATTACTACAACTATTATTAAAATATATTTC
TTTTTCATCACTCTAATCTCCCCGAAAAGAAGAATAATGGTGGTTCCGCTACATAATCAC
TTTTATCCAAATGTTCTTTTTCAATTATTTCATCAACATTTAATCTGTCTTTAGCATCTT
TTTCTCTAAATAATTCACCTATTTTATCCTCTTTATAACCTAAATCTCCTTTAAATTGTT
TATTAGTATCAGAAAATATCACAGCATCAAATTTATAATTATTTTTATTATTGACAAAGC
CCTTTATAAAATAACCACCCATTGGATTCTTTTTAAAACTTGTAACTTTCATAGAACTAT
AATTATTAAGGTTATACTTAAAATACAAATCTATACGCTTTTCTTGCGTCTCAATGTAAT
AATCTTTTCTATGTTTATGAGTCACACATGCCACGACTACCAAACCTATTATAATTACTA
CAACTACTTTTAAGATATATTTCTTTTTCATCACTCTAATCTCCCCGAAAAGAAGAATAA
CGGTGGATCGGCTTCATATTCACTTTTGTCTAAGTGTTCTTTTTCAATTATTTCATCGAC
TGAGAGTTTATATTTAGGGTCTTTTTCTTTGAATAATTTGCCTAATTTATCTTCATGGTA
ACCAATATCTTTCTGATATTGATTATTGCTTCCCGAATCTATACTTGCTTGGAATTTATA
TTTTTTATCATCATTTATATAACCTACAATGAAATACCCACCCATCGGAGTTTTATGGAA
ATCTGTCACTTTCATATTTTTATAATTGTTAAGATTATGCTTAAAATACAAATCGATTCG
TTTTTCTTGTGTCTTAATGTAATGAGCCTTTATTTGTTTATTATGCGCATAAGCAATAAC
AATTAGACCTATTAATATTGCAACAACTACCACAAATACATATCTCTTTTTCATTTTAAC
CCCCTAGTGTAGTATTTATTTCTTATAGATTTTAAATTTCAAAAAAACAATTTACTTTGA
CATGCTATCTTTTTTCAATGTTCCGTATACGCCCTCAAGAAAAGTTGTTTCAAAATACTT
TTAATAATTACTCGCTTTACATCGTAATAAATACATAAAGTCGCGCAGTTTTGCATTTCG
CATTATATATAAAATAGCAATCTTATTATAAATATAAATTAATATCTTCTAGGTTCACTT
ACCATTTTATTACTTAAACCAAAATTTGTCTCATTTCTAACATTGCACATTACATCAATT
TTAATTATTTTAAATATTGTATAACTTAATTATTTAAAATGTTATAATCGATAAGATTGT
TAATATTTAATTTTCCAATTTTAATTTCTTTACTTTTTTAGATATTAAATAAATCTGATG
GTGACTGATGGTTTCCATGCATCAACGAATTTCCCAATCCTTTGGAAAGTTGAATCATTA
ATTAATCATAATATCAATTGCATACACGCAAAAAAAGGAGACATGTCAATGACATATAAA
ATGAAGAAATGGCAAAAATTATCCACCATTACGTTATTAATGGCCGGAGTGATTACTTTA
AATAATGGTGAATTTAGAAATGTTGATAAACATCAAATTGCTGTGGCTGATACGAATGTT
CAAACGCCAGATTATGAAAAATTGAAGAAGACGTGGCTCGACGTTAACTACGTTTATGAT
CAGTATGATGAGAATAATCAAGATATGAAGAAGAAGTTTGATGCTAAAGAAAAAGAAGCT
AAAAAGTTACTTGAAGATATGAAAACTGATACAAATAGAACATATTTGTGGGATAGTGCA
AAAGATTTGGATAAAAAGTCCGCAGACATGACAAAAACCTATCGTAATATCGAGAAAATC
GCAGAAGCAATGCGACATAAAAATACTTCATTAAAAACAGATGAAAACAAGTTGAAAATA
ACAGATGCAATTAAGTGGTTACATCATAACGTATATGGTAAGGATCCAGATAAGAAAGTC
ACAGATTTAACCACCAATCGTAAAGAAAAAGATTCTAGTAAAAAGAATAACTCATTGAAT
TGGTGGGATTATGAAATTGGTACGCCAAGAGCATTAACAAACACACTACTTCTAATGGAC
GATATGCTCACTAAAGATGAAATGAAAAATTATTCAAAACCTATTAGTACATATGCACCA
TCCAGTGACAAAATTTTATCTTCTGTTGGTGAATCAGAAGATGCTAAAGGTGGAAATTTA
GTAGACATTTCTAAAGTAAAACTTTTAGAAAGTGTTATTGAAGAAGATGAAACTATGATG
AAAAATTCAATAGATTCATTTAATAAAGTGTTCACTTATGTTCAAGATTCTGCCACTGGT
AAAGCTCGCAATGGATTCTATAAAGATGGCTCTTACATTGATCATCAAGATGTCCCTTAC
ACTGGCGCTTATGGTGTTGTACTATTAGAGGGTATTTCTCAAATGATGCCGATGATAAAA
GAATCTCCTTTTAAACATACACAAGATAAAGCTACATTAAGCAATTGGATTGACGAAGGT
TTTATGCCATTAATCTATAAAGGTGAAATGATGGATTTATCAAGAGGTAGAGCTATCAGT
CGTGAAAATGAAACGAGTCATACAGCGTCAGCAACTGTAATGAAATCATTGTTGAGATTG
AGTGATACCATGGATGATTCAACAAAAGCTAAATATAAGCAAATCGTCAAAACTTCTGTT
AATTCTGATTCAAGTTACAACCAAAATGATTATTTAAATTCATATTCAGACATAGATAAA
ATGAAAAAGTTAATGGATGATAGCACTATTTCTAAAAATGATTTAACACAACAACTTAAA
ATATATAATGACATGGATCGTGTCACCTATCACAATAAAGACCTTGACTTTGCATTTGGA
TTAAGTATGACATCGAAAAACGTCGCACGTTACGAAAGTATCAATAATGAAAACTTAAAA
GGTTGGCACACCGGTGCAGGCATGTCTTATTTATATAACAGCGATGTCAAACACTATCGT
GATAACTTTTGGGCAACAGCCGATATGACTTGTCTTCCAGGCACTACTACTTTAAATGAT
ATGCCATCTACTAATACTAAGAATGATAAATCCTTTGTTGGCGGGACAAAATTAAATAAT
AAATACGCAAGCATCGGTATGGATTTTGAAAATCAGGACAAAACTTTAACTGCCAAAAAA
TCATATTTCATATTAAACGATAAAATTGTCTTCATAGGAACTGGCATTAAAAGTACTGAT
TCATCAAAGAATCCAGTTACAAGTGTTGAAAATCGCAAAGCAGTTGGGTATAAATTATTT
AAAGGTGATATTGAAATTACCACTTCAGATGTTAATGCTCAGGAAACCCATTCAGTCTTT
TTAGAGTCCAACGATACAAAAAAGAACATTGGTTATCATTTCTTAGACAAGCCAAAAATA
ACTGTAAAAAAAGAAAGTCATACTGGTAAGTGGAGTGAAATTAATAAAAGTCAAAAAACA
GATGACAAAAAAGATGAGTATTATGAAGTAACTCAAACACATAATACATCTGACAGTAAA
TATGCATATGTTTTGTATCCTGGTTTATCAAAAAGTGATTTTAAATCGAAGAATAATAAT
GTAAGTATTGTTAAACAAGATGAAGATTTTCATGTGATAAAAGATAATGATGGCGTATTT
GCTGGGGTTAATTATAGTGATAGTACTAAATCTTTTGATATAAACGGAACTATTGTTGAA
TTAAAAGAAAAAGGTATGTTTGTAATTAAAAAGAAAGATAATAACACATATGAATGTAGT
TTTTATAATCCGACATCCACAAATTCCACTTCAAATAAAGAATCAAAAATTTCAGTTACA
GGTTACACTATAACTAATCAAAGTGTCTCAAATTTTAAAGAATCTGACATACACTTTGAA
TTAACTAAATAAGCAATAAAACCTCGGCACTATAACATTTTTATAGTGTCGAGGTTTTAT
AAATATTGCAAAATTTTATATCATAGTTAAGGTCATCTATTGATTTATATATTTTGGTTT
CACCACAGTATGAACAATTATTTATTGGACGTATTTTGCTCTTTCTTTATTTCAGAAACT
GACTTAGGATTTTTAATAAGTTTTCTACCCAATTCATCTGTATAAGAAATATCGGTATCA
AATTGAAAATCATCAATAGATCTTATACCAGCTGTAAATGATAACTTTTTATCATTATTT
ATATAACCACTAATAGAATAACCATCCATTGAGTTTTCTTTAAAATTAGTGAAGCTTATA
TTTTTATAACCTTTCACATTGTGCTTCATATAAATCGTTATTCTTTCTTTTTGCTTATCA
TAATATTTCTTTTCGTCATATTTTATCTTCAAGAAGATTCCGACTAGAATCAATATTATA
ATTATAAATACAATCATAAGAAATTTTTTATTCAAAAAATCAATCTCCTTTTCATTGGAT
TTATTGACGAACATTTTAAATTAATGAAGCATACTGAGTTTAACGATGATTGTAAAATCG
TAGCAATCCAAATGACTGTTGGTTTTAACATTAGTAAATTTTTCTTTCTTATAATCTTAA
ATCATGATTTGATTTACTTTAAAATTTAAATAATTATATTTTTATCCATTCTATTCATAA
CATTTATTCAATTGGACTTGAAATGAAAAATAACGGTGGCTCGGCTTCATATTTGTCAAT
AGCGGTTTAAGATTGGCGTGTTTTAAATACTTAATCACTTTCAAAATCTTTTTAGTCAGT
ATGATTCTTCTATAATCTTAAAGATTTTCATATTATAATATTACACATTTTTTCGAAATC
TTATTTAAACTTATTTACTAGTTTCCTTGTGGATTGTTGGTTGTGTTTTAGAAATTCACG
TCACAAGTTCAATATAAAATATTGTTTTTTTACTTTTTATAAAAGTTTGAGCGGTGGCAT
AAATATATAGATAAATCTAAAAATTACGCCTAATATTTGACATTTCATTCTTAATTATTT
TCTTATTATATTTGCCATCGTCATAAAAAACATTGTACCACCATTCTTGTCTATCTCGAA
GAGAAATTTTTTCTAGATATATTTTCCATCCAATAGACAATTTTTTAGTATTAAGAAAGT
TTAATAAACTTTCTTTTTTAATAAGTAAACATTCATTATCAAATTCGAGTAATTTAGAAT
TAATACATATTGTTTCACCAAATTTAGTTTTCCATACTCCTTCTTCCGTATGTATTAATG
AAAAATAATCTACTATTTCTTTACACGGAATATAAAAACTTATTGATTTGTCCTTAACAG
AATAATCTAACTCCCAAAAATATTCATTAATAGCTGGACATAATTTACCATCTGATTCAG
TTAAATATCCCTCTTTATAATTTTTATAAGCTTCGCTCCAATAATATTCATATAAATATA
TACTATGTGCTCGAGGAATATTAATACCTCTATCATAATTATTTTCATAACCTTTGATAA
TTTCATTACTATCTTCTTTATTATAAAAATATCCCATCGCTAAGAAATAACATGAGTCTC
TATCTTCAAATGGTATTTCTTTCTCTCTCTTTTCAAAATTAAACTTTGAGCTTAAACATA
TATATCTATGATTGTCTATATCTATTTCTAAAAATAATTTTGTTTCATCAAAAACTTTGG
TATTTTTTACCCATTCATTCGATTGATGCGAAGGAAGTGGAGAGGGTACTAGTATTTTTG
ATTCTTTATCAATTTCAAGTAATAGTAAAGTAGGATCAATATCTCTAATATAATCATCCC
ATAGTCCAGAATATTGAACATCAGGAAATTTATCTACAAGTTTAGCTAAAATTTCATAGT
AAGCAATCCATTGATATTTTTTGCTAATTCTTTCAATTGAATTATTAAAGTTATCATAAC
GATTAACCCACATATCAAATTCACCGTGTAATTTTGCATCATAACCCATTTCAAAAATCC
TCATTAATGCTATATTACTTAAGTCTTGATCACTTTTAAAACCCTTTACCCAGTTTCGTA
CAGCATAACCAAATACATATCTGCCAAAATCGCCATATGCCCCAGTTCCTCTTCCATATT
CCGTTGTCATTGAGTTTTTAATTTTATCGATAGAAAAATGTAAATGGCTATCTAAATTGT
TTTTTAAAGATTTTATGTAAACGTCTATATCTAAATTCGAATATTCTTTTTTATACCAAT
TACTTTTATAAGGTGGCCTAATTTTTTCTAAATTTATATTAGATATATCTTTTGATAAAC
AAATATATTCAATTGTTTGCCTAGCATAATCTCTCATTAAAATATGAGGATATACCATTT
CTTTATCAAATATTTCTTCATAAATATAATTAGCAATCTCTATATGTATTTCACAAATGT
CGATTCGAAGTGTCGCCCCTAAAACAGAAGCATATAATCTTTCGACTATATATGGATCAT
TGTTATTTTCAAATAATTTTAATAAACCAATAATTTTAGTTGGAAATGTTTTGAATAATT
TTACTAAAGATTTAGTACCGAGATCTCTTAATTTATTATTAGTTGTAGAAAATATCCACG
TTAAAAAAATCATATACTTTTCCGCAGTTTCTTCATCTAATCTCTTATAGTTACTAAATA
GCCAATTAATAATTTTAAAAACCTTTTCATTATTTATAGATATATACTGAGTCCATAAAA
AATCTCTTTTTCCTAAATTGCATTGTTTCAATAATTTATGTAAAGCCCAAATATTTAACG
GATGGTTTTTTTGAGGCATTTTTATTAATAAGACATCTAAAAAATTATTTCTAAATGCAT
CATAAGGAATAACATTATCGGATATATAGTATTTAGTATGTTTACTTATGCCACCATCTT
TTCTCCATACTAAACTATTTATAAAAGAATATATCATGTTATAATTGTTTTTAAACTGTG
GAAATACTTCAAATAGCTCTATATTAAATTCATTTGCTAATTTAATAAAAAGTTCATTAA
TAAGACCTCTATTATAAGATAAATCGTCTTCCTTTTGAAAATACCTTGTCACTTTTTCAT
CTGACTGTAATTTAGTTACTAAATCTCTTTTATCAACATTTCTATATTTCTCTAATAGGT
ATTCAGATAAAAAGTAATCTCCCATTCGCTCATACGAAAAATAAATAATCATTTCACCTT
TATAGCCAGTATTTTTAATTAATATATTTTCATCTATTAGCGCTTCTAAAAATCTATTTG
ACTTTTGAACATACTCTTTAGCTATATTATTGACAACAGTATAGGATTCCTCATAATTTA
GTTGATTAAATTCTGAGTCGTTCATTAATTCAACTAATCCTTTTATTACTTTTTGTACAA
CATTAATATTTTTATCAAAATCAAATTTATCTTCCTTAGATAAATTAATATTTACTGTCT
TAAGAACATTTGTAAATAGCTCTGCAACACTTAAAGTTTGGTCAAATTCCTTAAATTTAT
TTACACAGTATTCACACATTAGTTTTAAAAATAATGGATTGTCGAATTCTGGATTTAATA
TAGGTAACTTAGGTAGCTCTAATCCATAAAAATCACAAAAAGATACAATTGGATTATAGT
TTTCTTCCTTACTAAAACCTTCATGCTCAAATACTACAATATTGTTATCTTGTATTGCGT
TTTTGGGTAATATAACATCTTCAAAAGGAGTTCTAATAGAAAATATTAAAGCTATATTAG
AATACTTCTTTATATGATTGATAAAGCTTTGAAAATAATTTCCCCATAATTTTTTACCTT
CACCTTCATTAAGCGCATCAATAATAATAAAAGCTCTTTTTTTTGTTTCTTCGGCCTTAT
TACTTATTGCCCTTAAAAAATTATCAACAGAATTTTTAATTTCTAAATCATTAAGTATTT
GATGCCATGGATCTTCATTTTTAGTAAAAAATTGTCCCAAGAACAGATAAATAATATGAT
TTTCATCTCTAAGTTTTTTAGATAGATGCGCTAAAAGATGTGATTTTCCTATGCCAGCTT
CACCTTGAACTAGCAAATAAGGATAAAACAAGCATTCTTTACATGTTTCTTTTAAATACT
TTTTATATTTTAATAATACTTTTTCGATTTTACTCATATAATTTTGAAGTTCTAATTTTT
CGTTCTCACTTATTTCGTATATATTACATTCATTATGTTCTGTCAGAATAATATAAGGGT
CAATATTAATTTCGTCTATCAATTCATAAATTTCATTTAAGCAGCTTTTCTTTTCTTCAA
ACTCTTCTTCCATTTCCAAATAATTATTGACAGATTGTTCTAAATCAGAAATTACATTTT
TGAAATCCAAATAAATATTCTTTGCATATTTTGATTTCATCTTATCTAAAATATCATTTT
CGATATAATATTTTAACTCTTTTAGATATGAAATATTAGTATATTTAAAATTATTAGTAA
TAGAAATACCTTCTATAATTCTATTATTAATAGTATCGACATCATTATTCGCAGTATATC
GTGAAGCTAAATTCGATATATTAAATTCTAATTTTTCATTAATAAATTCTTCTTTTAAAT
ATGATAAAGAATCTTCAAATAAAAGTGGAGATAATTCACTTTCCAATAAATTTAGAACAC
TATCTTGATGTTTTATGTTTAAATTCAAAAACTCTTCGCATAAGTCTTGAGTTAAAATAA
TATCTTTTTTACTATTAAATAATATATTATGTGGATTTGAAAAATTATTGTTTTTAATAT
TATTATTTTGCTTTCCAATAAATATAAACTTTAAGCGATAACCTTCTTCCATTTTATTTG
TTAAATACTCTTTTTTTAGAGTGTCCTCTATTTTTTGCTTTTTACACGTTGCGGTAACTT
GAATAATAATTTTATTCGTATTATCTATAAGATCAAATGCTGGTGCATTTTTTTGTTTTT
TATTATGATTCTCAAGTGAATACCCATATACAATATTTAACAGGTCTCTAAAAAAATATT
CGGAATATATATGATTATATAAAATATTTATCTTTCCTAGTTCTTCAATCTTAGTATTAA
GTCTAATTAGTGTATCAAGAAATTTTTCTTGATTCGTTGATCGTTTCAATCTTTAAGTCT
CCTTTTAAAATGAATATTTCACTTCTTATAACTAATATTCAAACAAAATGATCACATAAT
AATATTTAATTTACAATATGCCACTACAGTGTCAACACTTTATAAACACTATTCATTTGA
ACGTGGCCTAAAATGAATAGGACATTGTAAATGATTAAATAGTCTGTCTCTAGTTGATGT
AAATGGTCATTTATTATACAGACAATAATTAATCTAATTAATTTTTACGCTTTAGTTATT
TGGTTGTGATTGATGCTTTTTTTATCTAATTGTAATATCCCCTTTTTTAGAATCAAAATA
TGTACTTCTTGGTATATTTAGAACTTTGCACATTGCTGATACTGAATATTGATACGCATT
TTGTTGAAAGACTTCAATTTTTGTCTCAAAATTAGCACTGCTTGCTTTAAAACATCATTT
TACATTATCAATCGATGTTTTTCTTTGCGTAATGTTATTAACTCTTTTTCATCACTTGTT
AAAATGTCTTGATGATTGAATGACTCAGTATTTTGGTTTTGTTTTATCTAATTTGAGAAA
GTTAATGATGTTAGATCATATTCTCGTATAATTTCGTTTCTAAGCTTACCATTTTCATAA
AGTTTAATTATTTTAATTTAAATTATTTACTAAAAGCTCTTCAGTCTCTTGTCATAATAA
AATCGCCTACCCTCTTAGTTTAACAATGTCTATTCTCATAGAATTTGTCCAACTAAATGT
AGACGATTCACTAAACTTCTAAAAAATTAAACCAAAAATTATAATAGTCTCAATATTAAT
ATATTACAATTTATTCATAGGATTTTTATCATTTCAATTAATAGGTTGTTATCAGGGTTA
AATAAACATTTTTAGTAATAGTCCTTTTTTACGTTCTTTTAATAACTCTGTTCTATTCAT
TTGATTATTCATTTTATTGTCTATAGATTTTAACAATGCACTTACTTTATCTTGTTCAGT
GAGACAAGGTATTTTAAGATTTATATTGCATAAGTTCGCATGAGTTAATTTAGCTGGTGC
ATTACCTGTGACAAATGCTCGTAGTTCTTTAAAATTTAAATAATAATTCATAAAAAACAA
ATTATGATCATTACTTTTAACTACATGCGCATGATTATTTACCCAGTATTGCCCATTAGC
AATAAAGCTACTCGTCTCAAACTGCCCCCATTTTGCACCATCTTCTCCTATTAGTAATCG
TTCTTCATTATTGAATAAATAATCTTTTACGTAATCAATAATTCCAGTTGCACCATAGTA
AGGGTATAGCCCCTTTTCTCTTAATGAAGAAGTAATTGGTTTTCTTCTATTATTTTCAAA
GATAAAGATGTCTTTTATGAATTTCTCTTCCCAATCCGGATAATCATTACCATTCTCATC
CTTGAATCGCAATTCCTGTGAGAAGATTTTCTGCATATAGGCTTTTTTCTGTTGTTGAAG
CAATTCAAGTTTTTGTTCTTCTAATTCAATTTGTCGGTCAAGTTTGCTGAAGAACTTGCC
TATTTTTTGCTGTTCTTCAAATATAGTTGGGATAAAGATTTTTAAATTAGCAATTTCTTT
GAAGTTTATTCCTTCTCGACTGCCTCCACTTTGTACAAGGAAAATTTTCCTTTTACCTTT
TCTTGATAATAGATACTGTCCAAAAAAATTATAATAATACTCTTTTTTCAATCTAATAAT
ACATACATGTTGATTTAAATTAGCATGCGTTTCAACTATCGAATTAATGGCTGTTCTACC
TATTGATGCTCCTGTAATATTTAAAAGAACATCACCATAGTACGTTCTACTATTTTTCAT
CTCATCATCT
>ST140_ERR1764920_k141_124 flag=0 multi=92.8986 len=61857
TTCTATAGAAATTAGTATTTCTTATGCATGAGTTTTACTCATGTATTCCTATTTTTAAGT
ACACATTAGCTGTGGCTAATGTGTAAGAACCACTACATAATAAATCATTAGTGGCTCTTT
ATCATTTCTGTCCCACTCCCAAGAACCATTACATAATAAAGCATAAGTGATTCTTTATCA
TTTCTCTCCCACTCCCTCAAGTTAATGATGAATCTATTTCGCTAGTTATAAAATGACGTC
AAATCAATATCAAAAATTATTTAAGTAAAATGTTTAGATAATTTTTCAGTGGGTAAGTAT
TATATATAACATTTAATTATTCCGAGGAGGCATTTATTATGGCAGACGAAAGTAAATTTG
AACAAGCAAAAGGTAATGTTAAAGAAACAGTAGGTAATGTTACTGATAATAAAAATTTAG
AAAACGAAGGTAAAGAAGATAAAGCTTCTGGTAAAGCGAAAGAATTCGTTGAAAATGCAA
AAGAAAAAGCAACTGATTTTATTGATAAAGTAAAAGGTAACAAAGGCGAGTAATTTTACT
TTTTATTCCTAATACACTGCACATGCCACTTAGTCGGTATAACCATCGGCTAGGTGGTTT
TTTGTATTAAAAAAGTGGACACCAAAATTTATTAATAATTATTTTAATGTTAGAAAAAAA
CTAAATAAAAACTCGCTAATGATATCCAATAATATGTATACAAAACGAGACATATATTGC
ATATGATTAACGAGATACTGAATATATTTTATCACCCCTAAAATGATTATTCATTTTCAG
CGGTAATTCGACCTAAAGTCAAACTTACAATAAAACCGATGATAAATACTACTAATGAAA
CGAACCACATCACGATATTAGTTGGTAAACCTGGAAATACTGCAAAGAGGGAGCCAACAA
CAAAACCAATGATTAATGCAAAAGTCATTAGTTTATGATGTGTTAGGAAATACTGGATAA
TTTTACTTGAAATAATGAATCCAGCAAGCACGCCAAATCCGACTGCAAGTAATATAGGAA
GACCGGCAAAGTTAAGTTTAACAACTTCAGATATTGCTAGCATGACCGTACCATAGACGC
CAAATACTAATAACATAAATGACCCTGAAATACCTGGGAGTAACATAGCACTAGATGCAC
ACATACCTGCAATAAAGTATTTAATAATAAGACCAGTTGATAGAGTAAGTGTTTCTCCAG
CATGTTTATCGCCATTATTCATTAATGTAATAACAATTAAGATAGCGATACCAGCTATAA
CCATCATGTAATGTTTAGTTGTAAATGACGTTTTATAGTTAGAAATTTTCAATAAATATG
GAACGATACCAATGATTAATCCACCAAAGAAAAACATAGTTGGAATATGGTGTTGGCTTA
ATAAATAATTAAAAAGATTACTTAGTGATCCCATTGCCAGTAACATTCCAATTATAATGG
GGATTAAAAATGTAAAACTTGGCCAAAAACGTCGTGAGAATATGCCGCTAATTGAAGCGA
TAAATTGATTGTATATACCTAACAATAATGCGATAGTCCCACCGCTAACACCAGGTACCA
AGTCACTCGTTCCCATAGCAAAACCTTTTAGAATATTAATCCATTTAAATTGTTGCATGA
ATAACTCCTTTCAAACGATTGGAATAAAATCATAAATAGCATCATACCATATTACAAATG
TCCTAGTGAAATGATAACATATTTTAAATTCATAAAATCCATTGAGAAATTATGTGTTCT
TATTATCATTTATATTTTTAAAGAGAGCGGATTAGAGTTGTACTTTAGAGTTATTAAAAA
TAATAAAAAGGGTTTAAGTTGTTTATATTAAGGTATAAGTAAGTTATAATTAACTGAACG
CATTATTACAAAGTCTTTTTGACTACAAATTAAAATTATTATAAACTAGTTAAGAAAACT
TTATATTTTACGGAGGGAATATAAAATGGCATCAACATTAGAAATCAAAGACCTACATGT
GTCTATTGAGGATAAAGAAATCTTAAAAGGTGTTAACTTGACAATTAACACTGATGAAAT
ACATGCGATTATGGGACCAAACGGGACAGGTAAATCAACTTTATCATCTGCAATTATGGG
ACACCCAAGCTATGAAGTAACTAAAGGAGAAGTACTTTTAGACGGTGTAAACATTTTAGA
ATTAGAAGTTGATGAAAGAGCAAAAGCAGGATTATTCTTGGCAATGCAATATCCATCAGA
AATTACAGGTGTTACAAATGCTGATTTCATGCGTTCAGCAATCAATGCGAAACGTGAAGA
AGGACAAGAAATCAACTTAATGCAATTTATTAAGAAATTAGATAAAAATATGGATTTTCT
AGACATAGATAAAGACATGGCACAACGTTATTTAAATGAAGGTTTCTCAGGTGGAGAGAA
GAAACGTAACGAAATCTTACAATTAATGATGTTAGAACCTAAGTTTGCAATCTTAGATGA
AATCGATTCAGGATTAGACATCGATGCATTAAAAGTTGTATCTAAAGGTATTAACCAAAT
GCGTGGGGAAAACTTTGGTGCATTAATGATCACACACTATCAACGATTATTAAATTACAT
TACTCCTGATAAAGTACATGTAATGTATGCTGGTAAAGTCGTTAAATCTGGTGGTCCAGA
ATTAGCAAAACGTCTTGAAGAAGAAGGATATGAATGGGTTAAAGAAGAGTTCGGTTCAGC
TGAATAATCTTATTAATACAGTATCCATGAGATGTTCATCTATATATGATGAAAATGAAC
ATTTATACGAAATAGTAAATTTCATCAAGTAGGAGGAAAAAGTTATGACAACTGATATTT
TGAACATTTCTGAAGAACAACTTGTTGATTATTCTAAAGCCCACAATGAACCTTCTTGGA
TGACAGAATTACGTAAAAAAGCTTTGAAATTAACAGAAACTTTAGAAATGCCAAAACCTG
ATAAAACAAAATTAAGAAAATGGGATTTTGATTCTTTTAAACAACACGATGTAAAAGGTG
ATGTTTATCAATCTTTATCACAATTACCTGAGTCAGTAAGAGAAATTATTGACGTAGATC
ATTCTAAAAACTTAGTAATTCAACATAATAATACGATTGCGTACACACAAGTTGATGATA
ATGCATCGAAAGATGGCGTTATCGTTGAAGGTTTAGCAGACGCTCTTATGAACCATAGTG
ATTTAGTACAAAAGTACTTTATGAAAGATGCGGTAACAGTAGATGAACATCGTATCACAG
CGCTACACACGGCATTAGTTAATGGTGGCGTATTTGTTTATGTTCCTAAAAATGTAGTTG
TAGAACATCCAGTACAATACGTTGTGTTGCACGACGACGAAAATGCAAGCTTTTATAACC
ATGTTATCATCGTTACTGAAGAAAGCGCCGAAGTCACATATGTTGAAAATTACTTATCAA
ATGCATCTGGTGAAGGAAATCAATTAAATATTATTTCTGAAGTGATTGCTGGTGCAAATT
CAAATATCACATATGGCTCAGTAGACTATATGGATAAATGCTTTACAGGTCATATCATTC
GACGTGGTATTACTGAAGCGGATGCCTCAATTAATTGGGCATTAGGTTTAATGAATGAGG
GTAGCCAAATTATTGATAATACAACAAATTTATTTGGTGATCGTTCAACTAGTTCACTTA
AATCAGTAGTTGTAGGTACAGGCGAACAAAAAATTAATCTAACATCTAAAATCGTACAAT
ATGGTAAAGAAACAGATGGTTATATCCTTAAACATGGTGTTATGAAAGAACATGCATCAT
CTGTATTTAATGGTATCGGCTACATTAAGCATGGTGGAACTAAATCAATTGCTAATCAGG
AATCACGTGTATTAATGTTATCTGAACATGCTCGTGGTGACGCGAATCCTATTTTATTAA
TTGATGAAGATGATGTACAAGCTGGTCATGCTGCATCAGTAGGTCGTGTTGATCCAGATC
AACTTTACTATTTAATGAGTCGTGGTATTTCTCAAAGAGAAGCGGAACGTCTTGTTATAC
ATGGTTTCTTAGATCCAGTAGTACGTGAATTACCTATCGAAGACGTTAAACGTCAATTGA
GAGAAGTAATTGAACGCAAAGTTTCTAAATAATATTTTGAAAATAAAAGTTTGTAATAGA
TATAGACTGTCGATATTGGTATAAGACTAATACAACGTCAGTATTTAAATGATTAGGATT
TTTATTTAAGAAAGGTCGTGAATGAAGTGGCCGAACACTCATTTGACGTTAATGAAGTAA
TCAAGGATTTTCCGATATTAGATCAAAAAGTCAATGGCAAACGTTTAGCATATCTTGATT
CAACAGCGACAAGTCAAACGCCTGTGCAAGTGTTAAATGTTTTAGAGGATTACTACAAGC
GTTATAATTCAAACGTTCATCGTGGTGTTCATACATTAGGATCATTGGCAACTGATGGTT
ATGAAAATGCACGTGAAACCGTTCGTCGTTTTATTAATGCGAAGTATTTTGAAGAAATCA
TTTTCACACGCGGAACAACTGCGTCGATTAACCTTGTAGCACATAGCTATGGTGATGCAA
ATGTTGAAGAGGGCGATGAAATTGTTGTCACTGAAATGGAACATCATGCCAATATTGTTC
CTTGGCAACAGTTAGCAAAGCGTAAAAATGCGACATTGAAATTTATACCAATGACAGCTG
ACGGTGAATTAAACATCGAAGATATTAAGCAAACGATTAATGATAAAACAAAGATCGTTG
CTATTGCACATATTTCTAATGTACTCGGTACAATTAATGATGTTAAAACCATTGCAGAAA
TAGCTCATCAACATGGCGCAATTATCAGTGTTGATGGGGCGCAAGCAGCACCACATATGA
AACTTGATATGCAAGAAATGAATGCTGATTTTTATAGTTTTAGTGGACATAAAATGCTTG
GACCAACAGGTATTGGTGTATTATTTGGTAAACGTGAGTTACTGCAAAAAATGGAACCGA
TTGAATTCGGTGGCGACATGATTGATTTTGTAAGTAAGTATGATGCAACATGGGCTGATT
TACCTACTAAATTTGAGGCGGGTACTCCATTAATTGCTCAAGCAATTGGGCTTGCAGAAG
CTATTCGCTATTTAGAACGCATAGGTTTTGAAGCAATTCATAAATATGAACAAGAATTAA
CGATATATGCTTATGAGCAAATGTCTACAATTGAAGGAATTGAAATTTATGGCCCGCCAA
AGGATCGTCGTGCAGGTGTAATAACGTTTAATTTACAAGATGTACATCCACACGATGTTG
CTACAGCCGTAGATACAGAAGGTGTAGCGGTTAGAGCTGGGCATCATTGTGCGCAACCGT
TAATGAAATGGTTAAATGTGTCTTCAACAGCTAGAGCGAGTTTTTATATATACAACACGA
AAGAAGACATTGATCAGTTAATAAATGCCTTGAAACAAACGAAGGAGTTTTTCTCTTATG
AATTTTAATAATCTAGATCAATTATATAGATCTGTCATTATGGATCATTATAAAAATCCT
AGAAATAAAGGTGTATTAGATAACGGGTCTATGACAGTAGATATGAATAACCCGACATGC
GGTGACCGTATACGACTAACATTTGATATAGAAGACGGCATTATAAAAGATGCTAAGTTT
GAAGGTGAAGGTTGTTCGATTTCAATGGCAAGTGCATCGATGATGACACAAGCTGTTAAA
GGTCATTCACTTGGAGAAGCAATGCAAATGAGCCAAGAATTTACGAAAATGATGCTTGGT
GAAGACTATGTGATTACAGAAGAAATGGGAGATATTGAAGCATTGCAAGGTGTATCACAA
TTCCCAGCTCGTATTAAATGTGCCACATTAGCTTGGAAAGCATTGGAAAAAGGTACTGTT
GCTAAAGAAGGTAAAGCAGAAGGTACGACTGAAGAAGAATAGAATGCTGTTAATCATAGA
TGATTTTGATATTAGACATATAATAGTAAAAAAATTTTTAAATGATGTCATGTCATTGTT
ATAATATGGTTTACATCATGAATTAAAAACTTACGCACGCCGTTGTAAATATATTTTTAA
GGAGTGATTGAAATGGCTAAAAAAGCACCTGATGTTGGGGATTATAAATATGGATTCCAC
GACGATGATGTGTCCATTTTCAGATCAGAACGTGGTTTAACTGAGAATATCGTTAGAGAA
ATTTCTAACATGAAAAATGAGCCGGAATGGATGTTAGATTTCCGTCTTAAATCATTAAAA
TTGTTTTATAAAATGCCAATGCCTCAATGGGGTGGCGACTTATCAGAATTGAATTTCGAT
GACATTACTTACTATGTAAAGCCTTCAGAACAAGCTGAACGTTCATGGGATGAAGTACCT
GAAGAAATTAAAAGAACTTTCGATAAATTAGGAATTCCTGAAGCTGAACAAAAATATTTA
GCTGGTGTTTCTGCTCAATATGAATCTGAAGTTGTTTACCATAATATGGAAAAAGAACTT
GAAGAAAAAGGTATTATCTTTAAAGATACAGATAGTGCTTTACAAGAAAATGAAGAATTA
TTCAAAAAATACTTTGCTTCTGTAGTACCTGCAGCAGATAACAAATTTGCGGCGTTAAAC
TCAGCAGTATGGTCAGGTGGTTCGTTCATTTATGTACCTAAAAATATCAAACTAGATACG
CCACTACAAGCTTATTTCCGTATTAACTCTGAGAACATGGGTCAATTTGAACGTACATTA
ATCATTGCTGATGAAGGTGCTTCTGTACATTACGTAGAAGGTTGTACTGCACCAGTTTAT
ACAACTAGTTCTTTACACTCTGCTGTTGTGGAAATCATTGTGCATAAAGATGCGCACGTT
CGTTATACTACGATTCAAAACTGGGCGAACAATGTATACAATTTAGTTACGAAACGTACT
TTTGTTTATGAAAACGGAAATATGGAATGGGTAGATGGTAACTTAGGTTCTAAGTTAACG
ATGAAATATCCAAACTGTGTTCTTTTAGGTGAAGGTGCAAAAGGTAGTACATTATCTATT
GCATTTGCTGGTAAAGGACAAGTTCAAGATGCCGGTGCTAAAATGATTCATAAAGCGCCA
AATACATCTTCAACGATTGTTTCTAAATCTATTTCTAAAAATGGTGGTAAAGTTATTTAT
CGCGGTATTGTTCATTTTGGACGTAAAGCAAAAGGCGCTCGTTCAAATATTGAATGTGAT
ACATTAATCTTAGATAACGAATCAACATCAGATACGATTCCATATAATGAAGTATTCAAC
GATCAAATATCATTAGAACATGAAGCCAAGGTTTCAAAAGTTTCTGAAGAACAATTATTC
TATCTAATGAGTCGTGGTATTTCTGAAGAAGAAGCGACAGAAATGATTGTTATGGGATTC
ATCGAACCATTTACAAAAGAACTTCCAATGGAATACGCGGTCGAAATGAACCGTTTAATC
AAGTTCGAAATGGAAGGTAGTATTGGATAGCTTTAAACCGTGTTGTTAAGCCATTCTTGA
CTTCCGGAAATGGCTATTGATACCATTTTGATACTGAATATAACAAAAAGCCACAGTAAT
GTGGCTTTTATTGTTTTATAACTAAATCGGATTGATAGATAAGCTTTGTACTTATTTATC
AGTCCGATTTTTGATTGGTGTAAAAAATAATCATTGATGGTGGATAAAGCGACAACACAA
ATACAACATGATTGTGGCATTAGAGTGCTGGTCTTTATTAAATTAATTGAAAACTACATC
AAATATCCTTTAAAGATAATTCGATAATAGTTCGATTAAGTTTCGCTGTATAAGTGAGTT
AAAATAAGAAAACTATTAATAATATTAAGTTCACTACAGATGTTGCTAATGGACCGTAAG
TTTTAAAGACATCATTACTTTTATAACCAACAATCGCATCTAAAAATTGAACTAAAATCA
TTGCAATGGATATAGTTATCAAAAATATAGCACTATGAATGACTAAAGAAAAAATAGCTA
ATAAAAATAAAGGTAAGCTTCGACTAAGTGCATAATATGCATTTATATTATGGCTAGATG
CACATGCTTGAATTGAATAACCTAAACTTACACTGGCACTAATGATTGTAAATATTGCTA
AAACAAAATACATGTTAATCCTTCTTTCTATATTTGAATATCTGTAAACAAGTACTTGTC
TAAAGATATTTAAAAGATGATTAGAATAAATTTATGAGAACCTTGTTGTTATCATTATAG
CGGTTTCAAATCATTATAACTCTGTCATAAACTGAATTTGTTGAAATTTTTCATTATGTA
AATTTATTCGTAACAATCAGGTCGAACTATAGCATCATTTTACTAATGAATGCATTAAAG
TAACTATGATTAAAAATGCATATTAATTATCATTATTAAGTCTATTATATATAATGAATT
TTAACTGGTTTATTAAACGAGAACGTCGGGAATTAAGTAACTACAATAAAAATAAGATAT
GACAATAAGGAGACTACACGCGTGATCATTGCCATAATTATATTGATATTTATTTCGTTT
TTCTTTTCAGGAAGCGAGACGGCATTAACGGCTGCAAATAAAACCAAATTTAAAACTGAA
GCTGACAAAGGTGATAAAAAAGCAAAAGGCATTGTAAAGTTACTTGAAAAACCAAGTGAG
TTTATTACAACGATTCTAATTGGGAATAATGTCGCGAATATTTTATTACCAACACTTGTT
ACAATTATGGCTTTACGTTGGGGGATTAGCGTTGGTATTGCATCAGCTGTTTTAACAGTT
GTTATCATTTTGATTTCCGAAGTGATTCCCAAGTCTGTCGCTGCAACATTTCCAGATAAA
ATAACAAGGCTTGTATATCCAATTATTAATATTTGTGTAATTGTGTTCCGTCCTATCACA
TTACTTTTAAATAAGTTGACGGACAGTATTAATCGAAGTTTATCTAAGGGCCAACCTCAA
GAACATCAATTTTCAAAAGAAGAATTTAAAACAATGTTAGCAATTGCTGGACATGAAGGT
GCTTTAAATGAAATTGAGACGAGTAGGTTGGAAGGTGTCATTAATTTTGAAAATTTAAAA
GTAAAAGATGTTGATACAACACCTAGAATTAATGTGACGGCATTTGCTTCAAATGCGACA
TACGAAGAAGTTTATGAAACGGTTATGAATAAGCCATACACTAGGTATCCAGTGTACGAG
GGAGATATTGATAACATTATTGGGGTGTTTCATTCTAAATATCTGTTGGCTTGGAGTAAT
AAAAAAGAAGATCAAATTACAAACTATTCAGCTAAGCCATTATTTGTGAATGAACACAAT
AAAGCTGAATGGGTATTACGTAAGATGACTATTTCTAGAAAACATTTAGCAATTGTGTTG
GACGAATTTGGTGGTACTGAAGCGATAGTGTCACATGAAGACTTAATTGAAGAATTATTA
GGTATGGAAATTGAAGATGAGATGGATAAAAAGGAAAAAGAAAAACTTTCTCAACAGCAA
ATTCAATTTCAATAACGGAAAAATCGCAACGTATCTATATAAGGAGCGAAAAGCTATGTG
GAATAAAAACCGACTTACTCAAATGTTAAGTATTGAATATCCAATTATACAAGCAGGTAT
GGCAGGAAGTACGACACCGAAATTAGTTGCATCAGTAAGTAACAGTGGTGGATTAGGCAC
AATAGGCGCAGGTTACTTTAATACTCAGCAATTAGAAGACGAAATAGATTATGTACGCCA
ATTAACGTCAAATTCTTTTGGTGTAAATGTCTTTGTACCTAGTCAACAATCATATACCAG
TAGTCAAATTGAAAATATGAATGCATGGTTAAAACCTTATCGACGCGCATTACATTTAGA
AGAGCCGGTTGTAAAAATTACCGAAGAACAACAATTTAAATGTCATATTGATACGATAAT
TAAAAAGCAAGTGCCTGTATGTTGTTTTACTTTTGGAATTCCAAATGAATCTATTATAAA
AAGATTGAAAGAAGCAAACATTAAGCTAATAGGTACAGCAACAAGTGTTGATGAAGCTAT
TGCGAATGAAAAAGCGGGTATGGATGCTATCGTTGCTCAAGGTAGTGAAGCAGGTGGACA
TCGTGGTTCATTTTTAAAACCTAAAAATCAATTACCTATGGTTGGAACAATATCTTTAGT
GCCACAAATTGTAGATGTCGTTTCAATTCCGGTCATTGCCGCTGGTGGAATTATGGACGG
TAGAGGAGTTTTGGCAAGTATTGTCTTAGGTGCAGAAGGGGTACAAATGGGCACCGCATT
TTTAACATCACAAGACAGTAATGCATCAGAACTACTGCGAGATGCAATTATAAATAGTAA
AGAAACAGATACAGTCGTTACAAAAGCGTTTAGTGGAAAGCTTGCACGCGGTATCAACAA
TAGGTTTATCGAAGAAATGTCCCAATACGAAGGCGATATCCCAGATTATCCAATACAAAA
TGAGCTAACAAGTAGCATAAGAAAAGCCGCAGCAAACATCGGCGACAAAGAGTTAACACA
TATGTGGAGTGGACAAAGCCCGCGACTAGCAACAACGCATCCCGCCAACACCATCATGTC
CAATATAATCAATCAAATTAATCAAATCATGCAATATAAATAATCGACCGCAATCCACAA
ATGCACAAGCACCCCCAAACATTATTTTAGTGCTTGCCATTTTTGTGGATTGCGTTTCTA
TTTTACCAATCTAGTCAAACGAAATCATCAAGCTAAAGTTCACTGAAATGATTATAATCA
AACGAAATTATCAAACTAAAGTTCGCTGAAATGATTATGATAAAAGTTATATGGTATGAT
GACATTGGTGATATATATGATAAACATCGGATTAACAGGTTGGGGTGATCACTATTCATT
ATATGAAGATTTAGAACGCCAAACCGATAAACTTAAAACATATGCTGGACATTTTCCGGT
TGTCGAATTAGATGCGACATACTATGCGATACAACCGGAAAGAAATATATTGAAATGGAT
AAAAGAAACGCCTGATACATTTGAATTTGTGGTCAAAATTCATCAAGCACTCACATTGCA
TGCAGACTACAAAACATTTGCAGATACAAGGCAAGAACTATTTGATCAATTTAAGAATAT
GTTAGAGCCCTTACATACACAGAAAAAATTAGCAATGGTATTGGTTCAATTTCCTCCATG
GTTTGACTGCAATGCACAAAATATCAAATATATTTTGTATGTAAGACAGCAATTACAATC
ATTTCCAATGTGTGTAGAATTTAGGCATCAATCATGGTTTAGTGATGCATTTAAAGAACA
AACATTGTCATTTTTAACAGAGCATCAAATCATTCATGCAGTAGTTGATGAACCACAAGT
GAAAGATGGCAGTGTACCTTTAGTCAATCGAATCACAAATGAAATTGCGTTTGTACGTTA
TCATGGACGTAATCATTACGGTTGGACTAAGAAAGATATGTCAGATCAAGAATGGCGAGA
TGTACGCTATTTATATGATTATAATGAGCAAGAATTAATAGACTTGGCACAAAAGGCACA
AATATTAGCACAAAAAGCTAAGAAAGTTTACGTCATATTTAACAATAATTCTGGTGGTCA
TGCAGCAAATAATGCCAAAACATATCAGCGATTATTGAATATAGAATATGAAGGGTTAGC
ACCACAACAATTAAAATTATTTTAAGAGGCGACGACTATGTTATTAACAATTACATTATT
AGTTTTAATCGGAGGTTTGTCAGCGATTATAGGGTCAATCGTAGGCATTGGAGGCGGTAT
TATTATCGTTCCAACAATGGTTTACCTCGGTGTTGAACATGGATTACTACATAATATTAC
AACACAAGTAGCGATAGGGACGTCTTCAGTCATTCTAATTGTGACAGGACTTTCTTCATC
ACTTGGATATCTAAAAACAAAACAAGTTGATATTAAAAATGGCTCTATCTTTTTATTTGG
ATTATTACCAGGTTCATTGCTTGGGTCCTTTATTAGTAGATATTTAACATTTGAGTCATT
TAATTTATATTTTGGTATCTTTTTAATTTTCGTAGCCATTTTATTAATGGTAAGAAATAA
GATTAAACCGTTTAAAATTTTCGATAAACCCAAGTATGAAAAGACTTATGTAGATGCTAA
AGGTAAAACATATCATTATAGTGTACCGCCTTTATTCGCTTTTATTACAACGTTTTTAAT
TGGTATATTGACAGGTTTATTTGGTATTGGAGGTGGCGCACTGATGACGCCACTAATGCT
TATTGTATTTAGATTTCCACCTCATGTAGCTGTTGGAACAAGTATGATGATGATTTTCTT
TTCAAGTGTCATGAGTTCTATAGGGCACATTGCTCAAGGTCACGTAGCTTGGGGTTATGC
AATCATTTTAATTATATCTAGTTATTTTGGTGCGAAAATCGGTGTCAAAGTGAATCAATC
AATTAAGTCAGATACGGTAGTAACATTATTGAGAACAGTAATGTTGTTAATGGGTATATA
TTTAATTATTCGTGCGTTGATTTAATACAACTTTAAAAGGAGGACGTCAATTTGAGGCTT
ACAATTTATCATACGAACGATATTCATAGTCATTTACATGAATACGAACGCATTAAAGCA
TATATGGCAGAACAACGGCCACGTCTTAATCATCCTTCTTTATATGTTGATCTAGGTGAT
CATGTAGATTTATCCGCACCTATAACTGAAGCAACTTTAGGTAAAAAGAATGTGGCATTA
CTAAATGAAGCAAAATGTGATGTTGCAACAATCGGTAATAATGAAGGGATGACCATTTCA
CACGAAGCTTTAAATCACCTTTACGACGAAGCAAAATTTATAGTGACATGTAGCAATGTT
ATAGATGAATCAGGTCATTTACCAAATAATATCGTTTCTTCTTATATTAAGGATATAGAC
GGTGTGAAAATACTATTCGTTGCAGCGACAGCACCTTTTACCCCATTTTATCGTGCACTA
GATTGGATTGTTACCGATCCACTTGATTCTATAAAAGAAGAAATTGAACTTCAACGAGGT
AAATTTGATGTATTAATCGTGCTAAGTCATTGTGGCATTTTCTTCGATGAAACATTATGC
CAAGAATTGCCTGAAATTGATGTCATTTTTGGTAGTCATACGCATCATTATTTTGAACAT
GGTGAAATTAATAATGGTGTACTGATGGCGGCAGCTGGAAAGTATGGTAATTATCTTGGA
GAGGTTAATTTAACTTTTGAGGCACATAAAGTAGTACATAAAACTGCAAAGATTATTCCT
TTAGAAACATTACCTGAAGTTAAAACTTCATTTGAAGAAGAAGGAAAAACGTTAATGTCT
AATCCGGTAATTCAACATCCAGTAGTGCTTAAGCGTAGTATGAACCACATAACTGAAGCT
GCATACTTATTAGCTCAAAGTGTTTGTGAGTATACACATGCACAATGTGCCATCATCAAT
GCCGGCTTACTCGTTAAAGATATTGTAAAAGATGAAGTGACAGAATATGACATTCATCAA
ATGTTACCGCATCCGATTAATATGGTAAGGGTTAGACTTTCTGGTGTGAAATTAAAAGAG
ATTATAGCTAAAAGTAATAAACAAGAATATATGTATGAACATGCACAAGGTTTGGGTTTC
AGAGGGAATATATTTGGAGGATATATTCTTTATAATTTAGGATACATTCATTCTACAGGG
CGTTACTATCTGAATGGAGAAGAAATCGAAGACGACAAAGAATATGTATTAGGTACGATA
GATATGTATACGTTCGGTCGTTATTTCCCAACATTGAAAGAATTACCAAAAGAGTATTTA
ATGCCAGAGTTTTTAAGAGATATATTTAAAGAAAAATTATTGGAATATTAAAAAGTAAGA
TTATTGGATTTTCATTTGTCATGAATTTCGATATAATGTTTAAAGATACACTTAACAGGA
GGGTATGTGTTGTTATGGCGACAAAAAACGAGGAAATATTACGTAAACCGGATTGGTTGA
AAATAAAATTAAATACCAACGAAAACTATACGGGACTTAAGAAGATGATGAGGGAAAAAA
ATCTTAATACTGTATGTGAAGAAGCTAAATGTCCTAATATACATGAATGTTGGGGTGCAC
GTCGTACAGCGACATTTATGATTTTAGGTGCCGTATGTACAAGAGCTTGTCGTTTTTGTG
CGGTTAAGACAGGTTTACCTAATGAACTTGATTTAAATGAGCCTGAACGTGTAGCTGAAT
CAGTTGAATTAATGAATTTGAAACACGTTGTTATCACTGCTGTTGCACGTGATGATTTAA
GAGATGCTGGTTCAAATGTTTATGCTGAGACAGTACGTAAAGTTAGAGAAAGAAATCCAT
TTACAACTATTGAAATTTTACCATCAGATATGGGCGGGGACTATGATGCGTTAGAAACAT
TAATGGCTTCAAGACCTGACATTTTAAACCATAATATTGAAACTGTTCGTCGATTAACAC
CGAGAGTTCGTGCGCGTGCGACATACGACAGAACATTAGAGTTTTTACGTCGTTCAAAAG
AATTACAACCGGATATCCCAACTAAATCAAGTATTATGGTTGGATTAGGTGAAACTATAG
AAGAAATTTATGAAACGATGGATGATTTACGTGCGAATGATGTAGATATTTTAACGATTG
GTCAATATTTACAACCTTCACGTAAACATTTAAAAGTTCAAAAATATTACACGCCTTTAG
AGTTTGGTAAATTAAGAAAAGTGGCAATGGATAAAGGGTTTAAACATTGCCAAGCTGGAC
CTTTAGTACGTAGTTCATATCATGCGGATGAGCAAGTAAATGAAGCTGCTAAAGAAAAGC
AACGCCAAGGTGAGGCACAGTTAAATAGTTAATATTTAACCATTAATAAGGCATAAAGGC
TTAGTTTGTACAAAACGAACGTGTCATAGAAGTAATCATTATTTTTATGAAACATTAAAA
GTATAAACTGAGCCTTTCATTGTCATAGATAGGTGAAGAATTTGATAAAAGTAGATCAAC
ATTACTTTGAATTAATAGAAAATTATCGCGAATGTTTTAATGAAGAACAATTTATTGCTA
GGTATTCAGATATTTTAGATAAATATGATTACATTGTTGGTGACTATGGTTACGATCAAT
TACGATTAAAAGGTTTTTACAAAGATTCTAATAAAAAAGCAGAGATGAGTAAACGTTTTT
CAAATATTCAAGATTACATATTTGAATATTGTAACTTTGGTTGTCCTTACTTTGTATTAA
GACATTTGTCTAAACAAGAGGTTAAAAAGTTAATCGAAGAAGTTCATCCGTCTGATGTGA
TAGATGACGACAATAAACTTCAAGATGTGAAGATTAAGCCAACCATTCAAGATACTGAAC
ATTAATAAAACCCTTAGCTAGATTGAAAATGGGAATCATGCAATTCAAGCATGGACCTGT
AATCTAGTTAGGGGTTTTTATCTTTAATGAATGACTTCATTTAAATACTCAGTAATTTCA
TCGCCTTCTTCAGCATTTACACCTAAAATATGAGCGATATAGCCTTCTTCTTTTAAATCA
TCAGTACCGATAATACCGAATTTATTTGTTTGCATATTAAGTACGAGTGTCTTACCATAA
TGTCTATTTGTATGGACTAACATCAAATCATATCGACTATGCTCGCCAACAAAACCAACA
AACTGAACTTGACTCTCTTCGTTGTCATCATATAAATACATATCAATCATTTTGTAGCGA
CTCCTTTTAAAAGTAGTAAAGTTAGTATAACGACAAATGAAGTATACTGCAAAATTATGA
TAATATATAAGCGAGAGGTGACAAGGAATGTATTTTGTAGACAAAGATAAACTAACTCAG
AAATTAGCCTATTTACATGCATTAACTGATGATTATCATGAGAGCAAGCACAATCATTAT
GCATTTGAACGCATTGCTCAAATGTTGATAGAATCATCGGTAGATATAGGGAATATGATT
ATCGATGCATTTATTTTAAGGGATCCTGGTAATTATAAAGATGTGATTGATATATTAGAA
CTAGAAAATGTTATTACTAAAGAAACACAGCAGGCAATCAATAAAACTGTCGATATTCGT
AAACAATTTACATATGATTACACAGCCTTAGATATTAAGGTTATCATGCCAATGTTTGAT
GACGCATTACCTTATTACAAACAATTTATTACAGAAGTAACGACATTTTTACATCAAGAA
AATGTACCAGTAACAGCTTTTGGTAAAGGAGAAAATCAATAATGAAACAGTATAAAGCGT
ATTTAATCGATTTAGATGGCACAATGTATATGGGAACAGATGAGATTGATGGAGCAAAAC
AATTCATCGATTATTTAAATGTAAAAGGTATTCCTCATTTATACGTAACTAATAATTCAA
CGAAAACACCTGAGCAAGTAACTGAAAAATTACGTGAAATGCACATTGATGCTAAACCAG
AAGAGGTTGTAACGTCAGCGTTAGCCACTGCTGATTATATTTCAGAACAATCACCAGGAG
CATCAGTATATATGTTAGGTGGGAGCGGTTTAAATACTGCGCTAACCGAAGCGGGACTTG
TCATTAAAAATGACGAGCACGTTGATTATGTAGTTATTGGACTTGACGAACAAGTTACAT
ATGAAAAGCTTGCGATTGCAACGTTAGGTGTAAGAAATGGAGCAACATTTATTTCTACAA
ATCCAGATGTGTCAATTCCAAAAGAACGAGGATTTTTACCAGGGAATGGTGCTATTACAA
GTGTTGTAAGTGTATCGACAGGCGTATCGCCACAATTTATTGGTAAACCAGAACCAATCA
TTATGGTTAAAGCATTAGAAATTTTAGGACTAGATAAATCCGAAGTTGCTATGGTAGGCG
ATTTGTACGATACCGATATTATGTCTGGTATTAACGTAGGTATGGATACGATTCATGTAC
AAACAGGTGTATCTACGTTAGAAGATGTGCAAAATAAAAATGTGCCACCAACGTATTCTT
TTAAAGATTTAAATGAAGCAATAGCTGAATTAGATAAATAGATATAGTCATTTTATAAAG
TAGGTGAATTGATTTGGTAAAAATAGTTGTTTCGAGGAAAATTCCAGATAAATTTTATCA
ACAATTGAGTAAACTTGGTGACGTTGTTATGTGGCAAAAATCATTAGTGCCTATGCCTAA
AGATCAATTTGTGACAGCACTTCGTGACGCAGATGCTTGTTTTATCACATTAAGTGAACA
GATCGATGCAGAAATTTTAGCACAATCACCAAATTTAAAAGTAATTGCGAATATGGCTGT
AGGATATGACAACATCGATGTTGAAAGTGCAACAGCGAACAACGTGGTTGTCACGAACAC
ACCAAATGTTCTTACTGAAACAACTGCAGAATTAGGATTTACATTAATGCTTGCTACAGC
ACGTCGTATTGTAGAAGCTGAAAAATATGTAGAAGCAGATGCATGGCAAAGCTGGGGTCC
TTATTTATTGTCAGGTAAAGATGTCTTCAATTCAACTATTGGAATATATGGTATGGGAGA
TATTGGTAAAGCTTTTGCAAGAAGGTTGCAAGGGTTTAATACTAAAATTCTTTATCATAA
TCGATCAAGACATAAAGATGCAGAGGCGGACTTTAATGCAACATATGTTTCTTTTGAAAC
GTTGTTAGCAGAAAGTGATTTTATCATCTGTACAGCGCCACTTACAAAAGAAACACATTA
TAAATTTAATGCTGAAGCATTTGAGCAAATGAAAAATGATGCAATTTTTATTAATATCGG
TAGAGGACAAATTGTAGATGAAACAGCATTAATCGATGCACTAGACAATAAAGAAATATT
AGCATGTGGTTTAGATGTATTAGCAAATGAACCAATTGATCATACACATCCATTAATGGG
ACGTGATAATGTACTGATTACACCACACATTGGCAGCGCATCAGTAACAACACGGGACAA
TATGATTCAATTATGTATTAATAATATAGAAGCGGTTATGACAAATCAGGTACCACATAC
TCCAGTAAATTGAAAGTAAGTATGGTTTTTAATCATTGGTAAAACAAGCAAAGCAATTGT
TAAATATGTTATGCTTGACTTGCGAATATATATAATTACGCTGATGTTAATTCCATAACA
TTATAAACTCGTCATATTAATGTGATGAGTTTATTTGATTTTGACGTATATAACAAAATT
GTTATATAGACTGTAATTGTTTATTGTTTAAATAACCTTTAAAATGAATGATGTTCTCAA
CATAGTGTATCATTTACAATAATTGAGTGATGACAACCAATTACTATGTTGAATCTATAA
AATTAAAATTGAATTTCATTATGAATATCGATATAATGAATTGTAAAAAACAAATTTTAA
AACGTATTTTATATTGAACGGTCTTTATAAAGGCGTTTTTACTAAGAACTTTAAGAGGTG
CAATATGAAATCTAAAAGTAAACAGCCACCTAATAAATATGTTGAAGCATTCAAACCATA
TTTATTAACACTATTGTATTTGGCAATATTTATTACTTTATATTTAATTTATGGCAGTGG
CGACACACACAATAACTTCATTTATAATGAGTTCTAATGAGGGAGACTTAATATGACAGA
TATTATTAACAAGCTGCAAGCGTTTGCGGATGCAAATCCACAAAGCATTGCTGTTAGACA
CACAACTGATGAATTAACTTATCAACAGTTAATGGATGAGTCTAGTAAATTAGCACATCG
ATTACAAGGTAGTAAGAAACCGATGATTTTATTCGGTCACATGTCACCATATATGATTGT
TGGGATGATTGGTGCCATTAAAGCAGGATGTGGATATGTACCTGTAGACACTTCAATTCC
TGAAGACCGTATTAAAATGATTATTAACAAGGTTCAACCAGAGTTTGTATTTAATACGAC
TGATGAATTGTTTGAAAGTTTAGCAGGTGAAGTATTTACAATAGAAGATATTAAAACATC
TCAAGACCCAGTAATTTTTGATAGTCAGATTAAAGATAACGACACAGTATACACAATCTT
TACATCTGGTTCTACTGGGGAACCTAAAGGTGTTCAAATTGAATATGCAAGTTTAGTTCA
ATTTACTGAGTGGATGTTAGAACTTAATAAATCAGGAAATGAACAACAATGGCTTAACCA
AGCGCCATTTTCATTTGATTTATCTGTAATGGCTATTTATCCATGTTTAGCGTCAGGCGG
TACATTAAATCTTGTAGATAAAAACATGATTAATAAACCTAAATTATTAAATGAAATGCT
AACAGCAACACCGATTAACATTTGGGTATCAACACCATCATTTATGGAAATGTGTTTATT
ATTACCAACGCTTAATGAAGAACAGTATGGTAGTCTTAACGAATTCTTCTTCTGTGGTGA
AATTCTACCTCACAGAGCAGCAAAAGCGTTAGTAAGCCGTTTCCCAAGTGCGACGATTTA
CAACACATATGGTCCAACTGAAGCTACGGTAGCAGTTACAAGTATTCAAATTACACAAGA
AATCTTAGATCAATATCCGACATTACCTGTTGGCGTTGAAAGACCAGGCGCAAGATTATC
TACGACAGATGAAGGTGAACTTGTTATCGAAGGTCAAAGTGTAAGTTTAGGATACTTAAA
AAATGACCAAAAAACTGCTGAAGTATTTAATTTCGATGACGGTATTCGTACTTATCACAC
TGGTGATAAAGCGAAGTTTGAGAATGGTCAATGGTTCATTCAAGGTCGTATTGATTTCCA
AATCAAATTGAATGGCTACAGAATGGAATTAGAAGAAATTGAAACACAATTACGCCAGTC
TGAGTTCGTAAAAGAAGCGATTGTTGTACCTGTATATAAAAATGATAAAGTTATTCATTT
AATTGGTGCAATTGTGCCAACGACTGAAGTTACGGACAATGCAGAAATGACTAAAAATAT
TAAAAATGACTTGAAATCACGCTTACCAGAGTATATGATTCCTAGAAAGTTTGAATGGAT
GGAACAATTGCCATTGACTTCAAATGGTAAAATTGACAGAAAGAAAATTGCAGAGGTAAT
TAACGGATGATTCCATATGGTGATTTTACATTCTTCTTAATTGCTTTAATTGCATTATTA
CCAGTCATTATACTTGGATTTTTAGGTAAGCGAAGTTACATTTATAATGGCGTAGTTACA
GCATTTATGATTGTGTTAATCTTTTCTTCTGATAAACATAATCTGTTTGACCAAAAGTAT
TTAAGTGTTCAATTAATTAGTTTTATTATTTACGTCGTATGGCAAGTTTTATTGATAATG
TTTTATTATCATTCAAAACCAAAAAATAATTCATTTTCAAAATTTGTAACTGTAATGGTT
TTATCAATATTACCATTAGCACTTGTGAAAGTGTTACAAAGTACATGGTTAGGTGGACAT
CAGATTCACTTCCATGAAAGTAAATTAATTGAATTTGTTGGTTTCTTAGGAATTTCTTAT
GTTACATTCAAAAGTGTGCAGTTAATTATGGAAATTCGTGATGGTTCTATCAAAGAAATT
AAAGTATGGAAATTAATTCAATTTATTTCATTCTTCCCAACGATTTCATCTGGACCAATC
GATCGTTACAAACGTTTCGTTAAAGACGATAAAAAAGTACCAACAGGCAATGAATATCGT
GAATTAGTATTAAAAGCAATTCACATGATTATGCTTGGTTTCTTGTATAAATATATTGTT
GCTTACTTTATTAACACATATGCAATCATGCCGTTACAAATAGACTTACATGGCTTTGTC
AATTTATGGTTATATATGTACGCATACAGCTTATATTTATTCTTTGATTTTGCAGGTTAT
AGTTTATTTGCGATAGCATTTAGTTATTTATTCGGTATTAAAACACCACCAAACTTCGAT
AAACCTTTCAAAGCGAAAAATATTAAAGATTTCTGGAATAGATGGCATATGACATTATCA
TTCTGGTTCAGAGATTGTATTTACATGAGATCTTTATTCTACATGTCTCGTAAAAAATTA
TTGAAGAGTCAATTTGCAATGTCTAACGTGGCATTCTTAATCAACTTCTTCATAATGGGA
ATTTGGCATGGTATCGAAGTGTATTACATTGTTTATGGTTTATACCATGCAGCATTGTTT
ATAGGTTATGGCTATTATGAACGTTGGCGCAAGAAACATCCGCCACGTTGGCAAAATGGT
TTCACAACAGCACTTAGCATTGTGATTACATTCCACTTTGTAACATTTGGCTTTTTAATC
TTCTCAGGTAAACTTATATAATAAAGGAGAATTTAATTATGGAATTTAGAGAACAAGTAT
TAAATTTATTAGCAGAAGTAGCAGAAAATGATATTGTAAAAGAAAATCCAGACGTAGAAA
TTTTTGAAGAAGGTATTATTGATTCTTTCCAAACAGTTGGATTATTATTAGAGATTCAAA
ATAAACTTGATATCGAAGTATCTATTATGGACTTTGATAGAGATGAGTGGGCAACACCAA
ATAAAATCGTTGAAGCATTAGAAGAGTTACGATGAAATTAAAACCTTTTTTACCCATTTT
AATTAGTGGAGCGGTATTCATTGTCTTTCTATTATTACCAGCACGTTGGTTTACAGGCTT
AGTAACTGAAAAGACTGTAGAAGATAATAGAACTTCATTGACAGATCAAGTACTAAAAGG
CACACTCATTCAAGATAAGTTATACGAATCAAACAAGTATTATCCTATATACGGCTCTAG
TGAATTAGGTAAAGATGACCCATTTAATCCTGCAATTGCATTAAATAAGCATAACGCCAA
CAAAAAAGCATTCTTATTAGGTGCTGGTGGTTCTACAGACTTAATTAACGCAGTTGAACT
TGCATCACAGTATGATAAATTAAAAGGTAAGAAATTAACATTTATTATTTCACCACAATG
GTTTACAAACCATGGTTTAACGAATCAAAACTTTGATGCTCGTATGTCTCAAACTCAAAT
TAATCAAATGTTCCAGCAGAAAAACATGTCTACTGAATTAAAACGTCGTTATGCACAACG
TTTATTACAGTTTCCACATGTACACAATAAAGAATACTTGAAATCTTATGCTAAAAACCC
TAAAGAAACTAAAGATAGTTATATTTCTGGTTTTAAAGAGAATCAATTGATTAAAATAGA
AGCGATTAAATCATTGTTTGTGATGGATAAATCTCCATTAGAACATGTTAAACCTGCTAC
AAAACCAGACGCTTCTTGGGATGAGATGAAACAAAAAGCAGTTGAAATTGGTAAAGCTGA
TACTACATCGAATAAATTTGGTATTAGAGATCAATACTGGAAATTAATTCAAGAAAGTAA
GCGTAAAGTTAGACGTGACTATGAATTCAATGTTAATTCTCCAGAATTCCAAGATTTAGA
ATTACTTGTAAAAACAATGCGTGATGCTGGTGCAGATGTTCAATATGTAAGTATTCCATC
AAACGGTGTATGGTATGACCACATTGGCATCGACAAAGAACGTCGTCAAGCAGTGTATAA
AAAAATCCATTCTACTGTTGTAGATAATGGTGGTAAAATTTACGATATGACTGATAAAGA
TTATGAAAAATATGTTATCAGTGATGCCGTACACATCGGTTGGAAAGGTTGGGTTTATAT
GGATGAGCAAATTGCGAAACATATGAAAGGTGAACCACAACCTGAAGTAGATAAACCTAA
AAATTAAAATACAAATAGCACATAACTCAACGATTTTGATTGAGGGTATGTGCTATTTGT
ATATTTTAAATTTCATAGAATAGAATAGAATAGTAATATGCGCTTGGATATGTGGCTATA
ATAAAATAATTAATCAGATAAATAGTATAAAATAACTTTCCCATCAGTCCAATTTGACAG
CGAAAAAAGACAGGTAATAACTGATTATAAATAATTCAGTATTCCTGTCTTTGTTGTTAT
TCATAATATGTTCTGTTAACTTAATATCTTTATATTAGAATACTTGTTCTACTTCTATTA
CACCAGGCACTTCTTCGTGTAATGCACGCTCAATACCAGCTTTAAGAGTGATTGTAGAAC
TTGGGCATGTACCACATGCACCATGTAATTGTAATTTAACAATACCGTCTTCCACGTCAA
TCAATGAGCAGTCGCCACCATCACGTAATAAAAATGGGCGAAGACGTTCAATAACTTCTG
CTACTTGATCAAACATCGTTGTATCTTCAGTAGGCATCAGGCAAGTCTCCTTTCGAGAGA
TGAATTTGATAATCTTTATTAGTATATTATAATAGATAGTGTAATAAAAATCTATCAAAC
CAATGGGGGATAAATATATGGAGTACGTGAGTGTGGTAGTATATGGGGCAGATGTTATAT
GTGCAAGTTGCGTTAATGCGCCAACATCAAAAGATATTTATGACTGGCTACAGCCGCTAT
TAAAAAGAAAATACCCAAATATATCATTTAAATATACGTATATAGATATTACAAAAGATA
ATGACAACTTAACAGATCATGATTTACATTTTATTGAAAGAATAGAACAAGATGAACTAT
TTTATCCATTAATTACAATGAACGATGAATATGTAGCAGATGGTTATATACAAACAAAGC
AAATCACTCGATTTATAGACCAAAAGCTTGTGAATGAATAATATACACATAATAAAAAGC
AATGTCAGTAATAGTGTGAACTGACATTGCTTTTTAATTTTTAACCATTATGATATTTAT
ATAACCAAAGTACGCCGGATTTTAAAATAGAAGCGAGTCGTCCTGTTACAGTGCGATCCA
TGATATATGCAAAACCTTGTTTATCTCCTAATGACCCAACGATACCTTGTACCTTTAGTT
CCGGCATTTTGTCAGGTAATGGTTCTTTTAGCCATTGCTTTTTAAGCACATCGGCAATTT
GATTACCTTGAACTTCGGCTAACTGAGCACTTGGCGCATGTGGTAAATCAGCACAATCAC
CAACTACATAGACGTTACGATATGTTGGTACTTGATGATACTGGTTAACTATCACACGTC
CATTACTATTTATATCAATCGGCAAGTTACGAACAACTTCAACAGGTTGAATTCCTGCTG
TCCATACAACTAAATCAATATCTTTAGGTTCATCACAGTTATATATTTTACCAGGTTCAA
CTTTATTAATATTTGAATTTGGAACAACGGTAACATTATTTTTGGCGAACCATTTCGCAA
CATACTTACTTAATTTTTCTGGAAAATTTCTTAAAATTCGTGGCCCACGGTCATAAAGAT
ATATTTCCAAGTCTGATCTACTTTCTCTTAATTCGCTGGCAAGTTCTATGCCGCTTAATC
CAGCACCAACGATACCAACTTTAGCACCTTCTGGTAGTTCACTAATACTATGGAAAGTAT
CCCGAGCCTTTGAGAGTGTTTGAATACTATGTGTATATTCTTCGGCTCCAGGAACGTTAT
GATATTTATCTTCACATCCTAAACCAATAATTAGCTCATCATAATCAATTTTAGAATTAC
CGACTGAGACAATTTGAGCATCTAAATCTATGTCGTTAATTTCACCATAAACCGTATTCA
CTTGTGGATGATTAGGGAATTTCATGCGAACATCTTTATCTGATTTCGTGCCCGCAGCTA
AAGCATAAAATTCTGGTTTCAATCCATGAAATGGCATACGATCAACTAATGTGACTGTAT
AATCTTGTGGTAAAGATGTAGTTAAAATGCGTGACATGATACGCATATTACCATATCCGC
CGCCTAACAAAACTAAGTTTTTCATAATGAAGTACCCCTTTTATATGTTAATATTTACTT
TAATTTTGAAAAGATCAAAGTGCATAGATATATTTGTTAATGAACAGTTATAAAATGCAA
GTGTCTTTGATTCATCAATAACCCCTAAAAAAGTAAATATGTATTTATATGCTTATTATA
TATTTTTTTGAAAATGACTACAAATAAATATTTGTCCTAACTAAGGCACTATTACATAAC
TGGGATAAGAAACATCAGTTGTTGCTAATTGAGCACATCATGTTAAAATACCAGTTTTAA
AATGCTATAATATTGTAACAAATGAAATAAGAAGGTGAAGTATGAATCCGATCGTAGAAT
TTTGTCTCTCTAACATGGCAAAAGGTGGAGATTATGTTTTTAATCAACTGGAAAATGACC
CAGATGTCGATGTGTTAGAGTATGGTTGCCTGACACATTGTGGTATATGTTCAGCCGGGT
TGTATGCTTTAGTAAATGGTGATATTGTTGAAGGTGATTCGCCGGAAGAATTATTACAAA
ATATATATGCACATATAAAAGAAACTTGGATTTTTTAAGGAGGAGTTATCATGCCAACAG
TTATATTAACAGAAGCAGCTGCTTACGAAGTAAAAGATATGCTTAAAGCAAATGAAATGC
CAGATGGCTATTTAAAAATTAAAGTGAATGGTGGCGGGTGCACTGGTTTAACATACGGTA
TGGGTGCAGAAGAAGCGCCTGGTGAAAATGATGAAGTCTTAGAATATTTTGGATTAAAAG
TTTTAGTAGACAAAAAAGATGCACCCGTATTAAATGGTACGACTATTGATTTTAAGCAAT
CATTAATGGGTGGCGGTTTCCAAATCGACAATCCTAATGCAATTGCTTCATGTGGCTGTG
GTAGTTCATTTAGAACTGCAAAAGTTGCAGGTAATCCTGAAAACTGCTAATAAAATAACT
TTTTAATGATTAACCCAATTTTTGGGATACAAATTGATATCAATTACGATTAGGGACATA
TTTGATTATGTCCTATTTTTGCGTAAAGATATTTTGTTTTATTAAAAAGCTTATTAAAAA
TTAAGAATCTGACTATTAATAGTATTTTAAATGATTGTGATAGCGGATACATTTTTAATC
GAAATCAGGCTACGAAAAAATTAATTAATTTTTTCACAATCTGACTGAATCTTGCTTGAA
AATATAACATAAAAGCTATAGAATTAGTATTGGATTAAAAATGTCTTTTTTGTGAACATC
ACAGGTTTTTACATAATTTAAAAGACTTAAATAACAAAATGATGATAAACTAGTATACAT
TGTGGTAAAAGTAGTAATGACCAGTTGTTACTAGTAATTATCAGCATTTGGTTAAAAAAA
TATGAAAGCTTAGGTGAAATTAAATGGCTCAAGATCGTAAAAAAGTACTTGTACTTGGTG
CTGGTTATGCAGGTTTACAAACTGTAACTAAATTGCAAAAAGCGATATCAACAGAAGAAG
CAGAAATTACGCTTATTAATAAAAATGAATATCACTATGAAGCAACATGGTTACATGAAG
CATCAGCAGGTACACTAAACTATGAAGATGTATTATATCCTGTGGAAAGTGTCTTGAAGA
AAGACAAAGTGAACTTTGTTCAAGCAGAAGTAACAAAAATTGACCGTGATGCTAAAAAGG
TAGAAACAAATCAAGGTATTTATGACTTTGATATTTTAGTAGTAGCATTAGGTTTCGTTA
GTGAAACATTCGGCATCGAAGGTATGAAAGATCATGCTTTCCAAATTGAAAATGTTATCA
CAGCACGTGAATTATCACGTCATATCGAAGACAAATTTGCTAACTATGCAGCATCAAAAG
AAAAAGATGATAACGATTTATCTATCTTAGTTGGTGGTGCTGGATTCACTGGTGTTGAAT
TCTTAGGTGAATTAACAGACAGAATTCCTGAATTATGTAGCAAATATGGTGTGGATCAAA
ATAAAGTTAAAATCACTTGTGTTGAAGCAGCACCTAAAATGTTACCAATGTTCTCAGAAG
AATTAGTTAACCACGCAGTTAGCTACTTAGAAGACCGCGGTGTTGAATTTAAAATTGCTA
CACCAATCGTTGCTTGTAACGAAAAAGGTTTCGTAGTTGAAGTAGATGGTGAAAAACAAC
AATTAAATGCAGGTACTTCAGTATGGGCAGCTGGTGTACGTGGTAGTAAATTAATGGAAG
AATCATTTGAAGGCGTTAAACGTGGACGTATCGTTACAAAGCAAGATTTAACAATCAATG
GTTACGACAACATTTTTGTTATTGGTGACTGTTCAGCGTTTATCCCAGCTGGAGAAGAAC
GTCCATTACCAACTACAGCACAAATTGCAATGCAACAAGGTGAAAGTGTTGCTAAAAACA
TTAAACGCATCTTAAACGGTGAATCAACTGAAGAATTCGAATACGTTGATCGTGGAACTG
TTTGTTCTTTAGGTTCACATGACGGTGTAGGTATGGTATTTGGTAAACCTATCGCTGGTA
AAAAAGCAGCATTCATGAAAAAAGTGATTGATACACGTGCGGTATTCAAAATCGGTGGTA
TCGGTTTAGCATTCAAAAAAGGTAAATTCTAGGCTTTAAATTAAGATATAGCTAAACACA
TAAAATTAAATTATTCATTTATAAAGTCCTTCAGTGTCACTGAAGGGCTTTATTGTTGTA
CAATTTGAAGTGAGTAACATATCAAATCTAAGGAGGTACATTATGAATTTTAAATTAAAT
AACACAATAAGCAACGAAATAAATACGTTGATTATTGGTATACCAGAACATTTAAATCAG
TTAGAACGCATTAGTTTTAATCATATCGATATTACAGAATCACTTGAAAGACTAAAACAT
CAACATATTATTGGTAGTAAAGTTGGGAAGATTTATACAACTGCATTTGATGTACAAGAT
CAAACATATCGTTTAATTACAGTTGGTTTAGGAAACTTAAAAACACGTAGTTATCAAGAT
ATGTTGAAAATATGGGGACATCTTTTCCAATACATAAAGTCAGAACACATTGAAGATACG
TATTTACTTATGGATTCATTTATTTCAAAATATGATCAGTTATCAGATGTATTAATGGCA
TGCGGTATTCAAAGTGAGCGTGCAACATATGAATTCGATCATTATAAATCAAGTAAGAAG
GCACTGTTTAAGACGAATTTAAACCTTATTAGTGAATCATTAATTGAATTAGATTTCATT
CATGGGGGTATCAGTATTGGCCAATCCATTAATTTGGCAAGAGACTTTAGTAATATGCCA
CCGAATGTATTAACACCACAAACATTTGCAGAAGATATTGTTAATCATTTTAAAAATACA
AAGGTCAAAGTAGAGGTTAAAGATTATGACACTTTAGTTTCTGAAGGATTCGGACTTTTA
CAAGCGGTAGGTAAAGGTAGTAAGCATAAACCGAGATTAGTAACCATCACATATAATGGC
AAAGACAAAGATGAAGCACCAATTGCCTTAGTTGGTAAAGGTATAACGTATGATTCTGGT
GGTTATAGTATTAAAACGAAGAATGGCATGGCTACAATGAAGTTTGACATGTGTGGCGCT
GCGAATGTCGTTGGTATCATTGAAGCGGCTAGTCGTTTACAACTGCCTGTAAATATTGTC
GGAGTGCTTGCTTGTGCTGAAAATATGATAAATGAAGCATCAATGAAGCCAGATGATGTA
TTTACAGCGTTAAGTGGTGAAACTGTAGAAGTAATGAATACAGACGCTGAAGGTAGATTA
GTCCTTGCAGATGCTGTGTATTATGCAAATCAATATCAACCGAGTGTGATTATGGACTTT
GCTACGTTAACGGGTGCAGCAATTGTTGCACTAGGCGATGATAAAGCTGCTGCATTTGAA
TCGAATAGTAAAGTGATATTAAACGACATATTACAAATAAGTTCTAAAGTCGATGAAATG
GTATTTGAATTACCGATTACTGCAACCGAACGTGCAAGTATTAAACACAGTGATATCGCT
GATTTAGTTAACCATACGAATGGACAAGGTAAAGCGCTATTTGCGGCAAGTTTTGTAACA
CATTTTAGTGGTCAAACACCTCACATTCATTTCGATATTGCAGGTCCAGCAACGACTAAT
AAAGCTTCATATAATGGTCCAAAAGGGCCAACAGGATTTATGATTCCGACGATAGTACAA
TGGTTAAAACAACAATAATTTAATTAATTGCCTGATACAACTTGTGTCTTGTTATACATT
TCTAATTTAACTCTTGAAATTATAAAGGATCGCATTGTATCAGGCATTTTCATTATTGTA
AGAAAATATAAATCGCATATCCTTGTGAGCATAAATCAGCTTGACTAGCATTGCAAAAAC
CTATTATAAGCATATGTTCATTCAGTCAACGACTACTAATATAACATTATAGAACTTAGG
ATTTTGATTGGTGTTCCAGGCTTGTAAAATTGTTTAATTTAATGAAAGCGAAAATTATTT
TAAGAAAGACAATTAACTAAAAAATAAAGATTATTGGTATAGTTTGCTATTGACAGGTGT
TAAAGCTACTGATACTATGTAGTCTATAAACGCTTTAGTTCGATAGAGTGATAAAGGATG
GTTGTCATATGATAAATGCAGTAGTAATAGCAGTAATATTAATGATTGTGCTATGTTTAT
GTCGATTAAACGTAGTTATAAGCTTATTTATCAGTGCGCTAGTTGGTGGCTTAATTTCAG
GCATGAGCATTGAAAAAGTTATAAATGTATTTGGGAAAAATATAGTCGATGGTGCTGAGG
TAGCATTAAGCTATGCCTTATTAGGTGGATTTGCAGCATTAATTTCATACAGTGGTATCA
CAGACTATTTAGTAGGAAAAATAATAAATGCAATTCACGCTGAAAATAGTCGATGGTCAA
GAGTTAAAGTGAAAGTGACAATAATCATTGCATTATTAGCTATGAGTATAATGAGTCAAA
ACTTAATTCCTGTACATATTGCATTCATTCCAATTGTCATCCCACCATTATTAAGTCTGT
TTAATGACTTAAAAATAGATAGACGTTTAATCGGTTTGATTATCGGTTTTGGTTTATGTT
TCCCGTATGTGTTATTACCATATGGATTCGGTCAAATTTTCCAGCAAATTATTCAAAGTG
GCTTTGCAAAGGCTAATCACCCAATTGAGTTTAATATGATTTGGAAAGCAATGCTTATTC
CTTCAATGGGGTATATTGTTGGCTTACTTATCGGTTTATATGTATATCGTAAACCACGTG
AATATGAAACACGTAAAATTTCAGATAGTGACAATGTTACAGAGTTAAAACCATATATCT
TAATAGTAACAATTGTTGCAATACTAGCTACATTTTTAGTACAAACGTTTACAGATTCAA
TGATTTTTGGTGCACTGGCCGGGGTACTCGTATTCTTTATTTCACGTGCATATAATTGGT
ATGAATTAGATGCTAAGTTTGTTGAAGGTATTAAAATTATGGCTTATATTGGTGTAGTTA
TTTTAACAGCAAATGGATTTGCTGGTGTAATGAATGCTACTGGTGATATAGATGAATTAG
TTAAAACTTTAACAAGTATTACTGGGGATAATAAATTATTTAGCATTATCATGATGTATG
TGATAGGTTTAATTGTCACTTTAGGTATTGGATCATCATTTGCAACAATTCCTATTATCG
CATCATTATTCATTCCTTTTGGAGCGTCAATTGGACTAGATACAATGGCATTAATCGCAT
TGATTGGAACAGCGAGTGCATTAGGTGACTCAGGTTCACCTGCAAGTGATTCAACATTAG
GACCAACTGCGGGATTAAATGTTGATGGCCAACATGATCATATACGCGATACATGTGTAC
CAAACTTCTTGTTTTATAATATTCCTTTAATGATTTTCGGTACTATTGCTGCTATGGTAC
TATAAGCATAAAGAGGTGAAAATATGACTCATTTATTAGAGACATTTGAGATGTCAATAG
ATCACCAGGAAGATGGTTTAGTTGTTATTTCTATGCCTGTTACTGATAAAGTAAAACAAC
CATTTGGATATTTACATGGTGGTGCTTCGATTGCTTTAGGTGAAACAGCATGTTCATTAG
GATCTGCTAATCTAATTGATACAACCAAATTTATTCCATTAGGTTTAGAGATGAATGCCA
ATCATATTCATTCTGCTAAAGATGGTCGTGTTACTGCGACAGCTGAAATTATTCATCAAG
GTAAGTCGACACATGTATGGGATATAAAAATTAAGAATGACAAAGAACAATTAATTACAG
TTATGCGTGGTACAGTTGCTATTAAACCTTTAAAATAAAAGAACTGCTAGCTGAAATGTT
ATGAGATATTCATAACTACGGCTAGCAGTTTTTTTATGCGCTATATTGTTGTAATTTTAG
AAATGCTTGTTCAATGCGTTCGGCAGCTTTACGGCCACCCATAACATTTCTACCAAATGG
TCCTAATTCTAAGTCTGCAAAGCATCCTGCGACATATAGATTTGGTATCCATTCTAATTT
TTCGGAAATAACAGGGTAATTACATTCGTTGATAGGTGCATCATAATTTTGTATTAATTG
CTTAATAAGTGGTTGTGACATAAAATCTTGTTCAAAACCAGTTGCCACCATAATCTGTTG
ATATGGAACAGAATCATTTTCAGTGTTAATTACACCACCACTAATTTGAGTGATAGGTGT
TTTATGCACATTTATACGACCATTTTTAATATGTTTTTTAAGGCGTAAGTACAGTTCGTG
AGGCATTGATCCTTTATGACGTTCACGTTGTACAATGGCATTTCTTTCAGGCATGCTTTT
AGTACTTAAAAATGAAGACATATTTTTCGGACCTAACCAACCAGGATCAGCATCAAAGTC
ATGTATTTCAATATCTTTATTTAGCCATAAATGAATCTTTTTATCGTCATCATGATTTAA
CAATTTAAGTGCAAGATGTGCTGCAGTAATGCCACTACCAACGATATGATCGGTCTTATC
ATATACTACTTGATCATGTTCTTTCTCGAAGATATGATTTACATTCTGTTTGTCTTTTAA
AATGTCAGGCATAAACGGAATATTTGTACTGCCTATTGCAATAACGACGCAATCTGTAGT
GATAATTTGTCCATCTTCTAACTTGATATACCATTTGTCTTCTTGTTTATCTAAAGTTTG
AACTAAACCTTGAACCAAGCAATCCTCTAATTGATATTGTTTAGAAGCATGTGCAATATG
ATCCATAAACATTGTCAATTCAGGTCGTTGATAAGGACCATAAAAAGCATTTGTATATTG
GTGCTGTTTAGCGAATTGTTTTAGATGGAACGGTTGTGGATGTACGTGATGTACAATCGG
TGATCTTAAATAAGGCATTTCTATTCGATTTGTATATGAGTTAAACCTTTGACAAAAAGT
TTCGTGTGGGTCAATGATTGTTAATCGGTCTGTTGTTAATCCGCTTGATAATAGTTTTTG
TGCGATTGCAGTTCCCTGTATGCCACCGCCGATAATTGTCCAATGCATAATAAAACCTCT
CTCTTTAAAGCGTAATCGTTACGATTTATAATTATTATTATCATAATACATAACGACATG
AAAGGCAATTAAATTAAAGAGATATACATAGATAGGGCGAAGTTGTAGTCAAAGAAGTAT
ATACTAAACTAAAATCATTGAAAAAGAGGTAACAATGTCAAAAGAAAACAGCAGTAAAAT
CATTCCTAATTTGGAATCATCTTACTGCTGTTTGTTGTTGATTTATATTCATGACTTTGT
TATATAAGTTATAATTTTGTGTCTTTTAAGTCTTCCGAAATTTCATCGACTTTAGTCTTT
TTAGTATAAGGCGTTTTAATATTATATGCTGCTTTCATAATCATATGACTTGAAAGAGGA
CCTGTAATTAATACAAAGATAATCGCAACGATTAATTGCATATTTACAAAACCTTGCGTA
GCAATAAAATATAAAAACGTACCAAATAGTAATGACATTGCACCTAATGTTGATGCTTTT
CCGGCAGCATGTGCACGTGAATATACATCTTCAAGTCTCAATAATCCTATGGCTGCTAGG
GCGCTAATTAAAGCACCGATGATAACAAAGATAAGTGCAAGACTAATCAGTATGATTTTG
ATCATGTTCAATCACCTTACCTTTGTCCATAAATTTAGAGAATACTGCAGTACCTAAAAA
GGCTAATATACCAATCATCATAATAACGACAATCATGTATTTGATATTTAATAAAATACT
GAATAATGCTATAACTGCCATTAATTGAAGACCAATCGCATCTAATGCGACAACACGATC
GGCAAGTGATGGGCCTAGCACAACGCGAATGAGCATAGCTAACATAGAAATGACAACTAT
GATTAATGCAATAACGATAATAACATTATGATTCATTATATTTCGCCCACCTCTCTTACA
ATTTTCTCTAATGATGTTTTAATACTTTCTACTTCTTGCTCTTTAGTTGAAAAATCTATG
GCATGAATATAAATTTTTGTACGATCATCACTTACACCAAGCACTACAGTACCAGGTGTT
AATGTAATTAAATTAGACAACAATACAATTTGCCAATCTTTTTTTAAATCTGTGTGATAA
ACAAAGAATCCTGGTTCATTTTTAATCGAAGGTTTAATAATAATTTTCAGAACATCAAAA
TTAGCTTTAATCAGTTCGATTAAGAAAATAATAACTAATTTAATAATACGATATAGCGTG
ATGACATAAAATCTACCTGGTAACACTCTGTGTAAGAGGTAAACAAGAACTAGGCCAAAG
ATGAAACCTAACACAAAGTTATTTGTTGTGTAACTATTTGTCACAAACAACCAAAACACT
GCGATAATAAAGTTTAATACTAATTGTACAGCCATGTTATTTACCTCCTAATACAGCTTT
AACGTAGGTTGATGGATTGTAGAATGTTTCTGCACCAGCTTTTACCAATGGATATAAGTA
ATCTGCTGACAATCCATATAAAACAGTTATCACAACTGCAACGATTGCAATCGTAGTTAA
ATATTTGACGTCGACTTTGTTATTAAGATCATATCCTTTTGGTTGACCGAAAAAGCCTTG
TAGGAATATGCGAATGACAGAATATAATACGACTAAACTTGATAATAAGACGATGACACC
ACTTAAATAAAATCCTCTTTCAAATGTTGATTGGACAATGAAAAATTTTCCATAAAAGCC
ACTGAGTGGGGGAATGCCAGCTAAACTTAATGCTGCGATAAAGAATGACCAACCAAGTAC
AGGATATCGTTTAATTAAGCCACCAAATTGTCTTAAATCAGCAGTGCCTGTAATTTTAAT
CATAATTCCGATAAGCAAGAATAATGCAAGTTTTACTAACATGTCGTGCAATGTATAGTA
AATAGCACCAATCATACCTGACTCTGTCATCATTGCAACGCCGACTAAGATCACACCTAC
AGCAATCATGACATTGTATAGGATGATTTTTTTAATGTTGGCATATGCAACAGCACCGAC
ACAACCAAAGATGATCGTTAATAGTGCTAAGAATAAAATGACATAATGTGAAAAGCTTAC
ATTATCACTAAAGAATAGGCTCAATGTTCTAGCGATTGCATAAACACCAACTTTTGTTAA
CAAAGCACCAAAGAATGCTATGATTGGAATTGGTGGTGCATAGTATGCACTAGGTAACCA
AACAAACATTGGGAATACGCCAGCTTTTGTAGCAAAAACAAAGATAAATAGTATGAAAAC
GATATTGACTAAGCCACTGTCATGCGCTGAAAGGTTAGCTAATTTATTGCTTATATCTGC
TAGATTCAATGTTCCTACTACTGAATACAAAATCGCTACACCCATTACGAAGAAGGATGA
CGATACAACGTTAACAAGAACATATTTTATTGTTTCTTGTAATTGGATTTTTGTAGAACC
TATAACTAATAAGAAATAAGATGACATTAAAAATACTTCGAAAAATACGAATAGGTTGAA
AATGTCACCAGTTGTGAATGCACCAATGATACCTATTAACATAAATAGTACTGAAAAATA
ATAATAATATCTTTCACGTTCAATACCTATTGTTTGGTATGAATATAAAATCACAATAGC
TGTAATAATAATACTAGTAATAATTAGTAGGGCACTGAATATGTCTAATACAAAGACAAT
ACTGTATGGTGCTTTCCATGAACCTAACTCTACGCGTATTGGTCCATGTTTTACAACATT
TGCTAAATTGATAATTGCCGCGACCAAGGTTAATAATGTACCGCCTAGTGCGACATAACG
CTTTATAATAGGACGCTTTCCAATAAAGACAAGTAATATGGCTGTAATTACTGGAATAAC
TAGCGTTAACACAAGCATATTACTTTCAATCATCTTCTGGAACTCCTTTCATACTCTCAA
CGTTATCTGTGCCTAATTCTTTATATGTTCTAAATGCTAATACTAAGAAAAAGGCTGTTG
TCGCAAAAGCGATAACGATTGCTGTTAAAATAAGTGCTTGCGGGATAGGATCAACATAGC
TTTTTACGTTCGCTTCATAAATTGGAACCGTACCATGTTTAAGTCCGCCCATAGTTATTA
AAAATAAATTTGCTGCATGTGTTAATAGTGTAGTTCCCATAACAATTCGTATCAGACTTT
TAGACAAAACGAGATAGACACTAATTGCTGTGAGAATACCACTAACAAAAATCATAATAA
TTTCCACTATTCGTTCTCTCCAATCGAAATAATAATTGTCATGACAGTACCAACTACTGC
ACATAAAACACCGAAATCAAAGAATACTGCTGTTGTCATATGAACAGGTTCTAATATAAA
TAACGGTATATCAAATGTGACATGCGTAAAGAAATTTTTGCCTAAAAACCAACTTGCGAT
AGGCGTCGCAATACAAAAAACTAATCCGATACCTATCAAGATTTTAAAATCTAATGGGAA
AATTTTACGCATTGTTTCTATATCAAATGCAATCGTAATGATAACAAGTGAACTTGCGAA
TAATAATCCACCGACGAAACCGCCACCAGGTGTATAATGTCCTGCTAAGAAAAGTGAAAA
ACCAAAGACCATTACCATGAAAAAGATAATAACTGCAGCAAATTGCAAAATTAGATCATT
TTGTTGTCTATTCATGATTTTTCACCTCGTTACCTTGCGTTTGACGCTTTTTACGTAATT
TAATCATTGTATATACAGCTAATCCTGCGATACCAAGCACAGATGACTCGAATAAAGTAT
CAATACCACGGAAATCAACAAGTATAACGTTTACCATGTTTTTACCGTGAGCCAAATCAT
AAACGTGCTCTTGATAAAACTTAGATATCGATTCAAAATGTCTATTTCCGTATGCAATTA
AACCGATAATAATGACGGACAAACCAACACCACCAGCAATTAAAGCATTAGTAAGCTGGA
ATGAGCGCTTTTCATTATAACGATTTAAATTTGGTAAGTGGTAGAAGCATAATAAGAACA
ATGCTGTTGAAATAGATTCAACGACAAACTGTGTCAATGCTAAGTCGGGTGCTTTAAAGA
ATATAAACAATACAGACACAGCATATCCAACTGCACTTAACATAATAATGCTAAATAATC
TTGATTTAGCGAAAAGAATTAAAAAGGCAGCACTTAATAATAAAATTACGATACAAACTT
CGAAAATTCTAATCGGACTAACGTCTTTAAAATTAATGTTGAAAGGTACTGAGAATACAG
TGACAAATGTTAATAAAATTAATGCACCAAAAATGATAACTAAATTATTACGTGAATAAT
CGGTAACATAGCTATTCGTCATCTTTTCAGAGTAGTTTGGAATAACATTTGCACTTCTGT
TGTACCAATAATTGAATGTTAGTTTACCAGGTTGTCGTTGCAACAATTTCACCCAATAAC
TAAATGTCACAATTAGTAAGATACCTAAAATATAAATCACTAATGTTGATAAAAAGGCAG
GCGTTAATCCATGGAACATATGGAATTCAACATCATCAATTACCGTATGATTAATCGAAG
ATGTAGCTGGTTCAATAATCGAATTAGTTAAAATGCCAGGGAATAAACCAAATACAATTA
CTAATGTAGCTAAAATAGCTGGTGATAAAAGCATTAATATTGATACTTCGTGTGCTTTTT
TAGGTAATTGTTCAGGTTTATATTGTCCGAAAAATATATGCATTATAAATTTAATTGAAT
ATACAAATGTGAAGACACTGCCCACTATACCAATGATTGGGAATAGGTAGCCTAATGTAT
CAACACTGAATAAATTTGCTTGGCTTGCTGTAAATGTTGTTTCTAAAAATGATTCTTTTG
ATAAGAAACCATTGAACGGTGGTACACCAGCCATACTTAATGCTGTAATAACAGTGATTG
TAAATGAAATAGGCATAACTGTTAGTAAGCCACCTAATTTCTTAACATCACGTGTACCAG
TAGAATGATCCACTGCACCTGTAATCATAAATAGGGCACCTTTAAATGTTGCATGGTTGA
TTAAATGGAATATTGCAGCCGTAAATGCAGCAGCATATATTTTGCTATCATCGCCTTGAT
AGTGATAACTAATGGCACCGATTCCAAGCATCGCCATAATCATACCTAATTGGGATACTG
TTGAAAATGCCAGTATACCTTTCAAGTCTTGTTGTTTTGTTGCGTTTAGCGAAGCCCAGA
ATAACGTAATTAAACCAACGAGTGTGACAGTCCATATCCAACCTTGAGATGCTGCGAAGA
TTGGTGTCATTCGAGCGATTAAATATAACCCTGCTTTAACCATTGTTGCTGAATGAAGAT
AAGCACTGACTGGTGTAGGTGCTTCCATTGCATCTGGTAGCCAAATATAAAATGGAAACT
GAGCAGATTTTGTAAAAGCACCAATCATGATTAAAATCATCGCAAAAATGAAGAATGGGC
TATTTTGAATTTCAGAAGCATGTTGAATCATGTACTGAATGCTAAATGATTGCGTTGGTA
TAGCGAGTAAGATGATACCACCTAATAATGATAGACCACCAAATACTGTGATTATGAGCG
ATTTTTGAGCACCATATATAGATGCTTGTCGTTCGCGCCAGAATGAAATAAGTAAAAAAC
TAGAAAATGACGTTAGCTCCCAGAATAAATATAGAATAATAACATTATCTGAAAGTACGA
CACCTAACATTGCACCCATAAATAGTAATAAATAACAATAAAAATTCCCTAGTTGTTCTG
ACTTACTTAAGTAGCCGATTGAATATAATACTACTAAACTGCCGATTCCTGAAATAAGCA
AACTAAAGAGTAAACCTAAGCCATCAAGATATAAATCAAAGTTCATACCAAAATGAGGCA
TCCAATTTAAGGTTTTCATTACAGTATTACCTGACATCGTCGTTTTAATTAATGTAAGCA
TATAAATAAATATGACGATAGGGACAGGTAATACGAACCATCCTAAATGTATACGTTTAA
AAAATCTATACAGGATAGGAATAATGAGTGCGAATATTAACGGTAATATCACCGCAATAT
GTAACAAACTCACTATGTTGTCCTCCTTTAAAAAATATTTATGTTATTCATTATACATGA
ATGATATAGTTCTGAAAAACGTACACACTCCTTGTTGTGCTTTATTTTCAGAAGTATTTA
AATAAGAAGAAACACGTCATTTTTTATTTAAAATTTTCTTTGTATTGAAGTGAATAATCT
TCTTTTAAGCGTGCTAAACTAGCTAAAGACATTTCAGCATGTTTTGTTTGATGAGCTTTA
AGTTTAGTTTCTAAATCTGTAATTGCTTGTTGAAGTGAATCTTCATAGCGCAATACATCA
ACATTGAAGTCGCGTAATTGTGAACGTTTCGTATAGCGTTTTTCAAAATGACTTAATGCT
TTGCGTTCATGGAAAAATACACCTTCAGTTTCAGTAGGGTTATGTAAATCACCTTGTTTC
GGGTGTTTGATAACTTGTTCAACTTTAACAAGTACATCGTCTCCATTTTCTTCAACAATC
GTGACACCATAGCTACCTGTTTTGTGTGAAAATCGATATAGCTTCATGCTATTTTCCTCC
CTTAAAAGTATGTTAATATATATGTATCATAACATGAATGGAGAATATAAATGGCTAACT
ATCCACAGTTAAACAAAGAAGTACAACAAGGTGAAATTAAAGTGGTCATGCACACAAATA
AAGGTGACATGACATTCAAATTATTTCCAAATATTGCACCAAAAACAGTTGAAAATTTTG
TGACACATGCAAAAAATGGTTATTATGATGGAATAACATTCCACCGTGTCATTAATGACT
TCATGATTCAAGGTGGCGATCCAACAGCTACTGGTATGGGTGGCGAAAGTATTTATGGCG
GTGCTTTTGAAGATGAATTTTCATTAAATGCATTTAACTTATATGGCGCATTATCAATGG
CTAACTCAGGACCTAATACAAATGGTTCACAATTTTTCATTGTTCAAATGAAAGAAGTAC
CTCAAAATATGTTAAGTCAACTTGCAGATGGTGGTTGGCCTCAACCAATCGTTGATGCAT
ATGGCGAGAAGGGTGGTACACCATGGTTAGATCAAAAACATACAGTATTCGGTCAAATCA
TTGATGGTGAAACTACTTTAGAAGATATTGCAAATACAAAAGTGGGACCACAAGACAAAC
CACTTCATGATGTTGTAATTGAATCTATTGATGTTGAAGAATAATATCTAAACATAATTA
ACTACTAGCATTTTAAACTCGGATAAAGCTAATTTGTGAATGGATTAGTATATATTCCAA
CGAAAACAAATAAACTAATATGATGAGCAATCTCAATATATTTATCAAGAAAGCACAGTT
TTTAAATAGATGTGTATTCTAAAGATAATAGTTGAGGTTGCTTTTTATGTTTTTACAGAG
AATTGCTATTCAAATAGTTAATAAATTGAAAACAAAGTAGCTGTATATCATATTGATTTA
GATAGGAATTTGTTGCTGATTTTATTTGTAAATCCAAGTTTGTAGTATTCTTATTCATTT
ATAAAATAATATTCGTATGATTTGATGTTTTAATTAGTCCATCATTTCGATTTGTGCTAT
GATAATAGTGTTAAGTAAACGAAATAAGGGGTTATTAAGTTGAATAACTACAAAATTGGC
CAACATATCAAGGTGCGTGTAACTGGTATTCAACCTTACGGTGCGTTTGTTGAGACCCCT
AATCATACTGAAGGACTGATTCATATATCAGAAATTATGGATGACTACGTTCATAATTTG
AAGAAATTTCTATCAGAAGGCCAAATTGTTAAAGCTAAAATTTTGTCTATAGATGATGAA
GGAAAGCTCAATCTATCATTAAAGGATAATGATTACTTCAAAAATTATGAGCGTAAGAAG
GAAAAACAATCAGTATTAGATGAAATCAGAGAAACAGAAAAATATGGGTTTCAAACACTT
AAAGAACGCTTACCAATCTGGATAAAACAGTCAAAGCGAGCAATTCGAAACGACTAAAGG
AACAGATAAATCGTACCGAAAATCATACAAAGGGTCTGAAATGAAAGTTTCTTAGACTAT
AAAAGAGATTAGTATCTATTAAATTTTATTAGATACTAATCTCTTTTTGTATACGATAAC
GTAATATGATTGATTCTATTTACACGTACAAATGGTTTAAGGTGACATATGCATTATCTT
TGTTAGATAGAATCGTTGATTTGCAATGATGTATGTGGATTTGTTTTTTTAATTTATTTT
AGAAATGAGAACTACAACTTAAAGTATAAACGAATTGCAACTATATAAACAGATAATTGG
AGAATGAAAAAATTACATGTTATAGTCAACTCAATAATTTTAAGGAGGAATTAAGTAATG
AAAAGTAAATACGAACCATTGTTTGATAAAGTAGTATTACCAAATGGAGTAGAGTTGAGA
AATCGATTTGTGTTAGCCCCTTTAACACATATTTCTTCAAATGATGATGGTACTATTTCA
GATATAGAACTTCCTTATATTGAAAAGCGCTCACAAGATGTTGGTATTACAATTAATGCT
GCGAGTAATGTGAGTGATGTCGGAAAAGCATTTCCAGGACAGCCATCAATCGCGCATGAC
AGTGATATTGAAGGACTAAAACGATTAGCTACAGCAATGAAGAAAAACGGTGCCAAAGCA
CTCGTACAAATACATCATGGCGGTGCACAAGCATTGCCTGAATTAACACCTGATGGAGAC
GTCGTAGCACCAAGTCCAATTTCATTAAAAAGTTTCGGTCAGAAACAAGAACATAGTGCT
AGAGAAATGACGAATGAAGAGATTGAACAAGCAATCAAGGATTTTGGTGAAGCAACGCGA
CGTGCAATTGAAGCAGGGTTTGATGGTGTTGAAATACATGGCGCGAATCATTACTTAATT
CATCAATTTGTATCACCATACTATAATAGAAGAAATGATGTATGGGCAAATCAATATAAA
TTTCCGGTAGCTGTGATTGAAGAGGTGCTTAAAGCGAAAGAAGCGTATGGCAATAAAGAC
TTTATAGTTGGATACAGATTATCTCCAGAGGAAGCGGAGTCTCCAGGAATCACAATGGAA
ATTACAGAGGAACTCGTTAATAAAATTAGCCATATGCCAATCGACTATATTCATGTTTCA
ATGATGGATACGCATGCAACGACACGTGAAGGTAAATACGCTGGACAAGAAAGACTGCCT
TTAATTCACAAATGGATAAATGGTCGTATGCCACTTATCGGTATTGGTTCAATTTTCACA
GCTGACGAAGCTTTAGATGCAGTTGAAAATGTTGGTGTTGACTTAGTAGCCATTGGTAGA
GAGCTACTACTGGATTATCAATTTGTTGAAAAAATTAAAGATGGACGGGAAGATGAAATT
ATTAATTACTTTGATCCAGAGAGAGAAGATAATCATCACTTAACTCCTAATTTATGGCAT
CAATTTAATGAAGGATTCTATCCATTGCCACGTAAAGATAAATAAGTGTTTAACTGTTAC
CACTAATGATATTGTGTATGCAATTTGTTAGTGGTTTTCAATATTTATAAATAAAAATAT
TCTTAGTAAAATATACTTTTGATTAAGTGTAAAATTATCAATTCTTTTGCTTGTAATCAT
TTAAGTAATTATGTCATTATAAATGTAAGGGTTTTCAAAATAGACAAATTTAATGAAACT
TAGTGATTAATTCATCTTTTCGGGTGAAAAAGTATCTGCTTTGAAAACTAATGTAATTAT
TTGGATAATGTTTCATGTATAATAGTTATAAATGATGAAAAGGGGAGATATGATGACTAA
ATCTGAAAAAATTATTGAGTTAACAAATCATTACGGAGCACATAATTATTTACCATTGCC
AATTGTCATTTCAGAAGCTGAAGGGGTATGGGTTAAAGATCCTGAAGGCAATAAATATAT
GGATATGTTATCTGCATATTCCGCTGTTAACCAAGGTCATAGACATCCGAAAATTATTCA
AGCATTAAAAGATCAAGCTGATAAAGTGACTCTAGTTTCACGTGCTTTTCATAGTGATAA
CTTAGGAGAATGGTACGAAAAAATTTGTAAACTGGCAGGTAAAGATAAAGCTTTACCAAT
GAATACAGGTGCTGAAGCAGTAGAAACAGCTTTGAAAGCAGCACGACGCTGGGCATACGA
TGTTAAAGGAATTGAGCCAAATAAAGCAGAAATCATTGCATTTAATGGTAACTTCCATGG
TCGAACTATGGCGCCAGTTTCATTATCATCAGAAGCAGAATACCAACGTGGTTATGGTCC
ATTATTAGATGGGTTTAGAAAAGTTGATTTTGGTGATGTAGATGCATTGAAAGCTGCAAT
TAATGAAAATACTGCAGCAGTTTTAGTAGAACCAATTCAAGGTGAAGCGGGTATAAATAT
ACCACCAGAAGGATATTTGAAAGCAATTAGAGAATTATGTGATGAACATAATGTCTTATT
TATTGCTGACGAAATCCAAGCAGGATTAGGTCGTTCGGGTAAATTATTTGCTACGGATTG
GGATAATGTAAAACCTGATGTCTATATTTTAGGTAAAGCACTAGGTGGTGGTGTCTTCCC
AATTTCTGTTGTATTAGCAGATAAAGAAGTATTAGATGTCTTTACACCTGGCTCACATGG
TTCAACATTTGGTGGTAATCCACTTGCTTGTGCAGCATCAATTGCTGCATTAGATGTTAT
CGTTGATGAGGATTTACCAGGTCGCTCTTTAGAATTAGGAGATTATTTTAAAGAACAATT
AAAGCAAATTGATCATCCATCAATTAAAGAAGTCCGTGGACGTGGTTTGTTTATAGGTGT
GGAACTTAATGAAAGTGCTAGACCATACTGTGAAGCATTAAAAGAAGAAGGCTTATTATG
TAAAGAAACGCATGATACTGTCATTCGTTTTGCACCACCATTAATTATTACTAAGGAAGA
ATTGGACCTTGCACTTGAAAAAATAAGACATGTATTTCAATAATGTCAAAAAGTTGTAAC
AATCAGTTTGTAAGGGCTTTAAAAAGGAATACGTTATGTTACAATATGTTTGAAAGCGAA
ATCATTAGGTAAAGAAGAGGCGAAAAGGATCATGACTGAGAACAATAATTTAGTAACTTC
TACTCAAGGAATTATTAAAGAAGCATTGCATAAATTGGGATTTGACGAAGGAATGTACGA
TTTAATTAAAGAACCTTTAAGAATGTTACAAGTGCGTATCCCTGTACGAATGGATGATGG
CACTGTTAAAACATTCACAGGTTACCGTGCGCAACATAATGATGCTGTTGGACCAACAAA
AGGGGGCGTGCGTTTCCACCCAGATGTTGATGAAGAAGAAGTAAAAGCATTATCAATGTG
GATGACTTTGAAATGTGGCATTGTTAACTTACCATACGGTGGTGGTAAGGGTGGTATCGT
TTGTGATCCACGTCAAATGAGCATTCATGAAGTTGAACGTTTATCACGCGGATATGTAAG
AGCAATTTCACAATTCGTAGGTCCGAACAAAGATATTCCAGCACCAGATGTATTTACAAA
CTCACAAATTATGGCTTGGATGATGGATGAATATAGTGCATTAGATAAATTTAATTCACC
AGGTTTCATCACAGGTAAACCAATTGTATTGGGTGGTTCTCATGGACGCGACAGATCAAC
TGCACTAGGTGTAGTTATTGCAATTGAACAAGCTGCAAAACGTCGTAATATGCAAATTGA
AGGTGCCAAGGTTGTTATTCAAGGTTTCGGTAATGCCGGAAGTTTCTTAGCTAAATTCTT
ATATGATTTAGGTGCAAAAATTGTAGGTATCTCTGATGCTTACGGTGCATTACACGATCC
AAATGGCTTAGATATAGATTATTTATTAGACCGTCGTGATAGTTTTGGTACGGTAACAAA
TTTATTTGAAGAAACAATCTCAAATAAAGAATTGTTTGAATTAGATTGTGACATTTTAGT
ACCAGCGGCTATTTCAAACCAAATTACAGAAGACAATGCACATGACATTAAAGCTAGTAT
CGTGGTTGAAGCTGCTAATGGACCTACAACACCAGAAGCAACACGTATTTTAACTGAACG
TGGTATATTATTAGTTCCAGACGTATTAGCAAGTGCTGGTGGTGTAACGGTTTCTTACTT
CGAATGGGTACAAAATAATCAAGGTTATTATTGGTCTGAAGAAGAAGTTAATGAAAAGCT
ACGTGAAAAATTAGAAGCGGCATTTGATACGATTTACGAATTGTCTCAAAATCGAAAAAT
AGATATGAGACTTGCAGCATATATCATAGGTATTAAACGTACAGCAGAAGCAGCTAGATA
TCGTGGTTGGGCATAATTAATTATCATATGTGATTTAACGAGCTTGGGACAGAAAACAAA
GCCCTAAGCTCGTTAATTTTATTTTAGCAGTAGTTGACTGAACGAAAATGCGCTTGTAAC
AAGCTTTTTCAATTATAGTCAGGGGCCCCAACACAGAGAATTTCGAAAAGAAATTCTACA
GGCAATGCAAGTTGGGGTGTGGGCCCCAACACAGAAGCTGACGAAAAGTCAGCTTACAAT
AATGTGCAAGTTGGGGTGGGACGACGAAATAAATTTTGCGAAAATATCATTTCTGTCCCA
CTCCCAAAAAGACAGCAGTAGGATAATTTCAATTTAGAAATATCTTACTGCTGTTTTTTA
TAGTAATAGCTATATTTTTGTATTTATGTTTTCTAGTTTAACAATACTATTTAATGACTT
CTTTATATTTATCAGCAAAATTTGTAAAGACACCATCAACGCCGTATTTATTTAATCGTA
ACATATCAGCTTTTTCATTTACTGTATAAGGATGTACTATAAATCCTAAGTCTTTTAAAT
GATGGGTATTTTGTTCAGTTAAATCTGTATAATCAGGACCTAATCCAATCGCATAAGAGC
GTATCTCTTTTAAGCGTTGGTCGTTAAATTGTTGTAGTTCACCTTTATCAACTAATTTTA
CTAATGGCACATGCTTATTTTGACGATGAATTTTCTTTAAACTTTCGTCAGAAAATGATT
GAATCATTACATGTCCATTTTTTAATTTATTGTTATTTAAAAGGTGATGCTTTTTCAATG
AAGCTAATAATTGTTCTTCCATTCCTGGGTATACATCAGGTGACTTTGTTTCAATATAAT
AGTTTGCATTCGGACCATAACGTTCTAAAATTTCATCTAAAGTGGGTACTTTAGCATTTT
TATAACTTGCTCTTGCGTATTTTGGATATTTTTTATTAAACCAACTTCCTGCATCTAACT
GTTTTAATTCATCAAGGGTATAACCCTCAACTTTACCGTGTCCATTTGTTGTACGGTTAA
CAGTTTCATCATGCATAGCAACTAAATGGCCATCTTTGGTACGTTGTAAATCAATTTCGA
TATAAGATGCTTTTAACTCATTATGACTCTTATCATATGCTTGAAACGTATGCTCGGGTG
CATAGCCACTTGCGCCACGATGTGCGATAGTAGTGAATCGCTCATTCGTTAAATTTGTAT
GCCATTGAATAGCCTGAGGTTTATTTGCAATTTGATTTGTTTGTTCAGCGCCAGCAGTAG
GTACTGATAAAAATCCCATAGTAAAAACAGCAGAAGCAGCCATAAATTTAGTGAAGCTTT
TCGAAGAGTTAGTCATAGTCTTTATCCTTTCATCTCTTTATTTGTAGTCTAACAATTTTA
AAATACTACAAAAACCTGCTTGTGAAAACGCTTTACACATTTCTTTTACAATTTATAACA
TTTCTGTAATATAAATTTAAAAGAATTATCAAACATTTTAGGAATCTTAAAAATGTGATG
TTCAATAAGACGAAAAGAGCATTAAAATACCCACAATGTAATTTTCATAGACATTGTGGG
TAGGTAGATTAACGTATTTATTGTGATAGTAATTGTTTAGCAACATCAAGTTGTTGTTTG
ACCGATGATTGACCCGTTGACCCGTAACTTTGACGTCGTTTCAAGCAATTTTCAGGCTGC
AAATAATCGTAAATATCGGCATCGATACTAGAATGATGTTGTTGATATGTTGCTAAAGGA
ACATCTAATAAATAATGACCTTGTTGTATACATTCTAAGACGATTTTTCCTACAATTTCA
TGTGCAGTTCTAAATGGAATATTTTTAGTTACTAAATAATCTGCTAGTTCCGTTGCATTT
GAAAAATCTTCTTTAACAGTTTGATTGAGTCGTTCTTTATTAATTGTCATCGTTTGAATC
ATACCTTCAAAGATACGTAAAGAACCTTTAATTGTATGAACTGCATCGAATAAACCTTCT
TTATCTTCCTGCATATCTTTGTTATATGCAAGAGGTAATCCTTTTAAAGTCATAAGCATG
CTCATTAAATGACCAGTCGTTCGGCCAACTTTACCTCTAATTAATTCTGCCATATCAGGA
TTTTTCTTTTGTGGCATAATAGATGAGCCAGTTGAAAATGCATCTGATAATGTAATGAAT
TTAGCTTCGTCTGTGGACCAGAAAATAATTTCCTCTGCAAAGCGTGATAAGTGAACCATC
GTTAAAGAAATATTATGCAATGTTTCAATAATATAGTCTCTGTCACTAACAGCATCTAGG
CTATTCTCATAGAGACTGCCAAAGTTCAACAATGCTGTTGTCTCGTGTCTATCGATAGGG
TATGTGGTACCACTTAAGGCTGCTGCACCTAAAGGATTAATATCGATTCGTTTTAAACTA
TCTTCAAATCGTTGTTGGTCTCGTTGTAACATCCAAAAATAAGTCATAATATGATGTGCA
AATGAAATTGGCTGTGCACGCTGTAAATGAGTATAACCAGGCATAATTGTATCAACATTA
TTGGAAGCGATGTCTACAATTACACTTTGTAACGACTTAATTAATGCGATGATATCTTGC
ACTTGTTTCTTAGTGTACAAGTGCATGTCTGTTGCAACTTGATCGTTTCTACTGCGTCCA
GTATGCAACTTACCACCAGCGTCACCAATACGTTTAATTAATTCATGTTCAATATTTAAA
TGAATATCTTCTAATGATGCACTAAATTGAATTTGATCTTGATGATAATCATGTTGAATA
GATTTTAGTCCTTGTATAATTTGTTCGCTGTCTTGTTGACTAATAATGCCTTGATTCGCA
AGCATAGTTGCATGCGCAATGCTGCCTTCAATATCTTGATCTATGAGCGTTTGATCAAAA
GTAATGGATGCGTTAAAGTCATCAACCCACTCTTCAGGTTGTACTTCAAATCTACCGCCC
CAAGCTTTATTGCTCATTGCTATAGCCTCCATGTAACATCGCATTTACTTGAGTAGGTAA
ACCATAGATGTCGATAAAGCCAACAGCAGCGTCTTGATTAAATGCATCTTCTTTTGTATA
AGTTGCTAATTTTTCATCATATAATGTGTAAGGTGATTTTCTACCATTCACGATAGCATT
ACCTTTGAATAATTTAATTCTGACATCACCACTTACGTATTGCTGAGTACTATCAATGAA
TAATTTCAAGCTATCAGTTAAAGGTGAGAACCAAAGTCCATTGTATAGTTGTTCAGCAAA
TTGCTTCTCAATGATTGGTTTAAAGTGTGCAACATCTTTCGTTAACGTAATCGTTTCTAA
TGCTTTATGTGCTTTTAAAATAACTTCTGCAGCAGGTGCTTCATAAATTTCTCTTGATTT
GATACCTACAAGTCTATTTTCTACATGGTCAATTCTTCCGATACCATGCTTACCAGCTAA
TGCATTCAACGTTAAAATTAAATCGTCTAATTCATATGTTTTGCCATCAATTTGAACTGG
GATACCTTTATCAAACGTTAAAATGATTTCATCAGCAGTATCTGGTGTTTCTTCTAAAGC
ATTTGTTAGATCGAACGCATCCTCTGGTGGCGCAGCATAAGGATCTTCTAAAATACCACA
TTCATTCGCTCTGCCCCATAGGTTTTGATCGATAGAATAAGGTGAATCATGATTGATTGA
TACAGGGATATTATGTTTAATTGCATAATCAATTTCTTCTTCACGGCTCCATGCCCACTC
ACGCACAGGTGCGAATGCTTTCAAAGATGGGTTTAATGCTTTAATGGCAACTTCGAAACG
TACTTGGTCATTCCCTTTACCAGTACAACCATGTGCAATACCTACTGAATTTGTTTTCTC
AGCAATCTCTACTAATTTTTTAGCGATTAATGGTCTTGATAAAGCAGAAACTAATGGATA
TGCATTTTCATACATTAAATTTCCTTTGATTGCATAACTTACATACTCATCACTAAATTC
TTTTGTGGCATCAATAATATGACATTCAACAGCTCCCATATCTAAAGCTTTTTTATAAAC
GATGTCTAAATCTTTACCTTCACCAACATCTAGGCAACAAGCTACAACGTCGTATCCTTT
GTCGATAAGCCATTGAACGGCCACACTTGTATCTAGTCCTCCTGAATATGCTAAAACAAT
TTTCTCTTTCATAAAATTCACCTCATTGTAGTTATCTGAATATTTCGTATGAACACATGA
TAGCAAACTTTTAATGAAAATAAAACCATTATTTTACATATTTATTCATAAAATACGATA
GAGGTAGTTAGAGTTGTAAGTATAAATGCTTATTTATCAATATTTAAAAGTGTTTTAAAA
AACATGCAAATTGTATAAAAAATGTTTGGGTGTTTGACGCCAGTTTGAAATGTTTGTTGA
AAAATAGGTGTGAAACGTCACATAAATATCAATTTTATTGATTAAGTACAAACTTGTGAA
TTGAATCGCAAACGTAAACTTAGTAAAATTAAGATATTAAATGAAACAGGAGGCTTTTAT
AGATGACTCATATTCAATTAGATTTTAGTAAAACGTTAGAATTTTTCGGTGAACACGAAT
TAAAACAACAACAAGAAATTGTTAAATCAATTCACAAAACAATTCATGAAGGTACTGGTG
CAGGTAGTGACTTCTTAGGCTGGGTTGATTTACCAGTTGATTACGACAAAGAAGAATTTT
CAAGAATTGTTGAAGCATCAAAACGCATTAAAGAAAATTCTGATGTTTTAGTAGTCATCG
GTATTGGTGGTTCTTACTTAGGTGCACGTGCAGCAATCGAAATGTTAACGTCATCATTTA
GAAACAGCAATGAATACCCTGAAATTGTATTTGTTGGTAATCACTTATCATCAACATACA
CTAAAGAGTTAGTTGATTATTTAGCAGACAAAGATTTCTCTGTAAACGTTATTTCTAAAT
CTGGTACAACTACAGAACCAGCAGTTGCATTTAGATTGTTCAAACAATTAGTTGAAGAAA
GATACGGTAAAGAAGAAGCACAAAAACGTATATTTGCAACAACGGATAAAGAAAAAGGTG
CTTTAAAACAGTTGGCTACAAACGAAGGTTATGAAACGTTCATCGTACCTGATGATGTAG
GTGGAAGATATTCTGTTTTAACAGCAGTAGGATTATTACCAATTGCAACAGCTGGAATTA
ACATCGAAGCTATGATGATTGGTGCTGCAAAAGCACGTGAAGAATTATCTTCAGATAAAT
TAGAAGAAAACATTGCATACCAATATGCGACAATTCGAAACATTTTATATGCAAAAGGTT
ATACAACAGAAATGTTGATTAACTATGAACCATCTATGCAATACTTTAATGAATGGTGGA
AACAATTATTTGGTGAATCAGAAGGTAAAGACTTCAAAGGTATCTATCCTTCAAGTGCCA
ACTACACAACTGATTTACATTCTTTAGGTCAATATGTACAAGAAGGCCGTCGTTTCTTAT
TCGAAACAGTTGTAAAAGTAAATCATCCTAAATATGATATTACTATTGAAAAAGATAGTG
ATGATCTAGACGGATTAAATTATTTAGCTGGTAAAACAATCGACGAAGTTAACACAAAAG
CATTCGAAGGTACATTATTAGCGCATACTGATGGTGGTGTTCCTAACATGGTAGTGAACA
TTCCACAATTAGATGAAGAAACTTTCGGTTATGTCGTATACTTCTTCGAACTTGCTTGTG
CAATGAGTGGATACCAATTAGGCGTAAATCCATTTAACCAACCTGGTGTAGAAGCATATA
AACAAAATATGTTCGCATTATTAGGTAAACCTGGTTTTGAAGACTTGAAAAAAGAATTAG
AAGATCGTTTATAAAATATATTACTTCAATGATTAGTAAAGTTTGAAAAGATAGAACTAG
ATGTTAACTATTTAAAGCATATTTCCGAGGTTGTCATTACAAATGTAAAAATGTAATGAC
AACCTCGTTTTTATTTATATGCAAGAACTAGGTTACTAGCTAATGTGACAAGATGTTAAG
AGAAAATTAAAGATAAAATAATATCTGCCATACAATAATATTGTTATACTACTAGAGACT
GATTTATTAGCATGATTACATGTTAATGTTTCTTTACTTAGTAATTAACTTTATAATGTA
AGAATAATTATCTTCAGCCAAAGAAAGGGATTGATGATTTGTCGTTTCATCAAGTAGAAG
AATGGTTTGAGATATTTCGACAGTTTGGTTATTTACCTGGATTCATATTGTTATATATAA
GAGCGATTATTCCAGTATTTCCATTAGCACTCTATATTTTAATTAATATTCAAGCCTATG
GACCTATTTTAGGTATATTGATTAGTTGGCTTGGATTAATTTCTGGAACATTTACAGTCT
ATTTGATCTGTAAACGATTGGTGAACACTGAAAGGATGCAGCGAATTAAACAACGTACTG
CTGTTCAACGCTTGATTAGTTTTATTGATCGCCAAGGATTAATCCCATTGTTTATTTTAC
TTTGTTTTCCTTTTACGCCAAATACATTAATAAATTTTGTAGCGAGTCTATCTCATATTA
GACCTAAATATTATTTCATTGTTTTGGCATCATCAAAGTTAGTTTCAACAATTATTTTAG
GTTATTTAGGAAAGGAAATTACTACAATTTTAACGCATCCTTTAAGAGGGATATTAATGT
TAGTTGTGTTGATTGTATTTTGGATTGTTGGAAAAAAGTTAGAACAGCATTTTATGGGGT
CGAAAAAGGAGTGACATCGTGAAAAAAGTTGTAAAATATTTGATTTCATTGATACTTGCT
ATTATCATTGTACTGTTCGTACAAACTTTTGTAATAGTTGGTCATGTCATTCCGAATAAT
GATATGTCACCAACCCTTAACAAAGGGGATCGTGTTATTGTAAATAAAATTAAAGTTACA
TTTAATCAATTGAATAATGGTGATATCATTACATATAGGCGTGGTAACGATATATATACT
AGTCGAATTATTGCCAAACCTGGTCAATCAATGGCGTTTCGTCAGGGACAATTATACCGT
GATGACCGACCGGTTGACGCATCTTATGCCAAGAACAGAAAAATTAAAGATTTTAGTTTG
CGCAATTTTAAAGAATTAGATGGAGATATTATACCGCCTAACAATTTTGTTGTGCTAAAT
GATCATGATAACAATCAGCATGATTCTAGACAATTTGGTTTAATTGATAAAAAGGATATT
ATTGGTAATATAAGTTTGAGATACTATCCTTTTTCAAAATGGACGATTCAGTTCAAATCT
TAAAAAGAGGTGTCAAAATTGAAAAAAGAATTATTGGAATGGATTATTTCAATTGCAGTC
GCTTTTGTCATTTTATTTATAGTAGGTAAATTTATTGTTACACCATATACAATTAAAGGT
GAATCAATGGATCCAACTTTGAAAGATGGCGAGCGAGTAGCTGTAAACATTATTGGATAT
AAAACAGGTGGTTTGGAAAAAGGTAATGTAGTTGTCTTCCATGCTAACAAAAATGATGAC
TATGTTAAACGTGTCATCGGTGTTCCTGGCGATAAAGTAGAATATAAAAATGATACATTA
TATGTCAATGGCAAAAAACAAGATGAACCATATTTAAACTACAATTTAAAACATAAACAA
GGTGATTACATTACTGGGACTTTCCAAGTTAAAGATTTACCGAATGCGAATCCTAAATCA
AATGTCATTCCAAAAGGTAAATATTTAGTTCTTGGAGATAATCGTGAAGTAAGTAAAGAT
AGCCGTGCGTTCGGCCTTATTGATGAAGACCAAATAGTTGGTAAAGTTTCATTTAGATTC
TGGCCATTTAGTGAATTTAAATATAATTTCAATCCTGAAAATACTAAAAATTAATATGAA
ACAAATACAACATCGTTTGTCGGTTTTAATACTGATAAACGATGTTTTATTTTGTTAGTA
CCACAATAAAAGCTACGTTCGAAATGAACTTATAATAAATCAATCACAATCACTTTGTGT
TAAAATATGTGTCAAAGGAAGTGAGGGTTTGTCATGACATTACATGCTTATTTAGGTAGA
GCGGGAACAGGTAAGTCTACGAAAATGTTGACCGAAATAAAACAAAAAATGAAAGCAGAT
CCGCTTGGAGATCCAATCATTTTAATTGCGCCAACTCAAAGTACATTTCAATTAGAACAA
GCCTTTGTCAATGATCCGGAATTAAATGGTAGTTTAAGAACAGAAGTGTTGCATTTTGAA
CGATTAAGCCATCGTATTTTCCAAGAAGTTGGTAGTTATAGCGAACAAAAGTTATCTAAA
GCTGCAACGGAAATGATGATTTATAACATTGTTCAAGAACAACAAAAGTATTTAAAACTT
TATCAATCACAAGCAAAATATTATGGGTTTAGTGAAAAATTAACAGAACAAATTCAAGAT
TTTAAAAAATATGCAGTAACGCCTGAACATTTAGAAAGCTTTATTGCTGATAAAAATATG
CAAACTCGAACTAAAAATAAGTTAGAGGATATTGCTTTAATATACCGAGAGTTCGAACAA
CGCATTCAAAACGAGTTTATTACGGGTGAGGATGCATTACAATATTTTATTGATTGTATG
CCGAAATCAGAGTGGCTAAAACGTGCTGATATATATATTGATGGTTTTCACAACTTTTCA
ACGATTGAGTATTTAATAATCAAAGGATTAATTAAATATGCGAAGAGTGTCACAATTATA
TTGACGACAGATGGTAACCACGATCAATTCAGTTTATTTAGAAAACCATCGGAAGTGTTA
CGACATATTGAAGAAATAGCAAATGAACTCAATATTTCTATTGAACGTCAATATTTCAAC
CAATTATATCGCTTTAATAATCAAGATTTAAAGCATCTTGAACAAGAATTTGATGCGCTT
CAAATCAATCGAGTGGCATGTCAAGGTCATATCAATATTTTAGAATCTGCGACTATGAGA
GAGGAAATAAATGAAATTGCACGACGTATCATCGTTGATATTCGTGATAAGCAATTACGA
TATCAAGATATTGCTATTTTATATCGTGACGAGTCTTATGCTTATTTATTTGATTCCATA
TTACCGCTTTATAATATTCCTTATAACATTGATACAAAGCGTTCGATGACACATCATCCG
GTCATGGAAATGATTCGTTCATTGATTGAAGTTATTCAATCTAATTGGCAAGTTAATCCA
ATGCTACGCTTATTGAAGACTGATGTGTTAACGACATCATATCTAAAAAGTGCATACTTA
GTTGATTTACTTGAAAATTTTGTACTTGAACGTGGTATATACGGTAAACGTTGGTTAGAT
GATGAGCTATTTAATGTCGAACATTTTAGCAAAATGGGGCGTAAAGCGCATAAACTGACC
GAAGATGAACGTAACACATTTGAACAAGTCGTTAAGTTAAAGAAAGATGTCATTGATAAA
ATTTTACATTTTGAAAAGCAAATGTCACAAGCGGAAACTGTAAAAGACTTTGCAACTGCT
TTTTATGAAAGTATGGAATATTTTGAACTGCCAAATCAATTGATGACAGAGCGAGATGAA
CTTGATTTAAATGGTAATCATGAAAAGGCAGAAGAAATTGATCAAATATGGAATGGCTTA
ATTCAAATCCTTGATGACTTAGTTCTAGTATTTGGCGATGAACCAATGTCGATGGATCGT
TTCTTAGAAGTATTTGATATTGGTTTAGAACAATTAGAATTTGTTATGATTCCGCAAACA
TTGGACCAAGTTAGTATTGGTACGATGGATTTGGCTAAAGTCGACAATAAGCAACATGTT
TACTTAGTTGGAATGAATGATGGTACGATGCCACAACCAGTAACTGCGTCAAGCTTGATT
ACAGATGAAGAAAAGAAATACTTTGAACAGCAGGCTAATGTCGAGTTAAGTCCAACATCA
GATATTTTACAGATGGATGAAGCATTTGTTTGTTATGTTGCTATGACTAGAGCTAAGGGA
AATGTTACATTTTCTTATAGTCTAATGGGATCAAGTGGTGATGATAAGGAAATCAGCCCA
TTTTTAAATCAAATTCAATCATTGTTCAACCAATTGGAAATTACTAACATTTCTCAATAC
CATGAAGTTAACCCATTGTCACTAATGCAACATGCTAAGCAAACCAAAATTACATTATTT
GAAGCATTGCGTGCTTGGTTAGATGATGAAATTGTGGCTGATAGTTGGTTAGATGCTTAT
CAAGTAATTAGAGATAGCGATCATTTAAATCAAGGTTTAGATTATTTAATGTCAGCATTA
ACGTTTGACAATGAAACTGTAAAATTAGGTGAAACGTTGTCTAAAGATTTATATGGTAAG
GAAATCAATGCCAGTGTATCTCGATTTGAAGGTTATCAACAATGCCCATTTAAACACTAT
GCCTCACATGGTCTGAAACTAAATGAGCGAACGAAGTATGAACTTCAAAACTTTGATTTA
GGCGATATTTTCCATTCCGTTTTAAAATATATATCTGAACGTATTAATGGCGATTTTAAA
CAATTAGACCTGAAAAAAATAAGACAATTAACGAATGAAGCATTGGAAGAAATTTTACCT
AAAGTTCAGTTTAATTTATTAAATTCTTCAGCTTACTATCGTTATTTATCAAGACGCATT
GGCGCTATTGTAGAAACAACACTAAGCGCATTAAAATATCAAGGCACGTATTCAAAGTTT
ATGCCAAAACATTTTGAGACAAGTTTTAGAAGGAAACCAAGAACAAATGACGAATTAATT
GCACAAACATTAACGACAACTCAAGGTATTCCAATTAATATTAGAGGGCAAATTGACCGT
ATCGATACGTATACAAAGAATGATACAAGTTTTGTTAATATCATTGACTATAAATCCTCT
GAAGGTAGTGCGACACTTGATTTAACGAAAGTATATTATGGTATGCAAATGCAAATGATG
ACATATATGGATATCGTTTTACAAAATAAACAACGCCTTGGATTAACAGATATTGTGAAA
CCAGGTGGTTTATTATACTTCCATGTACATGAACCTAGAATTAAATTTAAATCTTGGGCA
GATATTGATGAAGATAAATTAGAACAAGATTTAATTAAAAAGTTTAAGCTGAGTGGTTTA
GTGAATGCAGACCAAACTGTTATTGATGCATTGGATATTCGTTTAGAACCTAAATTCACT
TCAGATATTGTACCAGTCGGTTTGAATAAAGATGGTTCTTTGAGTAAACGAGGCAGCCAA
GTTGCAGATGAAGCAACGATTTATAAATTCATCCAACATAATAAAGAGAATTTTATAGAA
ACAGCTTCAAATATTATGGATGGGCATACTGAAGTTGCACCATTAAAGTACAAACAAAAA
TTGCCATGTGCTTTTTGTAGTTATCAATCGGTATGTCATGTAGATGGCATGATTGATAGT
AAGCGATATCGAACTGTAGATGAAACAATAAATCCAATTGAAGCAATTCAAAATATTAAC
ATTGATGATGAATTTGGGGGTGAGCAATAGATGACAATTCCAGAGAAACCACAAGGCGTG
ATTTGGACTGACGCGCAATGGCAAAGTATTTACGCAACTGGACAAGATGTACTTGTTGCA
GCCGCGGCAGGTTCAGGTAAAACAGCTGTACTAGTTGAGCGCATTATCCAAAAGATTTTA
CGTGATGGCATTGATGTCGATCGACTTTTAGTCGTAACGTTTACAAACTTAAGTGCACGT
GAAATGAAGCATCGTGTAGACCAACGTATTCAAGAGGCATCGATTGCTGATCCTGCAAAT
GCACACTTGAAAAACCAACGCATCAAAATTCATCAAGCACAAATATCTACACTTCATAGT
TTTTGCTTGAAATTAATTCAACAGCATTATGATGTATTAAATATTGACCCGAACTTTAGA
ACAAGCAGTGAAGCTGAAAATATTTTATTATTAGAACAAACGATAGATGAAGTCATAGAA
CAACATTACGATATCCTTGATCCTGCTTTTATTGAATTAACAGAGCAATTGTCTTCAGAT
AGAAGTGATGATCAGTTTCGAATGATTATTAAACAATTGTATTTCTTTAGCGTTGCCAAT
CCAGATCCTACAAATTGGTTGGATCAATTGGTGACACCATACGAAGAAGAAGCACAACAA
GCGCAACTTATTCAACTACTAACAGACTTATCTAAAGTATTTATCACAGCTGCCTATGAT
GCTTTAAATAAGGCGTATGATTTGTTTAGTATGATGGATGGCGTCGATAAACATTTAGCT
GTTATTGAAGATGAACGACGTTTAATGGGGCGTGTTTTAGAAGGTGGCTTTATTGATATA
TCTTATTTAACTGGTCACGAATTTGGCGCGCGTTTGCCTAATGTAACAGCGAAAATTAAA
GAAGCAAATGAAATGATGGTCGATGCCTTAGAAGATGCTAAACTTCAGTATAAAAAATAT
AAATCATTAATTGATAAAGTGAAAAGTGATTACTTTTCAAGAGAAGCTGATTATTTGAAA
GCTGATATGCAACAATTGGCGCCACGAGTAAAGTACCTTGCGCGTATTGTGAAAGATGTT
ATGTCAGAATTCAATCGAAAAAAGCGTAGCAAAAATATTTTGGATTTTTCTGATTATGAA
CATTTTGCATTACAAATTTTAACTAATGAGGATGGTTCGCCTTCAGAAATTGCCGAATCA
TACCGTCAACACTTCCAAGAAATATTGGTCGATGAGTATCAAGATACGAACCGAGTTCAA
GAGAAAATATTATCTTGTATCAAAACGGGTGATGAACATAATGGTAATTTATTTATGGTT
GGAGATGTTAAGCAATCCATTTATAAATTTAGACAAGCTGATCCAAGTTTATTTATTGAA
AAGTATCAACGCTTTACTATAGATGGAGATGGCACTGGACGTCGAATTGATTTGTCGCAA
AACTTCCGTTCTCGAAAAGAAGTACTGTCAACGACAAACTATATATTCAAACATATGATG
GATGAACAAGTCGGTGAAGTAAAATATGATGAAGCGGCACAGTTGTATTATGGTGCACCA
TATGATGAATCGGACCATCCAGTAAACTTAAAAGTGCTTGTTGAAGCGGATCAAGAACAT
AGTGATTTAACTGGTAGTGAACAAGAAGCGCATTTTATAGTAGAACAAGTTAAAGATATC
TTAGAACATCAAAAAGTTTATGATATGAAAACAGGAAGCTATAGAAGTGCGACATACAAG
GATATCGTTATTCTAGAACGCAGCTTTGGACAAGCTCGCAATTTACAACAAGCCTTTAAA
AATGAAGATATTCCATTCCATGTGAATAGTCGTGAAGGTTACTTTGAACAAACAGAAGTC
CGCTTAGTATTATCATTTTTAAGAGCGATAGATAATCCATTACAAGATATTTATTTAGTT
GGGTTAATGCGCTCCGTTATATATCAGTTCAAAGAAGACGAATTAGCTCAAATTAGAATA
TTGAGTCCAAATGATGACTACTTCTATCAATCGATTGTAAATTACATTAATGACGAAGCA
GCAGATGCTATTTTAGTTGATAAATTAAAAATGTTTTTATCAGATATTCAAAGTTACCAA
CAATATAGTAAAGATCATCCGGTGTATCAGTTAATTGATAAATTTTATAATGATCATTAT
GTTATTCAATACTTTAGTGGACTTATTGGTGGACGTGGACGACGTGCAAATCTTTATGGT
TTATTTAATAAAGCTATCGAGTTTGAGAATTCAAGTTTTAGAGGTTTATATCAATTTATT
CGTTTTATCGATGAATTGATTGAAAGAGGCAAAGATTTTGGTGAGGAAAACGTAGTTGGT
CCAAACGATAATGTCGTTAGAATGATGACAATTCATAGTAGTAAAGGTCTAGAGTTTCCG
TTTGTCATTTATTCTGGATTGTCAAAAGATTTTAATAAACGTGATTTGAAACAACCAGTT
ATTTTAAATCAGCAATTTGGTCTCGGAATGGATTATTTTGATGTGGATAAAGAAATGGCA
TTTCCATCTTTAGCTTCGGTTGCATATAGAGCTGTTGCCGAAAAAGAACTTGTGTCAGAA
GAAATGCGATTAGTCTATGTAGCATTAACAAGAGCGAAAGAACAACTTTATTTAATTGGT
AGAGTGAAAAATGATAAATCGTTACTAGAACTAGAGCAATTGTCTATTTCTGGTGAGCAC
ATTGCTGTCAATGAACGATTAACTTCACCAAATCCGTTCCATCTTATTTATAGTATTTTA
TCTAAACATCAATCTGCGTCAATTCCAGATGATTTAAAATTTGAAAAAGATATAGCACAA
ATTGAAGATAGTAGTCGTCCGAATGTAAATATTTCAATTATATACTTTGAAGATGTGTCT
ACAGAAACCATTTTAGATAATGATGAATATCGTTCGGTTAATCAATTAGAAACTATGCAA
AATGGTAATGAAGATGTTAAAGCACAAATTAAACACCAACTTGATTATCAATATCCATAT
GTAAATGATACTAAAAAGCCCTCAAAACAATCTGTTTCTGAATTGAAAAGACAATATGAA
ACAGAAGAAAGTGGCACAAGTTACGAACGAGTAAGGCAATATCGTATCGGGTTTTCAACG
TATGAACGACCTAAATTTCTAAGTGAACAAGGTAAACGAAAAGCAAATGAAATTGGTACG
TTAATGCATACAGTGATGCAACATTTACCATTCAAAAAAGAACGCATATCTGAAGTTGAG
TTACATCAGTATATCGATGGATTAATCGATAAACATATTATCGAAGCAGATGCGAAAAAA
GATATCCGTATGGATGAAATAATGACATTTATCAATAGTGAGTTATATTCGATTATTGCT
GAAGCAGAGCAAGTTTATCGTGAATTACCGTTTGTAGTTAACCAAGCATTAGTTGACCAA
TTGCCACAAGGAGACGAAGACGTCTCAATTATTCAAGGTATGATTGACTTAATCTTTGTT
AAAGATGGTGTGCATTATTTTGTAGACTATAAAACCGATGCATTTAATCGTCGCCGTGGG
ATGACAGATGAAGAAATTGGCACACAATTAAAAAATAAATATAAGATACAGATGAAATAT
TATCAAAATACGCTTCAAACGATTCTTAATAAAGAAGTTAAAGGTTATTTATACTTCTTC
AAATTTGGTACATTGCAACTATAGTATTTTGATTTTCAAAAGAATAAAAAATAATTTCGA
TTAAGTGCAAAGTCCTTGTAGCAGAATGAACACAACTCATTTTCAAAATTGTCTTACTTA
TTTATTTGTTATTTGATAACGAAAAAAGTTATAATGTGAATTAAGATAAAGATGAGGAGT
TGAGAATGAATGAAATTCTTATCATTCAAGTATAATGACAAAACTTCATATGGCGTTAAA
GTAAAACGCGAAGATGCTGTATGGGATTTAACACAAGTATTTGCTGACTTTGCAGAAGGA
GATTTCCATCCTAAAACATTGTTATCTGGTTTACAACAAAATCATACTTTAGATTTTCAA
GAACAAGTACGTAAAGCAGTTGTAGCAGCAGAAGATAGCGGCAAAGCTGAAGACTATAAA
ATTTCATTTAATGACATTGAATTCTTACCACCAGTAACACCTCCGAATAATGTGATTGCT
TTTGGTAGAAATTACAAAGATCATGCGAACGAATTAAATCATGAAGTGGAAAAATTATAT
GTATTTACAAAAGCAGCGTCATCTTTAACTGGAGATAATGCAACAATTCCAAATCATAAA
GATATTACTGATCAATTAGATTATGAAGGTGAATTAGGTATTGTTATTGGTAAGTCTGGT
GAAAAGATTCCAAAAGCATTAGCTTTAGATTATGTTTACGGCTATACAATTATTAACGAT
ATCACTGATCGCAAAGCACAAAGTGAACAAGATCAAGCATTTTTATCAAAAAGTTTAACT
GGCGGTTGCCCAATGGGTCCTTATATCGTTACTAAAGACGAACTACCATTACCTGAAAAT
GTAAATATTGTTACAAAAGTTAACAATGAAATTAGACAAGATGGTAACACTGGCGAAATG
ATTCTTAAAATTGATGAATTAATAGAAGAAATTTCAAAATATGTTGCACTACATCCGGGA
GATATTATTGCAACTGGTACACCAGCAGGCGTTGGTGCAGGTATGCAACCACCTAAATTC
TTACAACCAGGTGATGAAGTTAAAGTGACTATTGATAATATTGGAACGCTGACAACTTAT
ATCGCTAAATAATTATCATTTAAAAAGCTAACCAGTCTTTATATAGATTGGTTAGTTTTT
TCTTGCTTTTCTTAAAAGGTGTTAAAGATCATTGTTTATAATGTTACCATTTTGAGACGA
AAGTGAAATATTGATATTAAGAAGTAGTTGATTATTATACAGTAGATGCACAGTATTCTA
ATAAGTAATAAAATGTCATGTTCTTCCTCTAAAATATAGAAGTGTGGTAAAATATATATT
TGTGTATGAACAAATAATGATTAAATTATAAGAAAGTGGGTATTTATCCCACGAAGTTTT
AATTTAATAACTAAAATTATTAAAGTGGGGGAATTAATATGTTACATTTACATATTTTAA
GTTGGGTATTAGCAATCATTTTATTTATCGCTACATACTTAAATATTTCAAAAAATCAAG
GTGGTACGCCATATTTCAAACCATTACATATGGTACTACGATTATTTATGCTGTTGACGT
TAATTTCAGGATTTTGGATATTAATTCAGTCATTTATGAATGGCGGGGCAAATCATATGT
TGCTTACATTGAAAATGCTGTGTGGTGTTGCAGTAGTTGGATTGATGGAAGTGTCGATTG
CTAAAAGAAAGAGACATGAACAAAGTCACACAATGTTTTGGATAACAATTGCATTAATTA
TCATCACAATGGTATTAGGTGTCATTCTACCGTTAGGACCTTTATCAAAATTATTCGGTA
TTGGCTAATTGATAAGACATATAGTATATGACATAAGGCATGGACAATTATTAGTCCAAG
ACCTTATGTCTTTTTTGATTCTAAAAATGTTTAAACATAAAAAATGGACTGGGACATTAA
GTTCTTAGGCAATGTAAAAAAGCTGATTTCTATTAATTATTTGATAGAAATCAGCTTTTT
TTAAATGTATTTGATAATATACAGCTCGTCGAGCTACTATTTTCCTTATATTAAGTGCCA
TTAATACAAAACCTAGCTCTCGTTTAACTTTATTTATTCCTCGAACTGACATTCGAGTGA
AACCCAAAATAGCCTTCATAAATCCAAAAACAGGCTCTACATCAATTTTTCTTTGAC
>ST140_ERR1764920_k141_125 flag=1 multi=1.0000 len=347
TTATATCAAGGTGGAAAAGCAACAGGAAAAACGGCAACATTAAATGAATCTAATAACTGG
ACCCATACGTGGACAGGATTAGATGAAAAAGCAAAAGGACAACAAGTAAAATACACAGTC
GATGAATTAACAAAAGTTAAAGGCTATACAACACATGTAGATAACAATGATATAGGTAAC
TTGATTGTGACGAATAAATATACGCCAGAAACAACATCAATTAGTGGTGAAAAAGTATGG
GATGACAAAGACAATCAAGATGGTAAGAGACCAGAAAAAGTCAGTGTGAATTTATTGGCT
AACGGAGAGAAAGTAAAAACGTTAGACGTGACATCTGAAACAAACTG
>ST140_ERR1764920_k141_36 flag=1 multi=90.9269 len=54349
AGTGTAAGATGGTTATAGCTCATGTTGGCACTCCTTGTATGTGTTTTTGTGGTTATTAAC
ATCTTACAACAAAGTGCCAATTATGGGCATTTTTTATGAATTTTTATAGGTGTTGCACTT
AATATTACAATCCGTCATTAATTAAAATTTATTTTTAAAAACAAGTAAACAATTTACATA
CTTATAATTTTTGAAACTTTTAGATTTGTGTTATATTGATTTTGTAAGATACTTTAACTC
ACAAAGGAGAGAGATTATATGAAATTAAAATCATTTATAACTGTAACTTTGGCACTGGGC
ATGATCGCAACGACTGGCGCTACTGTGGCAGGTAATGAGGTATCTGCAGCAGAAAAGGAC
AAACTACCGGCAACTCAAAAAGCTAAAGAAATGCAAAATGTTCCATATACAATTGCAGTA
GATGGCATTATGGCTTTCAATCAATCTTACTTAAATTTACCAAAAGATAGCCAATTATCA
TATTTAGATTTAGGAAATAAAGTTAAAGCTTTGTTATATGATGAACGCGGTGTAACACCT
GAGAAGATTCGAAATGCAAAATCTGCCGTTTACACGATTACTTGGAAAGATGGTAGTAAA
AAAGAAGTGGATCTTAAGAAAGATAGCTACACAGCAAACTTGTTTGATTCAAATTCAATT
AAACAAATTGATATTAATGTAAAAACTAAATAAACACTTAAAATTATCAAATTCAACATG
AAGCATTTAATTTTACAGTGATGATTATAAAATAATTGCCTTGATACAAAGATTACTCGT
AAATGACATCTTTGTATTAAGGCTTTTTCTAAATTTAAAAGTGATGGGTTAGAGGTCATT
GAGCTTTAAAATATTCAAAATACAAAACATTAATGGCCAAAAATAAAAGCCGCCTTTATC
TGGGCAGCTTCAATAATAAGAAAGACATATTTCATTTTATACTAAATAGTTATTGTGATG
AATCTTTCGGCGGTTTAATTACTGCAGCAAAAATTGCTGTGAAAATCGTGAACAATACTG
CCATGATAATTGGATTCACTACATTTAAGCTGTCTCCACCTACTAGGCTATTAAGTACAA
AGTTAACCATTTGCATTAATAATAATGCCCAAAAGAATGTTACGAGGTGTTTCATGTCAT
TCTACCTCCACTTTAATTATATATATTTTATTTTAAGTGAAAGTTAGAAATTTGTATAGT
AACATCTCATATATTTTGACCATATTATACAGTTTAAATAAATGATTTTATCTGAATGGC
TATTCTAATTTAAGCGCATTAAAACCAATTTCATACTGAAATTTGACGATAATAAAGCAT
TAAAATTTTATTAACTAGTCAATATTCCTACCTCTGACTTGAGTTTAAAAAGTAATCTAT
GTTAAATTAATACCTGGTATTAAAAATTTTATTAAGAAGGTGTTCAACTATGAACGTGGG
TATTAAAGGTTTTGGTGCATATGCACCAGAAAAGATTATTGACAATGCCTATTTTGAGCA
ATTTTTAGATACATCTGATGAATGGATTTCTAAGATGACTGGAATTAAAGAAAGACATTG
GGCAGATGACGATCAAGATACTTCAGATTTAGCATATGAAGCAAGTGTAAAAGCAATCGC
TGACGCTGGTATTCAGCCCGAAGATATAGATATGATAATTGTTGCCACAGCAACTGGAGA
TATGCCATTTCCAACTGTCGCAAATATGTTGCAAGAACGTTTAGGGACGGGCAAAGTTGC
CTCTATGGATCAACTTGCAGCATGTTCTGGATTTATGTATTCAATGATTACAGCTAAACA
ATATGTTCAATCTGGAGATTATCATAATATTTTAGTTGTCGGTGCAGATAAATTATCTAA
AATAACAGATTTAACTGACCGTTCTACTGCAGTTCTATTTGGAGATGGTGCAGGTGCGGT
TATCATCGGTGAAGTTTCAGAAGGTAGAGGTATTATAAGTTATGAAATGGGTTCTGATGG
CACTGGTGGCAAACATTTATATTTAGATAAAGATACTGGTAAACTGAAAATGAATGGTCG
AGAAGTATTTAAATTTGCTGTTAGAATTATGGGTGATGCATCAACACGTGTAGTTGAAAA
AGCGAATTTAACATCAGATGATATAGATTTATTTATTCCTCATCAAGCTAATATTAGAAT
TATGGAATCAGCTAGAGAACGCTTAGGTATTTCAAAAGACAAAATGAGTGTTTCTGTAAA
TAAATATGGAAATACTTCAGCTGCGTCAATACCTTTAAGTATCGATCAAGAATTAAAAAA
TGGTAAACTCAAAGATGATGATACAATTGTTCTTGTCGGATTCGGTGGCGGCCTAACTTG
GGGCGCAATGACAATAAAATGGGGAAAATAGGAGGATAACGAATGAGTCAAAATAAAAGA
GTAGTTATTACAGGTATGGGAGCCCTTTCTCCAATCGGTAATGATGTCAAAACAACATGG
GAGAATGCTCTAAAAGGCGTAAATGGTATCGATAAAATTACACGTATCGATACTGAACCT
TATAGCGTTCACTTAGCAGGAGAACTTAAAAACTTTAATATTGAAGATCATATCGACAAA
AAAGAAGCGCGTCGTATGGATAGATTTACTCAATATGCAATTGTAGCAGCTAGAGAGGCT
GTTAAAGATGCGCAATTAGATATCAATGAAAATACTGCAGATCGAATCGGTGTATGGATT
GGTTCTGGTATCGGTGGTATGGAAACATTTGAAATTGCACATAAACAATTAATGGATAAA
GGCCCAAGACGTGTGAGTCCATTTTTCGTACCAATGTTAATTCCTGATATGGCAACTGGG
CAAGTATCAATTGACTTAGGTGCAAAAGGACCAAATGGTGCAACAGTTACAGCATGTGCA
ACAGGTACAAACTCAATCGGAGAAGCATTTAAAATTGTGCAACGCGGTGATGCAGATGCA
ATGATTACTGGTGGTACGGAAGCTCCAATTACTCATATGGCAATTGCAGGTTTCAGTGCA
AGTCGAGCGCTTTCTACAAATGATGACATTGAAACAGCATGTCGTCCATTCCAAGAAGGT
AGAGACGGTTTTGTTATGGGTGAAGGTGCTGGTATTTTAGTAATCGAATCTTTAGATTCA
GCACAAGCTCGAGGTGCTAATATTTATGCTGAGATAGTTGGCTATGGTACTACAGGTGAT
GCTTATCATATTACAGCGCCAGCTCCAGAAGGTGAAGGCGGTTCTAGAGCAATGCAAGCA
GCTATGGATGATGCTGGTATTGAACCTAAAGATGTACAATACTTAAATGCCCATGGTACA
AGTACTCCTGTTGGTGACTTAAATGAAGTTAAAGCTATTAAAAATACATTTGGTGAAGCA
GCTAAACACTTAAAAGTTAGCTCAACAAAATCAATGACTGGTCACTTACTTGGTGCAACA
GGTGGAATTGAAGCAATCTTCTCAGCGCTTTCAATTAAAGACTCTAAAGTCGCACCTACA
ATTCATGCGGTAACACCAGACCCAGAATGTGATTTGGATATTGTTCCAAATGAAGCGCAA
GACCTTGATATTACTTATGCAATGAGTAATAGCTTAGGATTCGGTGGACATAACGCAGTA
TTAGTATTCAAGAAATTTGAAGCATAATTATAAAAATCTTCAGTAACGTTGTTTTAGTTA
CTGAAGATTTTTTCTGTTTCTTTATACTAAGATGAGCGACAGCACAATCGTCATAATAAA
ATATAAAATATTTATTAATAATAAGGGTATTATCCATGTAGAAACAAAGTAATGCTCTTT
TTTTACCTCTTGTGGGTTGAAAAATGGATCATCAGAGATAGACTTCTTCTTTTTCGAAGA
TGACATTTGATACTTTAATCTTCTAAAACCATAACTTGTCGCATCAAAAATGCCTTCTTG
TACAAGTAAAATCAAAAAAATGCTAATAAAAATAATTAATGAAACATAAAACAATATATT
TAAATATGTAATGATAGTATGGCTATTAAAAACCCATATAATAAACGTTAGCATTGGGGT
TATTAGTGCCATTCCAAGCCATTTTTTCAACATTTGATCACTCCCACTTATAGAAAACTC
TTACGCATAGTTTACATTAAAATGAGACATTGAGGAATGATTTTTTAATTTCTTCAGCTT
TATTGAAATTCTAAAATCAATCATTCTTCATTAGTTTAAAGCAAAAAAATATTGATATAT
AGTAAATATTGTATATATAATATTAGTTAAGATTTCAGAAAATTTTGAAGGGAATGGAAA
TTTAGAAATCGGAATTTGTTAGAGGAGGGGATTAGATGGGGAAATATATTTTTAAACGAT
TTATTTATATGCTTATTTCTTTATTTATTATTATTACAATTACATTTTTCTTAATGAAAT
TAATGCCAGGTTCACCATTTAACGATGCTAAATTAAATGCTGAACAAAAAGAAATTTTAA
ATGAAAAATATGGATTAAATGATCCTGTAGCAACGCAGTATTTACATTATTTAAAAAATG
TTGTTACAGGGGATTTTGGTAATTCATTCCAATATCATAATCAACCTGTGTGGGATTTGA
TTAAACCGAGACTATTACCTTCTTTTGAAATGGGTCTTACAGCAATGTTCATCGGTGTGA
TACTGGGTCTTATTTTAGGTGTTGCAGCAGCTACTAAACAAAATTCTTGGGTTGATTATA
CAACTACAGTTATTTCAGTTATTGCAGTATCTGTACCATCTTTTGTACTTGCTGTACTTT
TACAATACGTATTTGCAGTTAAATTAAGATGGTTCCCAGTAGCTGGATGGGAAGGTTTTT
CGACCGCGGTATTACCGTCACTTGCATTATCTGCAGCTGTTTTAGCAACTGTCGCCAGAT
ACATAAGAGCAGAGATGATAGAGGTATTAAGTTCAGACTACATTTTATTAGCGAGAGCTA
AAGGTAATTCGACAATGCGTGTACTTTTTGGACATGCACTTAGAAATGCTTTAATTCCAA
TTATTACAATTATCGTTCCCATGTTAGCAAGTATTTTAACAGGCACTTTAACAATTGAAA
ATATTTTTGGAGTTCCTGGATTAGGGGATCAATTCGTACGTTCAATTACAACAAATGATT
TCTCAGTAATCATGGCAATCACACTATTATTTAGCACACTGTTTATCGTTTCTATTTTTA
TTGTAGATATTTTGTACGGTGTGATAGATCCACGAATTCGTGTTCAAGGAGGTAAAAAAT
AATGGCTGAAAATAAAAACAATTTGTCGATTAACGACGATCATTCTAATGCAGCTATGAC
GCATACCTCTGACGCTATCGCATCATCTGATTTTATTATTAGAGAATTAGATTTGAATCA
GGAACCTGAAATGCAACGAGAAAGCAAAAACTTTTGGCAAGATGCTTGGGCTCAGTTAAA
ACGAAATAAGTTAGCTGTTGTCGGTATGATAGGTTTAATTATCATTGTAATATTTGCTTT
TATCGGTCCAGTTATAAATAAACATGATTATGCTGAACAAAATGTACAACATAGAAATCT
TCCGGCAAAAATACCTGTATTAGACAAAGTTCCATTTTTACCTTTTGATGGTAAAGATGC
AGATGGCAAGGATGCTTATAAAGCAGCAAATGCTAAAGAAAATTATTGGTTTGGTACTGA
TCAGTTGGGTCGAGATTTATGGACAAGAACATGGAAAGGTGCTCAAATTTCATTGTTTAT
CGGTGTTGTTGCAGCGATGTTAGATATTTTTATTGGCGTTGTATATGGTGCGATTTCTGG
ATTCTTCGGTGGACGTGTCGATACGATTATGCAACGTATACTTGAAGTCATAGCATCTAT
TCCGAATTTAATTGTCGTAATTTTATTTGTATTAATTTTTGAACCATCCATTTGGACAAT
TATATTGGCTATGTCTATCACAGGCTGGTTAGGCATGAGCAGAGTTGTACGTGGAGAATT
TTTAAAATTAAAAAATCAAGAGTTTGTCATGGCTTCGAAAACATTGGGGGCTTCAAAATT
CAAATTGATATTTAAGCATATTTTACCTAATACGTTAGGTGCTATCGTGGTTACATCAAT
GTTTACAGTACCTAGTGCTATTTTCTTCGAAGCATTTTTAAGTTTCATTGGTATAGGTGT
ACCCGCACCTCAAACATCGTTAGGGTCATTAGTAAATGATGGGCGTGCAATGTTATTAAT
TTATCCACATGAATTATTTATACCAGCAATGATTTTAAGTTTATTAATTCTATTCTTTTA
CTTATTTAGTGATGGATTACGTGATGCATTTGATCCGAAAATGCGTAAATAAAAGGGGGC
ATAGCATATGACTGAAAGAATATTAGAAGTAAATGATTTGCATGTTTCCTTTGATATTAC
AGCAGGGGAAGTGCAGGCAGTAAGAGGTGTAGATTTTTATTTAAACAAAGGGGAAACATT
GGCAATTGTTGGTGAATCAGGTTCAGGTAAATCTGTAACAACAAAAGCAATTACAAAATT
ATTCCAAGGGGACACAGGAAGAATTAAAAAGGGAGAAATTTTATTTTTAGGGGAAGATTT
AGCAAAAAAACCTGAAAATGAGTTAATTAAATTACGTGGCAAAGATATTTCAATGATCTT
TCAAGATCCAATGACATCTTTAAACCCAACGATGCAAATTGGTAAACAAGTCATGGAACC
ATTAATTAAACACAAAAATTATAGTAAAGCACAAGCTAAAAAGCGCGCATTGGAAATACT
AAATCTTGTAGGTTTACCAAATGCAGAAAAAAGATTTAAAGCATATCCACATCAATTTTC
AGGTGGACAAAGGCAAAGAATTGTTATTGCAACCGCATTAGCTTGTGAACCTAAAGTGCT
CATTGCTGATGAACCAACGACTGCATTAGACGTAACGATGCAGGCACAAATTTTAGATTT
AATGAAAGAACTACAACAAAAAATCGATACAGCAATTATTTTTATAACGCATGATTTAGG
GGTTGTTGCGAATATTGCTGATAGAGTGGCAGTTATGTATGGTGGTCAAATGGTTGAAAC
AGGAGATGTTAACGAAATATTTTATGATCCAAAGCATCCATATACATGGGGATTATTATC
GTCAATGCCTGATCTATCAACAACAAATGACACACCATTACTAGCGATTCCTGGAGCGCC
ACCTGATTTATTACACCCACCTAAAGGTGATGCATTTGCGAGACGTAGTCAATATGCATT
AGATATTGATTTTAAAGTAGAACCACCGTGGTTTAAAGTTTCACCGACACATTTTGTGAA
ATCTTGGTTATTAGACGCACGTGCACCAAAAGTTGAACTACCCGAGCTGGTAAAACAACG
CATGAAACCGATGCCTAATAATTATGAAAAACCACTTAAGGTAGAAAGGGTGTCGTTCAA
TGAAAAATGATGAAGTGCTATTATCTATTAAAAATTTAAAGCAATATTTTAACGCAGGAA
AGAAAAACGAAGTGAGAGCGATTGAAAATATTTCGTTTGAAATATACAAAGGGGAAACAT
TAGGTTTAGTAGGAGAATCGGGGTGTGGTAAATCTACAACTGGTAAATCAATTATCAAAC
TTAATGATATTACAAGTGGAGAAATTTTGTATGAGGGTATTGATATACAAAAGATTCGTA
AACGTAAAGATTTGCTTAAATTTAATAAAAAGATACAGATGATTTTTCAAGACCCATATG
CGTCTTTAAATCCTAGGTTAAAAGTAATGGATATAGTAGCTGAAGGTATTGATATCCATC
ATTTAGCAACTGATAAACGTGACCGTAAAAAACGTGTCTATGATTTACTTGAAACTGTTG
GATTAAGTAAAGAACATGCCAATCGTTATCCTCATGAATTTTCAGGTGGACAACGCCAAC
GTATTGGAATTGCCCGTGCATTAGCCGTTGAACCAGAATTTATTATAGCAGATGAACCTA
TTTCAGCATTGGATGTTTCAATTCAAGCTCAAGTAGTCAATTTGTTATTAAAATTACAGC
GTGAAAAAGGTATTACATTCCTATTTATTGCACATGATTTATCAATGGTGAAGTATATCT
CTGATCGAATTGCAGTCATGCATTTTGGGAAAATTGTAGAAATCGGACCAGCAGACGATA
TTTATCAATATCCATTACATGATTATACTAAGTCTTTATTGTCGGCAATTCCTCAACCGG
ATCCTGAATCGGAACGTAGTCGCAAACGATTTAGTTATATTGATGATGAAGCAAATAATC
ATTTAAGACAATTACATGAAATTAGACCGAATCACTTTGTCTTTAGTACTGAAGATGAAG
CGGCACGACTACGAAAAAATTTGTTGGTGATACAAGATTAAGAGGAAGGGGGAAATGAAA
TGACAAGAAAGTTAAAAGCGCTGATTTTAATATTGGTTGCTACAATTGCATTAAGTGGTT
GTGCTAATGATGATGGTATTTATTCAGATAAAGGTCAAGTATTCAGAAAAATTTTATCAT
CAGACTTAACATCCCTTGATACATCATTAATAACGGATGAAATATCTTCTGAAGTGACTG
CGCAAACATTCGAAGGTTTATACACATTAGGAAAAGGTGACAAACCGGTGTTAGGTGTTG
CGAAAGCTTTTCCTGAAAAGAGTAAAGATGGTAAAACTTTAAAGGTTAAATTAAGAAGCG
ATGCTAAATGGAGCAATGGTGACAAAGTGACTGCACAAGACTTTGTTTATGCTTGGAGAA
AAACAGTTGACCCTAAAACAGGTTCTGAATTTGCATACATTATGGGGGACATTAAAAATG
CGAGTGATATTAGTACTGGTAAGAAACCTGTAGAGCAATTAGGTATCAAAGCATTAGATG
ATGAAACATTACAAATTGATTTAGAAAAGCCGGTACCATACATTAATCAATTATTAGCAC
TTAATACATTTGCACCTCAAAATGAAAAAGTTGCCAAAAAATATGGTAAAAATTATGGTA
CGGCAGCTGATAGAGCGGTATACAATGGTCCATTTAAAGTTGATGATTGGAAACAAGAAG
ATAAAACGTTACTATCTAAAAATCAGTATTATTGGGATAAAAAGAAAGTAAAATTAGATA
AAGTGAATTATAAAGTTATTAAAGACTTACAAGCAGGTGCATCATTGTATGATACTGAAT
CAGTAGATGACGCAGTTATTACAGCAGATCAAGTAAATAAATATAAAGATAATAAAGGAT
TAAACTTTGTGTTAACGACTGGGACATTTTTTGTAAAAATGAATGAAAAACAATATCCTG
ATTTTAAAAACAAAAATTTAAGACTGGCTATCGCACAAGCAATAGATAAAAAAGGATACG
TTGATTCAGTGAAAAACAATGGTTCAATTCCTTCCGATACACTAACAGCCAAAGGCATTG
CGAAAGCACCTAATGGCAAAGATTATGCGAGTACCATGAATTCACCTCTAAAATATAATC
CTAAAGAAGCAAGAGCGCACTGGGACAAAGCTAAAAAAGAGTTAGGTAAAAATGAATTGT
CATTTTCGATGAACACAGAAGATACACCAGATGCAAAAATATCTGCTGAATACATCAAAT
CACAAGTTGAGAAAAATTTACCAGGAGTTACTTTGAAAATTAAGCAATTGCCGTTTAAAC
AAAGAGTATCACTAGAACTGAGTAACAATTTTGAAGCATCACTTAGTGGTTGGTCTGCAG
ATTACCCTGATCCTATGGCTTATTTAGAAACAATGACCACAGGTAGCGCACAAAATAATA
CAGACTGGGGTAATAAAGAATACGATCAATTACTTAAAGTAGCGAGAACCAAATTGGCAC
TTCAACCGAACGAACGATATGAAAACTTGAAAAAAGCAGAAGAAATGTTCCTAGGAGATG
CACCGGTAGCACCAATTTATCAAAAAGGTGTTGCACATTTAACAAATCCTCAAGTAAAAG
GATTGATTTACCATAAATTTGGTCCAAATAACTCACTTAAACATGTATATATTGATAAAT
CGATAGATAAAGAAACAGGTAAGAAGAAAAAATAATATGCTTTGTAAATTCAGGCTGGAG
ACATATCTCCAGTCTTTTTGTGTTGCAGAAAAACTTTGGGAATAAAAATTTAAAATAAGT
CGTTTTTTAAATTACTGAAATTGATTAAATGCATAAATGACTGAATATTCTAAAAATAAA
CTTGTAATAATTTTTTCTATGAGTAAACTAAAAAGAAAATATTAGATTGAAAGTAGGAGG
CATATGTATGGGGAAGCTTATTAAATATATTTCAATACTTCTTATTGTCGTTTTAGTGTT
GAGCGCTTGCGGAAAAAGCAGTAATAAAGATGAAGGAGTAAAAGATGCTACTAAAACAGA
AGCGTCAAAACATAAAGGTGGTACTCTAAATGTAGCGTTAACAGCACCGCCAAGTGGTGT
TTATTCTTCGTTATTAAATAGTACACATGCGGATGCTGTAGTTGAAGGATATTTTAACGA
AAGTTTATTAACAATTGATAAAAAAATACGTCCTAAAGCATATATTGCTTCATGGAAGGA
TATCGAGCCGGCTAAGAAAATAGAATTTAAAATTAAAAAAGGTATTAAATGGCATGATGG
TAATGAATTGAAAATTGATGATTGGATTTATTCAATTGAAGTCTTAGCTAACAAGGATTA
CGAAGGTGCTTATTATCCAAGTGTAGAAAATATCCAAGGTGCAAAAGATTATCATGAAGG
AAAAGCTGATCATATTAGCGGATTGAAGAAAATAGATGACTACACAATGCAGGTTACATT
TGATAAAAAGCAAGAAAATTACTTAACAGGATTTATTACTGGACCTTTATTAAGTAAAAA
ATATTTATCAGATGTACCAATTAAAGATTTAGCGAAATCAGATAAAATCCGAAAATATCC
TATTGGTATTGGACCATATAAAGTTAAGAAAATCGTCCCAGGTGAGGCTGTTCAACTTGT
TAAATTTGATGATTATTGGCAAGGTAAGCCTGCATTAGACAAAATCAATTTAAAAGTTAT
TGATCAAGCTCAAATTATTAAGGCAATGGAAAAAGGCGATATTGATGTTACGAATGATGC
TACCGGTGCAATGGCAAAAGATGCTAAGTCATCTAATGCTGGTCTCAAGGTATTATCTGC
GCCAAGCTTAGACTACGGTTTAATAGGATTCGTATCTCATGATTACGATAAAAAAGCTAA
TAAAACTGGTAAAGTGAGACCAAAATATGAAGACAAAGAATTACGTAAAGCAATGCTTTA
TGCAATTGATAGAGAAAAATGGATCAAAGCATTTTTCAATGGTTACGCTAGTGAAATAAA
TAGTTTTGTACCATCAATGCATTGGATAGCAGCTGATCCTAAGGAACTAAACGATTATAA
ATATGATCCTGAAAAAGCTAAAAAAATCTTAGATAAGTTAGGTTATAAAGATCGAGATGG
TGACGGATTTAGAGAAGATCCTAAAGGTAATAAATTTGAGATTAACTTTAAACATTATTC
AGGTTCAAATCCTACTTTTGAACCAAGAACTGCTGCGATAAAAGATTTCTGGGAAAAAGT
TGGCTTGAAAACAAATGTGAAGTTAGTAGAATTCGGTAAATATAATGAAGACTTAGCAAA
TGCATCAAAAGATATGGAAGTGTACTTCAGATCATGGGCAGGTGGTACAGATCCAGACCC
ATCAGATTTATACCACACTGATAGACCTCAAAATGAAATGAGAACAGTTTTACCAAAATC
AGATCAATATTTAGATGATGCATTAGACTTCGATAAAGTAGGCATTGATGAAAAGAAACG
TAAAGATATTTATGTTAAATGGCAAAAATATATGAATGATGAGTTACCTGGATTACCAAT
GTTCCAAGGTAAATCGATAACTATAGTTAATGATAAAGTACGAAACTTAGACATTGAAAT
TGGAACTGATCAAAGTTTATATAATTTAACTAAAGAAGCTTAGTAATGTAACCTCGACGA
TTTTGTCGAGGTTTACTTATATGGGGGGATGTTATGAATAATGTATTGTTAGAGGTTAAA
GATTTAGAAACATCATTAAAAATAAATAATGAATGGTTAGCAACTGTTGAAAATATTTCT
TTTGAATTATCTAAAGGAGAAGTTTTGGGTATAGTAGGGGAATCTGGTTGCGGTAAGTCC
ATATTAAGTAAGTCAATTATTAAATTATTACCAGAAAAGATATCTAAACTAAGTAATGGA
GAAGTTATATTTGATGGTAAACGAATCGATACGCTCAATGAGAAGCAATTGCTAGATATT
CGAGGAAATGATATTGCTATGATTTTTCAAGAACCTATGACTGCTTTAAATCCGGTATTT
ACTATAAAAAATCAACTTGTGGAATCTATAAAATCACATAAAAAAATTTCTAAAAAAGAA
GCAAATAACTTAGCAAAAGATTTACTAAAAAAAGTTGGAATTGCAAGACAAGATGAAATA
TTAAATAGCTATCCCCATCAATTATCTGGTGGTATGAGGCAAAGAGTAATGATTGCAATG
GCCATTTCATGTTCTCCCAAATTATTAATTGCTGATGAACCTACAACTGCTTTGGATGTC
ACGATTCAAGCGCAAATATTAGACTTATTAAAAGAATTGCAAAAGGAAACGCAAATGGCA
ATTATGATGATTACACATGATTTGAGTGTGGTTGCTGAATTTTGCGATAAAGTTTTGGTT
ATGTATGCAGGTCAAATTGTAGAATTTGGAGGCATAAAAGAAATACTACACAATCCGAAA
CATCCTTATACCCAAAAATTATTATCTACAATTCCAAAACTTAAAGAAGAGCAGAAACGA
CTTGAAACAATAGAAGGAATTGTGCCATCAATCCAAGCATTTCACGTTAATAAGTGCAGA
TTTGCAAATAGATGTAACAAAAAACTGGATATTTGTAATAATCAATCTCCTAAAATGCAT
GTTTGTGAAGACGTCATTGTACGGTGTCATTTATACCAAAATGAATATAAGGAGATATAA
GAATGGAAAATATTTTAGAAGTAAATCAAGTAAAAAAATACTACAAAATTAAAACTGGAT
TATTACAAAAAACTCAGTACGTTAAAGCTGTTGATGACGTATCGTTTTCAATAAAAAAAG
GACAAACTTTTGGATTGGTAGGCGAATCAGGTTGTGGTAAGTCAACGTTAGGTAAAGTGA
TTATCAGACTTGAAGATGCAACTTCAGGCTCAATAATTGTTAATGGTGAAGATATAACAA
GATTACAAGGTAAAAAACTGAGAAAATCACGACAACAATATCAGATGATATTTCAAGATC
CGTATGCATCATTGAATCCGATGCAAATGGTTGGAGATATCATTTCAGAACCTATTTTAA
ATTATAAAAAATTGCCAAAAGAAGAAATAAAAAAAGAAGTTCTATATTTATTAAAATGTG
TTGGTCTAAGTGAAGATGCATATTATAAATATGCACATGAATTTTCAGGTGGACAGAGAC
AAAGAGTGGGAATTGCAAGAGCATTGGCTTTGCGTCCGAGTTTAATTGTTGCTGATGAGC
CTGTAAGTGCATTAGATGTATCTGTTCAATCTCAAGTACTGAATTTATTAAAAGATTTAC
AAGAACAATTTAACTTAAGCTATTTATTTATCGCACATGATTTAAGTGTAGTAAAACATA
TAAGTGATGTCATTGGAGTTATGTATTTAGGTCATATAGTTGAAATCGCATCTGATAAAG
AAATTTATGAAAATCCCAAACATCCTTATACAAAAGCGTTGATTTCATCAATACCACAAA
TTGATAAGCTAAATAAAAATAGAATTATATTAAAGGGAGAATTACCTTCGCCAAGTAATC
CGCCACAAGGTTGTCCTTTCCATACTAGATGTCCAATTGCTCAAGATATGTGCAAAAAAA
GTATGCCAGAATTAAAGGACATTGGTAACGAACATCAAGTTGCTTGTTTCTACGTAGATA
AAGTAGGTGATTTAAATGATTAAATTAATACTTAAAAGATTAGGGTTAATGATCCCGTTA
CTAATTTTAATCTCAATAGTTGTATTTTCATTAGCAATCATACAACCAGGAGATCCATTT
TCAGATCTACAAAACGGTAAAATAAAACAAGAAGCAATAAATGCACAAAGGGAAAAATTA
GGTCTCAACGACTCAATACCACATCAATACATTAGATGGGTCAATCATGTTATACACGGT
GATTTAGGGGAGTCAATCAAATATAAAAGGCCGGTAATTGATGTTATTGAGGAAAGAATT
CCAAATACAATATTACTCGGTGCTATGTCATTAATTATTACTTATATTATCTCATTTGCT
TTAGGAATAACGTCAGGTAGATATTCTTACAGTTTGACGGATTATACTGTGCAAATATTT
AATTATTTGATGTTAGCCATTCCATCTTTTATTGCGGGAGTATTTGCAATTTTTATTTTT
TCTTTTGAATTACAATGGTTTCCGTTTCAAGGTTCTGTTGATATTAACCTTAAAGAAGGT
ACTTTTGAATATTATATGAGTAAAATTTATCATACATTTTTGCCTGCATTAACTTTAGGA
TTATTATCTACTGCTGGTTATATTCAATATATACGTAATGATATTATTGAAAATTCTAAA
AAAGATTATGTATTGACGGCAAGGTCAAAAGGATTATCTATGAATAAAATTTATAATAAA
CATATATTGAGAAATTCTTTAATACCTATTATTACATTTTTAGGTGCTGATATTGTAAGT
ATTTTAGGTGGAGCTGTGATTACTGAGACTATCTTTTCATATAACGGTATCGGTAAATTA
TTTTTAGAATCGGTAATAGGTCAAGACTATCCATTAATGATGGCATTAACGTTATTTTTC
TCATTTTTAGGTTTACTGGGTAATTTGATTTCTGATATTACTTATGGATTTATAGATCCA
AGAATTAGAAGTAACTAGGGGGGATTGGAATGCAAAATAAGTCAAAATCGCCTTTTAAAA
TTGCATTGTCTAAATTTATTCATAATAAAATTGCAATGTTATCGATTATTTTTTTATTAA
TCATAACTATTGTATCAATTATAGCGCCATTAATAGCTCCTTTTCCAGTGAACCAACAAG
ATTTATTAAATATAAAAGGTGAAATGACAGCACAAAACATTCTTGGTACAGACTCTGGTG
GTAGGGATAACTTTAGTCGTTTGTTATATGCAGGTCGTATTTCATTATCCATTGGAATTA
CATCTACAATAGGAATGCTTTTGATTGGAATTACAGTTGGAGTGATTTCTGGTTATTTTG
GAGGCATTGTTGATACATTATTAATGAGAATAACCGAATTTGTTATGTTATTTCCATTTT
TAATATTTGCAATTGTATTAAATGCTGCACTTGGAGATAAAATTAAAAATCCTTATGGAT
CTGCCATAATTCTTGTTCTAGTTATTATCGTATTAAGTTGGGGAGGTATTGCAAGACTTG
TTCGTGGTAAAGTACTTCAAGAAAAAGAAAATGAATACTTTTTGGCAGCAAAATCAATTG
GTACACCCACATATAAAATTATTTTGAAACATCTTTTACCGAATATATTAAGTGTAGTTA
TAGTACAAGCAACATTGTTATTTGCCGGTATGATTGTAGTGGAATCAGGATTGAGCTTTT
TAGGATTCGGAATTAGTAAAGCAATCCCATCTTGGGGTAATATGTTGAGTGATGCTCAAG
AAGGGGATGTTATAAGTGGTAAACCGTGGATATGGATGCCACCTGCTATAATGATTACAT
TAACTATATTAAGTATAAACTTTGTAGGGGAAGGGCTTAAAGATGCTTTTAATCCTAGAG
GTAGACGTTAAATTATAAAAGAGGCACTAGTTAATTCTAGTACCTCTTTATTTTATCTCT
TACGTCCTAAACCCATCGCTTTTTCCATTTTCTTGACAGTTTTAAATGAAGCTTTATGTG
CTTTATCTCTACCTTGATCTAAAATATCATCAAGTTTATCTGAGTTATAGAAACTTTCAT
ATTTTTCTTGGAATTCTACTAAAAATGCTTTAACTATTTCAGCAAGGTCGCCTTTAAATT
TACCGTAACCTTCACCTTCATATTTTGCCTCAATATCTTTAATAGGCATGTCTGTTAATC
CAGCGTATATTGAAATTAAATTTGTAATACCTGGTTTATTGTCGCGGTCGAATTTAATAA
TACCGTCTGAATCAGTCACAGCACTTTTAATTTTTTTAGCAGCAACATTTGGTTCGTCTA
ATAATGAAATAAAGTTTTTAGCGTTGTCATCACTTTTACTCATTTTTCTTGTTGGATCTT
GTAAACTCATAACACGGCCACCAACTTTAGGCATACGAATTTCAGGTTTCACAAGGACAT
CATTATAACGACTGTTAAATCTATCTACAAGATTACGTGTTAATTCAATGTGCTGCTTTT
GGTCATCGCCAACTGGAACGATATTAGTATTGTAAAGAACAATATCAGCTGCCATTAAAG
GTGGATATGTTAATAGACCAGCTGGTATACCTTCAACTGCTTTCTGAGCTTTATCTTTGT
ATTGCGTCATACGCTCTAATTCTCCAACAGAAGCAATTGTAGTTAACATCCATCCTGCTT
GTACGTGTGCAGGGACTTCAGATTGTATGAACAATGTTGCTTTGTCTGGATCTATACCAG
AAGCTAAATAAATTGCTGCTAATTGTCTAGTTTGTTTACGTAATTTTAAGCGATCTTGTG
GCATTGTAATTGCATGTTGATCTACGATACAGAAATAACAATCATAGTCATTTTGCACAT
CAACAAATTGTTTTAGTGCGCCAATATAATTTCCAATAGTAGGAATTCCACTAGGTTGAA
TGCCTGAAAATAATGTTTCCATTTAAATGCCTACTTTCTTAGTAATAATTTAACAATTAT
CATTATAACAGTATTTCTTAAAAATGTAAGATGTGTTAGAATATATGTATAACTTGCTAC
TAACAAAGGGATTTATGACCTTAAAAATAAGTGTAGAAACTTATCTGAAAAATTAGGTTT
TTCTCATTTAATTTTAATGTTAGATAGTTATAATAAATAGTAACGATTAAGAATTTTAGA
AAAAAATGTTTTTCTTGATCTATAACTAAATTTTAAGCAATGAATTTTATTCATTCAAAT
AGGAGAGTGAGATGTATGGTAACATTATTTACTTCACCAAGTTGCACATCTTGCCGTAAA
GCGAAAGCATGGTTACAAGAACATGACATTCCGTATACGGAGCGTAATATTTTTTCTGAA
CATTTAACAATTGATGAAATTAAGCAAATATTAAAAATGACTGAAGACGGTACTGATGAA
ATCATTTCTACACGTTCTAAAACATACCAAAAATTAAATGTTGATATTGATTCACTACCA
TTACAAGACTTATATTCAATCATTCAAGATAATCCTGGCTTATTACGTCGTCCAATTATT
TTAGATAATAAACGACTACAAGTTGGTTATAATGAGGACGAGATTCGACGTTTCTTACCT
AGAAAAGTTCGTACGTTCCAATTACAAGAAGCACAACGTATGGTTGACTAATAACCATTT
AACTATGTGTCATACTTTACTAAAAGATATGTCAAGCAACACTATTTCTATAGTGTTGCT
TTTTTGGTTTTAATTTTACAATAATTGCTTAGTATCTTTTAAATCAAATGTGCAATTGTT
AATATAGCTATATATTAGAGTGTTTTGGATGAAACATTTGCTATGATAAGGTAAAATTAA
ATTAAGAAAGTGCTTTAATGCTTTAACTGTATAAATCATTTAAATAGTTTTGCTACAACG
AATATGTTATTATAAGTTACCAAAATATTTTAGAGAAAGAAATCAAACAAATATATTGTA
TTTTGTTTGATGCTTTAATACAATGTGGATACTATTCATCGACTGTAAGGAGTGAGATGA
TATGAGAATAGAACGAGTAGATGATACAACTGTAAAATTGTTTATAACATATAGCGATAT
CGAGGCCCGTGGATTTAGTCGTGAAGATTTATGGACAAATCGCAAACGTGGAGAAGAATT
CTTTTGGTCAATGATGGATGAAATTAACGAAGAAGAAGATTTTGTTGTAGAAGGTCCATT
ATGGATTCAAGTACATGCCTTTGAAAAAGGTGTCGAAGTTACAATTTCTAAATCTAAAAA
TGAAGATATGATGAATATGTCTGATGATGATGCAACTGATCAATTTGATGAACAAGTTCA
AGAATTGTTAGCTCAAACATTAGAAGGTGAAGATCAATTAGAAGAATTATTCGAGCAACG
AACAAAAGAAAAAGAGGCTCAAGGTTCTAAACGTCAAAAGTCTTCAGCACGTAAAAATAC
AAGAACAATCATTGTGAAATTTAACGATTTAGAAGATGTTATTAATTATGCATATCATAG
CAATCCAATAACTACAGAGTTTGAAGATTTGTTATATATGGTTGATAGTACTTATTATTA
TGCTGTACATTTTGATAGTCATGTTGATCAAGAGGTCATTAATGATAGTTACAGTCAATT
GCTTGAATTTGCTTATCCAACAGACAGAACAGAAGTTTATTTAAATGACTATGCTAAAAT
AATTATGAGTCATAACGTAACAGCTCAAGTTCGACGTTATTTTCCAGAGACAACTGAATA
ATGATATTAATTAAGCAACGAACTATGAAAGGAGACTCTTTGGAGTCTCTTTTTTTATTG
ATTTCAAAAGCTGAAAAAGTAATAGTAGTTAAACTTACGTGTAATATTTTGAGGTGAAGA
TATGTTAGTAGCTATAAATGGAGAAAAGGAACGCGTGTTAGCAACTACTGCATTGAGAAA
GACACAATATTTTTGTCCGGTGTGTGGCAAGCAAGTTATTTTAAAGCGTGGGCTCAAAGT
AATTAGTCATTTTGCACATAAACATTTAGCGGAACAAAAATGTTTTAATAATGAATCGAT
TAAACATTATAAAAGTAAATTGATTTTAGCACAGATGATACAGCAACAAGGATGTAAAGT
AGAGATAGAGCCATTTTTAAAAGAAATAAAACAAATTCCGGATATTTTGATTAATAATAA
ATATGTTATTGAGCTACAGTATTCGCCAATTTCTTATAAACAGATTCTTCAACGAACGGA
AGGTTTAAAGAAAATGGGATATAAAGTAAGTTGGTTATTAAATGATGTTGATTATTGTCA
TAATAAAGTGAAGTTCAATCATTTTCAAAGTATGTTTATTAATCCAATCACTCGAAAACT
TCATACGTTCAATTTAGAGAAAAAACAAATAATGATGTTTCAACAAATACAATATATAGG
CGGACACAAATATGTCGCTGAAAAAAGGAATGTCAAAATGAGTGAGTTGTTTAATGAGGC
GCCTTGTGATTATCATGCTGTTTATAAATTATCAAAATTCGCAATTAATCAATATATCAA
ATATTGTCGCTGGCAAAATTCTGTTTTAGAACCCACTTTAAGTGCAATGTATCAATTACA
GTTAACTGATCAAGAAGTAGTGCACAATTATGGTTATATTTTTCCAGAGCAAATTTATAT
TGAAAATCATCCAATTGAGTGGCAATTACAAGTTGATTTATGGTTAAAGAATGGAGAAAG
CATATTAGTAAGTGACAATCTTAATTATTTTAAACTGAAAAAGTTTATTGTTGCTCTAGA
AAGTAAAACAGCGATTATAGAAAAACTTATTAACAATTATTTAAATATTAGTTCAGATAG
AGGTAATGACGTGCAAATTTTGTTCTAAAATGAGAAAATTATATCAATTATATTTTATTA
GGAGGTTTACTACATATGAGTCAACAATTATCGAGAGAAGAACAGGAACGTAAATATCCT
GAATATACATGGGACTTAACAACAATTTTCAAAGATGATGAAGCTTTTGAGGCTGCATTT
AAAGAAGTTGAAAATGAGTTAGGCAAAGAAGAACAATTTAAAGGACACATTGGTGATAGT
GCTGAGACATTATACAATGCGTTAGAATTAGAAGATACATTAGGTACTAAATTAGAAAAA
GTATATGTATACGCGCACCTAAAACAAGACCAAGATACAACGAACGACAAATATACTGGT
ATGGAGTCAAGAGCACATCAATTAATTATTAAATTTAGCTCGGCATGGAGTTTCTTAGTG
CCAGAGATTTTACAAATTGATGAAGATAAAATTCAATCTTTTGTAAATTCATATGATAAG
TTACAAAAATTTGCTTTTGATTTGAAATTGATTAATGAAAAACGTCCTCATATTTTAGAT
GCTGAAACTGAAAAGTTATTAACAGAAGCGCAGGACGCATTATCAACGCCATCAAATGTA
TACGGTATGTTTAGCAACGCTGATTTAGTATTTGAAGATGCGATTGATAAAGATGGAAAT
GCACACCCGTTAACACAAGGTACATTTATTAAGTATTTAGAATCAGATGATCGCAAACTA
AGAGAAAGTGCTTTTAGAAATGTATATAAAGCATATGGTGCTCATAATAATACGCTTGGT
GCTACGCTAGCAGGTGAAGTGAAGAAAAATGTATTTAATGCTCGTACACACAATTACAAA
ACTGCAAGAGAAAAAGCATTGAGTAATAATCATATTCCAGAAAATGTATATGACAATCTA
GTAAAAACTGTACATAAATATTTACCATTGCTACATAGATATACTGAATTGCGCAAAGAA
TTGCTAGGTTTAGATGACTTGAAAATGTATGATTTATATACACCATTAATTAAAGATATT
AAGTTTGAAATGCCTTATGAAGAAGCTAAAGAGTGGATGTTAAAAGCATTAGAACCAATG
GGTGAAGAATATTTAAATGTAGTTAAAGAAGGCTTAAACAATCGTTGGGTCGATGTCTAT
GAGAATAAAGGTAAACGTTCAGGTGGCTATTCATCAGGTGCACATTTAACTAATCCATTT
ATTCTACTTAACTGGTCTAATACTATTTCAGACTTATACACATTAGTTCATGAATTTGGA
CATTCAGCACATAGTTACTTCAGTAGAAAATTCCAACCGTCAAATTCTAGTGACTACACT
ATTTTTGTCGCTGAAGTAGCATCAACTTGTAACGAAGCGCTTTTAAGTGATTATATGGAT
AAACATCTTGATGATGAAAAACGCTTATTATTATTAAACCAAGAATTAGAACGTTTCAGA
GCTACATTATTCCGACAAACAATGTTCGCAGAATTTGAGCATAAAATTCATGCAATTGAA
GAATCAGGTGAACCATTAACGCCAACTAGAATGAATGAAGAATATGCCAAATTAAATAAA
TTATACTTTGGTGATTCTGTAGAAACTGATGAAGATATTAGTAAGGAATGGTCACGTATT
CCACACTTCTATATGAATTATTATGTATATCAATACGCAACTGGTTACAGTGCAGCTCAA
AGCTTAAGTCATCAAATTTTAACAGAAGGTAAGCCAGCAGTAGATAGATATATTAATGAA
TTCTTGAAAAAAGGTAGCTCAAATTATCCAATTGAGATATTAAAAAATGCTGGTGTAGAT
ATGACAACACCTGAACCAATTGAACAAGCTTGTGAAGTTTTTGAACAAAAATTGAACGCT
TTTGAAAAATTAATGAAAGCTTAGCGCTGTTGTATTCGCTTACATTATGAACAGATTGTG
ACAATTTAAATTAAGTACTATTAAAAGGTTGAAATGGGAGAGATAGCGTGTTATATTATG
AACATGAAATTAATCACATAACAAACATACCCCTTTGTTTGAAGTGAAAAATTTCTCCCA
TCCCCTTTGTTTAGCGTCGTGTATTCAGACACGACGTTTTTTTATGTTCTTTTTTAATAA
GAGGGAAGTGAAGTTGTATAAAAATGTATTAAATATGCACTTTTTATACATTAACGATTA
ATATATGTCTATTATGTACCAAATTCATAATTTGTATAATTTTCGAACCGGTTAAATTCG
AAAAACATCACTAATATATTTAGATCGATGCGTAACATTACGTTCTAATAATTTAATGTT
GCAAAATTAAGAGTCAATAAAAAGACCTCGTTACATTTATGGTGTAAGAGGTCTTTAATT
TATTTATTTAGATTTGATTTTAGGCATTTTAGATTTCCAGAAATCGCCATCTGGATATTT
AAGTTTTTCAATTTTTTGTTGAATAGCTAACTTCTTTAACTCTTTGTTTAAAAGTTTTTC
TGGCCATTCATAAATAGTAAGTAATTCTTCCATCGTTACAAGTTGTTGTTGCTGTATATA
AGTTTCTAATTTAGGAGGAAGATTCTTTTCGATAGGTTTACCCATCAATTCATTAATTAT
ATAAGTATAGATGTGATATGGGTATAATCCTTCGACTTTTAAACCTTCTTCATGAACATC
TTCACTAAAGAAAACGAGAGAAGGGGCTTGTTCGATTTCCATTTCTCTTGCAATATGCAA
ATCAATTTTCAAGCTTTCGGTTAGTTTACTTTTTTGTAAGTCGTCTTTAAATACCTCTAA
ATCAATACCTGCATTTTGAATACAGTCACAAATCATTGATTCTGTAATAATATCTCTTTT
AGGTATGATTTCATTTTGCATTAAATGTATAAATCGTTCGGCACGTACACGACCTTGTAA
CTCAGCTGCTTTATAAGCTAGGGCGATGTTATCAAAGTTGGATGTACTTTGAGCTTGGCA
TTTCGTTAATACTTTTAACGAAGGATTTAATATATGTCTGATACGTATATATTGATTATA
TTCAATTCTTAATTTGGATAAGATTGCTGATAATTTGAAGCAATCGGAGCTAAATGGATC
GAAAAATGAATAAATTTCGATTTTACTTACAGGTGATAGATTAATATCTTCACGACTCTT
ATTTTCCATTATTCGTAATTCTCCAGCCATGTTTATTCACCTACAATTAATTTTAGGAAT
TCACCATATGATTAGCAGTTAATCTTAAGCGCTCAAATAAATAATCTCCAACACCTTGTG
GAAACGCAGCGCGATTAATTGCTGTCTGCATATTTTCTAACCATGCATCTCTTTCAAATT
CAGTGATTGTAAAATCCATATGTCTTTTTCTTAGCATAGGATGTCCGTGTTCTTCGGTAT
AAATGTTTGGACCGCCCAAAAACTGTGTTAAAAATTGTTTTTGTTTACGACTTGTTTCTG
CAAAATCTCCTGGAAACAGGTGATTAAGTCGTTCATCCTTTTCTACAAGGGTGTAAAAAT
AATCAATCATATCGTATAACGCTTCTTTACCAATGATGTCATATGGTGTTGTTGTCATTT
AATCACCCATTTTCAAAAATTTACTGTTACGAACTTAAGTTAATATATAACTAATATAAC
ATGATTTTAAACATTTGAAAGAAATATGCATATTTGCCAATTTAATTTATATTGTTTGAA
AGTGTTTCTTTTTTCTTAAAAAAACGTTGAACTTTATTTAAAGGTTGATGATGTTCGAGG
TTTAGTTCATTTAATAAAGATTGGAACTTTTGTAAACCTTGATTATAGTCTTTAACTTCG
AACTCTAACTCATAATCCGTAGTATCGAAATACTCACTTTTATCTAAAACGAGTAAATCA
CCTTTATATTTAGTTTCTTGGCGATATGTCGTTAATGCACCAAGTATTGATAAAGTTGTA
TCCTTTACACCAAACTGTTCAACTATAATTTGACGAATGTCATCTGGAAGATTGTCGTTT
GAAATAATCAAGTTCATCTCTGGTTTAATGTCGACGATATAGTTGTATTCTAATAGACCA
ACCTTTGCTGGTGTCTTTAAAGTCATTTCATATTGATTGTCTTTAACTCTTATGCGTAGT
GCAGAGCGATGTTCCTTTAATTTGAAATCGGGTGTATCAATATAGTAATTGATTTGCTTA
AAAAGCACACTGTCTTTAAAATATTTCTCTTGCAATTTATTATAGATTGATGCAGTTATC
ATTTGTTTAAATTCTATTTCATGATTTGTTGCCATGATATGTATACACCTCGTATCAAAT
TCAATTTATCTTAACTATATTATGAATGACAAAGTTGAATTTTAAAAGTAATTTCCTTTA
TCTATTATCAATGTTAATTTGACCATTAAAAATAGTGTTCGTAAGTGTTTTGTATTATTG
AATTGTGTTAAAATGTTATGGAATAAGAGGAGGATTAAGCATGCGTTTATATATTAATGA
AATTAAAATTAAAGATGACATACTTTATTGTTATACAGAAGATTCTATTAAAGGATTATC
TGAAGTAGGACAAATGCTCGTTGATAGTGATAATTATGCCTTTGCGTATACATTAGATGA
TGGTAAAGCGTATGCTTATCTCATTTTCGTACAAGAAACATGGACGATGTTGTATGAAAA
CATGACTAAAAAAATTATTATCAATGATGAACTAGAATTGACTGAATTCCACCAAGAACT
TACTTATATTTTAGACAACATAAAAGGAAATAATAATTATGGTAAGGAATTTGTTGCAAC
CGTTGAAGAAACATTCGACATTGAATAAAGCGGGGTGAAGCACTATGAATCAATGGGATC
AGTTCTTAACACCTTATAAGCAAGCGGTTAATGAGTTGAAAGTGAAACTTAAAGGCATGC
GCAAACAATATGAAGTTGGTGAACAAGCGTCGCCAATAGAATTTGTTACTGGTCGTGTTA
AACCAATCGCTAGTATTATAGATAAGGCAAACAAACGACAAATACCATTTGATAGGTTAA
GAGAAGAAATGTACGATATCGCTGGTTTAAGAATGATGTGCCAATTTGTTGAAGATATTG
ATGTTGTCGTCAATATTTTAAGACAAAGAAAAGATTTTAAAGTAATTGAAGAACGAGATT
ATATTCGTAACACTAAAGAAAGTGGTTACCGCTCGTATCATGTCATTATTGAATATCCAA
TCGAAACATTACAAGGCCAAAAGTTTATATTGGCTGAGATTCAGATTCGTACATTAGCAA
TGAATTTCTGGGCAACGATTGAACATACTTTACGATATAAATATGATGGTGCTTATCCGG
ATGAAATTCAACATCGTTTGGAAAGAGCGGCAGAAGCAGCGTATTTACTTGATGAAGAGA
TGTCTGAAATTAAAGATGAAATTCAGGAAGCTCAAAAATATTACACGCAAAAACGTTCTA
AAAAACATGAAAATGATTAACGAGGTGTTATAAATCATGCGTTATACAATTTTAACTAAA
GGTGACTCCAAGTCTAATGCCTTAAAGCATAAAATGATGAACTATATGAAAGATTTTCGC
ATGATTGAGGATAGTGAAAATCCTGAAATTGTTATTTCAGTTGGTGGTGATGGTACATTA
CTACAAGCATTCCATCAGTATAGCCACATGTTATCAAAAGTGGCATTTGTTGGAGTTCAT
ACAGGTCATTTAGGATTTTATGCGGATTGGTTACCTCATGAAGTTGAAAAATTAATCATC
GAAATTAATAATTCAGAATTTCAGGTCATTGAATATCCATTGCTTGAAATTATTATGAGA
TACAACGACAACGGCTATGAAACAAGGTATTTAGCATTAAATGAAGCAACGATGAAAACT
GAAAATGGCACAACACTTGTTGTGGATGTTAACTTAAGAGGGAAACACTTTGAGCGATTT
AGAGGCGATGGATTATGTGTATCAACACCTTCGGGTTCAACGGCTTATAACAAAGCGCTA
GGTGGCGCACTGATACATCCTTCACTTGAAGCAATGCAAATTACAGAAATTGCCTCAATA
AATAATCGTGTCTTTAGAACGGTAGGATCACCACTTGTATTACCAAAGCATCATACATGT
TTAATATCACCAGTTAATCATGATACCATTAGAATGACGATAGATCATGTTAGTATCAAA
CATAAAAATGTTAATTCAATACAATACCGTGTAGCAAATGAAAAAGTGAGGTTTGCACGT
TTTAGACCATTCCCATTCTGGAAACGTGTACACGATTCTTTCATATCAAGTGATGAAGAA
CGATGAAATTTAAGTATCATATATCACAACAAGAAACTGTTAAAACTTTTTTAGCACGAA
ATGATTTTTCCAAGAAGACAGTGAGCGCCATTAAAAATAATGGCGCTTTAATTGTTAATG
ATGAACCAGTCACAGTGCGTAAGCAATTAATGCCAAATGATATATTAGAAATTCATTTAC
CGCGAGAAATACCGAGTGTTAATTTAATACCTTATGCTCGTAAGCTAGAAGTATTGTATG
AAGATGCATTTATCATCATAGTTACTAAACCAAACAATCAAAATTGTACGCCTTCGAGAG
AACATCCTCATGAAAGTTTAATCGAACAGGTACTATATCATTGTCAGGTACATGGTGAAA
ATATTAACCCGCATATTGTTACGCGTCTAGATCGTAATACAACTGGTATTGTGATATTCG
CTAAATATGGACATATCCATCATTTATTTTCTAAAGTAAACTTGAAAAAAATATATACTT
GCCTTGTATATGGTAAAACCCATACATCTGGTATTATTGAAGCTAATATTAGACGGTCAA
AGGATAGTATTATAACTAGAGAAGTTGCCTCGGATGGTAAATACGCTAAAACATCTTATG
AAGTAATAAATCAAAATGATAAATATAGTTTGTGCAAAGTTCATTTGCATACGGGACGTA
CACATCAAATTCGTGTACATTTTCAACATATTGGGCATCCAATTGTGGGAGATTCTTTGT
ATGATGGTTTTCATGGTAAAATTCATGGTCAAGTACTGCAATGTACACAAATATATTTTG
TTCATCCAATTAATAAGAACAATATTTATATTACAATTGATTATAAGCAATTACTTAAAT
TATTCAATCAACTCTAATTCACACAGGGGGTGTAAGTATGTCAATGAACACAGATGAAAA
AGAGCGTGTTCAAGAGGAATTATATGATGAGACATTATTAGATCAATACTTAGAAAATGA
TGATATTGATCAATTTAGAGATGAATTTCTAGCATTACACACATATGAACAAAGTGAGTA
TTTTGAAGATACTACCGATGAAAATAGACAAAAGATTTTTCAATATTTATCACCTGAAGA
GGTTGCAAATTTCTTTGATCAATTAGATATTGATGACGATGAATATGAGTTGCTATTTGA
TAAGATGAATGCGACATACGCTAGTCACATATTAGAAGAAATGTCATACGATAATGCAGT
AGATATTTTAAATGAGTTGACTAAACCAAAAGTTGCTAGTCTTTTAACATTGATGAATAA
AGATGACGCGAATGAAATCAAAGCATTACTTCACTATGATGAGGATACGGCCGGCGGTAT
TATGACGACGGAGTATTTATCACTTAAATCGCATACGCCTGTTAAAGAAGCGTTATTATT
GGTCAAAGCGCAAGCGCCAGACGCAGAAACAATCTATGTTATCTTTGTCGTTGATGATGA
TGGTAAATTAGTAGGTGTTTTGTCGCTTAGAGATTTAATTGTAGCTGAAAATGATGCTTA
TATTGAAGATATTATGAATGAACGTGTCATTAGTGTGAATGTAGCAGACGACCAAGAAGA
TGTTGCTCAAGTTATGAGAGACTATGATTTCATGGCCGTACCTGTTATAGATTACCAAGA
ACATTTGCTTGGTATCATCACGATTGATGATATTTTAGACGTTATGGATGAAGAGGCTAG
TGAAGACTACTCTCGTTTAGCCGGGGTTTCAGATATCGATTCGACTAATGATTCAATCAT
TAAAACAGCATTAAAGCGTTTACCATGGTTGATTATTTTAACATTTTTAGGAATGATTAC
TGCGACAATTTTAGGGAGATTCGAAAAAACATTAGAAAATGTAGCGCTACTCGCAGCGTT
TATTCCTATAATTAGTGGTATGTCAGGAAATTCAGGTACACAATCTTTAGCCGTTTCAGT
TCGTAACATTACGACAGGGGAAATTAATGAGCAAAGTAAATTTAGAATTGCATTAAGAGA
AGCGGGAAGTGGTGTATTATCGGGTGTTGTATGTTCAACAATATTATTTACAATTATTGT
TGCAATATATCATCAGCCACTTTTAGCATTAATCGTTGCAGGAAGTTTAACTTGTGCGAT
GACGGTGGGGACGTTTGTAGGTTCGATGATTCCATTATTGATGAATAAATTGAATATCGA
TCCAGCAGTGGCTAGTGGACCATTTATTACAACAATTAATGATATTATTAGTATGTTGAT
TTATTTTGGTTTAGCTACATCATTTATGGCTTACTTAATTTAAGGAGGAGTTATGGAGTT
TTTATCTTTAGTTATTGTTGTTTTAGCAGCGTTTTTAACTCCAATAATTGTCAATCGATT
AAACATTAATTTCTTGCCAGTTGTTGTTGCAGAAATTTTGATGGGGATTGTGATTGGAAA
TTCATTTCTAAATATAGTAGAAAGGGATTCAATTCTAAATATTTTATCAACGTTAGGCTT
TATCTTTTTAATGTTTTTAAGTGGTTTAGAAATCGATTTTAAAGCTTTTAAAAAAGATAA
ACGCGCACGTCAAGGACAAAATGATGATGAATCCTCAATTCCAGGACATCTTAATCTAGC
GTTAACTGTATTTGCATTTATTATGATTATTTCGATTCTTTTAGCGTATGTATTTAAATG
GCTTGGATTAGTGGATGATGTGTTATTAATGGTCATTATCATTTCAACTATTTCCTTAGG
CGTAGTTGTTCCAACTTTAAAAGAAATGAATATTATGAGAACAACTATAGGTCAATTTAT
CCTATTAGTAGCAGTACTTGCGGATTTAGTAACAATGATTTTATTAACGGTCTATGGTGC
AATCAATGGTCAAGGCGGCAGTACAATATGGTTAATAGGTATATTAGTTGTTTTCTCAGC
AATTTCATATATTTTAGGTGTTCAATTTAAAAGAATGTCATTTTTACAAAAATTGATGGA
TGGTACGACGCAAATCGGTATTCGTGCGGTATTTGCATTAATAATATTATTAGTAGCCCT
AGCAGAGGGAGTTGGCGCAGAAAATATATTAGGTGCATTCTTAGCAGGTGTCGTTGTTTC
ATTATTAAATCCAGATGAAGAAATGGTTGAAAAGTTAGACTCATTTGGTTATGGGTTCTT
TATTCCTATTTTCTTTATAATGGTTGGTGTAGATTTAAACATACCTTCATTAATTAAAGA
ACCGAAATTACTAATTATCATACCGATTTTAATCGTTGCATTTATCATTTCAAAATTAAT
TCCAGTCATGTTTATTCGACGTTGGTTTGATATGAAAACAACGATTGCATCAGCATTTTT
ATTAACATCAACATTATCGCTCGTGATAGCTGCAGCCAAAATTTCAGAAAGATTAAATGT
TATTTCAGCTGAAACGTCAGGTATATTAATTTTAAGCGCAGTCATTACATGTGTATTCGT
TCCGATTATTTTCAAAAAACTGTTTCCAGTTCCAGATGAGTTTAACCGTAAAATTGAAGT
TAGTTTAATTGGTAAAAATCAATTAACGATTCCTATAGCGCAAAATTTAACATCTCAGTT
ATATGACGTGACATTATATTATCGCAAAGATTTGAGTGATCGTCGTCAATTGTCGGATGA
TATCACTATGATAGAAATTGCTGATTATGAACAAGATGTTTTAGAGCGACTAGGTCTGTT
TGACCGAGACATAGTTGTTTGTGCCACGAATGACGATGATATTAACCGAAAAGTTGCTAA
ATTAGCCAAAGCACATCAAGTTGAGCGTGTCATTTGCAGACTTGAAAGCACAACGGACGA
TACAGAGTTAGTTGATTCAGGTATTGAAATTTTCAGTAGCTACTTAAGTAATAAAATCTT
ATTAAAAGGTTTAATTGAAACACCTAACATGTTGAATTTATTAAGTAATGTTGAAACGTC
ACTATATGAAATTCAAATGTTAAATTACAAATATGAAAATATTCAATTACGTAATTTCCC
ATTCGGAGGAGACATCATATTCGTGCGTATTATCCGTAATAATGAGTCGATTGTTCCGCA
TGGAGATACACAATTGCGATATGGTGATCGCTTAATTGTTACCGGTGCTAAAGAATACGT
TGATGAATTGAAGCAAGAGTTAGAATTTTATTTTTAACAATAATGATATTAAAATGCAGA
CGTATTTTAGTACGACGTAAAATTAATGATTTTAAAATGCTTGTATGTATATGATTTTGA
TAAATACATGCTTTTCACGTAAATCAAGTTTGATACAGAAAGGACTAAATCAAACATTTA
TCGTTGTAATACGTTTAAATAACTTTATTAAAAAGTCATAATAGTGTTAAAATGTATTGA
CGAGTAAAAAGTTAGTTAAAACTGGGATTAGATATTCTATCCGTTAAATTAATTATTATA
AGGAGTTTTCTTACATGTTAAATCTTGAAAACAAAACATATGTCATCATGGGAATCGCTA
ATAAGCGTAGTATTGCTTTTGGTGTCGCTAAAGTTTTAGATCAATTAGGTGCTAAATTAG
TATTTACATACCGTAAAGAACGTAGCCGTAAAGAGCTTGAAAAATTATTAGAACAATTAA
ATCAACCAGAAGCGCACTTATATCAAATTGATGTTCAAAGCGATGAAGAGGTTATTAATG
GTTTTGAGCAAATTGGTAAAGATGTTGGCAATATCGATGGTGTATATCATTCAATCGCAT
TTGCTAATATGGAAGACTTACGCGGACGTTTTTCTGAAACTTCACGTGAAGGTTTCTTGT
TAGCTCAAGACATTAGTTCTTACTCACTAACTATCGTTGCTCATGAAGCTAAAAAATTAA
TGCCAGAAGGTGGTAGCATTGTTGCAACAACATATTTAGGTGGCGAATTCGCAGTTCAAA
ACTATAATGTGATGGGTGTTGCTAAAGCGAGCTTAGAAGCAAATGTTAAATATTTAGCAT
TAGACTTAGGTCCAGATAATATTCGCGTTAATGCAATTTCAGCTGGTCCAATCCGTACAT
TAAGTGCAAAAGGTGTGGGTGGTTTCAATACAATTCTTAAAGAAATCGAAGAGCGTGCAC
CTTTAAAACGTAATGTTGATCAAGTAGAAGTAGGTAAAACTGCGGCTTACTTATTAAGTG
ACTTATCAAGTGGCGTTACAGGTGAAAATATTCATGTAGATAGCGGATTCCACGCAATTA
AATAATATCATTCAACAGCTTTGTTCACGTTATTATATATGTGAGCAAAGCTTTTTTGCT
TTTATAATAATCGGACTGATGGAAAATTATTTGATATTTCATCTGACTGATTTTTTTATG
CACAAAAAAATCGCCTCAAAAGCTGTAGTTTCAACTTTTGAGGCGATAGTATCTTATATT
CTTAAAAGACATCCACAGAATTAGTCCTTAACATTACTGTTTGCTTTATCAATAATGCGT
TGGCGGTATTTGAAAATATTACTAACAACCGTTTTAAGTACAGCATATAATGGCACTGCA
ATCAGAACTAATGTAAAGCCACCTAAATCTCCTGCTGCTAAAATAACAACGATAATTGTT
AAAGGATGGATACTTAAAGATTTACCCATTACATTTGGTGTAATGATATTACCTTCAAGT
TGGTGTGCAATTAGTGTAATGATACAAACCCATATAAATGTAGTAGGACTATCTATAATA
CCGAGTATTGCTGCAGGTGCAAATGATAACCATGAACCTAAGAAAGGAATTAAGTTTGCG
ACACCAGCAAATAGTACTAATAAAGGAATATATGGTAAGTCAATAATTGAATAACCGATA
TATAAGAATATACCTAAAATAACACTGACAGTTACTTGACCTTGAATGTAAGATTTTAAT
GTAAAGTTTAAATCAGTTAATAAATCTACGAAAAATACTTTACGTTCACCTTTGAAAAAT
TTAGCAACAGCTGGGATAAATTTTTCATGGTCTTTTAACATATAAATTAAGAAGAATGGA
ACCATAATCAATAAGAAGATGGTTGAAATTAATGATGTAATGTACTGTAATGAATTAGAT
AAAATATTAGTAACGCCATCACCCATTGATTTAACCATATTTGTAATTCTACTTGTTACA
TCTTCAGGTAATTTATCCATTTGAGCTAGTGCGAATTTAATAATTTGCTCTGCTTCTTTT
TGTAAGGCAGGTGTTTGACTAATTAAATTGTTGATATTTGAAATGATGATTGGTGCAACA
AACGCAACAATTAAGCCGATAATAGCAAACAAAGCTAACATGATTGTTGTTATACTAGCC
CATCTTGGAAAACCGACTTTTTCAAGTAAGTTTTGAAAAGGTAGACAGATATAAAATAAA
AAACCACTAATTAAAAATGGAAGAAATACAGAACCGATGATTGTAGCTATTGGAGTAAAT
ACTTCGTGCACTTCCATAAATAGTTTGATGAGAATGAACAGCATAATCAGAGCAATGCCA
GTTCGGAACCAAACCTTGTTTAACATAAACGATGTTCCTCCTATTTTTCTAAACTTAGTT
ATTATTTAGTATATCCTAAATAGCAGTGCTTAAAAAGGTTAATATTTTTTAATTATACTT
AAATTAACCATTCACTTTCTATTTTAAGATATTTACTTTCAATAGTTTGTGAGACTTTTC
AATGACTCGTAAGTCTGCAAATGGATCAAACAGTACCAATTTATATGAATAACTTATTTT
AATATTAAACGTGTTTAAATAATGAAATGATCATATTATTATTTATAAGAATATTCTGAA
AAATATATTGAAGTGTCTCGTGCTTAATCGTATAATATTTTTATGTTTAAACAATAGGGG
GAATCTTATGATTGAAAAATTAGTAACCTTTTTAAATGAGGTTGTTTGGAGTAAGCCATT
AGTTTATGGTTTGCTAATTACTGGTGTGCTATTTACATTGCGTATGCGATTTTTTCAAGT
TAGACATTTTAAAGAAATGATTCGATTAATGTTTCAAGGAGAGAAGTCTCCTAATGGTAT
TTCAAGTTTTCAAGCGATAGCCATGTCTTTAGCAGGCAGGGTTGGTACAGGTAATATTGT
CGGTGTATCTACTGCAATATTTATAGGAGGACCTGGTGCAGTATTTTGGATGTGGATTAC
TGCATTTTTAGGTGCAAGTAGTGCTTTTATTGAATCTACACTTGGTCAAATATTCAAGAG
AGTTGAAAATAATGAATACCGTGGTGGACCAGCGTATTATATTGAATATGGTATTGGTGG
TAAATTTGGTAAAATTTACGGAATTATCTTTGCTATTGTTACGATTATCTCAGTAGGTCT
ATTGCTTCCTGGTGTGCAATCTAACGCTATAGCAAGTTCTATGCATAATGCGATTCATGT
TCCCCAATGGTTAATGGGTGGTATTGTTGTAGTTATTTTGGGATTAATTATTTTTGGTGG
TGTACGTAGTATTGCCAATGTTGCAACAGCCGTTGTACCATTTATGGCAATTATTTACAT
ACTGATGGCTGTCATTATCATTTGTATCAATATACAAGAAGTGCCAGCGTTATTTGCATT
AATTTTCAAATCAGCATTTGGATTACAATCTGCTTTTGGTGGTATCGTTGGCGCAATGAT
AGAGATTGGTGTTAAACGAGGATTATACTCAAATGAGGCTGGTCAAGGTACAGGTCCACA
CGCAGCAGCGGCAGCAGAAGTATCACATCCAAGTAAACAAGGTCTAGTACAAGCATTTTC
AGTTTATATTGATACATTATTTGTATGTACTGCAACTGCTCTGATTATACTTATTTCTGG
TACATATAATGTGACTGATGGTACGGTTAATGCGAATGGCACACCGCATTTAATTAAAGA
CGGTGGGATTTATGTTGAAAATGCAACAGGTAAAGATTATTCAGGTACTGCGATGTATGC
ACAAGCCGGCATTGATAAAGCATTCCATGGCAGTGGTTATCAATTTGATCCTACATTCTC
TGGCGTAGGTTCGTACTTTATTGCATTTGCTTTATTCTTCTTTGCATTTACTACAATTTT
GTCGTACTACTACATTACAGAAACAAATGTTGCTTATTTAACGCGTAATCAAAATAATCA
AGTTTCATCGGTATTTATTAATATTGCACGTGTGATTATTTTATTCGCTACATTTTACGG
TGCAGTTAAAACAGCTGATGTAGCATGGGCATTCGGTGATTTAGGTGTAGGTCTAATGGC
TTGGTTAAATATCATTGCGATTTGGATTTTACATAAGCCTGCCGTAAATGCTTTAAAAGA
TTATGAAATTCAAAAGAAACGATTAGGTAGCGGTTATAATGCAGTTTATCAACCTGATAC
GAAGAAATTACCAAATGCTATTTTTTGGTTGAAGACGTATCCAGAACGTTTAAAACAAGC
ACGTGCCAAAAAGTAATCTACTTTTGTTTATAGTATATGTAGTAATCATTTGATAAAAAA
GAAAAGTATTGAGAATTTTAGGTGCTCAGAAATTTGAATTTTAAAATATAGTGTCTCTTG
GTACAATAATAATACAATTACTAGGGGGCACTTTTTTATGTTGGAATTTAAAGCTGGAAA
GATTAATAAACATGTTTTATATAGTGATATTTTAAATAGAGATGTCACACTAAGTATTTA
TTTGCCAGAATCTTATAATCAACTTGTTAAATATAATGTCATTCTTTGCTTTGACGGATT
AGATTTTTTACGTTTCGGGAGAATACAACGTACATATGAATCGTTAATCAAAGAAGCGCG
TATTGATGATGCGATTATTGTCGGATTCCATTATGAAGACGTTGATAAGCGTAGAGAGGA
ATTTCATCCACAAGGAAGTCGTTCTCATTTAACTATTCAATCAGTCGGTAAAGAAATATT
GCCATTTATTGACTCGACGTTTTCTACACTGAAAGTAGGTAATGCAAGGTTATTAGTAGG
GGATAGTTTAGCGGGTAGTATTGCCTTATTAACGGCGTTGACCTATCCAACGATTTTTAG
TCGTGTAGCAATGTTAAGTCCACATTCAGATGAAAAAGTATTAGATAAGCTAAATCAATG
TGCTAATAAAGAACAATTGACAATTTGGCATGTCATTGGTCTGGATGAAAAAGATTTCAC
TTTACCAACAAATGGTAAGCGTGCTGATTTCTTAACACCGAATAGAGAATTAGCTGAACA
AATTAAGAAATATAATATAACTTATTATTACGATGAATTTAAAGGTGGTCACCAATGGAA
AGATTGGAAACCATTGCTGTCAGATATATTATTGTATTTTTTAAGTAAAAACACAGATGA
TCAACTTTATGAATAATTTACATTAGTAGATTTAGTATGAATTGTCTTCATATAGTCTAG
TCTATAATGTAATTTATAAAAGACTTTACTGTTTAATTTAATTTAAATTTGTCGAAATTG
CAAAAGATGTATAATGAATTATTTTTAATGTAACGGTTTTCAAAGAAATTTGATATAATA
GCAATAGGTTAAACAAAGGAGGAATTCAGATGATTTTAGGATTAGCATTAATTCCATCAA
AGTCATTTCAAGAAGCGGTGGATTCTTACCGTAAAAGATATGATAAACAGTATTCACGAA
TTAAACCACATGTGACAATTAAAGCACCATTTGAAATTGAAGATGGTGATTTAGATTCTG
TCATTGAACAGGTTAGAGCTCGTATTAATGGTATACCAGCAGTAGAAGTTCATGCTACAA
AAGCTTCTAGCTTCAAACCAACGAACAATGTGATTTACTTTAAAGTTGCAAAGACGGACG
ACTTAGAAGAATTGTTTAATCGCTTTAATGGAGAAGATTTCTATGGAGAAGCTGAACATG
TTTTTGTGCCACACTTTACAATAGCACAAGGACTATCTAGCCAAGAATTCGAAGATATTT
TTGGTCAAGTAGCATTAGCTGGGGTAGACCATAAAGAAATTATCGATGAATTAACTTTGT
TACGTTTTGACGATGACGAAGATAAATGGAAAGTTATTGAAACGTTTAAATTAGCTTAAG
TAACATAATAGTATTGTTAATCGTAGTATGTTTGAATTAATAAGAAAATGGTCATTTTTA
TTGAATGTAATAAAAATGACCATTTTCTTTATTTTAAAATACGTTTTAACCTTACTTAGC
TTTTTCTCTATTTGCTATAAAGTAGCTTCCATAAAATACAGCTAAGACTAAAAAGATTAA
TGCCGAGAAATAAAATGTATTGTTTAAATTGTTGGTAAATTGTGTAATTAATCCGCCAAA
TAATGGCCCTATCATTGAGCCGAATCCTTGGATACTATTAAAAACACCCCAAGTTTCTTC
TTGTTCATCTGATTTGATAAATCGTGCCATAAAGGTATTCCATGCTGGTAATAAGATGCC
ATACATTAGACCGATAGCTAAAGCGATAATCCACACGATGTGAATATTAACAATCATAGA
TAGAGTAAAAATTAATATCATGTATAAAATAAATCCGCTTAGAATAACACCATACATAAA
GTTTCTGCTGCGGTTATCTATTAGTTTCGATAAAAATAGCATCGAAACTGCACAGCCGAT
ACCACCAATAATGATTGCAACAGTATATTCAATTGTGCTTACGTTAATAACCTTAGTAGC
ATATGTTGGTAATATAGGAACTAGGGCAGCAATTGCGGCACCTTGTAAAAGAATACCAGG
GAACAACAATAAATGGCGCTTTGTCACATCAACAATTTGTCTCAATTGAGCTTTAACTGG
ACGAGTATTATAATTTGTTAACTTTACATCGACAAAATAATATAATATCCATGCAATTAA
AACGACTAAAGACATCATGAAGGCAAAGCGTGTTGGGTGCACTTTGATAAGTAGATTCAT
AAAAACCATACCTACCAATAGGCCTAACAACCATGAAAAATAAACATAGCCCATTTGTTT
GCCACGTTTATCTTCTTCAACACTGGATAACATAATGACCCAAATAGGACTAACTGCAAT
ACCGAGCATCATAGCACTAAATATGATTACAAAAGGTGATGCTGGAAACCAAATAACTAA
AAATAAACTTGTAAATGCTAAAATAAATCCAGTCGTTAAAACGATTTTTGTGCCGAATTT
TTTCAGTAAAAATCCTATAACAAAGTTTGTAGATGCATCAGCAATAAAATGTATTGAAAA
TGCTAGAGACGTTATTGCTACAGCAATGGATGTAACTGCTGGCAAGAAATTAATATAGCT
TAGGATATACATGCCTCTCGCAAATTCCATTAAAAATAAGATAATAAGCATTAAAATGAA
ATTTTTATGATTAGCGTAATTATTTAACGAAGAATCTTGCATATAAAGGAACCTTTCCAT
AAATCTCTTGTGGTTGTGATGAATGACCGATTAAATCAAGTAAGTCTCGACATATTGTCT
GTGTAGCATACTTAATTTTATCTTGTTCCATTGTACTAATCATGTTAGTTAATTGCTCAT
TACCGTTCGTTAAACTTGCTACAATTTTTATTGCTTCTTCTGGAGTATCAGCGATTTTAC
CAAAACCTTTTTCTTCAAAGTAAAGGGCATTTTCAAGCTCTTGACCAGGTGCAGGATTTA
GGAAAATCATTGGAATACAACGGGCGAAACCTTCAGTTATTGTGATACCACCAGGTTTCG
TAATCATAAGTTGACTTGATGCCATCCATTCATTCATGTGTTTGGTATAACCTAGAATCA
ATACATTCTCGTTAGATTTAAACTTAGCTATTAAAGAACGCTTTAGCTCTTTGCTCTTAC
CACAAATCATAACTACTTGTGCATTTGCACTTTTCGCTAATATATCAGTAATCATCGTGT
CAAAACCTTTAGATACACCAAATGCACCAGCTGACATTAAAATAGTTTGCTTATCTGGAT
CTAAGTTGTTGTCTATTAACCACTGCTTTTGATTAATAGGCGTTTCAAATTTGTTATCAA
TAGGAATACCTGTCACTTTAACTGTTGAAGGATCAATACCTACGTCTATGAAGTCTTGTT
TCGTTTCTTTTGTTGCCACATAATATCTTGTTGAATACGGCGTAATCCAGTTTTTATGTA
AGCGATAGTCTGTCATCACTGTAGCAACTGGAATATTAATGTTAAATTGCTCAGTTAGTA
CCGACATAACTGGTGTAGGAAACGTTAATAATATTAAATCTGGCTTTTCTTTTATCAATA
AATTAATTAACTTATTAAGTCCATAGTATTTGTAAAAACATTTGTCTAGTTTATCTGGGC
GGCTGTAATAAAACCCTTTGTACATATTTCTAAAATATTTAAAGCTATTGATATACCATT
TTTTACAAATAGAAGTCAAAATTGGATGAGCTTCCATAAATAAATCGTGCTCAATGACGC
TTAAATGGTCTAGATTCATATCATTAAGTTGATTAACGATACTCTGTGTAACTTGCATAT
GACCGTTACCGAATGAGCCAGTAATAATCAATATCTTTTTATTTTGAGTAACCATTAATA
GCCACCCTCCGTTAGTTTGAAAATTTTATTTAAGTGTAACTTATTTTACGGCATTATAAA
AGAAATAAAGACGCAAAGTCGTTACATTTATAGCAATTTTAATCAATAGATGAATTGATA
CAAAATAAAACGTTATTTTATAAAGCAATTTATTGTTCTATGTTTTATTTGTATATTTAA
AATTATCCAGTATACAATTATAGCATATTTTTGGAAACAATTATGATATTATACCATGTT
ACAAGATGGTTTTAATAATTTAAGATGAGCCATAATTGTAAAACTAATTCATAATACCGT
ATGTTTTATTTTTAATAGTAGAAATTAGAAAATGCTGATTAGTAGGATATAACAGTGAAA
TTATAAATTTATTAACATCAACAAAACGTGTATAATAAACATATTGTAGAAAAAGGAGCG
GTTCAGTTTGGATGCAAGTACGTTGTTTAAGAAAGTAAAAGTAAAGCGTGTATTGGGTTC
TTTAGAACAACAAATAGATGATATCACTACTGATTCACGTACAGCGAGAGAAGGTAGCAT
TTTTGTCGCTTCAGTTGGATATACTGTAGACAGTCATAAGTTCTGTCAAAATGTAGCTGA
TCAAGGGTGTAAGTTGGTAGTGGTCAATAAAGAACAATCATTACCAGCTAACGTAACACA
AGTGGTTGTGCCGGACACATTAAGAGTAGCTAGTATTCTAGCACACACATTATATGATTA
TCCGAGTCATCAGTTAGTGACATTTGGTGTAACGGGTACAAATGGTAAAACTTCTATTGC
GACGATGATTCATTTAATTCAAAGAAAGTTACAAAAAAATAGTGCATATTTAGGAACTAA
TGGTTTCCAAATTAATGAAACAAAGACAAAAGGTGCAAATACGACACCAGAAACAGTTTC
TTTAACTAAGAAAATTAAAGAAGCAGTTGATGCAGGCGCTGAATCTATGACATTAGAAGT
ATCAAGCCATGGCTTAGTATTAGGACGACTGCGAGGCGTTGAATTTGACGTTGCAATATT
TTCAAATTTAACACAAGACCATTTAGATTTTCATGGCACAATTGAAGCATACGGACACGC
GAAGTCTTTATTGTTTAGTCAATTAGGTGAAGATTTGTCGAAAGAAAAGTATGTCGTGTT
AAACAATGACGATTCATTTTCTGAGTATTTAAGAACAGTGACGCCTTATGAAGTATTTAG
TTATGGAATTGATGAGGAAGCCCAATTTATGGCTAAAAATATTCAAGAATCTTTACAAGG
TGTCAGCTTTGATTTTGTAACGCCTTTTGGAACTTACCCAGTAAAATCGCCTTATGTTGG
TAAGTTTAATATTTCTAATATTATGGCGGCAATGATTGCGGTGTGGAGTAAAGGTACATC
TTTAGAAACGATTATTAAAGCTGTTGAAAATTTAGAACCTGTTGAAGGGCGATTAGAAGT
TTTAGATCCTTCGTTACCTATTGATTTAATTATCGATTATGCACATACAGCTGATGGTAT
GAACAAATTAATCGATGCAGTACAGCCTTTTGTAAAGCAAAAGTTGATATTTTTAGTTGG
TATGGCAGGCGAACGTGATTTAACTAAAACGCCTGAAATGGGGCGAGTTGCCTGTCGTGC
AGATTATGTCATTTTCACACCGGATAATCCGGCAAATGATGACCCGAAAATGTTAACGGC
AGAATTAGCCAAAGGTGCAACACATCAAAACTATATTGAATTTGATGATCGTGCAGAAGG
GATAAAACATGCAATTGACATAGCTGAGCCTGGGGATACTGTCGTTTTAGCATCAAAAGG
AAGAGAACCATATCAAATCATGCCAGGGCATATTAAGGTGCCACATCGAGATGATTTAAT
TGGCCTTGAAGCAGCTTACAAAAAGTTCGGTGGTGGCCCTGTTGATCAATAAAAGACTTA
TTGATGAAGGTAAAACTATTGATGTTTATTTATTCGAAGCATTAAATGACCAGATAATCA
TTGCTATACCAGATTGGTTTTGGTCATATCAGATGGCAATGGCATTAGATGAAGAAACTT
GTTTTGAAGCAATACTCATGCAATTGTTTGTTTTTAAAGAAGAGGAAGAGGCAGAGTCGA
TTGCATCACAACTAACAGATTGGATAGAAACATATAAAAAGGAGAAAGACTAATGAACTT
AAAGCAAGAAGTTGAGTCTAGAAAGACTTTTGCGATTATTTCACATCCCGATGCAGGGAA
AACAACGTTAACTGAAAAACTATTGTACTTCAGTGGTGCCATTCGTGAAGCGGGTACAGT
TAAAGGGAAGAAGACTGGTAAATTTGCGACAAGTGACTGGATGAAAGTTGAACAAGAGCG
TGGTATTTCTGTAACAAGTTCAGTAATGCAATTTGATTACGATGATTATAAAATCAATAT
CTTAGATACACCAGGGCATGAAGACTTTTCAGAAGATACGTATAGAACATTAATGGCAGT
TGACAGTGCTGTAATGGTCATAGACTGTGCAAAAGGTATTGAACCACAAACATTGAAGTT
ATTTAAAGTTTGTAAAATGCGTGGTATTCCAATCTTTACATTCATTAATAAATTAGACCG
AGTAGGTAAAGAACCATTTGAATTATTAGATGAAATCGAAGATACATTAAATATTGAAAC
ATACCCTATGAATTGGCCAATTGGTATGGGGCAAAGTTTCTTTGGCATCATTGATAGAAA
GTCTAAAACAATTGAACCATTTAGAGATGAAGAAAATATATTACATTTGAATGATGATTT
TGAGTTGGAAGAAGATCATGCAATTACAAATGATAGTGCTTTTGAACAAGCGATTGAAGA
ATTAATGTTGGTTGAAGAAGCGGGTGAAGCCTTTGATAATGACGCGCTGTTGAGTGGAGA
CTTAACACCTGTATTTTTCGGTTCAGCTTTAGCTAACTTTGGTGTACAGAATTTCTTAAA
TGCATATGTTGATTTTGCGCCAATGCCAAATGCGAGACAAACAAAAGAAGAGATTGAAGT
AAGCCCGTTTGATGATTCATTTTCAGGATTTATCTTTAAAATTCAAGCAAACATGGACCC
TAAACACCGTGATAGAATTGCCTTTATGCGTGTCGTTAGTGGTGCATTTGAACGTGGTAT
GGATGTTACTTTGCAACGTACTAATAAAAAGCAAAAGATCACACGTTCAACGTCATTTAT
GGCAGACGATAAAGAAACTGTGAATCATGCTGTAGCAGGCGATATCATTGGACTATATGA
TACAGGTAATTATCAAATTGGAGATACTTTAGTTGGTGGAAAACAAACCTACAGTTTCCA
AGATTTACCACAATTTACGCCAGAAATTTTTATGAAAGTTTCTGCTAAAAACGTTATGAA
ACAGAAGCATTTCCATAAAGGTATTGAACAATTAGTACAAGAAGGTGCGATTCAATACTA
TAAAACATTACACACAAACCAAATTATTTTAGGTGCTGTTGGTCAGTTACAATTTGAAGT
TTTCGAACATAGAATGAAAAATGAATATAATGTTGATGTTGTTATGGAGCCAGTAGGCCG
TAAAATTGCACGTTGGATTGAAAATGAAGACCAAATTACAGATAAGATGAACACATCAAG
ATCGATTTTAGTGAAAGATAGATATGACGATTTAGTATTCTTATTTGAAAATGAATTTGC
AACAAGATGGTTCGAAGAGAAATTCCCTGAAATTAAATTGTATAGTTTACTTTAACGGCT
CAATAGTATAATCGAATTTGTGACTTTAAAAATAATTGTTTCGTTGAAGAAAAATAAATT
GTATATTTTAAAAGAAAAAGGTATACTATGATGTATCAAATGAATAACCTATGGCATTTT
GTCAGAGGGGAGTAACTTAAGAATCATGACCGTATAAATGATTCGACACTTTATCGTCAT
TACGAAGATATCTTCCGGTAAAGTGGGCAATTTAAATTGCTTAGTGAGACCTTTGCTATT
TATTTAGCATAGGTCTTTTTGTTTGTACTTAACTTATTTATTTAAAGGAGTTGTACATTT
TAATGGATCCAAGTTTGATCTTACCTTATTTATGGGTACTTGTCGTTTTAGTATTTTTAG
AAGGCTTATTAGCAGCAGATAACGCGATTGTTATGGCTGTAATGGTTAAGCACTTACCAC
CCGAACAACGTAAAAAAGCTTTGTTTTACGGTTTGTTAGGTGCATTTGTATTTAGATTTT
TAGCATTATTCTTAATTAGTATTATCGCGAACTTTTGGTTTATTCAAGCTGCAGGAGCGG
TTTACTTAATTTATATGTCAATCAAAAATCTGTGGCAGTTCTTTAAACACCCAGAAATTG
AAAGTCCTGAAGCTGGAGATGATCATCATTATGATGAATCTGGTGAAGAGATTAAAGCAA
GTAACAAATCATTCTGGGGAACTGTGTTGAAAATAGAATTTGCAGATATCGCATTTGCCA
TTGATTCTATGCTTGCTGCTTTAGCTATTGCTGTAACACTTCCTAAAGTTGGTATTCACT
TTGGTGGTATGGACTTAGGTCAGTTCGTAGTCATGTTCCTAGGTGGAATGATTGGTGTTA
TTCTAATGCGTTATGCAGCAACATGGTTCGTAGAGCTATTAAACAAATATCCAGGACTTG
AAGGTGCAGCCTTCGCGATTGTTGGTTGGGTAGGTGTTAAGTTAGTTGTCATGGTATTAG
CGCACCCAGACATTGCTGTATTGCCTGAGCACTTCCCACATGGCGTATTATGGCAATCTA
TTTTCTGGACGGTACTAATTGGATTAGTAATTATCGGTTGGTTAGGTTCAGTTGTTAAAA
ATAAAAAATCGCATAAATAAATGATGTGAAGCGGACAATCTTAATTTAGTTTAAGGTTGT
CCTTTTTCATTTAATTGAGTGATTTATGAAAAATGGATTTTGAAGAATGTGAATCAAAAG
ATGCGATATAGTATTAAGAAAATGTGCCTTTTATATTTAGCATTTTTTCAATAGAAATTA
TATAGATTTTAAAGCAAATTAAGTGTTAATGTGTCATAATGAAAAGTGATTTTATTGAAT
GGAGTGGACATTAGTGGATATTGGTAAAAAACATGTAATTCCTAAAAGTCAGTACCGACG
TAAGCGTCGTGAATTCTTCCACAACGAAGACAGAGAAGAAAATTTAAATCAACATCAAGA
TAAACAAAATATAGATAATACAACATCAAAAAAAGCAGATAAGCAAATACATAAAGATTC
AATTGATAAGCACGAACGTTTTAAAAATAGTTTATCATCGCATTTAGAACAGAGAAACCG
TGATGTGAATGAGAACAAAGCTGAAGAAAGTAAAAGTAATCAGGGTAGTAAGTCAGCATA
TAACAAAGATCATTATTTAACAGACGATGTATCTAAAAAACAAAATTCATTAGATTCAGT
AGACCAAGATACAGAGAAATCAAAATATTATGAGCAAAATACTGAAGCGACTTTATCAAC
TAATTCAACCGATAAAGTAGAATCAACTGACATGAGAAAGCTAAGTTCAGATAAAAACAA
AGTTGGTCATGAAGAGCAACATGTACTTTCTAAACCTTCAGAACATGATAAAGAGACTAG
AATTGATTTTGAGTCTTCAAGAACTGATTCAGACAGCTCGATGCAGACAGAGAAAATAAA
AAAAAACAGTTCAGATGGAAATAAAAGTAGTAATCTGAAATCTGAAGTAATATCAGACAA
ATCAAATTCAGTACCAATATTGTCGGAATCTGATGATGAAGTAAATAATCAGAAGCCATT
AACTTTGCCGGAAGAACAGAAATTGAAAAGACAGCAAAGTCAAAATGAGCAAACAAAAAC
CTATACATATGGTGATAGCGAACAAAACGACAAGTCTAATCATGAAAATGATTTAAGTCA
TCATACACCATCGATAAGTGATGATAAAGATAACGTTTTGAGAGAAGATCATATTGTTGA
CGATAATCCTGATAATGACATCAATACACAATCATTATCAAAAATAGATGACGATCGAAA
ACTTGATGAAAAAATTCATGTCGAAGATAAACATAAACAAAATGCAGACTCGTCTGAAAC
GGTGGGATATCAAAGTCAGTCAAGTGCATCTCATCGTAGCTCTGAAAAAAGAAATATTGC
TATTAATGATAATGATAAATTAAACGGTCAAAAACCAAATACAAAGACATCGGCAAATAA
TAGTCAAAAAAAAGCTACATCAAAATTGAACAAAGGGCGTGCTACAAATAATAATTATAG
TGACATTTTGAAAAAGTTTTGGATGATGTATTGGCCTAAATTAGTTATTCTAATGGGTAT
TATTATTCTAATTGTTATTTTGAATGCCATTTTTAATAATGTGAATAAAAATGATCGCAT
GAATGATAATAATGATGCAGATGCTCAAAAATATACGACAACGATGAAAAATGCCAATAA
CACAGTTAAATCAGTCGTTACAGTTGAAAATGAAACATCAAAAGATTCATCATTACCTAA
AGATAAAGCATCTCAAGACGAAGTAGGATCAGGTGTTGTATATAAAAAATCTGGAGATAC
GTTATATATTGTTACGAATGCACACGTTGTCGGTGATAAAGAAAATCAAAAAATAACTTT
CTCGAATAATAAAAGTGTTGTTGGGAAAGTGCTTGGTAAAGATAAATGGTCAGATTTAGC
TGTTGTTAAAGCAACTTCTTCAGACAGTTCAGTGAAAGAGATAGCTATTGGAGATTCAAA
TAATTTAGTGCTAGGAGAGCCAATATTAGTCGTAGGTAATCCACTTGGTGTAGACTTTAA
AGGCACTGTGACAGAAGGTATTATTTCAGGTCTGAACAGAAATGTTCCTATTGATTTCGA
TAAAGATAATAAATATGATATGTTGATGAAAGCTTTCCAAATTGATGCATCAGTAAATCC
AGGTAACTCGGGTGGTGCTGTCGTCAATAGAGAAGGAAAATTAATTGGTGTAGTTGCAGC
TAAAATTAGTATGCCAAATGTTGAAAATATGTCATTTGCAATACCTGTTAATGAAGTACA
AAAGATTGTAAAAGATTTAGAAACAAAAGGTAAAATTGACTATCCGGATGTAGGTGTTAA
AATGAAGAATATTGCCAATCTAAATAGTTTTGAAAGACAAGCAGTTAAATTGCCAGGAAA
AGTTAAGAACGGTGTTGTTGTAGATCAAGTTGACAACAATGGTTTAGCAGATCAATCTGG
TCTGAAAAAAGGTGATGTAATTACTGAATTAGATGGCAAACTTTTAGAAGATGATTTACG
CTTTAGGCAGATTATATTTAGTCATAAAGATGACTTGAAATCAATTACAGCGAAGATTTA
TAGAGATGGTAAAGAAAAAGAAATTAATATTAAACTAAAATAATGTTGAGGTGAACAACG
TGTCAATTTTTAGCCAGTTTTTAAAAAGATCAAGCCCTCAACAAGGTATTGTATTGTACT
ATATCGTCGCAATTGTCGTTGCATTTTTATTATTAAACTTACCGTATGTTCATAAACCAG
GTGTAGAAGTAAATCCAATTGACACATTATTTGTTGCCGTATCCGGAATTAGTGTTACTG
GATTGTCTCCGATAAGTATTGTCGATACCTATTCTACATTTGGACAATTAATTATCCTTG
TGATATTAAATATTGGTGGAATTGGCGTCATGGCAATTGGTACGATGTTATGGGTGGTAC
TAGGTAAACATATTGGAATTAGAGAACGTCAGTTAATTATGTTAGATAATAACAAAAACA
CAATGAGTGGTACCGTCAAATTGATTATTGATATTGTAAAATCAATTTTTGTAATCGAAC
TCGTAGGAGCCATGTTATTAGCGTTTTACTTTTATCGAGATAATCCAGATTTAAAATATG
CAATCATGCAAGGTGTTTTTGTTTCTATTTCTGCCACTACCAATGGTGGATTAGATATTA
CAGGTAAGTCATTAATTCCTTATGCACATGATTATTTTGTACAAGCGATAGTTATATTTT
TAATAATTTTAGGATCAATCGGCTTCCCAGTATTATTAGAAGTTAAAGCTTATATTCAAA
ATAGGGTTACTAATTTTAGATTTTCATTATTTACTAAAATTACGACATCAACATATTTAT
TCCTATTTATTGTTGGGGTATTAGCCATTCTATTATTTGAACATAACCATGCGTTCAAAG
GATTAAGTTGGCATCAATCGTTATTCTATTCGCTGTTTCAATCAGCGACTACAAGAAGTG
CGGGTCTTCAAACAATTGATGTGACAACACTAAGTGACCCTACGAATATTATCATGGGTA
TTTTAATGTTTATAGGTTCTTCGCCAAGTTCGGTTGGTGGCGGTATTCGTACAACAACTT
TCGCTATTTTAATTTTGTTTTTAATTAACTTTAGTAATAATGCCGATAAAACATCCATTA
AAGTTTACAATAGAGAAGTACACATTATGGATATTCAACGTTCATTTGCAGTATTTACAA
TGGCGACAATTTTAACATTTTTAGGAATGCTAATTATATCAGCTACTGAAAATGGTAAGC
TTACATTTTTACAAGTATTTTTTGAAGTCATGTCTGCATTTGGAACTTGTGGACTATCGC
TTGGTGTCACAAGTGATATTAGTGATATTTCCAAGGTCGTACTAATGGTACTCATGTTTA
TAGGACGAGTTGGCTTAATATCATTTATCATTATGATAGCAGGACGTCGAGAACCAGATA
AATTCCATTATCCAAAAGAACGTATTCAAATAGGGTAATATAATAGCAATCTAAGTTTAG
TTAATGTAGATTTTAACTGGAACTTAGATTGCTTTTTTAGTTTGTATTTTTAACTTATAT
TATAAGACGATTGGATTTGAAAATGGTAAACTAGTAACAATGAGAGGTGTAACATGATGG
AAAAAAATGAAAACATTAATGTAGAGATTTTAACTACGTCAGATATGCATAGTCATTTCT
TAAATGGTGATTATGGTTCAAATATTTATAGAGCTGGTACTTATGTTAACCAAGTAAGAG
CACAAAATCATCGCGTCATTTTATTAGATAGTGGCGGAAGTTTAGCTGGCTCGTTAGCGG
CCTATTATTATGCTATAGTTGCACCTTATAAACGACATCCAATGATAAAGTTGATGAACA
GAATGCATTATGATGCTAGCGGTGTGAGTCCAAGTGAATTCAAGTTTGGTTTATCATTTT
TAACTCGTTCAATTGCATTGGCACGTTTTCCATGGTTATCAGCAAATATTGAATACAATG
TTACTAAGGAGCCTTATTTTTCAACTCCATATTGTATTAAACATTTTGGTGACTTAAAAA
TTGCTATCGTAGGCGTTACAGCAGATGGTTTAATGGAAAATGAGTATTCTGAAATGGAGC
AAGATGTATCTATTGAAAAGACATTAGTGGCATCAAAACGATGGATTAGATATATCCATG
AAGTTGAAGAGCCGGATTTTTTGATTGTAATTTATCATGGTGGATTGAATAAAATTAGTA
ATAGCACGAAAAATAAAAAGGCAAGTTCGAATGAAGCTGAAAAATTAATGGAAGAAATTG
GTGTTATAGATTTAATGATTACAGCTCATCAGCATCAAACAATAGTAGGTCAAGATCATG
AAACGTATTATGTTCAGGCTGGTCAAGATGCAAAAGAGCTTGTACATCTTTCGATTAATT
TTAAAAAGAGAACAACAACTTATGATGTTGAAAGCATTGATTCTAAAGTGATTGACTTAA
ATGAGTATGAAGAGGACCAAGAATTATTAGATTTAACATTCTATGATAGAAAAGCAGTGG
CTTATTGGTCACAGGAAATCATAAGTGATAAAGGTTTGATGTTATCAGTAAATGGGTTAC
AAGATTTAGTCTGTCAAACACATCCATTTTCGCAATTATTACATGATGCAATTCACCTTG
CATTTGATAATGATATAACATGTGTCCACGTGCCTATGAACGGAGAGAAGGGGTTGAATG
GACAGATTCGAAATGAAGATTTGTATCATGCATACCCTTATCCAGATAAGCCAATGGATA
TGACAATTAGTGGTCAAAATATCAAAGATATATTGGAGTATAGTTATTCACATTTAGATT
TTGTTAACGAGCAATTAAGCTTAACAATTATTGATGAAACATTATGTACAATGTGGCAAG
GATTCAATTATGAGATTGATATGAATCTAGAACCTGGGCAACGAGTAATGTTAGATCAAA
TTGATTTGACTAAGAGTTATAGAGTTACAATGACTGACTATTGTTATCGTAACTACAAGA
ATTATTTAAAAAATGCTATTATACATGAATCATACGATGAAACAATGAGTACATTAATTG
CAGAGAAGTTAAGAGATCCGAATTATCTTATTTCATGTAGTGATAATTTTGTAGTTAAAA
ACAGGTGAATATTGCTATGTAATAAATTAATTATAAGTTTAACAAGTATAAAAACCTTTC
TTAGAGAAGATTATCTAGGAAAGGTTTTTAGAATTATAAAATTGATATAAAAGAACAGTG
AAATTCTCATTCATTATATATATAAGTAAACAAAAAAGCTTAAATGGTATATACCATTTA
AGCAAGTAACGGAAACGGAGGGATTCGAACCCTCGCGCCGCTTTCGCGACCTACACCCTT
AGCAGGGGCGCCTCTTCAGCCAACTTGAGTACGTTTCCAATGGCTCCACAGGTAGGACTC
GAACCTACGACCGATCGGTTAACAGCCGATAGCTCTACCACTGAGCTACTGTGGATTAAT
TTGTATGTGTTTGAATATCAAGCACAAATATTATTATAACAAGATTAAGTTAATTTGCAA
TAGATACCTTAAAAAAATATGCAGAACATTTACACTATATTTATAAAACATTCCGCATAT
TTTAAAAATAAACAATTTATTTATCTTCAAATAAAGAATAGCGTGTCAATGCTTCAAACA
CATTCAATGTGGCTTTATTATAATCTATTGGTTGGTCGGGATTTTTTGATATCATGCGAG
ATTGTTTATCTACCATGTAATAGTAAAAAATGGAATTGTTATATTGATGCCATAAACTGT
GGTATGAAACATGAAGAATGATTGATTCATTATTAATAAATGTCACTTTACATTTACGAT
TTTTTAATTCTTTGATACTTTCGATATAATGCATATTTAACCAAATATTTTCATTTTGTC
TGTCAGAATGTGTTGGGAAAAAATAAGTTGGAAATAATGGTGTTAGTAAAATAGGTGGTT
TACTAGAAATGCCAGTAATGCGGTTTGTCTCTGCTTTCTTGCCAAGATAAGTATTACCAT
AAAATTTGCAAGAGCGTTCAATGATTTTCTGGACTTTAAAAGGATTTTGAATACGCGTTT
TGTCAAACCGAATTATTTCACTACCATTTCTTTGATCGTCATCATCAAATGCTGGTCGAA
TAACCATGTCTCCTTTGCGTATCACATAAATATTTTGAGAATACATAAGCAAAACCTCGC
TTTATTAAGTTTTAAACCATTAATATAAAAATACAATTAATGATATAAAGATATTTTATA
ATAAAATTCTGAGTTGTCAAGTTATTATTTTGGTGAAAATGTACAATAATTTTTAACTAA
TAGTCAGAATATTTATTGATTTCAAAATTAGAAAAATTTATACTTATTATAAATTAAAGA
AAGGTAGTGGTTTCTATGAAATACAATACTAATGTTAAACATACAACTTTAGAAGCGTTT
GTTACAACCGTCAATGATTTGGGTATTGAATTAATTATCAATGAAGCACTTCGAGAGGTA
AGAAAACGACAGGTCATAGAACTTATAGATGACGCACTCGTCAATAAAGATGAAGCAGCA
TTTAATCAATATACGGCAGAATACAAAAATTTGGAGGCATTTCTCGGTGAATAACATTGA
TTCGAATTCCATAACGCAATCTTAAAAGGACTATTCTTAACATCTCATACATGTAAGAAT
AGTCCTTTAATCGTTTATGACATTAATCTAATTAATTCATGTCTATCTATGTCACCGAAA
TAGTGATATAAATCATATTCTGATAGTGCTTCTTCTATGTGCTCAAAGTCGTGTAGACAG
CCAACTAATGCATTTTCAAGATCAGTGACATCTCCGACACCAAAGAAATCACCGAAAATT
TTTGCATGTTCGATTTTACCTCGTTTAACATCAAACTTGATTTGTACAAACCCTTTTTCA
AATTTTTCCTCGCGTTCAAAGTTATATTTAGGGTTTCTACCATAATTCCATTCCCAAGTT
CTATATTTTTCGTTACTTAACTTTTCAATATTTTCCCAATCTTCATCCGTTAATTTATAT
TCTTCTACTTCAGTTTCTCCAAAGATAGTTTTCAAGATGATTTTTTTAAATTCTTCAATT
TCTAAAGGGGCATTTAAAAATTCTTGAATGTTTGCTACTCGTTTACGAACAGATTTAATA
CCTTTTGATTTAATCTTAGCTGGATTAACTTTTAGTGCATTCTGAACTTCGTCTAAATCA
CTATTTAACATCAACGTACCATGACTAAACATTCTATTTTTAACTTTAACCATGGCATTT
CCTGAGATTTTCGCTTGTCCAACTTGAATATCGTTACGACCAGTTAATTCAGCATTTACG
CCTAAAGATTGTAATGCTTGAACAATTGGTTCAGTGAATTTTTGGAAATTGTGGAAACTG
TTACCATCATCATCTGTTATAAAACTAAAGTTTAAATTTCCAGTATCATGATAAACAGCG
CCACCACCAGAAATTCTTCTAACTACATCGATGTTATGAGCATCTATATATGTCTGATTT
ACTTCTTCTATCGTATTTTGATTCTTTCCAACAATGATAGATGGTCTATTTATGTAAAAT
AAAAAGTAACTTTCTTCTGCTGGTAAATTTTTTAAAACATATTCTTCCATTGCTAAGTTT
AAAGTTGGATCTGTAATATTATTATTACTAATGAATTTCATTACAATCTCTCCCTTATAT
CTATATATATTCTCTACTTATTTATGCCTTAACTTTGCTGAAAATGCCAATTATATACTC
ACAAATCGTTCTAAATATCGGCTTAAAGTTACATTTTATTATTTTTGATTGTTAATAGTT
TATTTGTTAAGTGAATTTTAGTACAATATAATTTAGTTATGATTTAAGGAGGACTTAAAA
TGACTGTTGCAGAAGTGGGTAACATTGTTGAGTTTATGGATGGATTAAGAGGTCGTGTTG
AAAAAATCAACGATAACTCTGTTATTGTTGACTTAACAATTATGGAAAATTTTAATGACC
TTGATTTACCGGAAAAAACTGTTATCAATCATAAACGATATAAGATTGTTGAATAAGAAG
GTAAGTTATAATGAATAAAATCTCGAAGGCTTTAACTTGGTTTATTATAAGTTTCATTAT
ATTTCATCTCATATTATTTATTATGTGGGGCGAACACCAAGAATACTGGTATTTATATAC
AGGTATAATGCTAATTGCTGGTATCAGTTATGTGTTTTATCAAAGAGATATTGAATCTAA
GCGGTTGCTTACATCAATTGGTGTTGGTATTATTACGGCAATTATTTTAATTATGCTTCA
ACTTTTATTCTCACTTATAACTTCTAATTTAAGTTATAGTTCATTAATTAAAGAATTAGC
AAGAACAGGTGTCAATTGGAAGTGGCAAATGTTAGTAACTTTACTTTTTGTCATTCCATG
TCACGAGTTATATATGAGAACTGTTTTACAAAAAGAATTAACACATTTTTCAATACCGAA
ATGGGTAGCTATATTAATAACTGCAATTTGTTCTAGTTCATTATTTATTTATTTAGATAA
TTGGTGGATAGTAACATTTATATTTGTTGCACAAGTGATATTATCATTAAGTTATGAGTA
TACTCGACGTATAGCAACAACATCCGTTGCACAAATTGTAGCTATTATATTGTTATTAAT
TTTTAATGCTTAAATAAGCTTTTCTTAGACGTCTGTGTTCTAAGAAAAGCTTCTTTGCTT
TAGAATAGCAATACGAAGATTCGAGGCATGCTTCATTATAGTGTACACGTTTTTAACGGC
AAGCTGTTATTATTGAGATTAGGTTTTAGTCAGTTTTTATTACTAAATATTTTATAAAAA
TGGTATAATATTTTTCGAGCAAGTTGAATTGATGGTGGCTATCTGAGTAAAGGGGGTGGT
GCCTATGGCATTACTGAACACTTTTGAAAGGAAAAGCCTATTGTGATATCTATTGCAAAT
GCATTACATTTAATGTTAAGTTTCGGTATGTTTATCGTCACTTTCATTGGTGTAGTAGTC
GCAATAATTAATTTAAACAATAAAAAATAACCATCATTTCAAAACTTTGACAACGAATGA
TGGTTAAAGCAAATCTCATTTAGTCACCGTCTTTTTAACGGGCTCATTAGGCGACATGTT
ACTGCATGTCGTCTTTTTACATTTTTATAGTAACATATCTTTTATTTAATTGTCTATGTT
TATTAGATGTGTAACAAAATTTTGAAGTATTTTTCGTATATTGCCTGCTAAACATGTCAG
ATTTGAAAGGAAAATCATACTGTGGTAGAAATCAATTATGATTATATGGTAGTACTTATA
AATAAGTGATTTCTATTGAATATGTAATGAAGTTCATATATTAATAAAACTTTCATTGGT
ATAGTAGTCGCAATAATTAATTTAAGCAATAAAAAATAACCATCATTTCCAAACTTTGAC
AAAGAATAATGGTTAAAGCAAATCTCATTTAGTCACCGTCTTTTAACGGGTTCAATAGGC
GACATGTTCCTGCATATCGTCTATTTATGCACTGCGCAATTTAATAATAATACAATTATA
CTTTGATGTCCATTTAACATAAAATACTGGAAATGTAGAAAGGTAAATTCATCTTGAAAT
ATTCAGAAAATTCTGTATAATTTAAATAAAGAGATATAGATTAAATATAAAGAGGTGTTT
TTAAATGAAGAACAAAATTTTTGGCGCTATATTATATTTATCTTTAGCACTTGGATTATC
AACAGCAGCTTATGCATCTACAGAATACGCAGAAGGAGGCACTTGGAGTCACGGTGTCGG
CAGTAAGTATGTTTGGTCGTATTATTATCATGGTCATAAAGGACATGGTGCAACAGCTAT
TGGAAAATACAGATCATTTAGTGGTTATACAAGAGCTGGTGTAAAAGCAAAAGCATCAGC
TACTAAAAATAATTGGTGGGTCAATAGAGCATATTATAACATTTATTAAATACTAAATAA
TCATACAAAATAAACAACGCAAGAGGTACAACATGAAATGGTTCAAATTAATACTTGATG
TTACAATCTTCATTCTAATTGCTATATTGTTATTTGTTTATACATATAAAGAAAACGAAG
AAATATTGCCTGATACTAAATACCCTATAGCGGTAACTGACTGGAATAAAAAATATAGTA
AAAATGAGATTTATAAACGTATAAATCAATTCGCAAAAAATGAGAACGTAGCAATCTATA
AATCAACTTCAAATTATACAAACAAAAACGTAGATAAAGATATATATGTATTTAATAAAG
CAAAAGCAACATCTATCACTCCTTTTAATGCTAAATATAACATTCATTATTTAAGTGACG
ACGAATTACTAAAAAAGGATATCAAAGGGAGTTATTTTGTAAAAGACAAAAATTTTGACG
TGTCTAAATTCATAAATTTTTTAAAAGAATATGGTGTTACTGCTGAATCATTCAAAATAG
ATCATAAGATGATTGCCGTTGGTGTCATTAAACAAATGAATATAGTAGTTCCGTTATCCT
CACTTTTAATCGTTTATTTTATTTATTATATTTTCGAAAAAAACATTAATTTCAAAGCGT
ATGCGATTAAGTATTTAAATGGTTTTACATTAGTTGATTTGTCAATTTAAGTGCAACAGT
TCATCACATAAAACTTCATAAGGAAACTTCCAATTTAAACACTTTCTTGGTCGATAATTA
ATTGAGTCTAATGCATAGTTAAGTTGCTCTTGATTTACTTTAGCTAAGT
>ST140_ERR1764920_k141_37 flag=0 multi=95.3816 len=1446
TACGCAACAGACAATGTAATTGAACAAACATTAAAAGATCCAGACTACATCATTACAGTG
TTGACTGAGTATAAGAAAGAAAAAGAGCAAAACTTACTTTTACAACAGCAAGTAGAAGTT
AACAAACCAAAAGTATTATTCGCTGACTCGGTAGCTGGTAGTGATAATTCAATACTTGTT
GGAGAACTAGCGAAAATACTTAAACAAAACGGTGTTGATATAGGACAAAACAGATTGTTC
AAATGGTTAAGAAATAATGGATATCTCATTAAAAAGAGTGGAGAAAGTTATAACTTACCA
ACTCAAAAGAGTATGGATCTAAAAATCTTGGATATCAAAAAACGAATAATTAATAATCCA
GATGGTTCAAGTAAAGTATCACGTACACCAAAAGTAACAGGCAAAGGACAACAATACTTT
GTTAATAAGTTTTTAGGAGAAAAACAAACATCTTAATAGGAGAACACAATGGAACAAATC
ACATTAACCAAAGAAGAGTGTGTCGAACAATGCATCAATAAAGACTTAAAACTTTTAGAT
TATCGAGTTCAACAAATTTTAGAAGGTGTTCTATCAGAAAGTACCACATACGGTGATGCA
AGAAATAAATTAGAAACATTGAAAATTATTGCTGAATCTCATTTTAAAACCGAACATGCT
TCAGTTATTTACAAATTAGCATTGAAAAAGTTAGACAAAAAAATCAACGCCACTCCAATT
AAAGAGTGACGAAAAAGGAGGATTTCAAATGTTTAAGATTTTAAATGATATAAAAACTTC
TTTAAAAAACCATCCTTGGGGTTGGAAAGAGCACTTACCTTATTTACTGATGTTAACTCT
GTCACTTGTGGCTCTGATTTTCGGTGTTCTGTCCGCGATTCTATGATAACAGGTTTTATA
TAGATTCCTTACCTCCTCTCTGTAGGAGATAACAACATTATACACGAAAGGAGCATAAAC
AATATGCAAGCATTAAAAACAAAATCGAACATCGGCGAAATGTTCAACATACAAGAAAAA
GAAAATGGAGAAATCGCAATCAGCGGTCGAGAACTTCATCAAGCATTAGAGGTTAAGACT
CCATACAAAAAATGGTTTGAAAGAATGAGTGATTACGGATTTGAAGAAAATATCGATTAT
ATAGTCACGGACATTTTTGTCCATAACCCACTAGGAGGTCGTCAGAATCAAACTGACCAC
GCACTCACACTAGACACTGCAAAAGAAATCGCAATGATTCAACGTAGTGAACCTGGCAAA
CGTGCAAGGCAATACTTCATCCAAGTTGAAAAAGCATGGAACAGTCCAGAAATGATTATG
CAACGTGCTTTAAAAATTGCTAACAACACAATCAATCAATTAGAAACAAAGATTGAACGT
GATAAACCAAAAATTGTATTTGCAGATGCAGTAGCTACTACTAAGACATCAATTTTAGTT
GGAGAG
>ST140_ERR1764920_k141_38 flag=0 multi=1.0000 len=274
TAGTGACTCGCTTTTCAGCAACACTCTTAATCTCTTCCGCCAAGATGACGATTAGGAGTG
TTATTTTTGCGTATTTGAGTAGTTCCATTTGTTGTTCCTCCTTTTAAGATGTTTGTTTTT
CTCCTAAAAACTTGTTAACAAAGTATTGTTGTCCTTTGCCTGTTACTTTTGGTGTACGTG
ATACTTTACTTGAACCATCTGGATTATTAATTATTCGTTTTTTGATATCCAAGATTTTTA
GATCCATACTCTTTTGAGTTGGTAAGTTATAACT
>ST140_ERR1764920_k141_116 flag=1 multi=99.3781 len=15265
TAGGCGCATTATCTCCTTTAGTTATTTGTTTAGTCACTTTTAATTATAGAGATAATTGCG
CTTTTTTTATATTCAAAATCAAAAAATCGGACAGATGAAAAGTAAAAAACTTTTTCTATC
AGTCCGATTTATTATAGAACCCAAATGTATTACATCGCTAAATATAAAATTGATTAAGCT
TCTTCTGAATCTTCTGATGTAGCGTTTTTATCTGGTACTACTTCATCTGTTTCATCATAT
ACTTTCATCACTGCATCTTGAATTTCTTGTCTCATATCTGAATTAATAGGATGCGCGATG
TCGCGGAATTCACCATCTGGTGTACGTTTACTTGGCATTGCAACGAACAAGCCAAAGTTT
CCTTCAATTACACGTAAATCATGAATTACGAAAGCTTCATCTAATGTAATGGAAACGAGT
GCTTTCATTCGTCCATCTGTTTGTATTTTTCTAAGTCTTACATCTGTCACTTTCATGTAG
TGAGCCCCCCTATAGTATATATCTCTCTGTTTTATTTAGAAGCTTGATTAAACATATTAA
TCGAAAATTATAATTCCTTAATTTTACTTACTAATTCAATTTCTACTTTCACATCTTTTG
GCAAACGCGCAACCTCTACACAACTACGCGCTGGCTTGTGTTCATTAAAATATTGACCAT
ACACTTCATTTATTTTTTGGAAATCATTCATATCTTTAATGAAAATGGTCGCTTTCGCAA
CAGAATTCAAATCAGATCCTGCTTCTTCCAAAACAACCTTTAAATTTTCTAAAACTTGTT
TTGTTTGTGCTTGAACATCAGCGCTTACGATTTTCCCATCAACATTCAATGGAATCTGAC
CAGAAGTATAAACCATACCATTTACAACTGTTGCATGCGAATATGGTCCAAGTGCTTCCG
GTAATCTTGTTGTGTTAATGATTTTCATAATACTAAAACTCCTTTTATGAAAACTTAGAT
AAACTGTTGCCAGGTTCTACGTTAAACTCTTGATTATATTCATCTACATCAGATAATTTC
ACTAAGGAAGTATAATCTTCAATCAATCTTTGTTTAACTTCTTTTGATTCTACAAGTACT
GATACCCCTTTTACATGGGCTTTAAACTCATTCATTAAATTCATAACACCATTAATAGAG
CCACCAGCCCTCATAAAATCATCGACAACTAAAACATTTGAATTTTCTGCTAAAGTTCTC
TTCGAAAGTACCATTGTCTCTATTTTTCTTGAAGATCCTGAAACGTAATTAATTGAAACT
GTAGAACCTTCAGTCACCTTGTTGTCTTTTCTAATCACTACTACTGGTAAATTTAAAATA
TTAGCAACCGCATTTGCCAATGAAATACCTTTTGTCGCAATGGTAACAACAGCATCTAAT
TTTTCTTCCATGTAAATACTGGCAATTAACTTACCAACTTTGTTTAGTAGCGATGGATTA
CCTACCAAATCTGATAAAAATAAATACCCGCCAGGTAACAAACGTTCTTTCTCTTCTAAT
AGAGTAATGACCTCATTAACAACTTCAGTCGCCTCTTCTTTACTCATCATTGGTTTATAC
GTAACACCACCACTTGCGCCAGCAGTAGTAATTACTGTACCTAACTTTTCTTTTTGGAAT
GTATTTTTTATAATTTGGACATCTTCACTTATTGAAGACTTCGCCTGTTTAAATTTTTTC
ACAAAAAAAGTTAATGGAATCAATTTATTCGGATGGTTCATCAAATATTGCGTCATAAAA
ACAATTCTCTCGCTTCGTTTATATCTCATCTTTTCAACCCTTCTATCCTAATAGTCTAAC
TAAGTACACTTCATTACAACAACCGTTAACTGCATTATAAATATTTTTTGCTTGGCTTTC
TTTTCGTGCTAGCCCATACACAGTCGGTCCGCTTCCACTCATTAACGCACCATCTGCACC
ACTTTTCAACATATTATTTTTTAATTTATCGATTTGTGGGTGTTTTGAAACAGAAATTGG
CTCTAATCGATTAGACAAACTTTGACATAATTGTTGATAATTCCGATTTTCTAAGGCCTC
ATAACACATTTTCGTATGTACGTCGTAACGCTTATCTAAATTGATCAACTTAAATATATC
TGGTGATGATATGCCTAAGTTTGGTTTAGCAAGAATCACCCAAGCTGAAGGTGGTTTATT
TAAAAACTCAATTTTCTCTCCTCTTCCAGTACATAGTGCAGTTTTATTATAAATACAAAA
CGGAATATCTGTCCCGATTTTACTGCCTAGTAGAGCCAATTCTTCCAAACTCGCCCCTAT
ATTAAAAAGTCGATTCAATCCTCTCAACGTTGCTGCTGCATCAGCCGAACCTCCAGCTAA
GCCAGCAGAAACAGGTATTTCTTTATCGATAGAAATTGTTACACCTTGCTTTAGTTGATA
TTGCTCAATAAATAGTTGCGCTGCACGATATGCGAGATTTTTATGATTAGAAGGCACATA
ATTATGTTCAATCTCAACAACTATCTTTCGATCTTTTCTTTTATGGAAAGTTAAACGATC
ATTTAAATCAACTGTTGTCATTATCATTTCAATCTCATGATAGCCATCATTTCTTTTAAA
AAGTGTATCGAGCGTAAAATTAATTTTGGCTGGTGCCGTTTCATATATCATTTTTGCGCC
CTCTTTTCGTTATCTTAATATGATGATTTTAACATAAAGAGAATTAATATTTGACATTTT
AATTTGTTTTTTAGTGTTTTTTTAATAAAAAAGTAATTTTCTCCATCTAATTACTTAGTA
TTTACTTGTATTTGTGTTTATAAATACAATTATCCATTTACTGAAAAATCTATAAGCGAA
ACATCAGTGTTAAACATTTTGTAAATAAAAAGAGTATTGAACATAATGCCCAACACTCAA
ATAATTATCATAATATTTACTTCTTATACTAAGAAACGTCTAACATCTCTATATGTCTTA
TTTAGTGTGCAATTGATTCGTGATGATTATCCTCTTCAAATGAAACTTGAACATTTTCAG
TTAACACATCAGTGTATGTATAAGATACTCTCTCAAAGTTGTGTTTGTCTTGATCTAACT
CAACAATGAAAACTGACGGATATGTTTCTTTTAAAATTCCAGAACGTTTTATTGTTTTCT
TACGGCCTCCATTGGCTTTCAGTACAATACGATTTCCTACATGACAATCAATAGAATTTT
TGATGTCCAAAATTGATTTTGGCATATTGCTCCACCTCGCTACAAGTTACATAATACCAT
ATTTGCAGCGTTTTCGTCAAACAAAATTTAAATTTTAACAATAGTGCTTTGCTTTGTCAA
TCATTTAATTTTCTAATTGAGGGAATTTTTTCTTTTCTTCATACAATTTAGCAAAATCTT
GAATAGATAGCGTTTCACCGCGACGTCTTGGATCAATACCCGCTTGTTCCAACCATTGTA
AAATCACTTCTTTGTGTTGTTTACCATCTTTAAAATAATTTTGATAGTTATTGTTAATTG
TCTTTCTTCTTTGTGCAAATGCTGCTTTTGCTAACTTAAAGAATGCTTCCTCGTTATCTA
CTGTTACTAACGGTTCAGTTCTCTGCATCAGTTTTACAACTATTGAATCAACATTAGGTG
GTGGCATAAATACAGATTTAGGTACCGTTAATACTTTACTAGTCTCTGTATAGTATTGTA
CGACAATTGATAATGAACCATATGCTTTTGAACCTACTTCAGCATTTAAGCGTTCGCCCA
CTTCTTTTTGCATCATCACCACGTAGCCATCAATTGGTATATCTTGTTGCATTAAATTTA
ATAAAATTGGCGTCGTAATATAGTACGGCAGGTTTGCAACAACCATTATTTTTTCGCAAT
CTTGTAAATGATTTTCAACAGCTTCTTTAATATTCGCTTTTAAAATATCTTCATTAATCA
CCGTCACATTATCATAAGGTGATAGTGTATCATTTAATACAGGTATTAAACGTTGATCAA
TTTCAAATGCCAATACTCTTTTAGCATGTCTGGCCAATTGTTCTGTCAACGACCCCATAC
CTGGACCAATTTCAATCACCCCAGTTTGTGCATCAATATCACTTGCATCAATGATATTAT
TAATGATATTCACATCTATTAAAAAGTTCTGTCCTAAACTTTTTTTAAAATTAAAGCCAT
ATTTATCTAACAACGCTCGCGTTCTTGATGGTGTTGCAATATCTTTATTATCCAACATTT
TCACTTCCTCATTCATCTTCTAAAGCTTGCCTTACATCCGCTTCGGTATAACCAAATGCA
TTTAACTTTTTCAATAACTGCTTACCATTGGAATGGCCGATTCGCAATTTTCTACTTAAA
ATTTCTCTACGGCGCCTTGCATCTTTCCCAACGATTAACCCCAACTCTATTAGCACAGAT
TTATCAATTGATTCATAAGCTTCATCAAAGGGTGAACTAACATGCATTAACGCTTCTTTA
ATATCAATTAAGTCGGCATGTTCAACACCAATTTTCCCTTTTTTATTTTTAGCTTTTTCT
CTATCAATATACGCATGTTTAACACCTTTGACATGTTCAGTAATTGTACTTCTAATTTTA
TCTCCTGGGAAATCTGGATCTGTTAATACAATAACGCCTCGACTTTGTTGAGCATTTCTA
ATTACTTCTAAAGTTTGTTCGTTGATGGCACTACCATTCGTTTCAATCGTATCACATTCA
ACAGCTCGTTTAACACGCTCAGTATCATCTCGTCCTTCTACAACTATAAACTCATTGATT
TTCATTTAAAACGCCTTCCTACAATTCTTAATTTCAAAGCTCTAACCATCTCTATCGCAC
GTATTGCACATGCACGATATTTTAATTTAAAAAAGTGAGAAAGAACCATAGCATATTAAA
CGAATATAGCATCGTTTACATTTATGGCGGTGATCTTTCTCACTTTTAACTTTATGAATT
TAAATTAAACAATTTCTCTGCATTTTTAGTTGTTTGTTCGCACACTTCTTCATAAGATAA
GCCTTTTAATTCAGCAATTTGTTCAGCTACTAAAGTTACTCTCGCCGGTTCATTTCGCTT
CCCTCTATATGGATGTGGCGAAAGATACGGTGCATCGGTTTCAACAAGCAATCGCTCCAT
TGACACATGCTTAGCAACTTCTTTAGGCTGTTTAGCATTTTTAAATGTCACTGGTCCACC
TAATGAAATATAAAAATTCAGCTTATTAGTTACAATATCTGCAATTTCTGGAGAACCACT
AAAGCTATGCATAATCCCGCCTACCTCTTCAGCATGCTCCTCCAATAAGATATCGATACA
GTCTTGTGTTGCTTCACGGTTATGAATGATAATTGGTAACTTCAAACGCTTAGCTAAAGC
AATTTGCTTTCTAAAAACTTCCTTTTGAACATCTGCAGGAGATTTATCCCAGTGATAATC
TAATCCCATTTCACCAATACCAATCACTTTTGGATGCTGAGCTAAAGATTCAATCCACTC
CAAGTGTTCTTCTGTAAAATCAATTGCGTCAACTGGATGCCAACCGATAATGCCATATAA
AAAATCATACTCATCGATTAATTTCATCGCGCGTTCAATTGTCGATTTGTTAAAACCAAC
TACAAACATACGATCAACACCTGCTTCTCTAGCACGTGTAATCACTTCACTCAAATCATC
ATCGTATTGCTCATCATTTAAATGGACATGTGTATCGATTAACATAATTATCTCTCCTAA
TTTTTAAAAATACAGTTATTTAATCACTGCACCATTTGGAATTGCACTTGGTAAACTTAC
TAAGGTTAATACACCATCTTTTTCAGCAGATAATATCATACCTTCAGATTTTTGTCCCAT
TAATTTAGCTGGTTTCAAGTTAGTAACAACTGCTACTTTTTTACCAATAATATCATCTGG
TGTATAGAATTTGGCAATTCCTGATACGATTTGTCTTTGTTCAGAATCTAAGTCTACTTG
AATTTTTAAAAGCTTATCTGACTTCTTAACATGTTCAGCATCAATAATCGTTGCTGCCTT
AATTTCAACTTTATCAAAGTCTTTAATATCAATTTGAGGTTTGCTAGGAATCTCTTCTTT
TTCCTCTTCAGTAGCAGGCGGTTGCATTGATTCTTTGATATATGCAATTTCCGCTTCGCT
ATCCAATCTTGGGAAAATAGGTTTAGGTTGCCCAGTAACCATAATTGGCTCAGTAAGCAC
ACCATATTGCTCTAAACTACTAAATTCCATAAATTGAGGATTGTTAATGTTCAATTGTTC
AAAAATCTCTTTCGGCGCATGAGTTAAGAATGGACGTAATAATACAGCTGCATAACGAAT
ATTTTCAACTAAGTGAGCCATAACATTGCCTAACATATCTTTTTGGCTATCGTCCTTAGC
TAATACCCAAGGCGTTGTTTCGTCAATATACTTATTCGTTCTACTAATAAACTTCCATAC
CGTAGATAATGCCACAGAAAATTGCAAACTTTCCATGCTTTCAGTATAGCTTTTCACTGT
TTCTAAAGCCATAGCTTCCATTTCTTCATCTAATTCATGAAGTGGACCTTGATACGCTGG
TAATTCGCCATCAAAGTACTTATTAATCATAGAAATCGTACGGTTTACTAAGTTACCTAA
GTCATTTGCTAGATCGAAATTTGTACGCTCAACAAATGCTTCAGGTGTAAATACGCCATC
TGAACCAAATGGTAATTCACGCATTAGATAATAACGTGTGGCATCTAAACCATAGCGATC
AATTAAAATATTAGGGTCTACGACATTACCTTTAGATTTACTCATTTTTCCATCTTTCAT
CAAAATCCAACCATGTGCAAAGACTTTTTTAGGTAACGGTAAGTCTAATGCCATCAATAA
AATAGGCCAAATAATTGAGTGGAATCGCACAATTTCCTTAGCCATTAAATGAATATCTGC
TGGCCAGTATTTGTTAAATAGTGACTCATCATCTGATAAATAGCCTAATGCTGAAATATA
GTTAACTAACGCATCAATCCAAACATAAACAACATGTTTTGGATTAGACGGAACATGGAC
ACCCCAGTTAAATGATGTACGAGAAACAGCCAAATCAGCAAGTCCTGGTTTAATGAAGTT
GTTAATCATTTCATTTTTTCTTGATGGTGGTTGTATAAAATCTGGATTTTGGTCATAGAA
CTCTAATAAACGGTCTGTATATTTACTAATATTAAAGAAATAACTTTCTTCTTTTACTAG
TTCAACTTCATGTCCAGAATCTGGACTTTTACCACCAATAATTTTACCGTTTTCGTATTG
TGGGTCTACTAATTGTGACTCTGTATAGTATGTTTCATCCGGAACAGAATACCAACCTTC
ATATTCACCTAAATAGATATCACCTTGCTTTAATAAACGTTCAAATACTTGCTCAACGAC
ATGTTTATGACGTTCTTCAGTTGTTCTGATAAAATCATCATTTGAAATTTCAAGCTTAGC
CCACAATTGTTTAATTCCAGCAATCATCTCATCCAAATATTCAATTTCTGTCTTACCAGC
TTTTTGAGCTTTTTCTTGAATTTTTTGACCGTGTTCATCCGTTCCAGTCAAATAACGAAC
ATCATATCCTTGCATTCTCTTATATCTTGCAATAACATCTCCAGCCACTGTAGAATATGC
ATGTCCTATATGTAAATTCCCACTAGGATAGTATATTGGGGTTGTTATATAAAATGTTTC
TTTAGCCATAACTGTTCCTCCTCGTAATGTCTCACTTCAAATAATATCTAAGATTTCTAT
GCATTTCAACGGACGCGAACATTTATCTCGTCATCTCATTTTCATCTTATTCAATGTTAA
GGTATTTATTACTTTCAATGTATTTATTTTACATTAAAAAACGTCGATGTCATCATTTTT
TTATCATAGTCAACATCATTTTATCAGTATCAATGCAAAATGATAACTTACCATTTAAAA
TTACAGCTTGCGTTTATAAAATCGTTTAAAATTTCATATAATCGATAAAGTGATTAATTT
ATTTGATGATAAATATTATATACTTCATTCGTTTTAAGTTGTCGTTCTTCAGCAACTTTT
TTAATAGCTTGTTTTGGTTTCATCTGTGAAGTTTGAATATAATGATCAACATGCTCATTG
ATAGATAAATCATCAAACCACGATATCTCATTGTTCGCTTTAGCACCCTCAATCAAGATA
ACAAATTCGCCTTTCAATGGTACATCGCCTTGCTGAATCAATGCTTGTAATTGTGTTACA
TCATCAGTTACAATTTGTTCGAACTTCTTAGTCAATTCACGCCCTAGTGATACTTGTCGT
GTTGCATCTATTTTTGCAATTGTTTTTAATGTATCTGTCACACGATGCGGTGATTCGTAT
ATAATTAATGTGCTATTTTCATGCATACGTTGCTCTAATACAGCACTTTTTTCTTTCTCT
TTTCGTGGCAAAAATCCTAAAAATGTATATACATATGAAGGTAATCCACTGGCCATCAAA
GCCGTCAGCCCAGCATTAGGTCCAGGCACAGTCTCTACTTTAATATTAGCGTCTCTGGCT
GCCACTACTAATTCGTATCCAGGATCACTAATTAAGGGCAATCCAGCATCAGATACGAGC
GCAACGTCAAGACCTAATTCTAACTGTTCAATGATAAAAGCAGTCTGCTTATCCTTGTTA
TGTTCGTGATATGACTTTAATGGAGTTGGAATATCATAATGATTACACAGCTTACTAGTT
ACTCTAGTGTCTTCACAAGCAATCATATCAACACGTTTCAATACATCAACTGCTCTATAA
GTAATATCTGCTAAATTACCAATTGGTGTGCCCACTAAATATAATACAGCCATACTATCG
CTCCTTAATTAATCGCAATTTCTTTTGTCTGGTATAAGTTTTAATTTCATATTCACGCTT
CAATGCTTCAGACTTTGTCTCATACATTTCTTGATAAACTAAATGCACCGGACGTCTTAC
TTTCGTATATTTGGCTCCTTGACCTCGGTTATGTTTTTCAACACGTGCATTAACGTCTTT
AGCGTATCCTGTATATAAACTTCCATCACTACATTTTACAATATATACAAAATGACTATC
CATAATATACTTCCTTCATTTCTTCGCTATAATTACCATCTTCATTATAAATATAAAATG
GGGGCATGATTTCTAAACCTTGATTTCCACCTTTTCGACCTTCTACAACTATCGTTTGTG
CCGATTTCCCTACTTTACTATATATAAAAACGATTTTCTTAGGTTCAATATTCACTTTTC
TCATTTCAAACAAGACATCCATTAGTCTATCTGCACGATGTACCATGTTTAGCCTGCCAC
CCTCTTTTAATAAATGACGGGCTGCAATCATGCAATCTTCAAGTGTACACATAATCTCAT
GTCTCGCTATCTTATGTGCTTCTTTTTGATGTTGGTGTTGCTGATTCTCTTTAAAATAAG
GCGGATTACACGTTACTAAAGTATATTGTGAAGGTTTAAATACTTTAGTAACGTTTTTCA
AATCCATGTGATGCATTGTTAGATATTCATCAACATCATTGAATTGAAATGTGCGTCGCG
CCATATCGACAAGTGTTTTTTGAATCTCAACACCTTCTATATGTCGTGGATGTTTCGCAA
ACAATAACAAGGGTATCACCCCATTGCCTGAACATAAGTCCAACACAATATCTTTTGTTC
TAGGTTTTGTAAAATGCCCTAACAACAAAGCATCCGTTGAAAACGAAAAAACATCATCAT
TTTGAATAATACTAAAATCTTCTTTGATTAGTTGATCAAATCGTTCATTCTCTTTTAACA
TTTTTAACTCCTATGAAGACAACCTTTTTCTATTGAGTAATTGAAATCTCTTTTTATATT
ATATGCCTATCTACATTCGATGTATTTTTGGCTTTTAACAGCTACATTTTATAACTAATG
ATACTGCGTGCACACTTAATAATAACATTTAGTACCGCTATCTCTTATGCAATCACCAAA
ACTTTATACACAATTAAAGCCTGAAACATGCATTGTCTCAGACTTATCCAAACCATATTC
ATTTATAATTATAACACTATTTGAGTGTGCTTGATTAATCACTTAAAACTTCTAAACAGA
ACAGACAATCTTCACCATGTCGATGTTTTCCAAATAATTCGCCTTTACAAATATGAAATC
CTTCTCCATACAATATAGCCAAATTATCTTTACTTGGTAATGGCTTTTTCACAGCTTTTG
CTGGTTTTGAATTCGCAGTATCAATAGTAGTTGGTTCATCATTGCCCAACACCTTTTTCA
AATTATCATTTTCAAGTTGAAGCGCTACATTTTCTTCTACTAATTCAACTGCAAGTGCCT
TTAATTCTGAAGTTTCCTTTGAAAGTTGATTGACATTCATTTCTAAACGCATTATTTTTT
CAAATATTTCATTGCGATCCAAATGTAATAATGCCTCCTTAATGCATAGTTTCTATTTCT
TCTAATTTATATTCAAGTGGCTGTTCATGTCCCTCAAGCTTCACCTGCATAGAAATGTCT
AATATATTTAAAGCAACTACTTTCCCGTTACCATCAGGCGTTTCAATTGCTTCACCGATA
TCAGGTAATTGCGCACGTACTTCCTCATAGTAGTCATTTTCATATTTTAAACAACACATC
AAACGACCACATGCACCGGAAATTTTAGTTGGATTTAATGATAAATTTTGATCCTTAGCC
ATCTTAATCGATACTGGTTCAAAATCTCCTAAAAATGTAGAACAACATAACGACCTACCA
CAAGGTCCGATACCGCCAAGCAATTTGGCTTCATCCCTTACACCAATTTGTCTCAATTCG
ATACGTGTTTTTAAATGTTGCGCTAATATTTTTACTAATTTTCTAAAATCAATACGATCA
TCCGCCGTAAAATTAAAAATAACTTTCGATTTATCTAATGTATATTCGCAATTGACTAAA
CGCATGTCCAAACCTTGTTCTCTTACAATGTCTTTACATAGTATTAATGCATTTTCAGCA
TCTCGTTCATTACAATTAAATTTATCAATATCTTTGTCATCAGCAATGCGAATAATATTT
TTAAGAGGTAACACAACATCCTCTTCAGCAATATCCATTAATGGATTTTTAACAATACCT
ATCTCTATGCCTCTTTTAGATTCGACAACTACCCAGTCATCTATATCTACTTGTATATCA
TTAGGTGTATAATATTCTAATTTTCCCGCTTTTTGAAACTGAACACCTATTACATTTGGC
ATCTAACTCACACCCTTAATTACGATTTGTTCAAATACAAGCGTTGGATTTACATTTTGA
TTCAATTTCTTATGTGCTTCCGTCAGTTGATCAAACATCAAAATTAATTGATTAAACGAC
AACTTTTGCGCATATTGATCAATATCATTTTTTAAATCACTATATATTTGTTTATCATCT
ACATTTACCTTTGTATGTATGATATCTTCGAAGAAACCATTCACAGCTGCAATAGTTAAA
GATTGCAGTTTTTTATTTTTAGCCTGTTTCAATAAATCAATAATACCTATAAGTGCCATT
GGCTTATTAGTAAGCAACAATTCACACCAACGTATAACTGATTTCCTTAATGCTAATAAA
TCAAATTCTTCATTTAAAGCCATTGCATTATCTATTTGCGTAGTATAAGTACTAATCATT
TCAGCTACTGGCTTAGACATGTCTTGTTCAACTAATCTATTTATAAATTTTTCTTTATCA
ATAGGCTTGAAATATACATGCTGACACCTTGAATGGATTGTGTCTAAAATTTGCTCAGGT
TTTGTAGACAATAAAATAGCAATCGTATTGTCCGGTGGTTCTTCAAGAAATTTCAAGATA
CTGTTTTCCCCTTGAACAGTTAACTTTTCAAAGTCTTCAATGATGTACACTTTATTTGTG
CTTTCTATAGGAAGTTGATTCATATGACGCACAAGTTGTTCAACTTGTTCTTTCTTAATT
GCATTCTCAGTTGTTGATATATACATAAAGTCTGGATGATTATATGTACTAACCTTTGTT
TCACATTGACTATCTGTTTGACATAAAATAAGCTTTGCAAAATTAATCGCAACTTGTTTC
ATCGTTTGTGCATCATCACCTTCAAATAAATAGGCATGCGATAATTTATTTGAATGATAT
GCATTCGTCAATTGTTGCTGTTCATCCATTCATTACAAACTCCCTTTTGCTTTTATATAA
AAAGGTTGCCAAAGAGCAACTAATTACTGCAACAATAGCGACCATGATTTGTGATTATTC
TTAGAACCACAAAAATCAAATCTATTGGCATCTGAACTAGTCGCAGTCAAGCAACCCAAA
ATTGTTAATAACTTATTAATACACTATTTTAAGTATCTCTAATTGATGATTGTATTATAG
AATTAAAATTGATGGAATGCATCAACTGGCATAACAAATACAGTAGCACCGCCAACTTCA
ACTTCAACTGGATATGGAATGTACGAATCCGCACTGCCTCCCATAGGTGTAATAGGTGAA
ACCAACTGTTCTCTATTACCACACGTTTGATTAATCACAGACAATATTTCATCTACACGG
TCATCATTGACACCACATAAGAATGTTGTATTACCTGCTCTTAAAAACCCACCTGTTGTT
GCCAATTTTGTTGCTCTAAAGTTATTTTTAACAAGTTGATCTGCAAGTTCCTGACTATCT
TGATCTTGTACGATCGCTATAATCATTTTCATTTTATAACACCTCTTCTAACAATTATAT
CATATCTTTTCTAAATATTTGATGATAGTTTGATACGTGTCTTCAACAACATTTTCAAGA
GGTTGATCTGCATTAACGCTTTTGAACCGTTGTGATTCATTATGAATGATTTCTTGGTAA
CCTTCAATTACTTTTTCGTGAAACTTTAAATCTTCTTGATCTAATCTATTTTGATCTCTT
GAATTTTTAATAATACGTTCGCGACCTACTTCAGCACTAACATTTAAATAAATCGTCAAG
TCTGGATATAATCCATTTATTGCAAATTCGTTTAATGCTCTTACTTCTTCAACGCCAATC
CCTCTAGCATAACCTTGATAAGCTAATGAACTATCGATATAGCGATCACACAACACAACC
TTACCTTCTTTTAAAGCTGGTATGACCTTTAATACAAGATGTTCTCTTCTAGATGCAGCA
AATAACATTGCTTCAGTTCTAATGTCCATATCATTGCCTTCTAATACAATTTTACGTATT
TCTTCACCAGTAGGAACGCCGCCCGGTTCTCTTGTCATAATGACATCATAATCTTTTACT
AATCTATGATAAACTTCATTAATTACCGTTGTTTTACCTGAGCCTTCTGGGCCCTCAAAA
GTTATAAAAGCTGACATTTTATTCATCCTCAACTAAAATTTTATTATTTTTAATTCCTTC
AACTATCATTCCAGTTTCCAGATATTCATTTACCAATTCTATCATATTTTCAGTTATTGT
TTCTCCTTTGAAAATAATAGGAATCCCTGGCGGATACGGGACAATATGTCGCGCCAGAAC
TTTACCTTTTGCCTTTTTCAAATCACACCAAGTAACATATTCAAAGCGTTTTGGTTTATA
GTTACCTTCAGTTGTTAAAAGTTGTGTTTGTTTAACTTTAGAAACTGATTTTTTCGGTAA
AATCATATCTTCAATTTTACGTAAAAGCGAATCAAATAAATACGTATCATCATGATGCCA
TAACGGCAATATCGCTAATGCTTGATAGTCGTCCGCTAATTCTAAATAGATATGTGCATT
CTTAAACCAATTTTGAATATCATGACCTGTAAAGCCTTCATATTTTATCAACAACTTCAA
CGGATCATCAACTTGAATCATTTCAAAACCCTTCTTCTCCAAACATTCGATTAATTGCGC
TCTCTTATCAAAAAACACGGTACTATCATATGTTTTATAGAACTGGGCAGCTGACTCTAA
ACTAGCCATAATCAAATACGAAGGACTAGATGTTTGGAAGTAGCTTAGATATTCTATAAT
ATTTTCACTATAAGGTGCATTTTTATGAATATAAAGTACCGAGCCCATCGTTAAAGCAGG
TAACGTTTTATGAAAAGATTGAACAACATAGTCAGCTTGATAATTTAATGTAGAATCTGG
AAATCCTTGCAATCCAAAGTGCGCGCCGTGTGCTTCGTCAATGAGTACAGGGATATTTAA
TTGGTGCAAAGATTTGATAACCTCTTCTACATTAAATGTTTCACCGTAATAGTTAGGATA
AGTCAACACAGCAAGTTTGTGACCGTCATTATTCAAACGGCTTAAATTAACTTTATTATA
ATGATTCGTTAACGGACTTTGATGCGTTTCAATAAAATGCCCTTCTTGTTGGCTAATATC
GAGCGTATGTAATACAGATTTATGTACATTTCTTGCCATTAAGATATCGCCTTTTTTCTG
TGAAAAAGACTGGATGACAGATAATATTCCTGAAGTGGTGCCATTCACTAAGAAATAAGC
ATCATAATCTGAATGTTTCTCCACCTGCTTCATACTTTCCAAAATGACTTCTTCAGGATG
ATGTAAATCATCTAATCCAGGTATTTCAGTTTTATCCATTGTCATTGATAATTGAGATAA
ATGACCGATAGTCATATTTTTATGACCCGGAACATGCAAAGAAATCGCTTCTTCTTGATT
TAAACTTTCTAATTTATTTAAAATAGGTTGCTTCATGATATACGCTTCCTTTATTTACAA
TGTTTTGGAATTAGTTACTTTCAAAAGTATTAATTATATAGTAACACTTCTTTGACAAAA
GTTAGTGTTACTTATGCAATAGCTTGTCTATTGTATAATAATTAATTTCCTTTTTGTATT
TCGATTTAAAAGATATTAGACATAAAACCTAAAAACAGCAGTAAGATGATTTATGATTAA
AAACTATCTTACTGCTGTTCACTTTTTATAATACTTCTGAATGTCTTCACTTATACTTCT
AGTCACAGATTTAAACAATCAAAAGTGCACATTATTAAATTATCAATTTCACACTTCGCC
AAGCCATCTTTCTTTGTGTTAACCTTTATTTCAACGTTTTAGACATAAAAAAAAGAGACC
TTACGGTCTCAATGCGGCTCATCGCATCCATTTTTTTGCCTGGCAACGTTCTACTCTAGC
GGAACGTAAGTTGGCTACCATCGTCGCTAAGAACCTTTCTTGACTTGTGACAATCGCTTG
CTTCTTTCCTCTCCTTCGGCTCTCGCTTACTCATTTAGCTCTACTAAACTCGTTGCGCTC
TTTTCTCGTTTCGTCAGATTCAAAC
>ST140_ERR1764920_k141_117 flag=1 multi=1.0000 len=367
TTCATTAACATATCGTGAAATATCATTTTGAGGAATTCTAACAGAAGTTTCTATTGGTAG
TGTAAGTTGGGTCATGTTATAATTTTTATACATAAGGTACCTCGTTAATTTAGTTTAGTG
GTATTTATTAAATTATACGAAGGGACCCAACACAGAAAATTCATTTTATTGAATTTTACA
TTTATGTGCAAGTTGGGCAAAGTGTCTTATTTTTTTTAAAGTATTTCAAAGTAAAATTAC
ATGTTAATACGTAGTATTAATGGCGAGACTCCTGAGGGAGCAGTGCCAGTCGAAGACAGG
GGCCCCAACACAGAAGCTGACATATAGTCAGCTTACAGCAATGTGCCGGTTGGGGTGGCT
GAGACGG
>ST140_ERR1764920_k141_118 flag=0 multi=1.0000 len=257
ATTATTTTTAATTTATAATCACTCATATTATCTACGTCCATTCTTTTTATCTAAACAATA
AAAATGTGCTTTTCTCCCGATAAACAGTAACAATGGTAGGCTTAATAAAAACAATAATAA
ATACATTTGTTCTGTCATAATTGAAAACCTCCAAATAATATTATATTATAATAAGTGTAA
GGAGGAGCCATCAGGCTCCAAGCATAATGTTAATCTTTGTTGTTTGGCTTTCGGTCTAGG
TAGCCGAGATGCCATTC
>ST140_ERR1764920_k141_39 flag=0 multi=87.4538 len=1679
TATTTCTTTATATTTAAAAACTCTCAACGGCTCAAATGTAATAGAATACTCGCCATAGTG
AGTTCCAATACCATATATCTTTTTATAGTGATTAATTGCTTCTAATATGTATTTTTCGCT
TAATTGTAGATACTCAGACAATTCATACAAGTTACGTACGCCATAATTGTAAGCTTCTAC
AATTTCACGTAACGGTACAGCTGAGATAAAGCCGTGTCTACGTGCGTAATTTTCGAACTT
GCGATTGTTGAAATTCGACTGATCTAAAATGTTGCCATACGTCAACTTATGGTGGGCAAG
TTCTTCATATAATACTTCTAATTTGTTCCTTTCGGATAGGGAAGGTCTAATAAAAATTTC
TCCTTCTTGATACCAACCATCGAATCCTCGAGGTACTCTTTGTGTTTCTTTCACTTCAAC
TTCACATTTCATAAGCAATTCTTCGTATTTTCCCATGCGCCAAACCCCTTTGTTGTCTTA
TTTCTTTCTATCTCTAACCCATTTCATAAAGTTTTCGATTTCTTCCCATTCTTCGGGAGT
AAATTCATCTTTATTTGCATGACCGGCTATAGTTTCTTGATGAATACTTCTTTCTTCTGT
AATTCTAGATTTAGGTACATTAAAGTAATCTGCTAATTGTTGGACTTTTGATATTCTAGG
ATATTTAAGTTCTTTAAGCCAGTTAGAGATTGTTGATTGACTTACCCCGATTGCTTCAGA
CAATTCTACTTGAGTAATGTTGTTCTCTTTCATAAGTTGTTCTAAGTTCTCTGATAAAAT
TTTTCTAGCACTCTTATATTCCATAATTTTCTCCTTTAGTATTACTTAATGTAATACTAA
TTTACCATAAGTAATATCACTTTTCAATACAAAATATTACTTTTTTGAAATAAACATCAC
TTTAGGTGTTGACATATTACTTTAAGTGATAGTATAGTTGTAAATGTCAACGGGAGGTGA
TACGAAATGCCAGAAAATTTTAAAGAGTTCTCTGTAAAGGTCTGGAGAACTAATTCGAAT
ATGACACAACAAGATGTCGCTGATAAATTAGGCGTTACTAAACAATCTGTAATAAGATGG
GAAAAAGATGACGCAGAATTAAAAGGCTTACAATTGTATGCTTTAGCCAAATTATTCAAC
ACAGAAGTTGATTATATAAAGGCTAAAAAAATTTAATATTAATATCACTTTAAGTGATAA
AGGAGGAAGCTGAAATGCAAGAATTACAAAGATTTCAAAATTCGCAATTTGGAGATTTAG
AAATTTTAACCATTGAAGGTAAGCAGTGGTTTCCGGCGACGGAAGTCGCTATGACTTTAG
GATATTCAAACCCTAGAGATGCAATAAGCAGACACGTAAAACGACGTGGGGTCGTGAATC
ACGACGTCATCGATTCACTTGGAAGAAAACAAAACAAAAAGTTCATAGATGAAGGTAACT
TATACAGATTAATCTCACGTTCGAAATTACCACAAGCAGAACAATTTGAAGAATGGGTGT
TTGATGAAGTTTTACCAGCCATTCGCAAACACGGTATCTACGCAACAGACAATGTAATTG
AACAAACATTAAAAGATCCAGACTACATCATTACAGTGTTGACTGAGTATAAGAAAGAAA
AAGAGCAAAACTTACTTTTACAACAGCAAGTAGAAGTTAACAAACCAAAAGTATTATTC
>ST140_ERR1764920_k141_119 flag=0 multi=130.9052 len=1755
AAGCAATACCGTCGGCAAGGCTCATTCGTTATTTACGGGTGTAAGGTCTAAATTCACAAG
TTTATGGAATGCGACGAAAGATATATTTACTAAATTAAGAAATTGGATGTCAAACATCTG
GAACTCTATTAAAGATAACACTGTAGGTATAGCTGGTCGCTTATGGGATAGAGTGCGTAA
CATCTTTGGAAGCATGCGTGACGGTTTAAAATCTATCATTGGTAAAATTAAAGATCATAT
CGGTGGTATGGTAGACGCTGTTAAAAGAGGTCTTAATAAATTAATTGAAGGTTTAAACTG
GGTCGGTGGTAAGTTGGGTATGGACAAAATACCGAAGTTACACACTGGTACTGAACATAC
GCATACTACTACAAGATTAGTTAAGAACGGTAAGATTGCACGTGATACATTCGCTACAGT
TGGGGATAAAGGACGTGGAAATGGTCCGAATGGTTTCAGAAATGAAATGATTGAATTCCC
TAATGGCAAACGGGTACTTACGCCTAATACAGATACGACAGCGTACTTACCTAAAGGTTC
AATAGTATATAACGGCGCACAAACTTATTCAATGTTAAATGGAACGCTTCCAAGATTTAG
CATAGGTACTATGTGGAAAGATATTAAATCCGGTGCATCATCGGCATTTAACTGGACAAA
AGATCAAATAGGTAAAGGTACAAAGTGGCTTGGCGATAAAGTTGGTGATGTCATGGACTT
TATCGATAATCCGGGCAAACTTTTAAATTATGTACTTCAAGCGTTTGGAGTTGATTTCAG
TTCTCTAACTAAAGGTATGGGTATTGCTGGCGATATAACAAAAGCTGCATGGTCTAAGAT
TAAGAAAAGTGCAATCAAGTGGCTTGAGGATGCTTTCGCAGAGTCGGGTGATGGCGGTGT
ATTAGATATGAGTAAATTACGTTACTTATACGGTCACACTGCTGCTTATACACGAGAAAC
CGGACGCCCATTCCATGAAGGTCTGGATTTTGATTACATTTACGAACCTGTTCCATCAAC
CATTAATGGTAGAGCACAAGTTATGCCTTTTCATAATGGTGGTTATGGAAAATGGGTGAA
AATTGTAAAGGGCGCCTTAGAAGTTATTTATGCACATTTATCTAAATATAAAGTTAAAAC
TGGTCAACAAGTTAGGGTCGGACAGACTGTTGGTATATCGGGGAATACGGGGTTTAGTAC
AGGACCTCACTTACATTATGAGATGCGTTGGAATGGAAGACATAGAGACCCGTTACCGTG
GTTAAGAAAGAATAATGGGGGCGGCAAAAGTACACCCGGTGGTAATGGTGCAGCTAATGC
TAGACGAGCTATTAAGGCTGCTCAAAATATTTTAGGAGGAAGGTATAAGGCGAGTTGGAT
TACTAACGAGATGATGCGTGTTGCGAGTCGTGAATCCAATTATACAGCTAATGCAGTCAA
TAATTGGGATAGCAACGCAAGAGCTGGTATACCTTCAAGAGGTATGTTCCAAATGATAGA
TCCTTCATTTAGAGCGTACGCAAAGTCGGGTTACAATAATCCTCTCAACCCAACTCATCA
AGCTATATCGGCTATGAGATATATTGTGGGTAAATGGGTACCAAGAACAGGCTCATGGAG
AGCTGCGTTCAAACGCGCTGGTGATTACGCATATGCTACTGGTGGCAAAGTCTATAACGG
ATTGTATCACTTAGGGGAAGAAGGATATCCAGAGTGGATAATACCTACTGATCCAAGTAG
AGCGAACGAAGCACA
>ST140_ERR1764920_k141_120 flag=0 multi=1.0000 len=213
GAAATTACATATTGCGCTACGCCAGTTTGTTTGTGAATTTGGTAACCTGTTATATCACTT
TTGATCAATTCAATTATTTTTAATTTATAATCACTCATATTATCTACGTCCATTCTTTTT
ATCTAAACAATAAAAATGTGCTTTTCTCCCGATAAACAGTAACAATGGTAGGCTTAATAA
AAACAATAATAAATACATTTGTTCTGTCATAAT
>ST140_ERR1764920_k141_121 flag=0 multi=1.0000 len=282
ATTATGACAGAACAAATGTATTTATTATTGTTTTTATTAAGCCTACCATTGTTACTGTTT
ATCGGGAGAAAAGCACATTTTTATTGTTTAGATAAAAAGAATGGACGTAGATAATATGAG
TGATTATAAATTAAAAATAATAGAATTGATCAAAAGTGATATAACAGGTTACCAAATTCA
CAAACAAACTGGCGTAGCGCAATATGTAATTTCACAATTAAGGCAAGGAAAGCGCGAAGT
AGATAACTTAACTTTAAATACAACTGAAAAACTATACAGTTA
>ST140_ERR1764920_k141_57 flag=0 multi=81.8609 len=9132
AAAATTGCTAACAACACAATCAATCAATTAGAAACAAAGATTGAACGTGATAAACCAAAA
ATTGTATTTGCAGATGCAGTAGCTACTACTAAGACATCAATTTTAGTTGGAGAGTTAGCA
AAGATCATTAAACAAAACGGTGTAAACATCGGGCAACGCAGATTGTTTGAGTGGTTACGT
CAAAACGGATTCCTTATTAAACGCAAGGGTGTGGATTATAACATGCCTACACAATATTCA
ATGGAACGTGAGTTATTCGAAATTAAAGAAACATCAATTACACATTCAGACGGTCACACA
TCAATTAGTAAGACACCAAAAGTAACAGGCAAAGGACAACAATACTTTGTTAATAAGTTT
TTAGGAGAAAAAACAACTTAAAGAGGGACTACTATGGAAGAGAAAAAGATAGATTTGAGA
TCGCTAACTAAAGATGAATTTGAAGGTATTCGTATTCCAGTATTATTTTTAAAAATTCAA
CTTTTTTTCGTTGAAAACGATATAAGCGAAGAGGACTGCAAGGTACTAGCTCGCATGCTC
AACGCTTATTACGAAGATTAAATTCTTAAATCATTTCTGATTTTAAGACCGTTAGATTTT
TGTCCAGGTTTTTTCTTCTTTTGTTCATCGACAATAGTTTGATTGTATTCAACTGCTCGC
TCAAAAGCTTTTATATACAAATCAAAATAGTGTTCAACAGAAGAATCTGCGTTTTCTGCT
TTTGAAACATTTGAGTTAGAAACAAAAGCGGATGCAAACTTATCTGGATCAATAAACTGT
TTCATTATGTAACACCCCCAATCTACGCAGTAGCGTTAGATACATTATACACAACATTTT
AAAAGGAAGGAGGACGAAATAATGAAAGGATTATACAAAACAACCCTCCTCATCACAATG
GCAGTTGTGACGTGGAAGGTTTGGAAGATTAGAAATAGTAAACCGACGTTAGTAGAAGTT
TATAAACGAAGTAAACCTGAATTACCGACGGTTACATTAAATAAAAACGGACTGTTTATA
AATGATTTTAGAGTGCCCTATGTGCTTGAGGAAGGGGTTAACGTAAAGAAATCTATGAAC
AACCTATATACAGTTAGTTTGGATTTTTTCGCTAAAAGTATTATTGCAGATAATTACGAA
GCAGATAACCCAGAGAATCAACAGTTATTTTAGATGAAGTGTTTTTAGCAAAAATTTAGA
ATCGCTAAAGAAAAAATAAATTAAAACTCAAATTACTAAAGCGTGTTAGTTACTGTTTAG
AAACAAGTAACAACCCTGAACTGTTGCGAGCAGTTGCAGAGTTGCTTAAAAAGATTAATC
GATAAAACAGATAACTAATCATCGTTTGAGTTCTCATCATCTAAGTAATTACCAATTACG
TAAAGTGTTAAAAGAGTTGCTATTACATTAAAAAGCATAAAGTAGTTCACATATTGGTCA
AGTATCGTTCTAACCATAATCGGAGATATTACTCCGATAGCAGAACCGACAGAAACCTTT
TTTACAAATTTTGCAGAAGGAGAAATAAAAATATGATTGAGCGATTCATTGAATACACTA
TTGTATTTTTCTGTATCTACGTCATCTATTGGATGGGCAGAATCGACGGTTTTACCAAGA
ATAGGGACATCGACAGTATCGACAAAAGACTTTCTCAAATGAGTGCTAACTTTGCGGACT
TCATCATCCGGAAAGCTGTTAGAACTTATGAATTCATCAAGAATTTTTTCAGAAAATAAA
TTAGATTTGAACATTGGGTGATACTTAGTTACTTGATGCATATAGGAAGCCCAATCAGAT
AATTTAGATTGGTTAATTCTAAGATCATTCATAGTATTCACGACTTTGGTGTAAGTCTCA
ATAGGCAACTTAGACAAGATAGCTTGATTTTTCCTTATTAAATCTAATTGTCGTTGAGTG
AGATTTATATTGTTCATAATTATCCACCTCCTTTCACTAGGAGATAACTAAATTATACAC
AACACAAAAATAAAAAGGAGGAATAGATATGATAAAAAATAGTTTGCAAGCTAAAGAACT
TGCAGTAATTTTATCTGTTTCTAAATCCAAAGCAGGACAAATAATAAGAGAACTGAATAA
AGAGCTTGAAGATGAAGGATACATTGCGATTCGAGGCAGAATACCAGTCCAATTAGCTAG
AGAAAAATTCCCTTATCACGGCTTGTCAGACGAGAGAATAATGGAGGCGTTGAAAAAAGT
AAATGAGTAAAACTTATAAAAGCTACCTATTAGCAGTACTATGCTTCACAGTCTTAGCGA
TTGTGCTTATGCCGTTTCTATACTTCACTACAGCATGGTCAATTGCGGGATTCGCAAGTA
TCGCAACATTCATATTCTATAAAGAATACTTTTATGAGGTGGACGATTAAATGACTTGGT
TCGAAGAACGCGTTAAACCCAGTGTGGAATGGAAAAGAAAAGCAGAACAAGCTGTGTTAA
GTGATGATGAAGTTAAGACGATCACTGAATACAGAGAGATGTACAACAACCCACATATTT
ACATGTCGGTTCAAAACAGAAATTATCTTATTGAATATATAGATAGACATAGTGATGAAA
TAGTATTACACAATTTAAAACTTAAGAAATCATTCAGAAGAAGAGTACATCAATATTTAA
CTGTCGGTCAAATAGTAGTGTCGGACGAATCAAAAGGAATAATTTATGAAACATCTTTGA
TAATAAGATAAAAAAACTGCTACTTGCGCCAACAAGTTACCGTCAAAGATTTAATAAATT
ATATTCGATTTAATAATACAACAACGGAGGAATGAACATGAACTTAATCGAGCAAGTTAG
AGAAAAGATGAAAAAAGACGGTCTAAGTGTAAACAAACTTAGTCGTTTAACCGGTCTTTC
TGTCGGTTACATTAGCAAATTACTAAATGGAAAAAGAAGAATAACCGAAAGAGTGAAGGA
TATTTTTGAAGATTATGTATTTGGAAAATATGACGGCATAGAAATACCGAGACATGCAGA
TGACAAATTACAAAGAATATATCTTCAAGGTTATAACCAAGCTATTAGAGATATGAAAGA
GTTTATCAATTTAAAAAAGACTGATACCCACGCCAATGAGTAACAGTGACAAACATTTAA
GAAATAAATTTCAAGTTAAATATAAAACGAAAAACGGAGGAAGTCAAGATGTATTACGAA
ATAGGTGATATCACACGTAAAAATATTCATGTTAACGGATTCGATTTTAAGCTATGCATT
TTAAAAGGTCATATGGGCATATCAATACAAGTTAAAGATATGAACAACGTACCAATTAAA
CATGCTTATGTCGTAGATGAGAATGACTTAGATATGGCATCAGAATTATTCAACCAAGCA
ATAGATGAATGGATTGAAGAGAACACAGACGAACAGGACAGACTAATTAACTTAGTCATG
AAATGGTAGGTATAAGCATGAGAGATACAGAAAGAAATATATTGAATATTTTTAAGACGT
TATTCGACGAATATACTTTGTCAAACCAACGAGCATTATTGGAAATTGAACGTAATCATC
ACGGATACTTATCGATTAATTTCTTGCACTATCACGACAGTTACAAAACGAACAATAAGC
TTGTACAGATACATGAAATCAATCCGGACAGCCACGAACGAATAAAAAATTTAATTATCG
AGGTGTTAAGAGGTCACCGAAAGATTAAAAAAGGAGCATGATGATGGATATAAAAATAAA
TAAGCTAACAATATCAAACTTTGCTGGAATCAAAGAAGAAAGCTTTAACTTTGACGGTAA
AGACACAAAAATATACGGCAATAATGCGACTGGTAAGACTACGACTGCAACCGCATTACA
ATGGCTGCTTTTCGATAAAGGTTTGGACGGATCAACCAAATCATTTAACCCTGTACCTTT
AAACGAAAAAAACGAAGAAAATTATGAGTTAATTCCGACTGTTTTCGCAGAATTTGAAAT
CGACGGAAAAATAACGACTTTCAAAAAAGAGTCACATCCTAAATACACAATAAATCAAAA
GACGAATCGCAAGGAATACTCACGAAGTAGAACAAAGAAACAATATATCAATGATGAATC
AATAAAAGTAAAGGATTATAAAGCTCGTATTGATGAACTAATTGATGAAGATGTATTCAA
GTTGATTACAAATCCCCAAGCATTTAATTTACTCGATTGGAAGAAACGAAGAAGTTTGTT
ATTTGAAATTGCAAAACCAATTAATGATGAGGATGTCATTAAAACAAATAACGACTTTAA
AGAATTAAATAATATTCTTGGTGATCATGAAATTGAAACAAAGAAAAAGATTCTTACTGA
CAAGATAAAGCAGATTAACAAAGACATCAAAGATATTCCGATACGTATTAATCAAACACA
ACAAAATAAGCAGGATGTACCAGAATTCGATAACGATAGATACGCAATTATCAAACAAGA
AATTGAGCAACTTGAAAATGAGCGTATAGATATTCAAAACGGTAAGGAAGAAATTAATTT
GCGTAATCAATTAGCTGATAAACAATCAGAATTGAAACGCATAGAAGACAATAACAGCGC
AAGTAATGAGAACAAAATTTATGCTTTAACAAATGAGTTACACGTTGAAAATGGAACGGT
TGCGAACCTTAAAACGAGATTAAAGCAAAACAAACAACAAATCACGCATGAAGAAAATAG
ACGTAATCAATTATTGGAAAATCACAAAGGACTAAAAAGTGATTTAGAAAAATCTAAAAA
TCAAAAATTTGAACATCTTGATGACAATGTATGTAGCTGTTGCGGTCAACAGTTACCAAC
TGAACAAGTGAATGAGGCAAGAGAAAAAGCTTTACAGAAATTCAATGTAAAAAAATCGAA
AGAATTAGAAACAATACAAACATCTATCAATCACATTATTTCAGAAGGAAAGAAAATAAA
GCCAATCATCGAGAAGTTAGAGGATGACAACAATAATCTACAAATTAAAATCAACGAAGC
AGAAGAGCGTTCAGCAAGAATACAAAACAAAATTAATAAGTTGAAAACGACTCATGTTGA
CGTTACACAAACTGACGAATACAAAGCAGTAATGTTAGAGATAAACGAGATTAATCAAAA
ACGCTCGAACATTAGGAAAACTATTCAAGATAACGTTTCAGGAATAGATGACAAAATAAG
CGAACTTACTCAAGAAAAATCAGAAATTGAAGTGTCAAGATCAATCGAAAAATCAAATAA
ACATCTAGATGATGTTATTTCTGAATTAAGAAATGAAGAAGATAGATTATTGGATGAAAA
AGAAAAGTATTCACATGACCTTTATATCTTAAAAGAATTTACAACAACAAAAGTCAAAAT
GCTTACTGAAAATATCAATAATGAATTTGAGATTGCTGAATTTAAGTTATTCAATACCTT
AGTTAACGGCGAATTAGAAGAAACATGTTCCACAACGGTTAACGGCGTCGAATACGACAG
CGGTTTAAATAATGCCTCAAGAATTAATGTTGGCTTAGATATCATCAATACACTGTCAAA
ACATTTTAAAGTTACAGCGCCAATATTTATTGATAATGCTGAATCAGTAACAGAGCTTAT
CAAAACAGAATCACAACAAATTCAATTGATAGTAAATGAACAAGATAAAAAATTAAGAAT
GGAGACTATATAAAATGACTGAAAATAATAAATTACAAACTATTGAACAACAATTAGTAC
AAGAAAAGAACGTATCTGACAACGTATTAAACAAAGTGAGAGTTTTAGAGTCACAAGGCA
ATTTGGAATTGCCAAATGATTATTCACCAAGTAATGCCATGAAACAAGCATGGTTACAAA
TCAGCCAAGATAACAAATTAATGAGTTGTAACGATACAAGCAAAGCAAATGCCTTATTAG
ACATGGTAACGCAAGGTTTAAATCCAGCTAAAAATCAATGCTACTTTATTCCTTACGGCA
ACAAAATGCAGTTACAACGTAGCTATCACGGTAATGTAATGATGTTAAAACGTGATGCAG
GTGCTCAAGATGTTGTTGCTCAAGTGATTTATAAAGGCGATACATTCAAGCAAGAAATGG
GAGAAACAGGACGTATCAAAGCGATTAAACACGAACAAGACTTCTTTAACATCGACAAAG
AAAACATTATCGGTGCGTACTGCACAATCGTATTTAATGATGGACGAGATAACTATATTG
AAGTCATGACTATTGAACAAATTAAACAAGCATGGATGCAGTCATCAATGATTAAAGATG
AAAAAGCATTACAAAATTCTAAAACACATAATAATTTCAAAGAAGAAATGGCTAAAAAAA
CAGTTATCAATAGAGCTGCTAAACGTTATATCAACACATCAACAGATAGCAATCTTTTCA
AATACGCACAAGAATCCGAACAACGTCAACGCAAAGAAGTGTTGGACTCAGAAGTTGAAG
AAAATGCAAATCAAGAACAATTGGACTTTGAACAACCAGTTCTCGAAGAAGCACAATACA
CAGAATTAGAAAATGATAAGCCTATTGATGTATCTGACTTTGAAGAAATAAAAGAACCTG
CAACAGAAAAAGAAAGCGAAGAAGAGCCATTTTAATTGAAACAATAGCAACTGGTTCAAG
TGGTAACTGTTACGTCTTAAATGATGGGCGTACCAAGTTACTGCTTGAGGCAGGCATAAA
ATTTGAACGTGTTCAAAAGCATTTCAAATATAAAACAAGGCATATAGCAGGGTGTCTTAT
CACACATGAGCATGGTGATCATGCGAAGTATACAAAGCAGTTCATTGACAATGGTGTGAT
TAGTTATATGACTGCTGGAACACAACAAGCTATGAATTTTGAAAGTCATCGCTTATGCAC
GATTAAGGCAAAGCAAGAGCTACGAATTGGTACGTGGTCAATTTTACCGTTTGACATTGA
ACATGATGCTAACGAGCCTGTGGCTTTCTTATTACAAAGCACATTAGGTTATAAGGTTCT
GTATGTTACTGATACAAAGTATTTGAAATACAAATTTAACGGCATTACGCACATGATGTT
AGAAGTTAATTATATCTATGAACAAATGCAGGAAAACATAAAAAACGGCAGTGTGCACAG
CGCATTAGCAAACAGAATTATGGAGTCTCATTTTAGCTTAGAACATGCTATCGGAATGTT
AAAAGCAAATGATTTAACTAGACTTGAAGAAATACATTTAATTCATTTAAGTAGTCAAAA
TTCAAATGCAAAATACATTAAAAGTGAAATACAAAAAGTGACGGGCGTGCCCGTTTATGT
TGGAGGTTTATAAATGATAAACAGAACAATATTAGTTGGTCGTTTAACTAGAGACCCAGA
ATTAAGAACCACGCAAAGTGGTGTAAATGTAGCATCATTCACATTAGCAGTTAACCGCAC
ATTTACGAATGCACAAGGAGAGCGCGAGGCAGACTTTTTTAATATCGTCGTATTTAAAAA
ACAAGCAGAGAACGCTAATAAATACCTATCTAAAGGATCGTTGGCGGGCGTAGATGGTAG
GTTACGAACGCGGAACTATGAAAATAAGGAAGGTCAACGTGTATATGTTACGGAAGTTAT
TGCTGATAGTATTCAATTTTTAGAACCGAAAAACTCAAATGACACTCAACAAGATTTATA
TCAACAACAAGTACAACAAACACATGGACAATCGCAATATTCAAATAACAAACCAGTAAA
AGATAATCCGTTCGCAAATGCTAATGGTCCTATTGAAATAGATGACAATGATTTACCATT
CTAATTTAACCGGTTTGAAAGTGAGGTGTGTATATGACTGGTTGGATAAAACTTCATAGA
AAACTATTAGATTCGCCTATTTTTCAGAACGAAAAGTTATTCAAAGTATTTGCATATTGT
CTTATGAAAGCTAGTCATAAGGATCATACACAGCTTGTTGGCAGGCGGGTTGTCGAATTA
GAAAAAGGTCAATTTGTGTTCGGGAGAAAGCGAGCAAGCGAAGAGTTACGTCTCAAAGAA
TCCACAGTAAGAGACTACATAAAGCTTTTAGAAAACCTTGGAACTATCGTCGTAAAGTCC
GACAACAAATTTTCTGTTATAACCGTTGTCAATTGGGCGATTTATCAAAGTATGGAAGAA
AATTCCGACAGCAAAAACGACAACAAATGGACAACAAATCAACAACAAATCAACAACAAA
TGGACAACAAATCAACACAAACAAGAATGTAAAGAATGGGGATAATGTAAAGAATGATGA
GAATGAGAAGAAGAAGGCAGTTGCCTTCGACTTCTTCCAAGATAACGGATTCGGTTTCAT
AACTCCTTACAATTTAGACGATTTAAATTACTATCTTGATTCATTTGAAAATGATTCAGA
TGAAATAGTTACCGCATCACTTAAAATCGCTAAAGACAGAAACAAAGTTACTTGGGGATA
TGCTAAAAGCATTTTGAATACATGGCTTAATGCAAACTTGAAATCTATTGAACAAGTACG
TGCATTTGAAAAGCAACAACTTGAAAGCAAAAAACAAAATTATAAACCTTACGTTAAACA
ATCAAAAGAAAAAACGCCTAAATGGCTCACAGACGGCACGAGAGAAACGAAAACGCCGGA
AGTAGATGAAAACCTCGAGAAAGACAGAGAGGCTTTTATTAAGCGTCTAAATAGCAAATG
GGAGTGATTGAAAATGGATGCATTTGATAAATACTATCTATTTGATCATGACGGCAACAA
AATGTTTTCAGTTACACCACATTTTAAAGATGGACGGCATTTAGTTGTTGGATTAAAACA
CACAAAATTCAATGGTCGACGTTGGTACTTAGATGATTATGAATTAAAAACACTTATTGA
TAATGAACAAATGGAGTTAGGACACCAAACAAGCTTATTTGAATATATATGAGGGATTAC
ATGGAGATAGAAATTAAATTTAACGAAACTTTCGAGGCACCTATGGGCTCGCCTCGTCCA
CGCTTTCGTAATACAGGTAGATTTGTTCAAACTTACATGCCAACGTCTTACACAAAGCAT
AAAGCGTATATACAAGGGCAAATGCCTAAGTTAAATCTAGATCGCGCACTAAAAATCGAA
TTAGACTTTTACTTTCCATTGCTTAAATCATGGTCGAAGAAAAAGAAAAGCGAAATGGTT
GGGCAGTATAAA
>ST140_ERR1764920_k141_122 flag=0 multi=112.3872 len=4898
AAGCAATACCGTCGGCAAGGCTCATTCGTTATTTACGGGTGTAAGGTCTAAATTCACAAG
TTTATGGAATGCGACGAAAGATATATTTACTAAATTAAGAAATTGGATGTCAAACATCTG
GAACTCTATTAAAGATAACACGGTAGGTATAGCTGGTCGTTTGTGGGATAAAGTACGTAA
TATCTTCGGAAACATGCGTGACGGTTTAAAATCTATCATTGGTAAAATTAAAGATCATAT
CGGCGGTATGGTAGATGCTATTAAAAAAGGACTTAATAAATTAATTGAAGGTTTAAACTG
GGTCGGTGGTAAGCTGGGTATGGATGAAATACCTAGGTTACACACTGGTACAGAGCACAC
ACATACTACTACAAGATTAGTTAAGAACGGTAAGATTGCACGTGATACATTCGCTACAGT
TGGGGATAAAGGACGTGGAAATGGTCCAAATGGTTTTAGAAATGAAATGATTGAATTCCC
TAATGGTAAACGTGTAATCACACCTAATACAGACACTACTGCTTATTTACCTAAAGGCTC
AAAAGTATACAACGGTGCACAAACTTATTCAATGTTAAACGGAACGCTTCCGAGATTTCA
TTTCGGTACTACTATGTGGAAAGATATTAAATCTAGTGCATCATCGGCATTTAACTGGAC
AAAAGATAAAATAGGTAAAGGTACCAAATGGCTTGGCGATAAAGTTGGCGATGTAATGGA
CTTTATTGATAATCCGGGTAAGCTTTTAAATTATGTGCTCAAAGCGTTTGGTGTTGACTT
TAGCTCTCTAACTAAAGGTATGGGTATTGTTGGCGATATAACAAAAGCGTCTTGGAATAA
GATTAAAAGTAAGGCGATTAATTGGATAAAAGAAGGATTAGAGAGCCAAGCGGGAGATGG
TTCTGTGTTTGATGGTTTCAGAATACTACAACCTTATTCAGCACCGCCAAAACCTCCTAA
CCCCAATTATCCATTTAACGGAGGCGTTCATCATGGTGTTGACTATGATACGCCGACCGG
TACCCCTATACGTACGCCAATGGGTGGACGTGTTAGAAGTTGGTATGACAACTATGGTGG
CGGTAAAGCAATTACTGTTCAAAAAGGTCGAACATTTTTGTGGTTCATGCACTTATCTGA
ACAATTGCGTAGAACAGGTGAACAAATTAAAGCTGGTCAATTAATTGGTAAATCAGGTAA
TACAGGTTCTATGACTAATTACCGCCATTTACATTTCCAAGTCAATCAAGGCGGAGAGTC
CAATAGGTATTCGACAGACCCTATTCCTTGGTTACGGAAAAACGACAAAACTGGTGGAAA
GAATTCACCTGGAGGGAGTGGTTCTGAAAATGCGCGCAGAGCGATTAGAACAGCTCAAAA
TATACTTGGAGGTCAATACAAAGCTAGCTGGATTACACACGAAATGATGCGTGTAGCAAG
ACGTGAATCCAATTATACAGCTAATGCAGTTAATAATTGGGATAGCAACGCAAGAGCTGG
TATACCTTCAAGAGGTATGTTCCAAATGATAGATCCTTCATTTAGAGCGTACGCAAAATC
GGGTTACAATAATCCTCTCAACCCAACTCATCAAGCTATATCGGCTATGAGATATATTGT
GGGTAAATGGGTACCGAGAACAGGATCATGGAGAGCTGCGTTCAAACGCGCTGGTGATTA
CGCTTATGCTACTGGTGGCAAAGTTTACAACGGATTGTACCACTTAGGAGAAGAAGGATA
TCCAGAGTGGATAATACCTACTGATCCAAGTAGAGCGAACGAAGCACACAAATTATTAGC
TTTAGCTGCTAACGATATTGATAACCGCTCTAAAAATAAGCGACCAAACAACTTACCAAA
TCCAAGTATAAGTAATAGTGATACAAACTATATTCATACATTGGAGAATAAACTGGATGC
GGTTATTAATTGTTTGGTTAGTTTGGTTGAGTCTAATCAAGTTATTGCAGATAAGGATTA
CGAACCAGTTATTAATAAGTATGTGTTTGAAGATGAGGTAAATAATTCTATCGATAAACG
AGAGCGTCACGAATCTACAAGAGTTAGATTTAGAAGAGGAGGCACGATAATCTAATGCAA
GATACAATTCAAATAGACAATAAAACAATTGGATGGCTGGTTGTGCAAAGAGGGTTCGAG
ATACCCTCTTTTAATTTTGTTACTGAAAAAGAAAACGTAAAAGGTAGAGCGGGATCTATT
GTTAAGAATCGTTATTTAAATGATATCGAATTTGATTTACCATTAATTATTCAAAACGAA
AAATTGTCACCAGGTGGAGAAAAAACACACGATGATATATTAGAAGCATTGGTCAAGTTC
TTCGATATTAAAGATTTAACACCTAAAAAACTTAAATTCAAATCTCAAAACTGGTATTGG
TTTGCATATTTTGATGGTCCATTAAAATTACCGAAAAACCCAAGAGGTTCAGTGAAGTTC
ACTATAAAAGTAGTGTTGACAGACCCATATAAATACTCGGTAACAGAAAACTCAAATACC
GCGATATCTGACCAAGTTTCAGTTGTTAATAGTGGAACTGCTGACACACCAATTATTGTT
GAAGCTCGAGCGCTCAAGTCAAGTAGTTACTTCATGATTACTAAAAATGATGAAGATTAT
TTTATGGTTGGAGACGATGATACAAACAAAAAGACGAAGAACCTATCTCCTACAGTTTTA
GAGGACGAATTAAAAAGTTTTTCTGGTTGGATAACTGTTGGTTCAGGTACCCAGTTAACA
GATAATATAGTTGGCGGAACTGTGTCAGGCTCTTTTAAACTTTGGGATAAGGGAGAAAGT
TTTGCTATCAAAGATGCAGGTGGCGGTAATGGTTATCATGGACCAGCAGTAAAGAAAACG
TTCGATAGAAGTGTTAAAGATTTTAATTTAATAGTCAAGATGTATGTAAATCAGAGGTTG
ATTAGCGCTGGTAAAGCATTTAGTTATATTTATGACGAGAAAAATAAGTTGCGTTTTGTC
ATAGGGTTTATTAATCAATTTAAGGCTAAAAACGATAGTAAGATTGTAGTATATGCATAT
AATGATCTTGGTGAGCCTAGATTAATTTACGAACACAAAACCCATTACACAGTAAAAAAA
TATAAAGCTATGGCTGTTTATATTCAAGTTGTTCGTAAAGATAATAATTTCACAATTAAA
ACATGGAAGTACGATGAGCCGTCTAAAGATAAGAGATCTTCGCCAATCGATGTGCATAGT
TCTAAGTTTTTAGACAGAGGAAAACTATATCAAACACCAATAAGACATATAACATTGTTT
TCTGGAAAATACTCAGATTACAAAGACTATTTAGAAATAAATTGGCTAGGTGTGTATTTG
TATGAAAAGTTACCTAAAGAAAAAGGTGTGATTGATTATATCATTAAGAAAGGTGATTCA
ATATATATTGATACGCATATGAATTCGGTTACAATCGAGGGAGAACCGGCGCTTAAACAC
AAAGATTTTGGCAGTAATTTCTTTAATGTTGGTGAAGGTCTTTCAGAGTTACTAATATAT
CCAGAAGGTGTTTTTGACACAAAAGTACTGTGGCAAGACAGATGGCTGTAAAATGTTGGG
GGTGAAAAAGTGATACACGTATTGAATTTCGAGGGTGAAATAGTCGATTTTATCAGCGAT
AGTGACGGTGATTTAATACATGCTGAGCATGAACGTAATTTAAGTGATCGTTCAGAAATG
TTTGATTTTAAGATACTTTCAAGCAAAACAAAAAATATGCAAGAACGTAATAGAATAATT
ATCCGTGATAGTAATAAAAAATATCGTGAATTTATTATAAATCGAATTGAACAAGAAGGA
GACTATTCGGAAATTGAGTGTATAGCATCTTATATCGAAGATATTGCTAAAGCAAAACCC
ATGGCACCTGGTAATATCGAAAAGAAATCAACACATGAATCGTTGGAGATAGTTTTAGCT
AGTACAGGTTGGGAAGTGTCAGATTTAACAGAATATGGTGGTAATAAAACTACTTCATGG
GCTTCGTATCAAAGTAGATATGATACTTTGCTACAGCTTTGTACTACGTTTTCAATGAAA
TTAGATTTTTATGTTGAATTAGGTTCAAACACAGTTGATCATAGGTATGTTGTTTTAACC
GAACGTCAACCTTTGTTTAAAGGTAAAGAGATAACTTATGATAAAGATTTAAAAAAACTT
AAGAGGATTATTGATTTAACAGAAGTTAAAACAGCTTTACTAGCAATTGGGCCTGAACAA
GAAAACGGTAAAAGGATAGAACTTTACGTTACTGATGATGAAGCTCAATCAAATTTCGGT
TTGCCTGAACATTATATATGGGGCATATATGAGCCTCAAACTGAGAATCAGAACATGGAC
GAGAAACGCTTGCGTACACTAGCAAAAACGGAATTAAACAAAAGGAATCAGCAAGCTATA
TCTTATGAGATTGATTCTATAGATATACCACACGAGTATACACAGGATGAAATTGTTATC
GGAGACATGGTACGCGTTAAAGATAGAACTTTCAATCCTCCTATGTATATCGAAGCTGAA
ATAATTGGAGAAAAATACGATTTAATAGCTGGTGTGAGTTCTTATACCATCGGAAAAGCA
AAAGAATTTAAAGAGTCTGACTTAAGAGAAAAGTTTAACAATATGTTGAATGACATAAGG
CAAAAGGTAAATGACAATATTTCGAATGTTAACACTATTGTTAAAGAAACATTAGCGGGA
GAATTGCAGTATTATGAAAGAAAAATTATTAAATCAAGCACTCCTCCTGAAAATCCTGTG
AATGACATGTTTTGGTTAGATACAAGTAACCCAGAAGTGTCAGTGTTAAGAAGGTATTGG
AATGGGAAATGGATAAAATCCTCACCAGAAAAGGCGAG
>ST140_ERR1764920_k141_123 flag=1 multi=1.0000 len=380
TTATCAGCAGGCCACCAATTTTGAGGTCCCATATGCCTATATAACAATTTATACAATTCA
TCAGTTCCTAACATTTACATCCTCCTTTTAGAGCCCCTTGAGCTTTAGCGATTAGGGGCT
CTTATTCAGTTGTGCGCAAGCAAACCAACTGTATTCCTTTAACCTCCCTTGAGCTTTAGC
GATTAGGGGCTCTTATGCAGTTGCTGCGCAAGCAAACCAACTGTATTCCTTTAACTCCCC
TTGAGCTTTAGCGATTAGGGGCTGAATCGTCTACACTTAATTGGACAAATTCTATGAGAA
TAGATATTGTTAATTTAAGAAAGTAGGCGATTTTATTATGACAAGAGAAAGAAGATCATT
TAGTTCAGAGTTTAAGTTAC
>ST140_ERR1764920_k141_40 flag=0 multi=147.6032 len=16441
GAATAATACTTTTGGTTTGTTAACTTCTACTTGCTGTTGTAAAAGTAAGTTTTGCTCTTT
TTCTTTCTTATACTCAGTCAACACTGTAATGATGTAGTCTGGATCTTTTAATGTTTGTTC
AATTACATTGTCTGTTGCGTATATACCGTGTTTGCGAATAGCTGGTAGGACATCTGATGT
TACCCAGCGTTTGAATTTTCTAGCGGTTTCTCTAATTTTTTCGTTTTTGCTTTGTTTAGA
AGCATCGAAGATTAGACTGTATAATCCTGATTCGTTGATAATGATCATATTTCTGTTTTG
ACCTGATGCACTAAATTGGTGCGTCAGCTTGTCCTCGCTATCAACATGATTTCTAATGGC
ATTGTCTGCTCTTGCATATCCTAAAATCTCAGCAATATCTTTTCCTACAAAATAAGGTTC
GTTTTCAATTTCTACTGTTCTTACTGGTAGCTCTTTAAAATTAAATGTTTGTAATGCTTG
CATTGTTCGTTCCTCCTTTTAAGATGTTTGTACAGTTTTATGTACATTTTGTTCAAAAAA
ATATCTACCTACTTTTGTTGGTGGGATTTCTAATAATTCACAGATTCGTTTTATTTCCCA
TTGTGTGAATAAATTTTTTCCTTGCAACTTGTGATTAATAGATGTCCTTGAAATAGGGAT
TGCGTTCGCTAAAGAACTTTGGCTATATCTATACTCTGCCATTCTTTCGTACAGCAAACT
ATAATCGAAATTGTATATCATAAACTCACCTCCCTTCTTGTTCGGTTTTCTGTACAAATC
AATTAAAACACCTTTGTTTAAATAAGTCAACACATAAAATACATTTTTCTGTACAACATT
TGTTAAAAATTATTGATAATCGTCATTGTACGTAGTATTATATTCTTAGGAGGTGTTCAG
AAATATGAACAGTTTTAAGGATAGATTAAAGCAAATTATGTCTGAACGGAAGATATCTCA
ATCAGAGCTATCAAGAAGGACTGGTATTGGCAGAAACTCAATTAGCGATTATTTAAATGG
AAAATATGAAGCGAAACAAGACAAAGTCTTTGAACTAGCAAAGGCTTTAAACGTTAACGA
AGCGTGGCTTATGGGTTTTGATATTTCTAAGAATAGAAAAATTGAAAATAACGACATCGC
TTCCATATACAGTAAACTCACGCCTCCAAGACAAAAAAATGTGCTTAACTATGCAAACGA
GCAATTAGATGAACAGAATACTAAAGGCGATAATATTGTCGATATTAATTCATATAAACA
GGATAGAATTGCAGTTAACGTCAATGGTTGTGTCTCTGCTGGTGTAGGAGAACGTCTACA
CGGTGAAACATTGTTTACCGAAATGGTTAAAGCACCTATCCCACCACATGATTTAGCATT
AAAAGTAAACGGTGATTCTATGGAACCTATGTTTAAAGACGGTGAAATTATATTCGTAGA
GAAAACTCATAATATAAAAAATGGCCAAATTGGTATATTCATTATTGAAGAAGAAGCTTA
CGTTAAGAAAGTTTTTGTTGAAGATGATAGATTGACTCTAGTCTCACTGAACAAAGAATA
CCGCGACCTTCACTTTTATAGAAATGAAAGTGTGAGGTTAGTAGGGAAAGTAATTTTATA
GGAGATAGTAAAATGAAACCTAGAAAGCAAGATGAAAAAATATTATCAGATCAATACAGT
TACTTTGAACCAATAATCAGCGACAGTTGTGACATAAAATTCGACGGAGACAAGAGGAGA
ATTGGTTCTATATTCATTTCACATGAGGAAATTTGTTTTATAAGGAAAGAAGAAGATTAT
ATATTTAAAATTTCGTTATCAGACGTGGTAGATTACAATACTGTTGTTACTATTTGGAAA
AACCAAGCTTCTTTAACATTAAACGATAATAGAAAAATAACGTTTTATTTCGTAACAAAT
TCTCCTTTAACAGGATTTATCTCAATTTTAAAAACTTATATGCAATTATCTAGGAATAGG
GAAACAATTATTCCAGATGATAATCTACTTATTAATGATGACGATGAACAAACTAAAGTT
GAAATTTTCGACGTCGTAGGATTAAATTATGAGGGTCGTAGAAAAGAATTAAAGAAACTT
ATCAAAAAAATGAAAACTAACGACGCTTTCTTTTTCTTGTATAGTGATTTGAAAGGGAAT
GAACTTAAAGAAGAATTGCTTTATGAAGACAAGGTGTATGAAATTCCTGATTACGAGGTT
ATTCCTGGTGTATTCTTACAAAAAGAACCGGATAATCCTTATGATGAAAACGCGATAAAA
GTTATGATTTCAAATGAATACTCTGAATTTCACGTTGGATATGTGCCTAGAGAGTATGCT
TCAAGGTTAGTCAATTATATAGAAGACACCGTTTCTTGTAACGCATATATTAACGGTGGT
AAGTATAAAACTTTAGATTATTTAGAAGAGAAAATTGTTACTAAAGAATCAGACTATGGA
TTACGAATACATGTAGAATATAAAGTTTAATCAAAAAGACGTCTATTTCAGCAGTGTTTG
AAAGGAAGTTTATAATGAAAATAACTAATTGCAAAATAAAAAAAGAAACTATAGTATATG
AAGTTTTAACTAGTGGTAATCAACCATTCACTTATGAGTTACCTAAAGATTTATCGTCAC
ATAATACGCGTAAATACTTGGAATTTATTTCACAAAAAATAGATGGCGATAAGTTAAATT
AATTCAAAGAATAAAGTAACTTCATAAAGAGTACGAAGAAAACGATCTAATGACCGAACT
TATACTTGAATATTTAGTAAAAAAGTATGTTGAAGAAGAATATAGGAAATAAACGCCTAT
ATGGCGTGAGGAGGATGAGGGATGGAAGATTAATCTATTTGTAATAAAGAATTTGTATTG
ATATTGACTAATTAAGAAAAAACATCTATAATGCAAGTATGAAATGGTCATTCTTGAAAT
GACTCGGATAAGCCTTCATGCTATGCATGAGGGCTTTTTTCGTGGAAAGGAAACTTTTTG
TGAGAGATATTGAAGCTATAAAAATATTAATAGAGACTTCAAGTTATAAAAAACCGTATT
TAAGCTGTGAAGAGCAATTAATCTTACTAGAATATCGTGGAGTAAAGATAGAAAATAAAA
AATTTGCATTAGAGCAATTAGAAACAATATCGTATTACTCGCTGATAAATGCTTATTCAT
CTCTATTTATAAATGAAGATGGGGAATATGAAAAAGATACTACATTTAACGATTTTTATA
TGTGTTATAAATACGATACTCGTTTAAAATATATACTTTTTAAATACATTATGTTAATTG
AGCAATCTTTAAAAACAAATTTATCTGCTATTGTAGCTAAAAATTACGGAGTTCAAGAAC
CCACACATAAAAGAACCTTTACAAATAAAAAAAATAAAGAAATTAAAGGATATGATATAA
GAAATTCATATTTAGATGCTAAAAACTACGATGGAAACAACGGTTATAGATCCGGTCATT
TGCGCCACCTATCTAAATATAGAGATTATTTAAAAAATGATTCTATTAATCATTATAGAG
TTAAACACAATCACGTCCCTCCTTGGATATTAATAATTCCTCTTAACTTTGGAGAAACAA
TTAAATGGTTATCAATATTAAAACCTAAAGATAAACAAGAAGTTGTATCAAAAATTTCTG
GATTAAAAGCAGAAGATGCATTAAAAAATGTAGCTATACCAATTTTTGAAATTCTTAGAC
AATACAGAAATGTAATCGCACATGGCCAACGATTTTATTCGTATAGGTCTGATGCAGACA
GCGCTCACCTGTCCTACTCTTTTGTAAATTCTTTGCTGGAACAAGATTTTTTAGATAAAA
CTAAATATAAAAAAGGAATTGGTAAAAACGATTTATATTCATTAATTATTTCAATATTGA
TATTTACCAAACCAGCAAACATTAGAAAAAATCTAATCGAGGAAATCATTGATTTATATA
ATGAAATAGATGAATATTCTAAATATAATTTATTTGAAGTAATAGGAATAAATAAAGGTG
ATTTAGATAAATTGAGGGTTTTAGACAGATTAATTAAAGTGAAGCAATTGTAAACAATTT
CGGGTAGCCCGCCTACCCTTATTATTTTTTGCCAATTTTGAGGAGGGAACGCATGAAAAC
ACGTTGTTACGATGGTAAAAAATGGCAATATGAATTTAAGCATGAAGGAAAAAGATACCG
TAAGAAAGGTTTTAGAACAAAGCGTGAAGCTAATTCTGCTGGACTAGACAAGTTAAATGA
GTTAAGAAGTGGTTTTAATATAGATAACTATATAACTCTTGAAGAATACTTCGAAAATTG
GATTAAAACATATAAACAACCTGTTGTTAAAGAAAATACCTACCGTCATTATAGAAATGC
ATTACAACATATACAAAAACATAAAATAGGTAAAATGGAGTTATCAAAGATAAATAGACA
AGTTTATCAGAAATTCATAAACGACTATTCAAAAGAACACGCAAAAGAAACTATAAGAAA
AACAAACGGTGCTATTCGGTCAGCTTTAGATGATGCATTATATGATGGACTTATTTTTAA
AAACCCCGCTTATAAAGTTAATTATAAAGCCGGAAAACCTACGAAGTCAGAACAAGAAAA
ATTCATCTCGGTAACTGAATATGAAATACTAAAAGATCACGTCAGAAAGAAGAAAACTCG
TTCATCATTAGCGCTATTCATAATGATTTGTACGGGTTGTCGTGTCAGTGGTGCAAGAAA
TATAAAGATTGAGCATATCAACCAAGTGAAAAACACTATATTTATTGACGAGCGAAAAAC
CGATACTTCCCCTAGATATATCAGTATCGCTAAATCTGATATGAAACACATTATGGACGT
CATAAGTACATTTGCAATTAGCTATGATGGTTACATTTTCAAAGAAGCAGGATCTATAAT
TAACCTTCATGCTATCAATAATGCTTTGAAATCAGCCTGTAGAGTCAATAATATACCAAT
TATTACATCGCACGCATTAAGACACACTCATTGTTCTTATTTACTAGCAAAAGGTGTATC
TATACATTACATTTCTAAAAGATTAGGTCATAAAAATATAGCAATAACTACATCCGTGTA
TTCTCATTTGTTAGAAGAAAAATTTAATGAAGAGGACAAAAAAACAACTAAAATTTTAGA
AAGCATGTAATTTAGGGACCCATTAGGGACTCCAAACCCAATAAATACTGTTGTTACAAG
GTTTCTATGTATCCGAATTGGGGTCAATATAAGCGTGCTGATTTAATCGGACAATCTTCT
TACATCAAAAATAATGATGTCGTCATATTTAATGAAGCATTTGATAATGGTGCATCAGAC
AAATTATTAAGTAATGTTAAAAAAGAATATCCATACCAAACACCTGTCCTTGGTCGTTCT
CAATCAGGTTGGGATAAAACAGAAGGTAGCTACTCATCAACTGTTGCAGAAGATGGTGGC
GTAGCGATTGTAAGTAAATATCCGATTAAAGAAAAAATCCAACATGTTTTCAAAAGTGGT
TGCGGATTCGACAATGACAGTAATAAAGGCTTTGTTTATACAAAGATAGAGAAAAACGGT
AAGAACGTTCACGTTATTGGTACACATACACAGTCGGAAGATTCAAGATGTGGCGCTGGA
CATGATCGAAAAATTAGAGCTGAACAAATGAAAGAAATCAGTGACTTTGTTAAAAAGAAA
AATATCCCAAAAGATGAAACGGTATATATCGGTGGCGACTTGAATGTTAATAAAGGTACT
CCAGAGTTCAAAGATATGCTTAAAAACTTGAATGTAAATGATGTTCTATATGCAGGTCAT
AATAGCACATGGGACCCTCAATCAAATTCAATTGCGAAATATAATTATCCTAATGGTAAA
CCAGAACATTTAGACTATATATTTACAGATAAAGATCATAAACAACCAAAACAATTAGTC
AATGAAGTTGTGACTGAAAAACCTAAGCCATGGGATGTATATGCGTTCCCATATTACTAC
GTTTACAATGATTTTTCAGATCATTACCCAATCAAAGCCTATAGTAAATAGTGCTCAACT
AACAAAAAACTCGCTTCGTTCTAAAAAGTCGAAGCGAGTTTTTATTGTTAAAATATAAAA
TGACTAGCTTTAAACTGACATCCCATTGTTTTCATTTCTTTAACTTCCACTATACCTCTA
CATGCCTCATATGCACCTAACAATATCAAGTTAGGTTATCCATAATAAAAGATACAGTGT
CTCAAGCTATCTATCCCAAAACAAATAAAAAGTTACCTACTACGTGATACGCAGCAGGCA
ACTTGCGAAAACTTATTTCTGTTCTTTATCATTAAGTGTTTTAATTAATTTTACATCATG
TGTCTTCCAATCAACTTCATATAATGCTGATAATTTTTCTTCTTTTTGATCTACATGGTT
TTCACCAGACCAATAGCCCCAGAAACCATGTTTGTTCCAATCTAATTTAAAGTCATCCAT
TGATCGTTTATAATGAACGATAAATCTTGATTTACCTTTATCATTTTTATCATGTGACAT
TACAGCTAAAAATTCTGGATTAAATCCTTCTGACACAGTTACAGGCATTTTATTTTTCGG
CGTGAAATTATCTTTCGCCCATAGGTTTCCGTTTCGAGTTAATGAAAAAATTTCACTTTT
CACTCTATCATCACTGTCATTAGTTAATTGTCTCGTATGATCATGTCCCATGTTATTGAT
AGAATGCGCTTCTACTTTCCAAGCTACACCTTTATTTGTTGTAGGTTGATCAATGAGTGT
ACGGTAAGATGGTTGTTGATAACTAATTGTCTCTGAATAATTTTTCTCTTTTGTAATATT
TCCAGTTAAACCGCCACGATTAATTGAAAAATCTCCGCCTGTTTTATAACCATACGTATA
TTTGACTTCTCTTGATTCATCTTGATTTTTAGGCGCAAAATCAGTCACATTTGTACTGTT
GTTGTTATCATCAACGTTTTGAATCGAGACTGAATAAGAACCAGGCCATCTTAATGTACT
ATTCCAATAACCATTTGGATTTAAAATTTTCAATCCACTGCCAATTGTACCTTTCGCCTT
AATAAATACTGTCTCTTTATCATAATTTGGCTCAGTAAGGAAATTAAATTGTAAGCTTTG
TGAGATTTTTTTCTCTGTATCACTCGTTGTAGCCGTACGTGTATACATCTTCGTATCACC
ATCAAGGTTCTTCTCGGAAACTGTAGTAATTTTAGATTTAATTTCTGCATAAGAAGATGC
TGGAAATACAGTTAAAGCTGTTGATAGCGCTAAACTACAGATTGTAATATTTTTACATAC
TTGTTTAATCATTTGTCATCCGTCCCTTCTACTTTATCCTTCTTTATATGGTTTATTTTG
ATCAGAGTATTTTTCAACGACTTTAACTGTTTTATTTTTCCAATCTACTTCATAAACTAC
AATAAATCTTTGACCATCTTTATTTTGTTCTAAAATTGGTTGTCCATAATGTATACCAGG
TTTGTTTTTCAAAATATCTTGATTACGTGTATATGTAACTTCGAATCGTGTTTTTTCATT
TGACTTTTCATTAGAAATATAAGTTAAGAATTCTGGGTTAAATCCGCTTCGTACAAGTGC
AGGATATCTGTATTTTGATGCAAAACTCAATTCAGGATTTTCTACAGTAGATAATCTAGT
ATTTCTATAGAATAAGAATTCATCATTTCTGTTCTTAATTTCATTCCCGTATTTTAAATC
GTTGGCAACAACAGACCAATGCACGTGTCTATTATTATTTTTACCGCTCGCAATTGTGTC
GTAATTTTGTTGGTTATAACTGATAGATTTAGAATAGCTATTAGATGATGTTCGTCCAAT
ACCTTTTGTTGAATCGAATTTACCACCTAAGCTATAAGAAAATGTACTATCTACTTTCGC
AGTGGAAATTTTATTTTTTGGCAGTTGATCTAAAATTTCAGTTTTAGGGTTTCTTTGTAC
TTGAAAATCAACGTGATATTCACTCGGGTATTTTAACCATGATGCGTTTGTTTCATTTCG
ATGAGATTCAAACTTTAAATTTGAATGAATTGACCCTTGTTTTTTGACAAGTAAGACATT
CTTGTCATATGTTGGATCATCGATAAAGTCGAATTGTAAATTTTGTAAAATATTTGTCTC
TTTATCGTATTCAGATACAGTACGCTTTGTAACTTTACCGTTTTTACCAATGTCATCAGG
TCCTGGTGTATTTTTATCTTTATCATTCACATTACGCTTTTCTTTTTGTTGAGCCTTATC
AACATGTTCTTTCTTAGTTTGGTCTTGTGAATCTTTATTCGCTGAATTCGCTTCTGTATT
TGCTGCTGATAACAATAAAAGTGCACATGATAATGATGACGCAATGAATACGCGCTTTTT
ATTTTTCATTGTTATAACCTTCTTTCTTATATTTAATATTGTTGATAGGTATCGACATGT
GAATAATATCACAAAAACTAAGAATATATATTTAACTATTTATTAAATGATTTTGTTTAT
ATTATTAAATACTTTTTTTGATATAAAATTAATGTGTGTACAAAGTGATTAAATTAGTAA
ATCGCATTATTTAGTAGTTAATCACCATGGATCTATATGTTATACATGCTTAAACTAAAT
TTTTTTCATACAATCCGACTGGACGATTCACAATAAAAAAACACTTACTATCAGTGATTA
TTAGACTACTGATACAAGGTGCATATTTTAAGATGTATTCATGAACATAGCACGTCACTT
TGTTACTTAAAATTAATGTTTAAATACAATAATTATGTTTATATAAATATATATACTACT
TTGAAAAGGTGTGAGCTTAATGACAACTTTTAGTGAAAAAGAAAAAATTCAATTACTAGC
AGATATTGTTGAACTACAAACTGAAAATAATAATGAAATAGACGTTTGTAATTATTTAAA
AGATTTATTCGACAAGTACGATATTAAATCTGAAATTTTGAAAGTTAATGAACACCGCGC
CAATTTCGTTGCAGAAATCGGTAGTGGCTCTCCCATACTTGCATTGAGCGGTCATATGGA
TGTTGTTGATGCAGGAAATCAAGATAATTGGACTTATCCCCCTTTTCAACTCACAGAAAA
AGATGACAAATTATATGGTCGAGGCACAACAGATATGAAAGGCGGTCTGATGGCTTTGGT
CATCGCACTCATTGAATTAAAAGAACAAAACCAATTACCTCAAGGAACCATTAGATTACA
CGCTACTGCTGGTGAAGAGAAAGAACAAGAAGGCGCCAAATTATTAGCAGATAAAGGCTA
TTTAGATGATGTTGATGGTCTAATGATTGCTGAACCAACTGGATCTGGAATTTATTATGC
ACATAAAGGGTCTATGTCATGTAAAGTAACTGCAACTGGTAAAGCTGTCCATAGCTCAGT
TCCATTTATTGGTGACAATGCAATTGATACACTGCTTGAATTTTATAATCAATTTAAAGA
AAAATATGCAGAGCTTAAAAAAATGATACTAAACATGAGTTAGATGTTGCTCCCATGTTC
AAATCATTGATAGGAAAAGATATTTCTGAAGAGGATGCAAATTATGCATCTGGTCTTACA
GCTGTATGTTCGATTATAAATGGCGGTAAACAATTTAACTCTGTACCAGATGAAGCTTCA
CTTGAATTTAACGTAAGACCAGTTCCTGAGTATGATAACGACTTTATAGAATCGTTTTTC
CAAAATATCATTAATAATGTGGATAGCAATAAGCTTTCACTCGATATTCCAAGTAACCAT
CGACCTGTAACAAGCGATAAAAATAGCAAATTAATTACTACGATTAAAGATGTAGCTTCT
AGTTATGTAGACAAAGACGATATATTTGTTTCGGCGCTTGTAGGTGCAACGGATGCTTCC
AGCTTCTTAGGAGATAATAAGAACAATGTTGATTTAGCCATTTTTGGACCAGGTAATCCA
TTAATGGCACATCAAATCGATGAATATATTGAAAAAGATATGTATCTGAAATATATTGAT
ATTTTCAAAGAGGCTTCCATTCAATATTTAAAGGAGAAATAAGAGGTATACTGTCAGCTG
CCCTATTCGCGTGCTGGCAGTTTTTTATTGCGAATTTTAAGGTAATAGAAACAGCGATGA
ATATTGTTTGAATGTAAATATTCAAATATCAACAAGCATATTTCCATTGAATAGGTGATG
TAAAACTGAAACTATAGCGTTGATTTGTCATACTTAAATTGCATTGTCTGTTGAAATTGG
GAATCCAATTTCTCTTTGTTGAGGCCCCACCCCAACTTACATTGTTCGCAGAATTTCTTT
TCGAAATTCTCTGTGTTGGGGCCCCTGACTAGAATTGAAAAGTAATACACATCAGTAACA
TTTCTATTTTCATTTATGATATTATCTAATTATTAATTTATAATATAAAGGAGTATGCAA
TTAAAATGAACAAAGTCCACAAACCTTTATATTTTTATTTAATGCTATTCTTCTCTACAA
CTATCATAGGTGCTCTTTTATTGTATTTACCTTTCACTGGTAAAAAGCCAATATCTTTTT
TAGATGCCCTATTTATAGCTTCAAGTGCATTTACAGTTACTGGCTTGTCCCCAGTTGATA
TAGGATCACAGTTTAATATACTTGGTGAAATAGTAATACTATTATTAATTCAAATAGGTG
GTCTGGGTATCGTGACCGTAACCCTATTGACACTAGTATTTTTAAATAGAAAGATATCAA
TGAAAAATAGATTCTTGATTATGGTTACATGGAATATTGACGAACCTGGTGGTGTTATTA
AGCTAATTAAACACTTGGCTATTTATAGTTTAGTCACTGAATTAATTGGTATGATTTGTT
TGTGTTTATCTTTTATACCAAAATTTGGTATAGGCAAAGGATTATTTTTAAGCTTATTCA
CATCAGTATCAGCTTTTAATAATGCTGGATTTGCCCTTTTTAAGAATAACTTAATAGATT
ATTCTAATGATCCAATTGTCATTATCACAATCTCAATACTCATAATATTTGGAGGTATTG
GACATTTTGTCGTAATAGACTTTATTAATTGTAAAAAATTGAGTAAATTATCTTTACATT
CTAAATTAGTCTTAACTACAACTAGTATCCTAATAATTATAGGAGCTATTACATTCTTTT
TATTAGAACAGTTTAATACTATGCAAAATATGGGACTAGTTGAAAAAATCGGAAATTCTT
TTTTCCAATCAGTAACAACACGAACAGCGGGTTTTAACAGTATTGATATAGCAAGCATTA
ACAAATCTACCGCCTTAATGTTAATGCTACTAATGTTTATTGGTGGTGCCCCTCTCAGTG
CAGCTGGAGGAATTAAAATAACTACTTTTGCAGTAGCGTTTATTTTTGTACTAAATTATA
TACGTAAAGAAAATAATGTTTTCGTATTCAATAAAGAAATATCTAACAAACATATAAAAC
TATCTATTGTTACCATTAATATCTCATTTCTATTTATCAGTATCATTACTTTTATATTAT
CGATAATTAATCCGAACATATCATTAATCAAGTTATTATTCGAAGTGGTTTCTGCATTTG
GAACAGTCGGGTTAAGTATGAACCTTACCACAGAATATCATGGTATTACTAAAATAATTA
TTATATTCGTTATGCTTTGCGGTAAAGTAGGACTATTAACTTTATTAAGAACATTTATAC
CACCAAAAAGTCCAAAAAATTACCGCTACACTAAAGGACAAATTTATCTATAAAGTAGCT
ATCAATCTTTAATAAGAAATGAACTAGTGTTTTAATCTTTTACATTTGACGGATTGTAAT
ATTAAGTGCAACACCTATAAAAATTCATAAAAAATGCCCATAATTGGCACTTTGTTGTAA
GATGTTAATAACCACAAAAACACATACAAGGAGTGCCAACATGAGCTATAACCATCTTAC
ACTAACTGAACGCGCACGTATAGAGGTTTTACGTCAAGAAAATTATTCTTTAAGATCTAT
TGCACGTAAATTAAAACGATCTGTATCTACTATCTCACGTGAAATTAGTAGGAATAATTT
AAATCAGTCATATCAAGCTGAAACAGCTCAAAAAAATTATGAAACCAAAAGAAAACTTTG
TGGTCGTCCTACTCGATTTACTCCAGAACTTGGTAATATCATTAAATATTATTTAAAATG
CCACTGGTCTCCTGAACAAATCGTAGGTCGTCTATTACAAAATCAAATCTGTTTTAAAAC
CATCTATCGATGGATTAACTCTAATATGATTAATTTCGAACTTATTTCATGCCTTCGTCA
AAAAGGAAAAAGACAGAAACCTAAAGAAACTAGAGGTAAGTTTAATATTGGCCGTCCTAT
TTCACAACGTCCTAAGGAAGTAAAGAAACGTAATACATTCGGTCATTGGGAAGCTGACAC
AATTGTATCCAGCAGAGGCAAAAGTAAAGGGTGCATTGCTACTTTCGCAGAAAGAAAATC
ACGTTATTATTATTGTGTACTTATGCCTGATCGTTCCTCTAATTCTATGGAGACGGCAAT
TAATAGCCTTATCAAACATCTACCTAAAGGTGCCGTTAAAACTATTACTGTCGATAGAGG
GAAAGAGTTCTCTTGTTATCAAAATATTGAAAACCAATTTAATATTAATGTCTACTTCGC
TGATCCATATTCCGCATGGCAAAGAGGTACAAATGAAAATACCAATGGTTTACTAAGAGA
ATTTTTCCCTAAGAAAACAGACTTAGCTAAAGTAAATCAAGAGCAACTTAACTATGCATT
AGACTCAATTAATTATCGACCAAGAAAGTGTTTAAATTGGAAGTTTCCTTATGAAGTTTT
ATGTGATGAACTGTTGCACTTAAATTGACAAATCAACTCATAAAAAAGGTATTTTTGATA
ATTCACTACCAAAAACACCTTCTTACTTATAATTCTATTTGTTCACCATTTCTAATCTTA
TCGGCTAAATCATTAAGTTTTCTTAATCGATGATTTACACCTGATTTTGAAATTGGACCA
GTTGACACCATTTCTCCAAGCTCTTTCAACGAAATTTCTTGATGTTCTACTCGAATTCTA
GCAATCTCTCTCAACCTGTCTGGTAAATTTTCAATACCAATTTCTTTATCAATTAATTTA
ATGCTCTCCACTTGTTTCATCGCAGCACTAACAGTTTTATTTAGATTTGCCGTTTCACAA
TTAACGAGTCGGTTAACAGAATTACGCATATCTCTTACAATGCGTACGTCTTCAAATTTT
AATAACGCTTGATAGCCACCTATCAAACTAAGAAAATCCGAAATCTTTTCCGCTTCTTTT
AAATACGTAATACTTCCTTTTTTTCGCTCTAAATGTTTGGCATTCAACTCATAACTATTC
ATTAGTTTCGTTAAGCCTTCTGCATGACTCTCATTTTGAGAAAAAATTTCCAAATGATAC
GAAGATGTTTCAGGGTTATTCACTGAGCCACCTGCCAGAAAAGCTCCTCTCAAGTAACTG
CGTCTCATTTCGTCATCTTGAATCATTGAATGATCAATTTCATGCGTAAAAATGCCGTCT
TTTAAAATTCCTAATTCATCAAGAATTTCTTTCGCTTTCATCTTTGTACGACAAATATAA
ATATTATTTTTTTTAAGTTTCATTTTTTTACGGACTAATATTTCAACTTCCACATTAAAT
ACACGTTTAATCAACGAATAAATACGTCTTGCCGTTGTTGCATTTTCCGTTTGAACATTT
ATAACAAATTGTTGATTTGAAAGACTAAGTGCACCATTCATTCGAATCAGTGCACTGAGC
TCTGCTTTTGCATTCATTTCATCGACGTCTATTCTAGTTAATTCATTTTTCATTTCTGAT
GCAAAGCTCATCGTACAGTCATTCCTTTCTTATTTAAAACATGATTCACCTTAGAACCAC
TGTCTATTTTCATTTTTATACAGCTCTATTATCATATCATAATATGATTACGTTCTATAT
TATTTACGTTTATCACTTGGTACGAAAGGAATAGTACTAATTAATTCTAAAGCTATGTCA
TAAATCATTGTCGATAACACTTTAGTATTATGTCTTACTAAATGATTTTCAGAAATTTCA
ACTAAATTAGAAGATGTTTTTACATTTATGCTTTCTTTTTCAAGTTCAGCCTTATTAACT
TCAACTGGTTTAGAATGTTTTTCTTCATATTTTTTCAAAACTTGAGCATTGAAAGTTTGA
GTACTACAAATGACATAATCAATAAACGGTTGTCCAGCTTGTCTATGAATCGCGTCGATA
TGATCTTTCACGCTATAACCATCTGTTTCCCCAGGTTGCGTCATCACATTAGATACATAT
AGCTTAGGCGCATCAGAATGAATTAACGCATCTGAAATACCATTGACACATAAGTTAGAA
ATAACGCTCGTATATAATGACCCTGGTCCAAGAACGATTAAATCTGCTTCCCTTAAAGCA
TCGATTGCTTCTTCCATTGGTTGCACATCGTTAGGTTCTAAAAACACACGATCAATTTTT
TTATGTTTTTTAGGAATATTTGTTTCTCCAAAAACAATTTCTCCATCTTCCATAACAGCA
TTTAATTGCACACTTGTATTTGTAGATGGAATGACTCTACCTTTAATATTTAAAATTTTA
CTTAATGCTTTAATGGCATGTCCGAAATCATTCGTAATATTAGTCATACCTGCGATTAAT
AAATTACCTAATGAGTGACCGCTAATTTGATTTTCTTCAAAACGATACTGAAAAAGTTGG
CTTAAAACTGACTCAGAATCACTTAAAGCTGCAATCACATTTCTGATGTCTCCTGGTGCT
GGTATATCCATTTCATCTCTGATTTTCCCTGTACTCCCACCATTATCAGCAACTGTTACA
ATCGCTGTAATATCAATTGGGAATTCTCTTAATCCCCTAGCCATGACTGATAAGCCAGTG
CCACCACCGATAAGTACAACTTTTATTTGTCTCATTTTTTCTCGCCACTTTCAATATGTG
CGTCTCTATGATGCACATAAACATTATATTCAAATACTTCATTTAGATAATTACCTAGTC
GTTCTGCTAATGCTACAGATCTATGTTGTCCACCCGTACAACCGATGGCAATTACTAATT
GAGATTTCCCTTCTTTTTTATACCCGGGTATCATAAAATCTAACAAATCAGTTAATTTTT
CAAAGAAAATCTCTGTCTCTTTCCATTTCATAACATAATTATAAACGTCTTTATCTAATC
CTGTTAAAGGTCTTAAATCTACTACATAATATGGATTTGGTAAAAATCGTACATCAAATA
CTAAATCTGCATCCATCTGAATCCCATGTTTAAAACCGAAACTTGTGACATTAATTGTAA
AAGTTTCAAACTCTTCATCTTCATAGTATCGACGAATGCGTTCTTTTAATTCTTTAGGTG
ATAACTTTGTAGTATCTATAACAAAATTAGCTATACTTCTAATTTGAGACAAATGCTCTC
GCTCATCATTAATTGCATTGATTAACGATCTTTTACCTTGTTCCATCAAAGGATGTGCAC
GACGCGTTTCCTTATATCTTGAAATTAATTTTTCAGTACTAGCTTCTAAAAACATAACAT
CAATGATGACGTCACTTTCACTTTTGACTTTATCCACTACTGCAACTAATGAATTAAATA
GTTCCTTACCTCTTAAATCAATTGCAATTGCCACTTTTCTTAAGGAAGGATTTCCTTGTT
CCATCAACTCTACAAATTTAGGCAATAGCACTGGTGGTAGATTATCTACACAAAAATATC
CCATGTCTTCTAAACATTGAATAACCAAAGATTTACCTGCGCCAGATAAACCTGTAACAA
CTAATAGTTCACTTTTACTTTTTTCTTTTTCATTATTATCCATTATTTTTTCACCGCCAA
AACGAATTTCATGATGTTAATTTAAATGTTCTATGACAAAATTAAGCAACGATGTTTTAT
ATTTATTTTTAACTATGTCTAGATTAAATTTCTAAAAATATACATCATTTAAAAGGAGCT
TGGGACATAAATCAATGTCCTAGGGTCTATAATATTATATTGCTAGTAGTTGACCGAATG
AAAATGCGCTTGCAACAAGCTTTTTTCAACTCTAGTCAGGGGCCCCAACAAAGAGAAATT
GGATTCCCAATTTCTACAGGCAATGCGAGTTGGGGTGGGGCCCCAACACAGAGAATTTCG
AAAAGAAATTCTACAAGCAATGCGAGTTGGGGTGTGGGCCCCAACACAGAAGCTGACGAA
AAGTCAGCTTACGATAATGTGCAAGTTGGGGCCGGACAATGATAAAGAAATACTTTTTCT
ATAGAAATTAGTATTTCTTATGCATGAGTTTTACTCATGTATTCCTATTTTTAAGTACAC
ATTAGCTGTGGCTAATGTGTAAGAACCACTACATAATAAATCATTAGTGGCTCTTTATCA
T
>ST140_ERR1764920_k141_91 flag=0 multi=100.8781 len=89869
ACGATATAATTAAATTTTCTTTCGGATAGATTATGCCGTCTTATTAATTCACCATCATAA
TAAATCAGCAATTCATCAGTAGAATTGTTGAATATCACTTGTACTTCTTCACCAATGTAT
TTAGTAGGTACCGAGTATTTATCTTTTCTAAAGTTAATCATCGATTCTTATACACTCATT
TTCGATGTAAGTATCTAGTAACTTGGCATTAAAAGAATTTAAATGTTCTTTTTCTTCATA
ATTGAAAACGTCGATAGGTCGTTGTTCTGTTGCTTGTGAAATTTCTAAGTGATTCAATTC
GTGACATAAATCGTTTACTAGCCCAATAAGTTCTACAGCATCATAAAATTTATAATCGTA
TGGTCTTAAATGCTGTTCAACAAATTTAGCTAATGATTCAATAGACCCTTTTGTTTGAGG
ACGATAGGGTCTACAAGCAATAGGTTCAAAGTTGGCATCCTTACTAAATTGATAAAATAA
ATTATTAAAGACGACTTTTTTATATTGTGTTCTCGGTCGATCAACAACAGTTCTCATATT
ATCGAACCAGATTTCTTATGGAACCCCTTCGGTGTATTCAAAAGCGTCTTTTGAACATTC
GAATAAGGTATCTTGTTTTCTATCCCAAGTTAATTTGATATACTTCATTTTTGAATAGTG
TAGAACGTAAAGAAAGATGTTGAATTGATAAGTTCTGCCAAACTTATCATGCATTACTAT
ATCTTCTTTCCAGTCTACTTGAGCAGCTATACCGGGATTAATTTCTACACGTATAGTTGC
TTTTTTTGTCTCATTTTGTTTTTTATTTTTACAGTATTCTCGTAGAATAGTATATTTACC
TTCATAACCCTTTTTCTTTATATATTTAAAAATGGCCATAGCTGTATATCCTAATTCAAT
TTTTTTATTAATAATTTCTTTAAATGAATCTAGTTTTGATGCTTTCTTATTTTGTTATCT
TTTCTTCAATCGTTTTATTTCATTTTCTTTTCCTGCTTCATAATATTTTTTAACTGTTCT
TGGATCACAATTATATTGTCGAGCAAGCTCAGTATAATTTGGTTTAATACCTTTCATAAT
GTAAAATAGCACTCCTTCATAAATGTCATGTCTCAATTAAATACCCCCCAATCGAAGATT
GAGTTAAGACATGATTATATAATTTAAAAAAGAAAAAATGTAGGAAAAACAGCATTTTCA
TTTCGCCATTTTCCTACATTTTATAACCGCCATTTACAACGGTTTTATCTTTGCAAAAAG
TTATCTTTATTTAATTAGATATTATGAAATTAGGATTTAATATATATACTAATTAAAAAG
TAACTTACTATTGATTTCTATGAAATCATTGCAAATGATAATTTAATAATGCACACTCTT
GATTGTTTAAACATGTACAATTTTTTAAAACTAGAGATAATTTTGTTGAGGTGAATAACA
ATGAAATTAGTTTAGACATAAATACGGATTTTGAGGTTACAACTCTTGCAGATTTCCCCC
AAAAAAATTTAAAATTGCTATGGAGAAATTAAACATGGAATCAACAAAATTGAAATAGCT
AGACACATGGGTGTTGACAGAAGAACAGGTGATAAATATTTAAATTGCTTTGAGCCAACC
AAAAAGAGGAATCGTCACTCTCTTATTGACCCGTACTATCCTATCATTGCAAAATGACTT
TCAGCACTAGTGAACAAAAATTTTACTATATCCGTATACTTTAGCAACATTTAAAAGATA
AACATGAATCAAGATGTGCATATTTTACATTTAGAGCTTATATCCTCAAACATGATGAGT
TTAATTGTTATTTTATGAAAGGTCTTCAACAGATGTCACATAAAGGTACAACTAGATTCA
AGTCAAAACCTGGTCATCTAGCACAGTTTGAGTGGAAACCAAGTATTAATTTTAAAATGA
AGGGAAATCAAATCGTCTCAATAAAAATAGGTGACCTACTACTGTCTTATTCTCGTTTTA
TAATCATGCAATTGACAATGAGTAAATCGAGGGATGTCTTATTTAATTTATTAATACAAG
CGTTTGAGCTAATGGAAGATGTGCTTAATGAACTTGTAAAGGATAACATGAAAAACGTCA
TGGAACAGCCAAGATCAGAATGTAGAAATAGTCAAATAAATCGTAGATTCAAAAAAATTG
CTGAGCATTTTAATTTTAAATCAAATCCTTGTATTGCTAGTCGTCCTAGAACATAGGGTA
AAGTTGAATCAATAATGAAAATATTAGACGAAATTCCTGTATTTCAACGAGAATTGTATT
TTGAAGAGATTCCTAATTTGATTTCTAATCTTAACGAAAGATTGAACTACTCAGTTCATA
CGACAACAGGTAAAAGTCCTATGATGATTTTAGAGAAAGAAAAATGATTTTTACAACCAC
TAATGAATGTGAATGTACGAAACGTTCAATATTTAACATAAACATTAACATTAACTTTAA
TATATGGAATGAAATAGTGGGTGATAGGATACTGTATCATTCAATCACAATTAAAATAAC
AGGTGAGTCATATAGATTGAAAGATTATTCACTGAAGAAGTAAATATCTTAGCAAATAGA
TTTGCATATTTTTTATTTGAATTTACAAGATTCTAATTTGGACTCTACTAGATTAATTGA
TGCGACATTACTTTTAACACAAATAATCGAGGGAACATGTTACAATATTAACTAAGTTTA
CAGTTTACAGTTGATAGTGAATATAGGTAAGGAGAACATAATGAAAGTGAATCATAGTAT
AAATAATTTTAAACATAAAGTAATAAATAATATATTTAAATTAGGATCATTCTTCACTAA
TGAAAACTTGGTATATTTTGAGAGCTTTCATGGAACCCAATATAGTGATAACCCAAAAGC
GATATACGAGTATTTAAAAAAGCATTCAAATAAAAAATTAATTTGGGGTGTGAAAAAAGG
ATACGAATCAATTTTTGAAGAAAATAATGTACCTTATGTAAGGCGATTTTCTATAAAATG
GTTTTTAGTAATGCCAAGAGCTGGGTTCTGGTTAATAAATACAAGAATACCTAGGTGGTT
TTATAAATCTGATAAAACAATTTATTTGCAAACATGGCATGGTACACCATTGAAAAAATT
AGGGTTAGATATTGAAAATGTCCAAATGCCAGGTACTCAAACAGATTTATACAGAGTTAA
TATTGTTAATGAAAGTAAAAGATGGGATTATCTAATTTCACCTAATGATTATGCAACCAA
TATATTTGAGAGAGCATTTAAAGTTAATCGATCTAAAATTATTCAGACAGGCTATCCAAG
AAATGATAAACTAGTTAACAAAAAAAATGATATTGAATATATAAAAAAAATAAAAAAAAG
TTTGAAGATCCCAGAAAATAAAAAGGTGATTATGTATACTCCAACATGGCGTGATGATAA
ATTTTTAAGAAAAGGAACATATGAATTAGAATTGCAATTTGATATTGAAAAATTACGTGA
AAATTTTAGTTTTGAGTATGTAATTCTGCTTAGAATGCATTATTTAGTCATATCTAGAGT
TAACGAGAAAGATGACTTTATTATAGATGTATCTGATTATAAAGATATATCTGATTTATA
TTTAATTAGTGATGTATTAATAACAGATTATTCTTCTACGATGTTTGACTTTGCTATTTT
GAAAAAACCTCAAATATTTTATGCATTTGACTTAAAAGATTATAGCGACCGTTTGCGTGG
TTTTTATATGAAATATGGCGACAATTTACCTGGTCCTATTGTAAGTAATGAACAAGGGCT
TATAAAGGAAATTGAAAAAATTCATACACTAAAAGATAGGTATGCACATCAAATCAACAA
TTTTTATAATGAATATTGTTCTCTTGAAGATGGACAATCCACTAAAAGGGTTGTTGAAAT
TTTAATGGATTAAAACTATAGTATTTACACTAAATACTGCACATATCACTTATCCACTAA
ATAAATAATAAAAGCCCTCAAATCTATGTGAACTAACATGATTTGAGGGCTTTATTTTGC
TGTTTATGACATGATTATGACATTTCCTCGTTTATCATTTTCAAATACATTAAATTGTAT
ACACTGGAAATGAGGAGGTTATCTATAATGATAAATAAAAATGACATAGTAGCAGATGTA
GTAACTGATTATCCGAAAGCAGCGGATATTTTTAGAAGTGTGGGAATAGATTTTTGTTGC
GGCGGACAAGTAAGTATAGAAGCAGCATCCTTAGAAAAGAAAAATGTAGATTTGAACGAA
TTATTACAGCGTCTCAATGAAGTTGAACAAACGAATACACCAGGTTCGCTTAATCCTAAA
TTTTTAAATGTTTCGTCACTTATTCAATATATTCAAGCAGCATATCATGAACCTCTTAGA
GAAGAATTTAAAAATTTAACACCTTATGTGACGAAATTATCGAAAGTACATGGACCTAAT
CATCCATATTTAGTCGAGTTAAAAGAAACATATGATACATTTAAAAATGGCATGTTAGAG
CATATGCAAAAAGAAGATGATGTTGATTTTCCAAAACTAATTAAATATGAACAAGGTGAA
GTTGTAGACGATATTAATACAGTGATTGATGATTTAGTATCTGATCACATTGCAACTGGA
CAATTGTTAGTGAAAATGAGCGATTTAACATCAAGCTATGAACCACCGATAGAGGCATGT
GGTACTTGGCGACTCGTTTATCAGAGATTAAAAGCACTTGAAGTGTTAACACATGAGCAT
GTTCATTTAGAGAATCATGTTTTATTTAAAAAAGTATCATAAATAACGCGATTAGAAACT
GTTGGCAAAAATAAGTCCAGCAGTTTTTCGCTATGTATAAAAGTCATAATAGTGACATGA
ACATCATTATTTGAAAAGAAAAATGATCAATATAGCATAAGAAATGATATGAAATTTTAA
TGCTTTAGATAATTAAATCGTAGCGTGATTTTTTAATAATTTATTCATGAATTTTATATG
CACTATTATGATAAAATAAACATAATTATAATTCACTGAGGTGCTATCGTGCTATCGCTA
ACAATGTTATTACTTGAGCGTGTAGGTTTAATTATTATTTTGGCCTATGTGTTGATGAAT
ATTCCATATTTTAAAAACTTAATGAATCGTCGACGTACATGGAAAGCACGTTGGCAATTA
TGTATTATTTTCAGTTTGTTTGCCTTAATGTCTAATTTAACTGGTATCGTCATCGATCAT
CAACATAGTTTGTCAGGAAGTGTGTACTTCCGTTTAGATGATGATGTATCTTTAGCTAAC
ACACGTGTATTAACGATAGGTGTCGCAGGATTAGTTGGTGGCCCTTTTGTAGGTCTATTT
GTTGGCGTTATTTCAGGTATTTTCAGAGTGTATATGGGTGGGGCGGATGCACAAGTTTAT
CTTATCTCATCTATATTTATCGGTATAATTGCTGGTTATTTTGGCTTACAAGCTCAAAGA
CGCAAGCGTTACCCGAGTATTGCGAAAAGTGCCATGATTGGAATTGTTATGGAAATGATT
CAAATGTTGAGCATTTTAACATTTTCCCACGACAAAGCATATGCGGTTGACCTCATATCA
TTAATTGCACTACCAATGATTATTGTTAATAGCGTTGGTACGGCGATTTTTATGTCTATT
ATCATTTCAACATTAAAGCAAGAGGAGCAAATGAAGGCTGTTCAAACACATGATGTACTG
CAATTGATGAACCAGACATTGCCGTATTTTAAAGAAGGATTGAATAGAGAATCGGCACAG
CAAATTGCGATGATTATTAAAAATTTAATGAAAGTATCTGCAGTAGCAATTACAAGCAAA
AATGAAATCTTATCGCATGTAGGTGCAGGTAGTGATCATCACATACCAACAAATGAAATA
TTAACAAGTCTGTCTAAAGATGTATTGAAATCAGGAAAGTTGAAAGAAGTTCATACTAAA
GAAGAGATTGGTTGTAGTCATCCGAATTGCCCGCTTAGAGCAGCTATCGTGATACCACTT
GAGATGCATGGTTCTATCGTCGGTACATTGAAGATGTATTTTACAAACCCTAATGATTTA
ACTTTTGTGGAACGTCAACTTGCAGAAGGATTGGCAAATATTTTTAGTAGCCAAATTGAA
CTTGGTGAAGCCGAAACGCAAAGTAAGTTATTGAAAGATGCTGAGATTAAGTCATTACAG
GCACAAGTGAGTCCACATTTTTTCTTCAATTCAATTAACACGATTTCAGCTTTAGTTAGA
ATAAATAGCGAAAAGGCACGAGAGTTACTATTAGAATTGAGTTATTTTTTCAGAGCGAAT
TTACAAGGCTCAAAGCAACATACGATTACTTTAGATAAAGAGTTAAGTCAAGTGCGTGCA
TACTTATCACTCGAACAAGCACGTTATCCAGGAAGATTTAATATCAATATTAATGTTGAA
GACAAATATCGAGATGTGCTTGTACCACCATTTTTAATTCAAATTTTAGTTGAAAATGCC
ATCAAACATGCGTTTACGAATCGAAAGCAAGGTAACGATATTGACGTGTCAGTGATTAAA
GAAACTGCAACACATGTACGTATTATTGTACAAGATAATGGTCAGGGTATTTCTAAAGAT
AAAATGCATTTGTTGGGAGAAACATCTGTAGAATCAGAATCTGGAACTGGTAGTGCTTTA
GAAAATTTAAACTTACGCCTAAAAGGATTATTTGGAAAATCCGCAGCATTACAATTTGAA
TCGACATCGAGCGGTACCACTTTTTGGTGTGTACTTCCTTATGAAAGACAAGAGGAGGAA
TAAATATGAAAGCATTAATCATAGATGATGAGCCATTAGCACGTAATGAATTAACATATT
TATTAAATGAAATTGGTGGTTTTGAAGAAATTAATGAGGCAGAAAATGTAAAAGAAACAT
TGGAAGCACTACTGATCAATCAATATGACATTATATTTTTAGATGTCAATTTAATGGATG
AAAATGGGATCGAATTAGGAGCTAAGATTCAAAAGATGAAAGAGCCACCTGCGATTATTT
TTGCAACTGCACATGACCAATACGCAGTACAGGCATTTGAATTAAATGCGACAGACTATA
TTTTGAAACCGTTTGGTCAAAAACGTATTGAACAAGCAGTCAATAAAGTGCGTGCGACTA
AAGCCAAAGATGATAATAACGCAAGTGCAATTGCGAATGATATGTCGGCGAATTTTGATC
AAAGTTTACCTGTTGAAATTGACGATAAAATTCACATGTTAAAGCAACAAAATATTATTG
GGATTGGCACACATAATGGTATTACAACCATACATACAACGAATCATAAATACGAAACAA
CAGAGCCATTGAATCGTTATGAAAAACGATTGAATCCCGCTTATTTTATACGTATTCATC
GTTCATATATTATTAATACGAAACACATTAAAGAAGTGCAACAATGGTTTAACTACACTT
ATATGGTAATATTGACAAATGGTGTCAAGATGCAAGTTGGACGTTCATTTATGAAAGATT
TTAAAGCGTCGATAGGATTACTTTAACAGTAATCCTTTTTTTTATGCATTTTACCTATGA
TATTTTGTATTTCGGACTAAAATTCACGCAAATCGAAGTGAGCCATCTATACTTTAGTTA
AATCAAACGTAGGAGGCAATGGTCGTGAAACAACAAAAAGACGCATCAAAACCAGCACAC
TTTTTTCACCAAGTCATTGTAATTGCTTTAGTACTCTTTGTATCGAAAATAATTGAATCA
TTTATGCCAATTCCTATGCCTGCATCAGTAATCGGTTTAGTATTATTATTTGTATTATTA
TGTACTGGTGCTGTTAAGTTAGGCGAAGTCGAAAAAGTAGGAACGACACTAACAAATAAC
ATTGGCTTACTCTTCGTACCAGCCGGTATCTCAGTTGTTAACTCTTTAGGTGTCATTAGC
CAAGCACCATTTTTAATCATTGGACTAATAATCGTCTCAACAATACTATTACTTATTTGT
ACTGGCTATGTCACACAAATTATTATGAAAGTTACTTCGAGATCTAAAGGTGACAAAGTC
ACAAAAAAGATCAAAATAGAGGAGGCACAAGCTCATGATTAACCACTTAGCACTAAACAC
ACCTTACTTCGGAATACTGTTATCCGTTATACCATTTTTCTTAGCGACCATATTATTTGA
AAAAACAAATCGTTTCTTCTTATTTGCACCGCTATTTGTCAGTATGGTATTTGGTGTGGC
CTTCCTCTATTTAACAGGCATTCCGTATAAGACTTACAAAATAGGTGGAGACATTATTTA
CTTCTTCTTAGAACCAGCAACAATCTGTTTTGCGATTCCGTTATATAAAAAGCGTGAAGT
GCTTGTTAAACATTGGCATCGTATCATCGGAGGTATTGGTATCGGTACAGTTGTAGCGTT
ATTAATTATTTTAACTTTTGCGAAGTTAGCACAATTTGCCAATGATGTTATTTTATCAAT
GTTACCTCAAGCAGCAACTACAGCGATTGCGTTACCAGTATCAGCTGGTATCGGTGGTAT
AAAAGAATTAACATCATTAGCAGTTATTTTAAATGGTGTCATTATTTATGCCCTAGGTAA
TAAATTCTTGAAGCTTTTCCGAATTACTAACCCTATTGCCCGAGGATTAGCACTTGGAAC
AAGTGGTCACACATTAGGTGTAGCACCAGCCAAAGAATTAGGACCTGTAGAAGAATCAAT
GGCAAGTATAGCTTTAGTGTTAGTTGGTGTAGTTGTTGTAGCAGTTGTGCCTGTCTTTGT
AGCAATATTCTTCTAAAACGAAAAACCTAAGCAAGATAATAGCAGTTTGAGCCATTGTTA
TTATCGTGAAAAAACGTCTATACTCCGGTTTATAACTGGGATATAGACGTTTTTATGTAT
GTATTACTTTTTACTAGGAATTATGGTATTTAGGCGTTCGTTTTATGTATTGCCACTTTT
GAAAAATGGTAGAACGAATTAATTTAACTAGGAATTAAAATGTAAGTTATATCATTTGTG
AAATTTCAATTAAATATTTTTCGACAAATTCTTGAAATTACTTAATGTCATCAACACTTT
ATAAAAAAACGGCGTATGCTTATATGTAAGAATGCAATTAAGAGGAGATTTTATAAATGA
GTATGCAAAGTTCATATAAACGTTTAGTTAAAGTGCTACTAACGATTTTAGTGATTGTGT
TTTCAATTTTACTAGTAGGTGGTTGGTATATTTTTAAAAATGAAGCACCTCGTCCAACAA
AGATAGTAGATCAACAAGGTCATACGCTTGTTACAAAAGGCGAGCTGATCAGTGGGCAAG
CGATATATGAGAAATATGGGTTAACAGATTATGGCTCCTACCTAGGCAATGGTTCTTACT
TAGGCCCAGATTATACTGCAGAGGCATTACATCATTATCTGATTGGTATGCGTAAATACT
ATGCACAAGATATTTATCATAAGCAACTTCATAAATTAAATCATGTAGAGATAGCCGTAG
TTAAAGATAAAGTGATGAAAGAAATACGGATTAATCGTTATTCTGAAAAAGAAGATCAAC
TTGTATTAACGCCAGGACAAGTATACGGTCTAAAATATTTGCAAGATTATTATAAAAAAG
AGTTTGTTAATAACCCTAAACAAGTAGGGTTAAATGAAAATATGATTAAACAGTTTCAAA
ATGATGATTATATGGTCGCAGGAAATAAAGTTGAACATTTAAGTCAATTCTTTTTCTGGG
GTGCTTGGCTATCATCAACAGATAGACCTGGAAAAACATTTTCATATACAAATAATTGGC
CATACGATGTGGATGCAGGAAATACGTTGCCTAGTGCAGGAATTTTATGGACTGCTATAT
CTGTAACATTACTGATTACAGGCTTGGCATTCATTATATATATTCAAAAGCGTTATGAAT
TTGACATGAAGCCGACGTATGAGTCGGAACGGGAACTACCAAAGATTGAAGTAGATAGTA
AAATCACTGATAGTCAACGAAAAGTTGGGAAATATTTAGTCGTTGTCATGTTACTATTTT
TGGTTCAAATATTATTAGGCGAATTACTGGCACATTATTATGTAGAGAATAAATTTTTTG
GTATAGAAATACAAAGGCTCTTTCCATTTAATATTGCGAAGACATGGCATGTGCAATTAG
TTATTTTCTGGGTTGCTACGACTTGGTTAGCAGCAGGAATATACATTGTACCTAAAGTAT
TGGGCAACGAACCAAAGAAACAAGGCGTATTAGTAGATATCTTGTTTTGGGCCTTAATCA
TAGTTGTGATGGGCAGCATGATTGGAGAATGGAGTCATATTTTAGGTTGGATTGATTCTC
ATTGGTGGCTATTCGGGCACTTTGGTTGGGAATATATAGAATTAGGTAAATTTTGGCAAA
TATTATTTATAGTAGGTATGGTCTTATGGGTTATCATTCTTTGTCGAGGGTTTTTACCAG
CTATTCGCAACAAAGTACAAGTGAATCATGATAAACGTCACTTATTGACGCTATTGTTTG
TTGGAGCAATTGCAATTCCGTTATTTTATCTTGCATCATTATTTATAATGCCGAATTCAC
ATGTGACGTTTGCAGATTACTGGCGATGGTGGATTGTTCACTTATGGGTTGAAGGTATAT
TTGAAGCATTTGCCGTAGTGTTGATTGGTTTCTTAATGGTTAATATGAAATTAACTACCA
TTGAAACGACGATTCGTGCATTATATTTTCAATTAATCCTATTACTAGGTACAGGTATTG
TTGGTATGGGTCATCATTACTATTGGCAAGGTGATCATTCCATATGGCTAGCACTGGGTT
CTTGTTTTTCAGCATTAGAAGTCGTGCCACTTTGTTTATTAATTTGGGAAGCATACACAC
ACTATCGCTTATATAAGAAAAGTGACATCGCTTTTCCTTACAAAGGTACATTTATTTTTC
TAGCTTCAACAGGATTGTGGAATGCAATTGGTGCTGGAGCATTAGGCTTTTTAATTAACA
CACCAGCAGTTAACTACTTTGAACATGGTACGCAATGGACTGCAGCACATGCCCATGGTT
CTATGGCTGGCGTGTATGGTATGTTCTCAATTGCAATTGCGTTGTATGTTTTTAAAAATA
TTACTAAAAAAGAATTTTGGACACCGAAAGTTGAAAAATGGATTAAAATATCATGTTGGG
CTTTAAATGTTGGATTGGCAGGTATGGTGTTCGTTACATTAATACCAGTAGGTTATATCC
AACTTAAAGATGGATTAGAAGATGGTTATTGGCATTCAAGACTAACGTCATTTTATGAAC
AACCACTTGTGAAAGCAATCATGTGGGGTAGAATGCCTTGGGACATTATATTCACAGTAG
GTGTCATTATATTAGTAGTTATTTTTATAAGGGGATACAGACACTTAAAACCAAAATACA
GAGTATAGATCATCATATTACTGAGTGATCTTAGTGTGTTTTAACGTTTGAGACGAAGAG
ATATTATACAATAGGATTCAAACTATAAGTTCTTAGATTATGTAAATATAAAGAACAGTA
AAAAGTAATTTTCTGATTGAAAATGTACTTCTCACTGTTTTTAAAGAAATTATGTCCTAT
AAAACGTCTATACTCCGGTTTATAACTGGAATATAGACGTTTTTATGTATTTATTACTTT
TTACTAGGAATATAAAACTGTGCATGACGATAATGAAATACGATGTCAGATGAATCAAAA
GGTTTGCCAGTCATTGTATAAAACGTTTGGTGATAACGTAAACATGGTTCACCTGTAGAC
AATTGTAGTAATGAAGCTTCACTTGAAGTGAGTTGATCTACATTAAAGAAAATATCTGAA
AAACCAATACGAAGTTTCATGTTTGATTCTAAATAGTCGAAGATAGAGCCCTTAGCAATA
TCATCATTTAAATATTTCACGATTTCTTTATGATAATAAGAATATTCGATACATAAAACA
TCATCGTCCACGAATCTTAATCGCTCTAAATAGTAGACGGTATCATCTGCATTTAATTGG
AGTTCATCTTGTACAGATTTAGGTGGCGTTGCAATCTCCTTAAAAACAAGTACCTTACTT
GTCATTCGATGTTCACCTAAACTTTTAGAGAAACCATTAGTCTTAAAGACGTTGATACGA
TTGGCATCTGCAATATTTCTCACATAAATACCACTGCCTTGTGCTTGATAGATCAAACCA
TCTTGTTCCAATAAGCCTAATGCTTTAATGATAGTACTCTTACTTACTTGATAACGTTCT
TTTAATTGCGTCACGCTTGGCAATTTATCACCGGGTTTGAAATTAGATTGATGTATAAAC
GCATTAAGTTGCTTAGCAATATGTTCATACTTTAACAATATTCTGTCCTCGTTTCACTTT
GTCTGTAATTATTATAGCACAAAATATTATAATTGTATCGGCGTTTACAAATTGAACCGG
TACAATTATAATTAGAGGTAAGTAAATACATTTTCATTCTACTATCAAGTTGAGGGGGTA
ATATTTATGAGTAATAAATATAAAGACCAAGCCCAAGACATTCTTACAGCTGTGGGTGGT
GTCGAAAATATTGTTGATGTTTCGTATGATACGGTACGCATGACCATTCATATGCATCAT
GCAATTCCTTCTACTGCTAATGAAGTAACACAAATAGATGGCGTGGCGTCAGTTGATGAA
AATGAAACACAGTTAGTTATCGTATTTAATGAAGAAGTAAAATATGTATATCAACAATTA
CAATTGTTAATGGACGACGCCAAGCATCAAGAAGATACGAATCATGATGCTGTGGATACT
CAAGAAACAGAAAAGAAAGCGCAAGCAAAAGTGACAACACCGATTTTAGTGAAAGCACCC
ATTGCTGGTCGTCGTATCTTGCTTAAAGAAGTTAGAGATTCAATTTTTAGAGAGAAAATG
GTAGGCGAAGGTTTGGCGATTAAAGCGCATAAAGAATTTAAAGTGATTGCACCATTTAGT
GGTAAAGTCTCAATGATTGTACCTACTAAACATGCAGTTGGTATTCAATCAGAAGACGGT
GTGGACATAGTCATTCATATTGGTGTGAATACAGTTGACTTAGAAGGTAAAGGATTCAAG
TGCTTTGTAAAGCAAAATGATCGTGTTGAAGCTGGGCAAACACTGTTACAATTCGATCAA
CAATATATTCAGGAACAAGGTTACAACTCAGACGTTATTGTCGTTATTAGCAATTCTTCG
GACTTTAACAAAGTAGAACTGACAATGAATGAAATCATTACGACTGAAGATGTTATTTTT
AAAATATTTAAAAACTAGGAGTGTGTTGTAATAATGACAAAATTACCGCAAAATTTTATG
TGGGGTGGCGCTCTTGCCGCAAATCAATTTGAAGGTGGATATGATAAAGGTGGCAAAGGA
TTAAGTGTAATTGATGTTATGACGAGTGGTGCACATGGCAAAGCACGTCAGATTACAGAA
TCTATAGATCCAAATCACTATTATCCAAATCATGAAGGTATTGATTTTTATCATCGTTAT
AAGGAAGATATTGCCTTGTTTAAAGAAATGGGATTGAAATGTTTACGTACGTCGATTGCG
TGGACACGTATCTTTCCGAATGGGGATGAAGATGTGCCAAATGAAGAAGGACTTGCCTTT
TATGATCGTATCTTTGATGAATTAATTGCACAAGGTATTGAACCTGTTGTGACGTTATCA
CATTTTGAGATGCCACTTCATTTAGCGAAACATTATGGTGGATTTAGAAATAGAGAAGTT
GTCGATTATTTTGTGCATTTTGCGCGTGTTGTATTTGAAAGATATAAAGATAAAGTGACA
TATTGGATGACGTTTAATGAAATTAATAATCAGATGGACACATCAAATCCTATCTTTTTA
TGGACGAATTCTGGGGTAGCATTGACAGAAAATGATAATCCTGAAGAAGTCTTGTATCAA
GTAGCACATCATGAACTTTTAGCCAGTGCTTTAGCAGTTCGTCTTGGTAAAGAGATTAAT
CCGAAGTTTAAGATTGGAACAATGATTTCACATGTACCCATTTATCCATATTCGTGTCAT
CCGAAAGATATGATGGAAGCACAAATTGCGAATCGCTTACGTTTCTTTTTCCCAGATGTT
CAAGTGAGAGGTTATTATCCAAGCTATGCTAAAAAAATGCTGGCACGAAAAGGATATGAT
GTTGGATGGCAAGAAGGGGACGACAGTATTTTACAGCAGGGCACGGTTGATTATATTGGC
TTTAGTTATTACATGTCTACGGCTGTAAAACATGATGTTAATACTACAGTTGAAAACAAC
ATCGTCAACGGTGGTTTGAATCATTCTGTGGAGAATCCGCATATCGCAACGAGTGATTGG
GGTTGGGCGATTGATCCAGATGGCTTAAGATATACATTGAATGTGTTATATGATCGTTAT
CAGTTGCCACTTTTTATTGTGGAAAATGGTTTTGGTGCAGTTGATGAAGTGGTAGATGGA
CATATTCATGATGATTATCGCATTGAATATTTAAAAGCACATATTACAGCAGCGATAGAA
GCAGTTGATCAAGATGGTGTAGATTTAATCGGTTATACGCCATGGGGAATCATTGATATT
GTTTCATTTACAACCGGTGAAATGAAGAAACGCTATGGTTTAATATATGTTGATCGAGAT
AATGATGGTCATGGCACGATGGAACGCTTGAAAAAAGATTCGTTCTATTGGTATCAACAA
GTGATAGCATCAAATGGAGATAAATTATAAAGGTATATTATAAGTATTTTAGGGTTAGAG
CCCGAGACATAAATTAATATAATAGGACCTAAAGTGTTATATTGGCGGGCCCCCAACACA
GAAACTGGCGAAAATACAGCTTACAATAATGTGCGAGTTGGCAGGCCTCCAACACAGAGA
AATTGGAACAGCAATTTCTACAGACAATGCAAGTTGGCGGGGCCCCAACACAGAAGCTAG
CGAAAAGTCAGCTTACAATAATGTGCAAGTTGGCGGGGGCCCAACACAGAAGCTGGCGAA
AAGTCAGCTTACAATAATGTGCAAGTTGGGGCAGGACAGAAATAAATTTTGCGAAAATAT
CATTTCTGTCCTAATCTCGTGATGTTAAAATTTTAAGAAAAAAATAATGCCACTAACTAT
GCATAGTGTTAATGTTTGAGTGTTTATAAAAGTCTTTAACCAAAATTGATGACCTACTAA
TCAACGATAACGATATCGTTAAGTAGATGATTAGTGTCGCAAAGAAATTAAAGTGACAGT
CAAACATAGATACAAAGTACAGTTAGTGGCATTATATTTAGTGGTCTTTTTTAGCGACAA
AAGTAATATAATTCATATCTTTACGCAGTCTAGTCATCGTTTTAAACATTTTACAAAACA
TTGGTCGATTTTCTTTTTTTAAAGCATTGTTGATAATCTTTAAAGTTCCAACAATACCTT
CGTCATAAATTAAACCTTTTGGTGTCATTAAACTCATTGGACCAGTATGATAATGCACAT
GATTAAAACCAGCTTGATGATATAAATCTAACCAGCCAAGTTTCGTCTGCGGCGAGACAT
TGACATTAATTGCTGCAGATAATGATTTAACTACATGTGTGGCATGTGATTCATTAACGA
TGACAATATCATGTGTCAACAAGATACCCCCAGGCTTTAAGACTCGGTAGTACTCGCGTA
AAGCTTTTTCTTTTACGGCAATGGGTAACATGGTTAACATCGCTTCATTTAGAACGATAT
CGAATTGATTGTCATCAAAGGGCAATTTAACAGCATTCGCTTGTTGCACTTGAATATATG
ATTCAAGACCTGCTGCTGAGATATTTTCCTGTGCTTTTTCTAAAGCTTTCTTATTTATAT
CAACGCCTTGAATGTGACAGCCGTATGTATGAGCTAGATAAATAGATGTCGTACACATAT
TACATGCCACTTCTAACACATGCTTATCTTGTGAAAATGCCCCTTGTTGTATTAACCAAT
CCGTGGCTGCTTTACCACCGGGGCGTAGACGAGTTTTTCCTAATTTAGCTAAAAATGTAT
GACCAGCTTCTTTAGACATAACGTAACCTCCTTATTAATTGATAATCATTATCATTAATA
TAGCATATTTATATGCGATAATTTGAAAGTTAAACAGATGACAAAAAATTGTCACTTCAT
ATATAACTAAACATGAGTTATCAAGCATAGGTTTAGTGGAAAATTATTTCTAATAGATGA
TGTTTTATAAAGGTAAAAAAGCACAGCCATGATATACGAATGTTGCATGTTATACGCTAA
ACCTTCATATCATAGCTGTGTTTGATTCATTTAAACTTGATTTACTTCTTCTAGTAGAGG
AATAGATGCTTGCGCGCCGTGTTTTTGTACAGTGAGTGAGCTCGCTTTATTACCAAAATC
AATAGCATCTGCTAAGTTATCTTGCGACTTGTTTAAGCGACTGACAAATGCACCAATAAA
TGTGTCGCCCGCAGCAGTTGTATCAATCGCATTTACTTTATAAGCTTCGATGTGTTGGCT
TTGATTTTTAGTAGCAAAATATGTACCTTGCTTACCTAACGTAATCAAAACAGTCTTAAT
GCCTAAAGATAAAAAGTAATTAGCATTGTCTTTCATAGATTGTTCATTAGTTACTTTAAT
CCCAGATAACAATTCAGCTTCTGTTTCGTTTGGCACAATAATATCGATTAGTGACAATAA
TTCATTAGGTAATGCTTTCGCTGGTGCAGGATTTAATACTGTCGTCACACCATGTGCCTT
GGCAATTTCAAATGCAGATATAATAGCCGGGATGGGTATTTCTAATTGTGCAACGACAAA
GTCTGCATTGATTATAGCGTCTTTTGCGTTAATAACATCTTCAGGTGTCATTGTCATATT
CGCACCACCATAAACATAGATGGTGTTTTGTCCTTCTGCATTCACAGTGATAAAGGCTTG
TCCCGTTTTTTCTTCAGTTGTTTTGATAATATATGATGTATCAATATGAGCTGCTTTAAA
ATCTTCTAAGATGAAATCAGCAACGCCATCAGTGCCAATTTTAGTAATAAATGTTGTGTC
TGCTTGCATGCGTGCAGTAGCAATAGCCTGGTTGGCACCTTTACCTCCGCCGAATGCTTT
TTGTGCTTCTTCAACATGTAATGTTTCGCCTGGTTGTGCATATCTTTCAACTGTTAAAAA
TTGATCGACATTCGTTGAACCTAAAATAACAACTTTGTTGGTCATGTGTATGCTCCTTTC
AAGTTATAATTTTTAAAAAGTAACATTCGATTCTAATGCAATATTAGAGTAGGGTGTTGT
TTCACCAGTACGAATATTACCTTTATTTAATGGGTGAGCTAAGTTACTTTTCATTTCTTC
GTGAGGAATGAAAATGATTTCGATTTCCGATGAAATCAATTGTTTAATTTGTTGCAATTG
TGTAGGGTTATGTTCTTTTATTTCTTCTGCTAAGTATATTTTTTGGATTTCCATTTCTTC
TAACACTGTAGCTAAGACATCAATAAAGCGTGGTAAGTTTTTTGTGACAGCTAGGTCGAT
ACGACGATGATCATTTGGAATTGGCATGCCAGCGTCATTAATTGTTAATAGGTCAAAATG
ACCAATTGTCGCGATTGATTTTGAAATATGTTCATTTAAAACAGCTGATTTTTTCATGAC
ATCTACACTCCTTATTTTATAAATACTGTAACAGAAGCGGCTACTAAAATGAGTACTAAG
CCGATAATTGTAATAACCATTTCTTTTGACGTTTTATGTTGTTTTAAGAAATAAATACCA
GTTAATGTAGCAAGCACAACGGATGTTTGAGAAAGAATAAATCCAGTTGCTAAACCATTC
ATATTAGGTTGTGCTGAAATAAGATATGTTAAGGCACCAAATGCAAAGAAGAAACCTGAA
ATAATTTGTAACCACGTAATTTTATTACGAAATGGATTCTCTGCTTTCATATTCATAAAG
CCATAAATGACTGCAACAATTACCATACCAATTGCTTGAGGTAAAAAGGCAGTTAGGCCA
TCAATAGAAGTTGCTTGCGGTGCAGCTGAATATAACCAGTATCCAAATTCACCAATTAAC
AGAAGTACCACTGCACGACGTAAATTTTTGGCGTTACTTGCTTCTTTACGTTCACTCCAA
ACTGTCATACGCGCACCAATTAAAATAACGACTAAAGCTGTAAAGCCAATGATTTTATGA
CCAATGCCCGGCCAATTTCCTAATGCAAAGACACCCCATAAAGATGCGCCTAATAATTGG
AATGCTGTTGTGACTGGCATGGCACGAGATGAGCCGACTAATTCGAACGCTTTAAATGTA
ATGATTTGTCCGAATCCCCATCCTGCACCTGATAATAAGGCGAATAGCAAATTGGTTCCA
GTAGGGAAGCCGCTTGATGTGACTACGGCTAATATAATAGCGAAGATTAACGTACCTACA
GTAGCACCGATAATTTGATGTACAGGTTTACCACCAAACTTTGAAGCGACTGTTGGGAAG
AATCCCCAGCCAATTAAGGGGCCTAACCCGATAAGTAATGCAACAATGCTCATGTTATAC
ACCTCACGATTTGTTTTTAGTAAAACGTTTTACCAGTGCCATCGTACCATTTTTATTTGT
AAAATGCATGCGTTTTCATAAAATCTGAAAACGTTTAAATCATATTTAAAAATTCATACA
TTATTATTTTAATTTCTTAGTGAAATAATTATGATTAAAAACCCTCAGCATTAAAGCAAC
GCTAAGGGCCTAACAATGATGAGTATATTTCGGAAGATACGTAGTTAGTTTGAAAGATGA
TAGCCAGTTGTTGCACGAATTTTTAAAGTCGTTGGTAATTCAATCATATCAATGGATTTA
TCTAAGTGCTGTAATCGTTGAAGTAATAAGGTTAAAGATGTTTTGCCAATATCAGTTATA
GGTTGTGCTACAGTAGTTAAAGGTGGCGTGACATACGCGGCATAATCAATGTCGTCATAA
CCTATTAATGAGATATCTTTCGGGATACTGATGCCATGTTCAATTAATCCTCTTAAAATA
CCAATAGCAAGTTCATCGTTAATAGCGAAGATTGCAGTGGCAGATTGAACCATGATGTCA
TCAACAATGGTTAGCCCACCGCGCTTAGATAATTCAGTATGGACGATTTGTGGTTCGGGC
AATTGATTCGTGCGCAAAGTATCAACAAATCCAGCGACACGAGTCGACATATTCTCCATC
ATGTCATATGGTGCAACAATCATCATATTGTTGTGACCGAGTTCTATTAAATGTTGTGCT
GCAAGTTGTCCGCCTTGATATTCATTTGTCCGAACAAAATCTGTATAGCCTTGATGGTCA
TTTTGATCCAGTACGACATAAGGTACATGATGTTTCTTTAGATAGTTATTTAGGGCGTCC
GGGGATGAAATGTACTGTGCAATAATTAATCCGTCAATACCTCGATCAATTAAATGTTTA
ATATTGTCATACAAATCAGTTGCTGTAGATGTTAAAAAGCATAAATCAACATCAGATGGT
TTGTGGTCATGAATACTTTGCATCAGTGCTGAGAAAAACGGATTTGTTAAGCTAGGCAAA
ATGACGCCAATAGTTTGAATTTTACTGCCGCGCAATTGTTTTGCATGTTTGTTAGGGGCA
TAGCCTAAACGTTCTGAAACAGCATGTACGTTTTTTATCGTTGTTGCGGAAAAACGACTA
TCATTATGATTTAAAATATGTGACACAGTTGTAACTGATACACCAGCTTCTCTAGCAACA
TCTTTAATTGACACTTTTTTCATAGTATATTCCTTCTCTTTATTGTGTAATTAATCATAC
AGTTATATACCCGATTATTATATACATCATATCATGATAAGCATTTGATGACATATGAAG
ACGTGAATGACTTTTATTGTCTACAAACAGACGCCTATAGTATGCGATTAAGGTTGAGAC
GAGAGAATATATTAGTAAGGTTAAATAACTTTTAATGATTATGATAACAAGAATTTTAAA
ATGTTTATTGTTATGAAAAATACAAAAATAATTATTTTGAATAATAAAATATTTGTTTTT
GAAAAAAAGTATTAAAAAACATAACAAAATGATGTATATTGAACTATGTGATTGAAAAAA
TTTTTAATTAAGGCTTGTTAAAAATTAAGAGAGGATGTTTTTAAATGCAATTCAAATTAA
AAGAAGAAGAGATTATTAGTTTTTTAGAATTGAAATATCCAGAAAAAGAGTTCGAATATG
GTCGTTTGTTAGTTGGACAACATAAGCGAGATGATTTAGATGTTTATTACTTTGGTGATA
CGTTTTTAATGTGCACGACTATTTCATTCAAGACATTTGAAATTAAAGAAACAGTAGAAT
TATCATATGATGCTGTTAATCGTATTGTGTTAAAAGATGGATGGTTATTTAGAAAAATGA
GAATAGAAACAATGCAAAAAGTGTTAAAATATGGTACATCTAAATTAATGTTAACTGATT
TTCAAAAGGACAATTATAATAAATATATTCAAGGTCAGAAACAACGCGTGATATTTGAAA
ATGGCCATTTTGTCTAATTGATAGTGAATAATAATTAGAGTAAGCGAAGAACAATGAAAA
ATGTTCTTCGCTTATTTTTATAGAATTTGATGTATATCATTTTAAAGTGATACAGATATT
TCGAAACATAATTCTTCTATTATATTTAAGATTTAACTGTTTTTGGAATGATCATGTATG
CAGACAATGAGCCGAGTATCATTAATACAATGCTAACGATAAATGTTACAGTTGCAGCTA
CACTTGGTGCATAGTTTAGTTGTAACATACTGAAAACTGTAGTACTTAGTGCTATACCAA
AGGCGCCACCTAGTGTGCCACTCATTTTATATAATCCTGTAGCTAAACCAACTTTTTCAT
TTGGCATACTGAAAATTGCAATTGTAAGGCCGGGTGTTGCGACTAAACCATTTCCAATTG
CGCAAATGACAAACCCAATAACAACAGCAATGATATATTTTGATGGTTGAAGTGATGTCA
TGCTAATAATAGTGATGCCGATGACAGGGAACAACGGACCAATGATGAGCATCAATTTGC
CACCGAAACGTAATGTTGATTTTTCACCTAAACGAATCATCGCAACTGCCACAATGGCAT
ATGGCAATGTAACAAGTCCAGATTGCGCAGCTGATAAACCAAGGTGTGTTTGAGCATATA
TGAAAAAGACCACTGTTACGCCTAGACCACTATTTAAAACAAAGTTATTTAAAAATGCAC
CAATGAACGGACGGTTGCGTAATACTGAGAAATCAATAAAAGGTACTTCATGTCGACGTT
CGATGATGATGAATATCAACGTAGTGATGCTAAAAATGCTCAGACAAATGAATGAAAATG
TACTAAACCAACCTTGTTCGAATCCTTGTGTTAACAATAATGTAAAGCTACCAATCATAA
CAGCGAAAATCGACATACCTTTGTAATCAAATGGATGACGGTGGCTATGTTGACTTACTT
TTTCAGGTGTGCCTTTTAGAAGCAATATGGCAATGAAAGCAATGACTATACTAATGATGA
AATTCGTTTGCCATCCGAAATTTGAGGCAATTAAACCGCCGATAACACCAGCTAGGCCGA
TGCCACCAACAGTACTAATCATTAGATAACTAATCGCTCGTCTTAAATGTTCTCCTTTAA
ATTGATTATTTAACACGCCAACTGTTGAAGGTAACAAGATAGCTGCTGATAGACCTTGTA
AAATTCTACCGATGATGAGCAGTGCAGTGATGTCCGATATAATTAATAGAAGAGATGCAA
ACATACTGATTATGAGACCCATGTATGTCATTCTCAGTTGTCCTATTTTATCAGCAATAT
CACCTGCAGCCACCATGAAGATACCTGTGGCGAAGGAAGTTAAACTAATAGATAAATTTA
ACACGGCAGGAGAGGTTTGATACGTTTGACCAACGAGAGGTCCTATATTAATAAATGATT
GTGCAAACAACCAATATGTTAATGCAGACAACATAATCGCAATAATAATATTACTGCGTG
GTGAAGATTGTGTGTTATTCACAGATGTCACTCCTTGTAAAAATTAAATATAGAAAGTCA
TGAGATGAAGTGAACGGATGTATAGATGATCGTTCACTCACACATAAGTCATGATTTCCT
TACATATCATACCACAGTTATTGAGAATGAATATCAATTAATTGCTTGTATAATTGATTT
TTTATAGTATGTTTAAGTGAAACAGCTTTATTTGAAAGTGATTAAAGTAAATGAAGGTAC
AGAGGAGTGAGAACAATGTGCACAGGATTCACAATACAAACTTTAAATAATCAAGTACTT
CTTGGACGCACGATGGGTTATGATTATCCATTAGATGGTTCGCCAGCAGTGACGCCTAGA
AATTATCGTTGGACATCTCGCACTGGCACGACAGGCCAAACGCAATATGGCTTTATTGGC
ACAGGAACAGATATGGAAGGTTTTATTTATGGTGATGGTGTTAATGAACATGGCGTTGCC
ATTTCAACACAATATTTCCGAGGTTATAGTTCATATGGATCAACACACAAAGCGGACGCG
ATGAATATTACGCAAAATGAAATTGTGACATGGATTTTGGGATATACAACAAGCATTGAA
GATATGAAACAACAAGCATCCCAAATACATGTTGTAGCGGTATATTTAAATGACATCGGT
GAAGTTCCGCCATTGCATTATCATGTTTCCGATGCAACTGGACATTCAGTCGAAGTTTCA
TTTAAAGAGGGTGAAGTGGTTATAAAAGATAACCCTATTGGTGTCTTAACAAATCATCCA
GACTTAAATTGGCATTATAGTAATTTAAGACAATATATCAATATTTCTCCTTATCCAGCA
ACAGCAAATTTATTGGAAGGTGTAACGATTGAACCTTTAGGCAATGAAGCAGGTACATTT
GGATTGCCAGGTGGATTTACTTCAACTGAGCGCTTTGTGAGAATGGCATTTATGAAAGCA
AACATTGCTCAAAACAATGATAAAGAAATGGATTTAATGAATGCATTTTATTTATTAGAT
GCGGTAAATATACCGATTGGAATTGTACGTCCGCATGATGCTGACAATCACTATACGATG
TATCAGACCGTAATAAATTTAACTACAAGAACGTTATATATTAAGTATTATGGCAGCAAT
GAAATAGTAGCATTAAAGCTCACAGATGATTTAATTAATAGAAAAGATATGACGATTTTT
AAGCCTGAGAAGCATATCACTATTAGAAAGTTGAATGACAATCAATAGCGATTGATAATG
GAATTTGGTTGATATGATTTGATGGATGATTACTATCATACATTAGCGTTGAATCGTGAA
CATGGACGAATGATTAGTTGTTAATTTTGAAAATTTATAAAAGGTTAAGCGAACGCAGTG
AGAGATGTCATTTTAATATCAATGTATGGCTATTTTGTAATGACAATGTAATGAGTTTAG
TAAAACATTTCGGGAATATTAAATAGTTGGAAAATGAGAATTAAATCCTTTACTCAGTTG
TCTAATTCTTTTAGTATGTGCAGTACAGTTTAATTGAAAACTAACTTTAACTTTAATGGA
GGATGTTTTATACATGAAAAAATTAACAGCAGCAGCGATTGCAACGATGGGCTTCGCTAC
ATTTACAATGGCGCATCAAGCAGATGCAGCAGAAACGACAAACACCCAACAAGCACATAC
ACAAATGTCAACACAATCACAAGACGTATCTTATGGTACTTATTATACAATTGATTCTAA
TGGGGATTACCATCACACACCTGATGGTAACTGGAATCAAGCAATGTTTGATAATAAAGA
ATATAGCTATACATTCGTAGATGCACAAGGACATACGCATTATTTTTATAACTGTTATCC
AAAAAATGCAAATGCCAATGGAAGCGGCCAAACATATGTGAATCCAGCAACAGCAGGAGA
TAACAATGACTACACAGCGAGTCAAAGCCAACAGCATATTAATCAATATGGTTATCAATC
AAATGTAGGTCCAGACGCGAGCTATTATTCACATAGTAACAACAACCAAGCGTATAACAG
CCATGATGGTAATGGAAAGGTCAATTACCCTAATGGCACATCTAATCAAAATGGCGGATC
AGCAAGTAAAGCGACAGCTAGTGGTCATGCGAAAGACGCAAGCTGGTTAACAAGTCGTAA
ACAACTACAACCATATGGACAATATCACGGTGGTGGTGCGCATTACGGTGTCGACTATGC
AATGCCTGAAAATTCACCAGTTTACTCATTAACTGATGGTACAGTAGTACAAGCAGGTTG
GAGTAACTATGGTGGCGGTAATCAAGTAACGATTAAAGAAGCGAACAGTAATAAATACCA
ATGGTATATGCATAATAATCGTTTAACTGTTTCAGCTGGTGATAAAGTCAAAGCTGGTGA
CCAAATTGCATATTCAGGTAGTACGGGTAATTCAACAGCACCTCACGTACACTTCCAACG
TATGTCTGGTGGCATCGGTAATCAATATGCAGTAGACCCAACGTCATACTTACAAAGTAG
ATAATACAGTAAATCCCAAGTTACGATATCATACGCAACTTGGGATTTTTTCGTTTTAAT
AATAGGTATAAGCCCATTGCTTGTCCTCTAAAACATGTTGATAAAAAGGATCTTGGCCAA
TTAACTTGATATCATCTGCAAGTGCTTCAACTTCATCTAAATGATGGGTAGTTAATATAA
TTAAACATTTAGATTTCATAATGTTAAGTAGTTGGTGGATGTCATGTCTAGATTTTAAAT
CAATACCAACTGTCGGTTCATCTAAAATGAGAATTCGAGGTTTACCTAGTAAACCTACTA
ATATATTAATTTTACGTTTATTCCCACCGGACAATGTAGATACTTTGGCAGACGTATCAT
CAAAATTTAATTGCTGTAAATATTCGTTGATAGTTGTATCGTTAATTGGATTTTTACAAA
GTGATTTAAAAAATTTAATGTTTTCAGCCACTGTCATGTGTTCAAATAACGCAATGTCTT
GTGGCACATAACCGATGTGATTTTGTACTTGTCTCTGATTCCATTTTTCGCCGAAATAGT
TGATAGTTCCATCATTAGCTTTTTCAATACCAGCAATCATACGAAGTAATGTTGATTTTC
CAGCGCCATTATCACCAAGTAATACGGTTAAACGATTACTATCAAAGGATATGGTTAAAT
GATTGAAAATCTGTTTGTTACGGTAACGCTTTGAAAGATTATTAATTTCTATCATCAGTT
ACGCTCCTTTACATGAAAATAATCAAGTATACGATACCCATAGCAAGTGCATATATAAAT
GTCATGAATAATCGATGACTTATTGTTTGAATATGGAATAAGATAAAGACGATACCTATC
TCATAAATCAATATAAGTAACAGTGATTTTAAGTAAAATATTAAGCTGAGTGGTTGAGAC
AAATATAGACTAACTGCCAATAGTACCAACAATAACAAAATCGTATGTGTCATTACATAA
GTACTATATAGTTTGAAACGGCTTAAATGATATTGTGATAATCGTTGCAACGCCGCTTGT
TGGTTTAAACGATAATGAAGTACTACTTGAACAGCGCTAACAAATAAAATCACCGCAAAG
ATTAAGCTAATTGAAATAGAATGTTGTGCTTGTTTAGTAAGCGACACAAATTTGATTTTA
GATTCAGGTGTATGTTTATGATAGGACTTGTTGATAGCATCGATGGATTGATGATGTTTC
ATATCCTCAAGGTGTTCATAAATAATGTTAGGAATTTGCTGTTCATATAATGAACTACTA
ACAATTTCTACAGCAATACCACCTATAAAGTCATCTCTACCATATAACTGTATCGTTTCT
TTTAAACGGTTCTCTTTTAATTTTTGAGAGAAACCTTTAGGAATTTGCATACTTAAAATA
GCTTCCTTTTTAGTAACATCATCTTCAATATAGCTTTCATCTTCATCGACTTTTTTAATA
GTTACATAGTCAGATTGTTTAATTTTATTGACGAATGATTTTGATGCAGTGGTTTGGTCT
AAATCTTGAATGGTAATCGGTATTTTGAAGTTGTCATGTGCTACACGGTAACCGATACCA
ATAAGTACGAGTGCGATGACAATGGTTGTTACGAGCAAGATGTATTGTAACCATTGCTTG
AACAAAACAAGTTGTATATAAGGCTTCATTGACGATACCTCCAAACCAATACAGCTAAAT
TAATTATCAAAAGTGCGATGAAGCTAAGATAGAAACTAGGGTGCAGTTCTAAAATGTAGT
TGTTTAAAATAATTTCTAACAATTGATTTGTTACAACTGCGAACGGTTGAATATTGAAAA
CGCCATTTGCTATATGTTGTAAAAAAATCGTAGGTATTGTTAAACCAGATAACACCAGGA
TGACAATAGCTAATATGACTTTACTAATACTATTCAACAAGCCTGTTGTTAAAAGATCGA
TGAGTAATAACCACAGTATTAAAAAGGTAACATAATAGCTTAAATGAATGGCTAACGTTG
GCCAATTATATAATTCAAAGGTATTCGGAATACTGAACACAATCCAAACTACACCAACGA
TACTCCATAACATAGTATAAAACCATGTAATCAACGCACGAATGATTAATAAACGCTCTT
TAGAAAAATGAAACATTTTCAATCGCGCTTTCAATACAGTATCTTGATTCATTTTCAAAA
CTGTAAATAAAGATAGTGCAAAGATGAATACCGTTGCTAAAAATCCTGTAATTGCATAAT
AACTGCCCGTATCGTATAAATGAATCGGTTCTAAGTTAAATGCACCTGAACGGTTTAATC
CTGTAATCAGCAAATCAGTCATAACATTGATACTGTCAGAATGTGATGCTTTCGGTGCTA
AGTCTTGAAAAGCTAAGATGCCACCCATTGATCGCATAAGACGTTGGTAAACAGAATCTG
TTAGCTGAGATAGCACGACACTTTTCATGGATTGTTGATCATATGTATATACTGAAATTG
GTAGTTCGCCTTGTTTATAAAATGCCTTGGTCATACCTTTATCAAAAACAAAATAGCCTT
GAAGTTTATGTTTTTTTAACAAAGTATGTGCTTGCTTATCATCATATGCTTTAATGCTTA
CATTTTTTCCTAGGTTACTCCCTTTACCAATAGAGTTTAAGATTAATTTCGTTTCACTTG
ATTGATCTTTATCTACGACACCTATATTAAAATGATTGTCATCTTCTGTTACATGTTGGA
TCGTCGTTAATGTAATAAGGAGTGCCGCTAATATAAATAGTAAATAGATAATCAAATACC
ACTTTTTCAATAAAAAAGAGTGGTAGATGCGAAACAAATGTATTGTTTTCATTTAACCAC
TCCTCCAATGATAAGATTGAAAGGCAAGATGACCTTCCAATCTTATTTTTATATTTTAGT
TATTTAGATGCCTTTTTTAAAATTGATTCAAACATTTTGCCGCCATTTTTTTCGATTTCT
TTTTCAAGTTTTTCACGGTCTTTTGAAGATAGACTATTGAAATCTTTCGCACCACTATCA
TCAAAATCAATATCTGCTTTCAATTTTGTGCTAGATTTTAAAATGAAATTAATTGGTTCT
TCAGCATATTTGATGCCGATATTTAACGTAGATTTCTGAGTGTTATTTTTTACGTCAGAA
TCTATATTATTTTCAAAAGTGAATTCATTTTCGTCGCTATATTTATCTAATGCGACAGTG
ATTTTACCTTTATCTTGACGTTTTGTGCCATCTACTTTTTCTTGGTTATCTAATTTGATT
TTTGATTCATCATATTCTGTCTTTTTACCAAATTCGTATTTATCATTATATTTATTATCT
TTTTCTTTAGAAGATACGCCTTTAATTGTATATTTCGCTTCAGCATACGTGTATTTATCT
TGATCGAAATCAAGTGCGTAATCTAGTTTTAACTTATCGTCTTCTAAAGTATTAGTACCT
TTGATTTTAGTTTTGTTATTTTCTTTGTCTGTAATAGTAATTTCTCGTTTTACAATCGTA
TGTTTTTCGGTATAAATTTTAGATTGAATTTTAGCAAATTCATCCTTTTTAGTTTCTTTG
ACATCGTTAATTGCTTTTTTGATGTCCTTATCATAGTCTTTTGTAGCACCTTGTTCTTCC
ATTAATTTTTTAAGGTCTTTATCCTTTTTAGCTTCTTCTAATACAGCTAATGTGATTTTT
TTAGTGTCAGCTCTGCTAAGTGTTAACGTGACAGGTCTAACTTTGTACTTTTCACCATTA
ACCTTAATTTCTTCTTTTTTACCTTTATCAAAATTATCGTCATCTAATTTGTCGACAATA
AGTTCGGAATATTTTTCGGCAATTTTGCTGTAGTCACTTTGTTGTGCTTGAGCATTACTG
AAAAGAGTATTTAAATTTAGTTGTTGGTTTGTAATACCATTTTCTTTTGCTGTTTCTTCA
TCTTCACCTGTAAGTTTTGAATAAGTTGATAATAAATCAGAATTATTAACACTATATTTC
CCTTTAAATAATGGTGATTCGAAATAATGCTTATCTTTATCTGCAGATAACTGGAATTTC
CCTAATGCAGAGTCTGCGATTGTTGGTTCAAGATTAATCATTGATTTCTCTTTTTTAGGA
TCATGTCCATATGACATTTTAATTTTCGAAGCATTAACAACAGATTTAGGAATACCAAGC
CCCTTAACAATTTCATCTGATGCATCTGCGCTTAATTCTAATGAAGATAAAAACGAATTA
TCTTTCATCTTTTCTTGGAACTTCACTTCATTTTCAAAACGGTCATTAAAATAATCTTTA
TACATTTTTGCAGTTTGTTGTTCGCTTTTTAAGTATGTATTTTTCGGTGTGTTTGCAAAA
AATGCATAAACTCCCCATGCGATTCCACCTATTAATAATAAGACAATAATAATAGGAATT
ATAATTTTTAACTTTTTAGACATTTTGCTTCCTCCCAATTATTTATGAGTTAATCATATC
AGAACAATACATTTTATTAAATGGTTTATTTTAAATTTTGTTTAAATTAATAGAATTTTA
GTTATAATAATGTTTAATAAGTTATTGAAAATCTAATAAACTACAAAAAATAGTTTGATT
ACATAATGATTCTTGAAAATGTCGGTTAACTTTAAGGTTACAAGTTATTGCAATTTTGAA
GGTAGACATCATATTTTATAATCGAATAACATACAAAATAAAGCGACCAATTTTGCAGTA
TTACGAATTGTAAACTGCGAACTGGTCGCTTTTTATTGATGTCATGATTAATTTAATGGA
TGTAATTATATGATGAAACTTCTGAAGCAGAGATGGTTCTTGATGAAACGATATATTCAC
CAATCCAGTTCATTTCTGAAATTAGAATACTTCCATCAATATTAACTTTCTCAACGTAGG
CTACATGACCAAATGGACCGTTTACTGTTTGTAAAATTGATCCTCGTGTTGGGTGTCTAT
CTACTTTGAAGCCATTGCTTGAAGCTTGGCCTGCCCAGTTTTTAGCATCTCCCCAAAATG
TACTAATCGTGTGTCCATCTTTGGCACGTTTATCAAAGACATACCATGTACATTGTCCAG
CAGTATATAAGTTGTTCTTACTTGTGATAAGAGGCTGATCAATGATTTTACCGTTACCTA
ATGCTAAAGGTTTACCGTCAGCAGTCTTTGCTTTGTCATTAAATTCGGCGATTTGTAATT
CGTCATACAATTCGTCTAAATCGATGCCTGTAATAAGCCCTTTGTTATCTTTTGAAAAAG
CGTTATTTAATTCATCGTCATTGTCTTCGACATTCGGTATTGCTGGTGTCAAAGGATTGC
TTGGTGACGTTTGAGGCGGTGTGTGTGAATCAATTGCGTCATTAATGTGCGTATACTGAC
CACTTAATGAAGAATGGTACTGATTGTTGTTAAGATCACGTTGATTTGCGTGTTGATCAT
TGTCGTTTGTACGTGACTGATTTTGATGATTGTTGTTTGGCGCGTTGTTTTTGTCATAAG
TATAAGTATACGCGCCGGTGTCTTTATTCACTTTGAACTGTGCGTTTGGGTGTGCTTTCT
TTGCTTCTTCTAATGTTTTGCTATCATTCGTGTATGCTTGAGCCGAGTTAGGCGACATAC
TAAATAAAGTAAGAGTTGTCATCGTCAGTAAAATTGTTTTCTTCATAATAACCATTTAAT
CCTTTATGTATTTAATTTAATTTTAGTATACACATTTATATTACAAAAATGAATGGTTAA
TTAAAAATATATGGGTATATTCAATATATTTATTTAAAAAAAGCTAAAAATACTTAAAAA
ACTATATACATATACTAATAATTTATATATTATTTGAGTAAGGAGCACTTTTTCAAAAAA
TAGTGTCCCTAAAAAGTTTTGATAAACTTAAAATATTCAGGAGGTTTCTAGTTATGGCAA
TGATTAAGATGAGTCCAGAGGAAATCAGAGCAAAATCGCAATCTTACGGGCAAGGTTCAG
ACCAAATCCGTCAAATTTTATCTGATTTAACACGTGCACAAGGTGAAATTGCAGCGAACT
GGGAAGGTCAAGCTTTCAGCCGTTTCGAAGAGCAATTCCAACAACTTAGTCCTAAAGTAG
AAAAATTTGCACAATTATTAGAAGAAATTAAACAACAATTGAATAGCACTGCTGATGCCG
TTCAAGAACAAGACCAACAACTTTCTAATAATTTCGGTTTGCAATAAGCATTCTGAAATT
GGCAAAGTCACATTTTCTAATGTGGCTTTGCTTATCATTTTTTTAAGAAAACAACTGAAA
GGAAATAAGCATGAAAAAGAAAAATTGGATTTATGCATTAATTGTCACTTTAATTATTAT
AATTGCCATAGTTAGTATGATATTTTTTGTTCAAACAAAATATGGAGATCAATCAGAAAA
AGGATCCCAAAGTGTAAGTAATAAAAATAATAAAATACATATCGCAATTGTTAACGAGGA
TCAACCAACGACATATAACGGTAAAAAAGTTGAGCTGGGTCAAGCATTTATTAAAAGGTT
AGCAAATGAGAAAAACTATAAATTTGAAACAGTAACAAGAAACGTTGCTGAGTCTGGTTT
GAAAAATGGTGGATACCAAGTCATGATTGTTATCCCAGAAAACTTTTCAAAATTGGCAAT
GCAATTAGACGCTAAAACACCATCGAAAATATCGCTACAGTATAAAACAGCTGTAGGACA
AAAAGAAGAAGTAGCTAAAAACACAGAAAAAGTTGTAAGTAATGTACTTAACGACTTTAA
CAAAAACTTAGTCGAAATTTATTTAACAAGCATCATTGATAATTTACATAATGCACAAAA
AAATGTTGGCGCTATTATGACGCGTGAACATGGTGTGAATAGTAAATTCTCGAATTACTT
ATTAAATCCAATTAACGACTTCCCGGAATTATTTACAGATACGCTTGTAAATTCAATTTC
TGCAAACAAAGATATTACAAAATGGTTCCAAACATACAATAAATCATTATTGAGTGCGAA
TTCAGATACGTTCAGGGTGAACACAGATTATAATGTTTCGACTTTAATTGAAAAACAAAA
TTCATTATTTGACGAGCACAATACAGCGATGGATAAAATGTTACAAGATTATAAATCGCA
AAAAGATAGCGTGGAACTTGATAACTATATCAATGCATTAAAACAGATGGACAGCCAAAT
TGATCAACAATCAAGTATGCAAGATACAGGTAAAGAAGAATATAAACAAACTGTTAAAGA
AAACTTAGATAAATTAAGAGAAATCATTCAATCACAAGAGTCACCATTTTCAAAAGGTAT
GATTGAAGACTATCGTAGGCAATTAACAGAATCACTGCAAGATGAGCTTGCAAATAACAA
AGACTTACAAGATGCGCTAAATAGCATTAAAATGAACAATGCTCAATTCGCTGAAAACTT
AGAGAAACAACTTCATGATGATATTGTTAAAGAACCTGATACAGATACAACATTTATCTA
TAACATGTCTAAACAAGACTTTATAGCTGCAGGTTTAAATGAGGATGAAGCTAATAAATA
CGAAGCAATTGTCAAAGAAGCAAAACGTTATAAAAACGAATATAATTTGAAAAAACCGTT
AGCAGAACACATTAATTTAACAGATTATGATAACCAAGTTGCGCAAGACACAAGTAGTTT
GATTAATGATGGTGTCAAAGTGCAACGTACTGAAACGATTAAAAGTAATGATATTAATCA
ATTAACTGTTGCAACAGATCCTCATTTTAATTTTGAAGGCGACATTAAAATTAATGGTAA
AAAATATGACATTAAGGATCAAAGTGTTCAACTCGATACATCTAACAAGGAATATAAAGT
TGAAGTCAATGGCGTTGCTAAATTGAAAAAGGATGCTGAGAAAGATTTCTTAAAAGATAA
AACAATGCATTTACAATTGTTATTTGGACAAGCAAATCGTCAAGATGAACCAAATGATAA
GAAAGCAACGAGTGTTGTGGACGTAACATTGAATCATAACCTTGATGGTCGCTTATCGAA
AGATGCATTAAGCCAGCAATTGAGTGCATTATCTAGGTTTGATGCGCATTATAAAATGTA
CACAGATACAAAAGGCAGAGAAGATAAACCATTCGACAACAAACGTTTAATTGATATGAT
GGTTGACCAAGTTATCAATGACATGGAAAGTTTCAAAGACGATAAAGTAGCTGTGTTACA
TCAAATTGATTCAATGGAAGAAAACTCAGACAAACTGATTGATGACATTTTAAATAACAA
AAAGAATACAACCAAAAATAAAGAAGATATTTCTAAGCTGATTGATCAGTTAGAAAACGT
TAAAAAGACATTTGCTGAAGAGCCACAAGAACCAAAAATTGATAAAGGCAAAAATGATGA
ATTTAATACGATGTCTTCAAATTTAGATAAAGAAATTAGTAGAATTTCTGAGAAAAGTAC
GCAATTGCTATCAGATACACAAGAATCAAAAACAATTGCAGATTCAGTTAGTGGACAATT
AAATCAATTAGATAATAATGTGAATAAACTACATGCGACAGGTCGAGCATTAGGCGTAAG
AGCGAATGATTTGAACCGTCAAATGGCTAAAAACGATAAAGATAATGAGTTGTTCGCTAA
AGAGTTTAAAAAAGTATTACAAAATTCTAAAGATGGCGACAGACAAAACCAAGCATTAAA
AGCATTTATGAGTAATCCGGTTCAAAAGAAAAACTTAGAAAATGTTTTAGCTAATAATGG
TAATACAGACGTGATTTCACCGACATTATTCGTATTATTGATGTATTTACTATCAATGAT
TACAGCATATATTTTCTATAGTTATGAACGTGCCAAAGGACAAATGAATTTTATTAAAGA
TGATTATAGTAGTAAAAACCATCTTTGGAATAATGTCATTACGTCAGGTGTTATTGGTAC
AACTGGTTTGATAGAAGGATTAATTGTCGGTTTAATTGCAATGAATAAGTTCCATGTATT
AGCTGGCTATAGAGCGAAATTCATCTTAATGGTGATTTTAACTATGATGGTCTTCGTACT
TATTAATACGTATTTACTAAGACAGGTAAAATCTATCGGTATGTTCTTAATGATTGCTGC
ATTGGGTCTATACTTTGTAGCTATGAATAATTTGAAAGCAGCTGGACAAGGTGTGACTAA
TAAAATTTCACCATTATCTTATATCGATAACATGTTCTTCAATTATTTAAATGCAGAGCA
TCCTATAGGCTTGGCGATAGTAATATTAACAGTACTTGTGATTATTGGCTTTGTACTGAA
CATGTTTATAAAACACTTTAAGAAAGAGAGATTAATCTAATGTTGATGAATAGCGTGATT
GCTTTAACTTTTTTAACAGCATCTAGCAATAATGGCGGACTTAATATTGATATGCAACAA
GAAGAGGAAAAGCGAATCAATAATGATTTAAATCAATATGATACAACGCTATTTAATAAA
GACAGCAAAGCGGTTAATGATGCGATTGCTAAGCAGAAAAAAGAACGACAACAACAAATA
AAAAATGATATGTTTCAAAATCAAGCGAGTCACTCGACTCGCTTGAATGAAACTAAAAAA
GTGTTATTTTCCAAATCTAACTTAGAAAAGACTTCGGAGAGTGATAAAAGCCCCTATATT
CAAAACAAGCAGGAGAAAAAAATATTCCCGTACATTTTGATGTCTGTAGGGGCTTTTTTG
ACTTTAGGATTTGTCATTTTTTCAATTCATAAAGGGAGACGAACGAAAAATGAATCAGCA
CGTAAAAGTAACATTTGATTTTACTAATTATAATTACGGCACATATGACTTAGCAGTACC
AGCATATTTACCGATAAAAAACTTAATAGCTTTAGTATTGGATAGTTTGGACATTTCAAT
ATTTGATGTCAATACACAAATTAAAGTGATGACGAAAGGTCAATTACTTGTTGAAAATGA
TCGACTCATTGATTATCAAATCGCTGATGGAGATATTTTGAAGTTACTATAGGAGGAAAA
ATAGATGGTTAAAAATCATAACCCTAAAAATGAAATGCAAGATATGTTAACGCCTTTAGA
TGCTGAAGAAGCAGCTAAAACAAAATTACGCTTAGATATGAGAGAGATTCCTAAGTCTTC
AATTAAACCAGAACATTTTCATTTAATGTACTTATTAGAACAACATTCTCCATATTTTAT
AGATGCTGAATTAACTGAACTACGTGACAGTTTCCAAATACATTATGACATTAATGACAA
TCATACACCTTTTGATAATATTAAATCATTTACTAAAAATGAAAAATTACGTTACTTACT
CAATATCAAAAATTTAGAAGAAGTAAATCGTACACGCTACACATTTGTATTGGCACCAGA
TGAATTATTTTTCACAAGAGATGGATTACCAATTGCTAAAACAAGAGGGTTACAAAATGT
TGTTGATCCATTACCTGTGTCAGAAGCTGAATTTTTAACAAGATATAAAGCACTGGTTAT
CTGTGCATTCAATGAGAAACAATCATTTGATGCTTTAGTTGAAGGAAACTTAGAACTACA
TAAAGGAACGCCATTTGAAACTAAAGTTATTGAAGCGGCAACGTTAGATTTACTAACGGT
ATTTTTAGATGAACAGTATCAGAAACAAGAACAAGATTATAGTCAAAATTATGCATATGT
ACGCAAAGTAGGACATACCGTTTTTAAATGGGTCGCTATCGGTATGACAACGTTAAGTGT
TTTATTAATTGCATTTTTAGCCTTTTTATATTTTTCAGTAATGAAGCATAATGAGCGCAT
TGAAAAAGGATACCAAGCATTTGTAAAGGATGATTATACGCAAGTACTAAATACGTATGA
TGATTTAGATGGTAAAAAATTAGATAAAGAGGCACTTTACATTTATGCCAAAAGTTATAT
CCAAACAAATAAACAAGGTTTAGAAAAAGATAAGAAAGAAAATTTACTTAATAACGTGAC
ACCAAATTCAAACAAAGACTACTTGTTATATTGGATGGAATTAGGACAAGGACATCTTGA
TGAAGCGATTAATATTGCCACTTATTTAGATGATAACGATATTACAAAGCTAGCGTTGAT
TAATAAATTAAATGAGATTAAAAATAACGGAGATTTATCGAATGATAAACGTTCTGAAGA
AACGAAAAAGTATAACGATAAATTGCAAGATATTTTAGACAAAGAAAAACAAGTTAAAGA
TGAAAAAGCGAAATCTGAAGAAGAGAAAGCAAAAGCGAAAGATGAGAAATTAAAGCAACA
AGAAGAGAACGAAAAGAAACAAAAAGAACAAGCACAAAAAGATAAAGAAAAACGTCAAGA
AGCTGAAAGAAAAAAATAGTATAGGACTGAGGCAAAGACAATGCATAAATTGATTATAAA
ATATAACAAACAATTGAAGATGCTCAATTTGCGAGATGGTAAGACATATACTATTAGCGA
AGACGAGCGTGCAGATATTACGTTGAAATCGTTAGGCGAAGTCATTCATTTAGAACAAAA
TAATCAAGGTACTTGGCAAGCGAATCATACTTCTATTAATAAGGTGCTTGTTAGAAAAGG
TGACCTTGATGACATTACATTACAGCTTTATACAGAAGCTGATTATGCATCATTTGCGTA
TCCTTCAATTCAAGATACGATGACAATTGGACCAAATGCGTATGATGATATGGTTATTCA
AAGCTTGATGAATGCCATCATTATTAAAGATTTTCAATCAATACAAGAATCACAATACGT
ACGCATTGTGCACGATAAAAATACAGATGTGTATATTAACTATGAACTACAAGAGCAACT
AACGAACAAAGCTTACATTGGTGATCATATTTATGTTGAAGGGATATGGCTCGAAGTACA
AGCTGATGGTTTAAATGTATTGAGTCAGAATACAGTGGCATCGTCATTAATTCGCTTAAC
ACAAGAGATGCCACATGCACAGGCAGATGATTACAATACGTACCATCGTTCGCCAAGGAT
TATTCACCGTGAACCGACCGATGATATTAAGATTGAAAGACCGCCACAGCCAATACAGAA
GAACAATACAGTGATATGGCGTTCCATTATACCGCCATTAGTAATGATTGCTTTAACTGT
TGTCATCTTTTTAGTGAGACCAATTGGTATTTATATTTTAATGATGATTGGTATGAGTAC
AGTAACGATAGTATTTGGTATTACAACGTATTTCTCTGAAAAGAAAAAGTATAACAAAGA
TGTTGAAAAACGAGAGAAAGATTACAAAGCTTATTTGGATAATAAATCTAAAGAAATTAA
TAAAGCGATTAAAGCACAACGTTTTAGTTTGAATTATCATTATCCAACGGTTGCTGAAAT
TAAAGATATCGTTGAAACGAAAGCACCAAGAATATATGAAAAAACATCGCATCATCACGA
TTTCTTACATTATAAGTTAGGTATTGCGAATGTAGAAAAGTCATTCAAATTAGATTACCA
AGAAGAAGAATTTAACCAACGTCGTGATGAACTATTCGACGATGCTAAAGAATTGTATGA
ATTTTACACAAATGTAGAACAAGCACCATTAATCAATGATTTAAATCATGGACCAATTGC
ATATATTGGTGCACGACATCTCATTTTAGAAGAATTGGAGAAAATGCTAATCCAATTGTC
AACATTCCATAGTTATCATGATTTAGAGTTTCTATTTGTGACACGTGAAGATGAAGTTGA
AACATTGAAATGGGCACGTTGGTTGCCACATATGACATTGAGAGGTCAAAACATTAGAGG
GTTTGTTTACAATCAACGAACGCGTGACCAAATTTTAACGTCAATTTATAGCATGATTAA
AGAACGTATCCAAGCTGTGCGTGAACGCAGCAGAAGTAATGAGCAAATTATTTTCACACC
GCAATTAGTGTTTGTCATTACAGATATGTCATTAATTATTGATCATGTCATTTTAGAATA
TGTAAACCAAGATTTATCAGAATATGGTATTTCATTAATCTTTGTTGAAGATGTGATTGA
AAGTTTGCCAGAGCATGTAGATACCATTATTGATATCAAGTCTCGTACTGAAGGCGAACT
GATTACGAAAGAAAAAGAATTAGTTCAATTGAAATTTACACCTGAAAATATTGATAACGT
CGATAAAGAATATATCGCGCGACGTTTGGCGAATTTGATACACGTCGAACATTTGAAAAA
TGCAATTCCTGATAGTATTACATTTTTAGAGATGTATAACGTGAAAGAAGTAGAACAGCT
TGATGTGGTTAATCGATGGAGACAAAACGAAACATACAAAACGATGGCAGTACCTTTAGG
TGTAAGAGGTAAAGATGATATTTTATCATTGAACTTACATGAAAAAGCACACGGGCCACA
TGGTTTAGTTGCTGGTACCACTGGTTCAGGGAAATCTGAGATTATCCAATCATATATTTT
ATCTTTAGCTATTAATTTTCACCCACATGAAGTTGCGTTCCTATTGATTGACTATAAAGG
TGGGGGTATGGCGAACTTATTTAAAGATTTAGTCCATTTAGTTGGTACGATTACAAACTT
AGATGGTGATGAAGCGATGCGTGCCTTAACATCAATCAAAGCCGAATTGAGAAAACGTCA
ACGTTTATTCGGAGAGCATGATGTTAACCATATTAATCAATACCATAAGTTATTTAAAGA
AGGTATTGCGACAGAACCAATGCCACATTTATTCATTATTTCCGATGAGTTTGCCGAATT
AAAATCAGAACAACCTGATTTTATGAAAGAACTTGTATCAACGGCACGTATTGGACGTTC
GTTAGGTATTCATTTAATACTTGCGACACAAAAACCATCGGGTGTTGTTGATGACCAAAT
TTGGTCTAACTCTAAATTTAAATTGGCATTAAAAGTACAAGATAGACAAGACAGTAATGA
AATTTTAAAAACACCAGATGCAGCAGACATTACATTACCAGGTCGTGCGTATTTACAAGT
TGGTAATAATGAAATTTATGAATTATTCCAATCTGCATGGAGTGGAGCAACATATGACAT
CGAAGGCGATAAATTAGAAGTTGAAGATAAGACGATTTACATGATTAATGACTATGGTCA
ACTTCAAGCAATCAACAAAGACTTGAGTGGACTTGAAGATGAAGAAACGAAAGAAAATCA
AACTGAGTTAGAAGCGGTTATCGATCATATCGAATCTATTACAACACGATTAGAAATTGA
AGAAGTTAAGCGTCCATGGCTACCACCATTGCCAGAAAATGTATATCAAGAAGATTTAGT
AGAAACAGATTTCAGAAAATTATGGTCAGATGATGCAAAAGAAGTGGAATTAACATTAGG
ACTTAAAGACGTACCAGAAGAACAATATCAAGGACCGATGGTATTGCAATTGAAAAAAGC
TGGGCACATCGCGTTAATCGGAAGTCCAGGATATGGTAGAACAACGTTCTTACACAACAT
TATTTTCGATGTTGCAAGACACCATCGTCCTGATCAAGCACACATGTACTTGTTCGATTT
CGGTACCAATGGTTTGATGCCAGTCACAGACATACCACATGTCGCTGATTACTTTACAGT
AGATCAAGAAGACAAGATTGCGAAGGCGATACGGAAGATACATGATATTATTTCTGAGCG
AAAAAGACTATTAAGTCAAGAGAGAGTAGTTAATATAGAGCAATATAATAAAGAAACTGG
AAATTCAATTCCAAATGTTTTCTTAATTATCGATAACTACGACACGGTGAAAGAATCACC
ATTTATGGAAGAATATGAAGAAATGATGTCTAAGGTAACACGTGAAGGTTTAGCATTAGG
GGTATACATCATTCTTTCAGGATCAAGATCAAGTGCAATAAAATCAGCTATATTTACTAA
CATTAAAACAAGAGTTGCACTATACCTCTTTGAAAATAATGAATTAACAAATATTATTGG
TTCTTATAAAAAAGGTGTGAAAGATGTTAAAGGTAGAGCTGCAATAAATGATGATAACTT
CACACAGTTCCAAATTGCGCAACCATTTGAATTAGCAGAAGGACAAACATATAACGAGCG
CATTAAAAATGAAGTAGCACAAATGAAAGAATTCTATGTAGGAGATTATCCAAAACATAT
CCCAATGATGCCAGATAAGGTATTAATGGAGGATATACAAGAAACATATGATTTGGAAAA
AATCATTCATGAAGAACACAAATTACCATTAGGATTAGACTTTGAGGATGTGGAACTAGT
TAGCTTAGATCTGACATCACCAAGTATATTAACAGCAAGAACACCAAATGATTTAGAAAT
AGTTAATAATCGAGTTTTAGATGGTATGAGTAAACTTAAGGAAAGTGTAACAACAATACT
AGTTGATGCAGATGAAAATATGAGTGATAAGGCAAGTATAGTTAATTCATATTATGCATC
GTCAGAGGATTTGCAATTAATAAAACAAGGTTTTATCGTTGAAATCAAAAAAAGGTTGAA
TAGCGAACGAAGTAAAGAAAGTGTGAAGATTGTATTTATCAACAATCTTAAGGCGTTTAT
TTCTATCACAGGACTTAATGAAAAGGATATAAGGTATATATTATCTGAAGGACCAAAGGT
AAATGTCCATACAATAATTAGTAGTATGTACAATGACATCTTAGGAACATTTGATAGAGA
ATCAAAATTAGCACGTCAAATTATTAATCAAGCAGTAATTGTAACTAGGCTATATGATCA
AGAGTTTTTACAAGCTAAAATCACGAATAGAGAGCCGTTATTAAAACCATATGAAATGTA
TTATTTTAATAAAAATGAACATATTAAAATAAAATTAATTCAATAGGGAGGACAATTATG
GGGGAAATAAAAGTTGAAACGAGTAGTACGATAGGAAAAATTGAAAGTATTTCTAATGCT
GGATCAAATGTTTCTTTTGATAATGTATCAGACTCGTTAGAATACACAAACATTTCACCA
TTTACAGGATTTGCTGCTGCTAGTAGTACTTTAACTACAGCTATTTCTAATTATCATTCT
ATTATCACTCAAGACACAGAAGCAATGAAAACTGCTGTAAATGATTTTAGAGATAAGGAT
GCTGATATAGCTGGACAAATTGATGGAAATAATAATTTAGGAGCAGGATTATAACATAGA
GGGAGATAAAAATGGCTAATAAGGAAGAGCTAAAAAAAAGAAAGGCACGATGTATAGAAC
AAAAACATAGCAAGGAAAGTGAATTGAAAAGCTTACAAGGAGATAAGAAAAGGCTGCAAG
ATGCAGTGAATTCTGCACAGACCATAATAGAAGATTTCAACTCTGAAAAGAAGACTTATG
ATGGTATAGAAATTGAAAAGAATCAATGGTCTGGACAAACACGTAACAAATCGGATGATA
ATCGCACCAATTTAAATACGTCAATAGATAAATATAAAGAAAAGTTTGATAAGGCCTTAA
ATCAAATGAAGAAGGATTTGGAAAATCTTGAAAGTAAAATAGAAGGCGTTGAAACGGATA
TTTCAAACATTGCTGCTGAAATTCAAAATATAGACAGTCAATTATAAATATAAAAGAGTA
AAGGAGTATAAAATGGGGAATAAAATAAAAATGTCAGAAGTGAATAATTTTAATGCTTCA
TTACAGAAATCTCTCAGTAGCTTATCGACCAACACAAAAACCTTAAAGAATAATATTAAT
AAATTGAAAGATGATAGTGAATTTAAAGGGAAGACAGCATCGAATATTAATAGTTATAAT
CAAAGTTTTCATATTGAAACAATAAGTAGAATCGAAAAAATAAAGGAGGAATTTGAAAAA
AAATTAAAAGATGCAATTGAAGATTTTCAAAATAGTGTTGATAATGACCATAATGCAATT
TTAGATGAAGATGCAATAGAAAAATACAAAGGGGAAGTCAAAAAATCTATTGAACAAATA
GAGAGTATTAAGACAAGAATGAATTCTACTATAGGAGGGGTTCATGATTTAACAACAGCA
AAAACAATAAGTGGTAAGGATGTTAAAGAAAAGGGAGAAACATTTAATAAGCAAATTACT
GATACATTAGATAATTTTAATAATTTTCAAAGTTTACACTTTTTAGATGATTCCGAATTA
TTATCTATGATTACACCTGTTTCTACAATGGCCTCTAAAGTTAAAAATATGCCAAGTAAT
CGATCAACTATATCTGGAAATGCTGGATATATAAAAAGTGAGTATAAACTTCATTCAGAA
AACAACCAATTTCGTGAATTGAAAAAAGAATTGGAAAAATATGAAAGCGCAATATATGGT
GGTAATAAATATCGAAAGACTGTTAAATCTATGATTGAAATAAAAAATGCATTAATTGTT
GCATATATAGCTGGTGACGGTAATATCTTTAAAGGTAATGAATTATTAGCTAAAAACCAG
TTGGGGAAATTGGGAAATAAAAAATTAAAATTAATAAATGCAACTATGCAAACAAATGTT
GAAAATATTGAAGGAAAAAGATTAGTTAAAGCTGCTAAATTTATACTTGATAAAAATAAT
AAAATGAAATTCAGTGAGAAATTAAAAGCTGGTTTTAAAATGACCAGAAATTATAGCGAT
ACTGAATTCAAGCAGCTAGAAAAAGTTGCAGGAAAATACAATGGTAAATCTGCAATGAAA
AGAGGTGCTAAAGCCGCATGGGAAAGTATGAGTCAAAAACAGTTACGCGAATTTTTGAAA
AATCCTAAAAATTTAAAAAATATATGTTTGGATGAAGTTAAGGATTTTCTAGGCAAAAAC
AAACTAGGAAAATTTTTGAAAAGTATGAGATATGCTGGTAAGCTTTTAGGGCCACTAGGA
GCAGTAGCAGCAGTAGCAAACAATGTTGTAAATGAGAAATCAGGACAGAAAAAAATTGTT
GGATCTATTGTTGATTTAGGGGCAATTGGTGGATCCACTGCAACTGGAGCAGCAATTGGA
GCAGCAATTGGAGGTCCTGTAGGTGCAGTTGTAGGCGGAATAGCGGGAATTGTAGTAGGT
GCCGCGTCTGATTTTAAATTAGTAGGTGGCAAGTCATTAACGGATATTGCTAAAGATAAA
CTTAATAATACGGTTAGTTCTATTAGAAGTAATGGTTTTGGTAAAACTTTAAGTAATGTA
TTTTAAAAGGAGATTAAAAAATGAATAATACTAAGGAAAATATAGATATTCTTCGAAAGC
CAGGAGCACAAGCTCTAAGTTTAATATCATTGTTTTTGATACTTTTTTCATGTCTGACTT
TCTTTTTTGGTTTAGATTATGAAAGGTTTCCTAATTATTTAAAGATAACGACAATTATAG
AATTAATAATTATTGTAATCAGTTTACTTCAATGGATTAGATTTATAGATTTCGAAAAAG
AAAGTGCACAGAAATATAAAAAAATATATGCTCGATTTTTAGTTGTTATAAATGTGTTAA
CTACTATCACTGTAGTATTTGCACTGTGTAACCTTTATTATTTTGCAGCTGTACAAAACC
ATTATGATTTATTCAATTATTGGTTAATAGGTACGATTTCAATCATAATTAGTTATTTGT
TATTAGTAATTGGCGGAATGTTTACGTTGTTAAAATTACCTAAAGTAACAAAACGTTGGG
GTGGTAAAACTAAAACACATTTCGGTTTATTATTAACTGCGTTGAGCTCATTTATATATA
TTGAAAAAATTATCGAATATATATTGATTCCTAATGTCGTAGAATCCAAGTTTATAATTA
TTGTAAGCATGTTGGTTATCGCTGGAGCACAATTTGTGGCATTTCAATTTATTATGCAAT
ACAGTAGATTCTATATTTTTGAATTAAACACAGCAGATGATGACTAAATGATATAGATTT
ACAAAACACACTTTTAAAAAGTGAATTGATCTGAAAAAGTGATTTGAAAATCGGAAATTC
TATATAGTTTTTCACTGCTTTTATATTTTAAATTGGAGGAATAATAAATGGAACTTGATG
CATTAGTAATGCCTAACTTAGCTAAAATGGAATTTTCTATTAATCCAGAATATTGGAAAG
ACGAAATGAGCAGAATTAAATCATTTTTTATAGACAAACGTATCTATACAGTTGGACCAA
TAGTATTTACACGAGAAGTTGTCGGGCTAGATGAAATGAAGTTTGTAACCTATATTTCAT
TAAATTCTGAAATTGACGATATACCTGAATTGAATATTAAATTTATACCTTCAATTGCCC
TTTTACCAACTATTTCTCATAAATGCTTTGATGAAGATGAATTTGAAAATGTTTATATGA
AAATCAAAGAGTTTGCAGTAGAAAATAACATAACGCTATCAAATTCTCCATTCTACCATG
TGATGGTTGATTATTTTGGTGGTCAAGTATATGAAATTCACGCTGAAATCAATTTAGATG
AGGATGAATTGGAATGAATGAATTAAGCTATTCTACTATAATGTTTAGAAATGTTATATC
AAAAGAATATTTAGATATAGACTTAAAAAATTTAAATGAAGTGACAACACATTTTTTAAA
TGAAGTAAAGCATTATGATTTAAATGAAAATGGACCATTAATTCTCACTATTAACCAGTT
GATGAAAAATGAGAAAGTAAATATTACAATTTATTCATCTATTAATAATATAAGTAGTTT
ACATGATTCTTTTGAATTTCAATCTTACCTTTATATTGATCAAATGTTACATAATCAACT
TAGACCACTAAATTATGAAGAAGATATTAAGAAGGGTTTAGAAGATATAGAAAGATTTGC
AAAAGAAAATCAACTTCAACGTATATCACCATATTATTTTATACTCAATGATGTGAATGG
ATTTAAATGGATCGATATTAAAGTAAAAGTTATGGAATATTGAGGTGCGAATATGGAGTT
CTTATTATTAATTGTCGTAGCCGGACTGTATTATATTATATATTTAACTGCTGTGATGTA
TTCTGAAAAAATAGTAGTATTGCCTATAATCATCTATGCCATTGTGTTTGTAGTAATTGG
TATCACTTATATTTTTATAGGTGACAGCTATGATCAGTTAACAAATTTCAATGTGATTTT
GTATATGGGGAGTTTGTTTTATGCATGGATGGCTTTTAGAAATCTTTGGAACAGACCACT
ATTACTAAAATATAAGAACATTACAGATAGTTCAAGTGGAATAGTTAATAAATCTGAATA
CAATTCAGTTGAAAGCTTACGTATAAACATTGAAATAGCTAAGTATAAAGGGATTATTTC
TTTGATAGTAGCTATAGTACTAACGGTACTAATGACATTAAAGTCAACACCTCAAATCAC
TGCTGAAACACGTGACTTAAGTATCTCATTTTTCATACTCAGCTTATTTATCATTATAAT
ATTTGCAGTTTGGGATTTGATTATTAGAGTTAGAAAGGGAACGTTTGCTTTTGTTGTAAT
AAGGCCAATATTATTTAGTTGCTGGTTATTTATTTTGAATATGATTTTATCAAGATTATT
ATAATGATAAGAAGTTGAATAAATTGTAATGTGAAAAATCATTGAGAATTTCAATTATTG
TAACAATAGTTTCAGTTATTTTAGTTTCATTAGTTTATTTAGGTTTAAAATGAGTAATAT
TATTTTGAAGAAGCATTAATCCACGTAGAAGTGTTGTTTAATGCTTTTTATTTAACGGTA
ATGAAAATATAGGGGCGATAACATGACTTTTGAAGAAAAATTAAGTCAAATGTACAACGA
GATTACGAATAAGATTAGTAGCATGATACCAGTAGAGTGGGAAAAAGTATATATAATGGC
GTATATAGATGATGAAGGTGGAGAAGTGTTCTACTATTACACAGAACCTGGAAGCAATGA
ATTATACTACTATACTAGTGTATTAAATAAATATGATATATCGGAATCAGAATTTATGGA
CTCAGCGTATGAGTTGTATAAACAATTTCAAAATTTAAGAAATGCATTTATAGAAGAAGG
TCTTGAACCATGGACATCATGCGAATTCGACTTTACAAGCGAGGGTAAATTAAACGTATC
ATTTGATTATATAGATTGGATAAATACAGAGTTTGATCAATTAGGCCGTGAAAATTATTA
TATGTACAAAAAATTTGGGGTTATACCAGAAATGGAATATGAAATGGAGGAGGTTAAACA
AATCGAGCAATATATTAAAGAGCAAGAAGAAGAATAGACAATCTTAATGTGAGACTAAAC
AATAAAGCTTTGTTTAGTCATTTTTAGTGGTTAATGAAAAATCAATAGGGAATATAAAGT
TGATGCTCATCAAATAATAATATAAAGATAATTTTAGGTTTTTTGTAGATGAAAATCTAA
GTACTTATAACTTTAAATACTTAATATGCTATTACAAAATCAATGTATAGGAGATAGGTA
AATATGGCTACTAAGGAAAATATAGACATTCTTCGAAAGCCAGGTGCACAAGCCTTAAGT
TTAGCATCATTATTTATGATACTTTTTTCATGTCTAACTTTCTTTTTTGGTTTAGATTAT
GAAAGGTTTCCCAATTATTTAAAGATAACGACAATAATAGAATTAATAATTATCATAATT
AGTTTACTTCAATGGATTAGATTTATAGATTTCGAAAAGGAAAGCGCACAGAAATATAAA
AAATATATGCCCGATTTTTAGTCGTTATAAATGTGCTAACTACTATCACTGCAGTATTTG
CAACATGTAATCTTTACTATTTTGTTGCTGTACAAAACCATTATGACCTATTCAATTATT
GGTTGATGGGCACAATTTCAATCGTAATTAGCTATTTGTTATTAGTAATTGGAGGAATGT
TCACGTTATTAAAATTACCTAAAGTAACAAAACGTTGGGGTGGTAAAACTAAAACCCATT
TTGGTTTATTATTAACCGCGTTGAGCGCATTTATATATATTGAAAGAATTATCGAATATA
TGTTGGTGCCCAATGTCGTAGAATCCAAGTTTGTCATAATGGTAAGTATCATTATTATTG
TTTGTACACAATTTGTAGCCTTTCAATTTATTATGCAATACAGTAGATTCTATATTTTTG
AATTAAACACTGAAGATGATGACTAAATAATTTTATAAATTACTATTGGAGTATACTTAT
ATAAAAAATCAACTTCAACGTATATCACCATATTATTTTATACGCAATGATGTGAAAGAA
TTTGAGTGGATTGATATTAATGGGATTTGATTATTAAAATTAGAAAAGGAACGCTTGCTT
TTGTTGTAATAAGTCTAATAGTTTTCAGTTGGCGGTTATTTATTCTGAATATGATTTTAT
CAATATTATTATAATTGTTTTACATATAGTTGTCGGTAAATTTTTATTTACGAAATGGTA
AAAAAGTATATACTATTAATATCTTTTTTACTATAATTATAAATAGTTAAATAAATCGAA
AGACAAAATAATGAGTAGGAGTTAATGAGATGGAAAACCAAAAACAAGGCAATGGCTTAA
AAATTGCAACATGGGTATTTATTGTATTAACAGTAGTTACACCGCTATTTGGTATTGGAA
GTATTGTTTGTAGTATTAATTACAAAAAATACGATGCTGAAAAAGGTTCGAAGTTATTGC
AAATTGCAATTATCGTAACAATAATTGCTTTTGTTTTAAATTTATTAGCATATTTAGGTT
TAAGATAAGTAAAACGAATTTGAAGAAGCATTAAGCGACATTTGGGTGTTGTTTAATGCT
TTTTATTTAACGGAAATAAAAATATAGGGGCGATAACATGAATTTCGAAGAGAAATTAAG
TGAAATGTACAATGAAATTGCAAATGAGATTAGTGGGATGATACCTGTAGAGTGGGAAAA
GGTATATGCAATGGCATATATAGATGATGGAGGAGGTGAAGTATTCTTTAATTATACTAA
ACCAGGTAGTGATGACTTGAATTATTACACCGATATACCTAAGGAGTATAACATTTCTGT
GCAAGTATTTGATGATTTATGGATGAATCTGTATTACTTGTTTAAGAATTTAAGGAATAT
ATTTAAAACAGAAGGACATGAACCATGGACATCATGTGAATTTGACTTTACAAGAGACGG
CAAATTGAATGTTTCATTTGATTATATTGATTGGGCGAATTCAGAGTTTGGACAAATGGG
AAGAGAACATTATTATATGTATAAAAAATTTGGAATTTGGCCTGAAAAAGAATATGCCAT
AAATTGGGTTGAAAAAATAAAAGATTATGTTAAAGAGCAAGAAGAAGCTGAACTATAGGG
GAGATAACATGACTTTCGAAGAAAAATTAAGTGAAATATATAGCGAGATTGCGAATAAGA
TTAGTAGCATGATACCGGTAGAGTGGGAAAAAGTATATGCAATGGCATATATCGATGAAG
AATGTGGAGAAGTGTTTTACAATTATACTGAACCAAGCAGTGATGAATTATTTTACTATA
CAAGTGTGATAAAGAAGTATAATTTATTGAAATCAAGCTTTATGGATTCAGTATATGAGT
TGCATGATCAATTTGAGGAACTAAGGGAAATATTTAAAGAAGAAGGTCTTGAACCATGGA
CATCATGCGAATTCGACTTTACAAGCGAGGGTAAATTAAACGTATCTTTTGAATATATAG
ATTGGATGAATTCAGAATTTGGACAAATAGCAAAAGAAAATTATTATATGTACAAAAAAT
TTAGAATTTTACCAGAAACGGAATATGAAATTAATAAGGTTAAAGAAATCGAGCAATATA
TTAAAGAGCAAGAAAAAACTAACCTTTAGGGGAGATAACATGATTTTCGAAGAAAAATTA
AGTGAAATGTACAATAAAATTGCAAATGAGATTAGTGGAATGATACCGGTTGAGTGGGAA
AAGGTATATACAATTGCTTATGTAGATAATCAAGGTGGAGAGGTCATTTTTAATTATACT
AAACCTGGAAGTGAAGAATTGAATTATTATTCAGATATTCCTAAAGATTGCAATGTCTCA
AATGATATTTTTATGGATTTATGGATGAAAGTTTATCGAATGTTTGATGAGTTAAGAGAA
ACTTTTAAAAAAGAAGATTTAGAACCGTGGACATCATGTGAATTTGACTTTACAAGAGAG
GGAAATTTAAAAGTATCATTTGATTATATAGATTGGATTAAATTAGGTTTTGGCCCATCA
GGAAAGGAAAACTACTATATGTACAAAAAATTTGGTATTTTACCAGATATGGAATATGAA
ATAGAAGAAATTCGAGCAGTAGAGAAGTATGTTAAAGAGCAAGAGTAGCAGACATGTTAT
AAAAGGCTGTGTAAAACCAACCTCGTTATACATTTGACTCAAAGAAGAAGGTAAAAGATA
AGATTATTTGCAACTTAAAAAGTCAATTAGCTTATCGGTATCCATACATCATGGATAAAT
GAGTTCAACTAATTAACAAATCACGATATAAATTTAAAATTGTCATTAATTGAAAAGGTT
ATTGTAGTGTATTTTATAAAGTTGATGTACATCGACTTATTTTTTAAAACTTATATCAAA
AAAATATGAGAAAAGTATATACTATTAAAATGTTTTTTACTATAATTATAAATAGTTAAA
TATTTGGTTATGAAATAAATGTGTGGTAGGCAATTTTTAGAGATACATAGCAATGTAAAG
GTATCAAATAGTTATTGCATCATTTAATATGATGGCATAATCTTCAGTAAATAGTTGTAA
TTTAACATTGAAATAGATGTTTATATTAAACAGACTTTAATATCATAATTAATCAAAATC
TTGCGTCAAACATTTAAACGAATTTTAAGTTGATAACAATTGGTTAAACATTGTTCAAAC
ATCACAATGATAAAGCATATTATCAGTATTGTAGTATGTGGAAAATGACAGCCATCTAAG
GAGAAAAATGATGAAAAGAATATTGGTAGTATTTTTAATGTTAGCAATTGTATTAGCAGG
TTGTTCTAATAAAGGTGAAAAGTATCAAAAAGATATTGATAAAGTGTACAAAGAACAGAA
TCAAATGAATAAAATTGCCTCGAAAGTACAAAACACTATTAAAACAGACATTAAACAAGA
AGACAGTAATACACATGTTTATAAAGATGGTAAAGTCATTGTTATTGGTATTCAATTATA
TAAAGATCGTGAAAAAATGTATTATTTCGCATATGAAATAAAAGATGGTAAGGCAGAGAT
TAATAGAGAAATAGACCCAATTAAGTATATGAAAGACCATAAAGCAGATTATGAAGATGA
AAATGTAGAAGTGGAAAAAGATTAACGTAGGCTTTCTTTAAAACTTTTAACCAGTTTCAA
AAAGTAAATGAGCTTTAGCGACAATAATTTTTAAAATAAACACGATATAAATTTAAACAT
TTATATATAAGAACACAAACGTAAGTTTGTAAATAATAATAAAGGAGTAAGTCAATGGAA
AAATCGATTAAAATAATGACAATAATAGGAATTGTTATTCAGGGTTTAGCAACGGTATTT
AGTTTACTATTGATGGTTTTAGCAGCATCAGGTGTAATGACTACAGATGTGTCAACAACA
GTTAATGGTGAGGTTGACCCAGTTGATGCAGAAACAGCAGCAGCAATTTTCACTGTATTA
TTCTTATCCCTATTCATATTTGGAATCATTTCAATTATTTTAGGTGCAATCGGTATGTTT
AAAGCATCTAAAAACAAAAAAATGAGTGGTATATTGTTGATTATTGGAGCTGTAATAAGT
GGTAACATAATTACATTTGCTTTATGGTTAATCAGTGGTATTAAACTACTTACTAATAAC
AAGCCTAAAGATGAAATAAGCGACTTATCATAAACATCGTATATTGAAATTTCAAGATTT
CTTAACCGATTAAATAAAGTGCTCTCTTAGAAGTAGATTTTCAGTCAATAACTGCTTTTA
AGAGAGCATTTTGTATTTGATAATGCTCATAGCATCGGACAAAAACCATTGACGAACTTA
AAAAAAATACGTTAGACAATGCACTTCTAAATATTAAAGGCATCGACTAACGCATTGTTC
AAATATAGTTAATTATTTTTATAAAATTGATGATGATCATTCAAGTAAGCATAGAATAAA
CCTATAATGAGTCCGCCTCCAATATAGTTACCGATAAAAGCCGCAGCGATATTCGAAATA
GCTGGTATGAAGTGCAATGTATCAACTTGATAAATTAAACCACCCATAAATAAGCAACTG
TTGTAAACGACGTGTTCATAACCCATAAAGGCGAATATGGTAACACCGAACATCATGACA
AACATTTTTGCGAGTACATCGTCAATTTGCATGGCAATAACTAATGAAATATTGATAAAG
AAATTGGCGAATATCGCTTTCATTAATATACTTACAAAACCAGTAGACAACGTTTTATGC
TCTATAACTGCTGATAACTGATTTAACATATCTGGCGTCATTACATTTGAAAAACGCATG
AAACTAAATAAAATGGCAGCACCTAAAATATTTCCTGCAAAGCACAATAAAAATATTTTC
AATACTCTAGTCGGTTTAATTACTTTATAATACAGGCCTACAGTAAAGTACATGAAGTTA
CTGGTTAGTAGTTCGGAGTTTGTAAATAAAATGAGTACTAACGCAAAGCTGAATGTAATG
GCGCTGGCCATATTCACTATACCTGGTGGTAAATCTGGTTCGTGTGTTGCTTTAACTGAT
AGCACGAAGACGGTAATAATACCGATAATAAATCCTGCCATCATAGCGCGTAATAAATAA
CGTTTTAAATAAACGCTTTGTAATATATCTTTCGTTCTTATCGTTTCGACTACGTTATTT
ACCCAGTCGTCCCCATAAAATATTTTATCCCATTTAATATGTTTCTCCTTCACAATGACA
TCCTCACTTTTCATTTGTTAATCAGAGTATACTATGAATCACTTTATTTGTGAATAATTT
CACAAAATTAATTTTAAAAACTAATATTTTTGAATAACAGCTAGGATTTTTTAACAAATC
ATTTATTTTAAAATAATTAATCGTCAGTTAGTATCAATGAATAAATACAGATTTTCATGC
AAAAAAACCTAGTAATGATGCGACGATCATTACTAGGAGATTATGCGTCTATTTAGTTGT
CGCTTGTTTCGGACGGCGTATAACTACATCGATGATGAAACCTATGATTGCCAAAAGAAT
GAATGGTACAAGCCAAGCTAAATCGATATCTGCTAAAGGTAACATCATAAACCATTTCAA
AATAACACCGTGTAATAAGTTGAAACTATTTAGTATTTGTAAAATTGAAATAATCAATGT
AATAACAGTTGCGAGTCGATAGGCCCAACTGAATCTGAATGTGCTAAACATGTTAGCAAA
TGATATCAGTACAAGTGCAATAGACACGGGATATATTAATGTCAACAATGGTACAGCAAT
TTTTAAAATCATTTCTAAACCAAGTGTTGTAAATAAGAATCCTATGATAGAGAAAATAAG
TGCGAATATTTTATAAGAAAACTTAGGTACGTGTTTCTTAGTAAATGTGGCACAAGCATT
GACGAGTCCTATACATGTTGTTAAACATGCAAGTATCACTGTCATACCAAATACTATGTT
GCCAAATGAACCAAATACTCGTAATGAGTTGTACGTCAATATATCTGTACCATCTTTAAA
GTTTCCTGGAGCTGTTGATGCCCCAACGTATGCAAGTGCAAAGTAAATCATTCCAAGTAA
TATGGCTGCAATAAGACCTGAAAAGCAGACATATTTTAAAATTTTCATGCGATCTGTGAG
CCCTTTAAACTTATAGCCATTGACAATGACTACGGAAAAAGCTAACGCAGCAACAAGATC
CATTGTAAAATAGCCTTCCAAACTTCCTGAAATGAAAGGATGTGTTATATATTTATCCTT
AGGTGCACTTAGTGCAGATTCAGGGTTGAAAATGACAGAAATACTTAATAGAGCGACCAT
TAATAGTAATAATGGTGTTAATAATTTACCTAAATTATCAACGATTTTCGATGGATTTAA
ACTAATCCAGTAAACGATGGCAAAAAAGATTGCTGCGAATATAATTAAAGTCCATTGGTT
GTGCACAGGTAAAATGTGTCTTGTACCAATTTCGTACGCGACATTTGCAGCACGTGGAAT
ACCGTAAAATGCTCCGATAGACATGTAAATCACGACAGCAAAAATAAACCCGAACCATGG
ATGTATACGATTGCCTACACTTTCAACACCTTCATCATAAAATGCAACAACAATAACAGT
AATAAAGGGGAGTAATATGCCTGTAATGGCAAAGCCTAACATACCAATCCACATATTTTG
ACCTGCTGTATGGCCAAGCATGGGCGGGAATATTAAATTTCCGGCTCCAAAAAATAGTGA
AAATAACATGAGGCCCGAAATAATAACTTGTTTTTTCAATGTAATTTCCTTCCTAAAACT
AGATATTCATAATAATTTAAAAAATCTGAAAAATAAAAACGTTCTTACTTTATCTTTAAA
TGACAATACTATGATTCTATTATTTTATAAAAAAGATTGCAATAATAACGTCTTGCTATT
ATTGGATAATGACAATTAAAGTGTCGTTTTTATGAATTAAAATAGGTGGAAGTAAGTTGG
AAATACGTTGGAGCGTTGTGATTTTTATGAGAAATTGTAAGAGTGAGGACTGCTATTTAT
AAAAGGTAAACTATGGATGAGTTTATGGTTGTTCCAATAGGTAAATAAGAGATAGCACAC
TGTACACATAATGATACGTGGATGAGTGAATATGTCTGATAGGAAGGCTTAGTCACTCAA
ATGAATTAAAGTTTATTACGTGATAAATCACAAATCTCTCTCATGTGATAGGTCGCCAAT
TAAATCATGCTTATATGAAATGTTCACATATTTGTTAGCTTTTCAAGAAATAATATTAAA
TATCTTTTCATAGTATAGCAATATTAAATAAATGCATTTATAATTTTAACTGTATTTTAA
ATATTAATCATGAGGTGATAAGATGAATAAAATTTCAAAGTATATTGCAATAGCATCATT
ATCGGTAGCGGTTACAGTTTCAGCACCACAAACGACAAATTCTACAGCGTTTGCCAAAAG
TTCTGCTGAAGTTCAACAAACGCAACAAGCTTCAATGCCGGCTTCACAAAAAGCGAATCT
TGGTAATCAAAATATTATGGCAGTGGCTTGGTATCAAAATTCAGCTGAAGCAAAAGCATT
ATATTTACAAGGTTATAACAGTGCAAAGACTCAGTTAGATAAAGAGATTAAAAAGAATAA
AGGTAAACATAAGTTAGCTATTGCTTTGGATTTAGATGAAACAGTTTTAGATAATTCTCC
ATATCAAGGCTATGCATCAATACATAATAAACCTTTCCCGGAAGGTTGGCATGAATGGGT
ACAAGCTGCTAAAGCTAAACCTGTCTATGGCGCAAAAGAATTCTTGAAATATGCTGACAA
AAAAGGTGTCGATATCTACTATATTTCTGATAGAGATAAAGAAAAAGATTTAAAGGCAAC
ACAAAAGAACTTAAAACAACAAGGTATCCCTCAAGCTAAGAAGAGTCATATTTTACTAAA
AGGTAAAGATGATAAGAGTAAAGAATCACGCAGACAAATAGTTCAAAAGGATCATAAACT
TGTCATGTTATTTGGAGATAATTTATTAGACTTTACAGATCCAAAAGAAGCTACAGCTGA
ATCTCGTGAAGCATTAATTGAAAAACATAAAGACGATTTCGGTAAGAAATATATCATTTT
CCCTAACCCAATGTATGGTAGTTGGGAAGCTACAATTTACAACAATAACTATAAAGCAAG
TGACAAAGCAAAAGATAAATTACGTAAAAATGCTATTAAGCAATTCGATCCTAAAACAGG
CGAAGTTAAATAATATATGAATTGGACGTCTACATGGACTTAAAGGTATATGTAGGCGTT
TTTAAATTGATCCTTAAATTTTAAATGTACCGTACAAAAATAATAGACAATTAATTGCAT
TTTCCATAAATTTGCTTTTAATATAAAAAGTTCGGGTATAATGAAGGATAAGTGTATGTA
TAACATTACAGAGCGCAACACGACGTACGTGCATCTAAGAATATAAACAATGTTTAAATC
ATAGTAGTAGGGAGAGAAATGCATGTTTTTAGCTTGGAATGAAATACGGCGCAACAAATT
GAAGTTTGGACTAATTATTGGTGTGTTAACGATGATTAGTTACTTGCTATTTTTATTATC
TGGATTGGCGAATGGTCTTATCAATATGAATAAAGAAGGCATTGATAAGTGGCAAGCAGA
TGCCATTGTTCTAAATAAAGATGCCAATCAAACTGTGCAACAATCTGTTTTTAACAAGAA
AGATATTGAAAATAAATACAAGAAGCAAGCTACTTTGAAGCAAACAGGGGAAATTGTGTC
TAATGGCCATCAAAAAGACAATGTTTTAGTGTTCGGTGTTGAAAAGTCATCATTTTTAGT
TCCGAGTTTAATAGAAGGGCATAAAGCGACTAAAGATAATGAAGTGTTAGCTGATGAAAC
ACTTAAAAATAAAGGATTTAAAATTGGCGACACATTATCACTATCTCAATCAGATGAAAA
ATTGCATATCGTAGGTTTTACAGAAAGTGCAAAATATAATGCGTCACCAGTCATTTTCAC
GAATGACGCTACCATTGCCAAGATCAATCCTAGATTGACTGGAGATAAAATTAATGCAGT
TGTTGTACGTGATTCAAATTGGAAAGACAAAAAATTAAACCAAGAGCTTGAAGCGGTAAG
TATTAATGACTTTATTGAAAATTTACCAGGTTATAAACCGCAGAACTTAACATTAAACTT
TATGATTTCATTCTTATTTGTCATTTCAGCTACAGTTATAGGCATTTTCTTATATGTCAT
GACATTACAAAAAACAAGTTTATTTGGCATATTAAAGGCTCAAGGATTTACGAATGGCTA
TTTAGCGAACGTAGTTATTTCGCAGACGCTCATATTAGCATTATTTGGTACGGCATTTGG
CTTACTGTTAACAGGCGTTACAGGTGCATTTTTACCTGATGCAGTACCTGTCAAATTCGA
TGTACTAACATTGCTCGTATTTGCAATTGTGTTAATGATTGTCTCTGTATTAGGAAGTTT
ATTCTCCATTTTAACAATTAGAAAAATAGATCCGTTAAAGGCGATTGGGTAGGAGGTGTA
GCAAATGTTGAAATTTGAAAATGTAACAAAGTCATTTAAAGATGGGAATCGTAACATTGA
AGCGGTTAAAGATACAAATTTTGAGATAAATAAAGGTGATATTATAGCATTGGTTGGACC
TTCTGGCTCTGGTAAAAGTACATTTCTAACTATGGCAGGTGCTTTACAAACGCCGACATC
TGGGCACATTTTAATCAATAACCAAGATATTACGACAATGAAGCAAAAAGCATTGGCAAA
AGTTAGAATGTCTGAGATAGGTTTTATTTTACAAGCTACTAACCTTGTACCATTTTTAAC
GGTAAAGCAACAATTTACATTATTGAAAAAGAAAAATAAGAATGTTATGTCTAATGAAGA
CTATCAGCAACTTATGTCACAATTAGGTCTAACTTCATTGCTTAATAAGTTACCTTCAGA
AATTTCAGGTGGTCAGAAACAACGTGTGGCGATAGCCAAAGCGTTATATACGAATCCGTC
GATTATTTTAGCGGATGAACCTACCGCGGCGTTAGATACTGAAAATGCGATTGAAGTCAT
TAAAATTCTACGTGATCAAGCCAAACAAAGAAAGAAAGCATGTATTATTGTTACACATGA
TGAACGACTTAAAGCATATTGTGATCGTTCATATCATATGAAAGATGGCGTCCTTAATCT
TGAAAATGAAACAGTAGAATAGTTTTATTAAGCCGGTACATCATGTGCCGGTATTTTTAT
GTTTATGTATTATTTGAATAAACTTTCACATTCAATTAATAATAATTATTATCGAAAATT
AGAAATATTCCGTGAAATATAATATTTTTTGTAGTAAAATGGCCTCTAAGTATTCAATAT
TTAAATATGGGGATTGAATATAAAATTATCGTAATGGGGGTCAATGGTTATGGATTTATT
GATAGGTACTTTATTTTTATTTTTGGTCTTAGTGATTTTTACATTATTTACATATAAAGC
ACCTAATGGTATGCGTGCCATGGGAGCATTAGCTAATGCAGCAATCGCAACATTTTTAGT
GGAAGCATTTAATAAATATGTTGGTGGCGAAGTATTCGGTATTAAATTTTTAGAAGAGCT
AGGAGACGCTGCGGGAGGTCTAGGTGGTGTCGCTGCCGCTGGATTAACAGCATTAGCTAT
CGGTGTGTCACCAGTATATGCATTAGTTATAGCAGCCGCGTGCGGTGGTATGGATTTATT
[truncated: 2,488,446 more chars]
