# Supplementary material for: Characterisation and Molecular Analysis of an Unusual Chimeric Methicillin Resistant Staphylococcus Aureus Strain and its Bacteriophages
Source: Front Genet. 2021 Nov 18;12:723958. doi: 10.3389/fgene.2021.723958 (PMC8638950; doi:10.3389/fgene.2021.723958)
Supplement: Supplementary file 4 [file DataSheet3.FASTA]

>>0001|dnaA_(chromosomal replication initiator protein from CC140)_[pos.: 517 to 1878, length: 1362, dir.: FRWRD]
ATGTCGGAAAAAGAAATTTGGGAAAAAGTGCTTGAAATTGCTCAAGAAAAATTATCAGCT
GTAAGTTACTCAACTTTCCTAAAAGATACTGAGCTTTACACGATCAAAGATGGTGAAGCT
ATCGTATTATCGAGTATTCCTTTTAATGCAAATTGGTTAAATCAACAATATGCTGAAATT
ATCCAAGCAATCTTATTTGATGTTGTAGGCTATGAAGTAAAACCTCACTTTATTACTACT
GAAGAATTAGCAAATTATAGTAATAATGAAACTGCTACTCCAAAAGAAACAACAAAACCT
TCTACTGAAACAACTGAGGATAATCATGTGCTTGGTAGAGAGCAATTCAATGCCCATAAC
ACATTTGACACTTTTGTAATCGGACCAGGTAACCGCTTTCCACATGCAGCGAGTTTAGCT
GTGGCCGAAGCACCAGCCAAAGCGTACAATCCATTATTTATCTATGGAGGTGTTGGTTTA
GGAAAAACCCATTTAATGCATGCCATTGGTCATCATGTTTTAGATAATAATCCAGATGCC
AAAGTGATTTACACATCAAGTGAAAAATTCACAAATGAATTTATTAAATCAATTCGTGAT
AACGAAGGTGAAGCTTTCAGAGAAAGATATCGTAATATCGACGTCTTATTAATCGATGAT
ATTCAGTTCATACAAAATAAAGTACAAACACAAGAAGAATTTTTCTATACTTTTAATGAA
TTGCATCAGAATAACAAGCAAATAGTTATTTCGAGTGATCGACCGCCAAAAGAAATTGCA
CAATTAGAAGATCGATTACGTTCGCGCTTTGAATGGGGGCTAATTGTTGATATTACGCCA
CCAGATTATGAAACTCGAATGGCAATTTTGCAGAAGAAAATTGAAGAAGAAAAATTAGAT
ATTCCACCAGAAGCTTTAAATTATATAGCAAATCAAATTCAATCTAATATTCGTGAATTA
GAAGGTGCATTAACACGTTTACTTGCATATTCACAATTATTAGGAAAACCAATTACAACT
GAATTAACTGCTGAAGCTTTAAAAGATATCATTCAAGCACCAAAATCTAAAAAGATTACC
ATCCAAGATATTCAAAAAATTGTAGGCCAGTACTATAATGTTAGAATTGAAGATTTTAGT
GCAAAAAAACGTACAAAGTCAATTGCATATCCGCGTCAAATAGCTATGTACTTGTCTAGA
GAGCTTACAGATTTCTCATTACCTAAAATTGGTGAAGAATTTGGTGGGCGTGATCATACG
ACCGTCATTCATGCTCATGAAAAAATATCTAAAGATTTAAAAGAAGATCCTATTTTTAAA
CAAGAAGTAGAGAATCTTGAAAAAGAAATAAGAAATGTATAA
>>0002|dnaN_(DNA polymerase III subunit beta from CC140)_[pos.: 2156 to 3289, length: 1134, dir.: FRWRD]
ATGATGGAATTCACTATTAAAAGAGATTATTTTATTACACAATTAAATGACACATTAAAA
GCTATTTCACCAAGAACAACATTACCTATATTAACTGGTATCAAAATCGATGCGAAAGAA
CATGAAGTTATATTAACTGGTTCAGACTCTGAAATTTCAATAGAAATCACTATTCCTAAA
ACTGTAGATGGCGAAGATATTGTCAATATTTCAGAAACAGGCTCAGTAGTACTTCCTGGA
CGATTCTTTGTTGATATTATAAAAAAATTACCTGGTAAAGATGTTAAATTATCTACAAAT
GAACAATTCCAGACATTAATTACATCAGGTCATTCTGAATTTAATTTAAGTGGCTTAGAT
CCAGATCAATATCCTTTATTACCTCAAGTTTCTAGAGATGACGCAATTCAATTGTCGGTA
AAAGTGCTTAAAAACGTAATTGCACAAACGAATTTTGCAGTGTCCACCTCAGAAACACGC
CCGGTACTAACTGGTGTGAACTGGCTTATACAAGAAAATGAATTAATATGCACAGCGACT
GACTCACACCGCTTGGCTGTAAGAAAGTTGCAATTAGAAGATGTTTCTGAAAACAAAAAT
GTCATCATTCCAGGTAAGGCTTTAGCTGAATTAAATAAAATTATGTCTGACAATGAAGAA
GACATTGATATCTTCTTTGCTTCAAACCAAGTTTTATTTAAAGTTGGAAATGTGAACTTT
ATTTCTCGATTATTAGAAGGACATTATCCTGATACAACACGTTTATTCCCTGAAAACTAT
GAAATTAAATTAAGTATAGACAATGGGGAGTTTTATCATGCGATTGATCGTGCATCTTTA
TTAGCACGTGAAGGTGGTAATAACGTTATTAAATTAAGTACAGGTGATGACGTCGTTGAA
TTATCTTCTACATCACCAGAAATTGGTACTGTAAAAGAAGAAGTTGATGCAAACGATGTT
GAAGGTGGTAGCCTGAAAATTTCATTCAACTCTAAATATATGATGGATGCTTTAAAAGCA
ATCGATAATGATGAGGTTGAAGTTGAATTCTTCGGTACAATGAAACCATTTATTCTAAAA
CCAAAAGGTGACGACTCGGTAACGCAATTAATTTTACCAATCAGAACTTACTAA
>>0003|yaaA_(RNA-binding S4 domain protein from CC140)_[pos.: 3670 to 3915, length: 246, dir.: FRWRD]
GTGATTATTTTGGTTCAAGAAGTTGTAGTAGAAGGAGACATTAATTTAGGTCAATTTCTA
AAAACAGAAGGGATTATTGAATCTGGTGGTCAAGCAAAATGGTTCTTGCAAGACGTTGAA
GTATTAATTAATGGAGTGCGTGAAACACGTCGCGGTAAAAAGTTAGAACATCAAGATCGT
ATAGATATCCCAGAATTACCTGAAGATGCTGGTTCTTTCTTAATCATTCATCAAGGTGAA
CAATGA
>>0004|recF_(DNA replication and repair protein F from CC140)_[pos.: 3912 to 5024, length: 1113, dir.: FRWRD]
ATGAAGTTAAATACACTCCAATTAGAAAATTATCGTAACTATGATGAGGTTACGTTGAAA
TGTCATCCTGACGTGAATATCCTCATTGGAGAAAATGCACAAGGAAAGACAAATTTACTT
GAATCAATTTATACCTTAGCTTTAGCAAAAAGTCATAGAACGAGTAATGATAAGGAACTC
ATACGTTTTAATGCTGATTATGCTAAAATAGAAGGTGAGCTTAGTTATAGACACGGCACG
ATGCCATTAACAATGTTTATAACTAAAAAAGGTAAACAAGTCAAAGTGAATCACTTAGAG
CAAAGTCGTCTAACTCAATATATTGGACACCTCAATGTGGTTCTATTTGCGCCAGAAGAT
TTGAATATTGTAAAAGGCTCTCCTCAAATAAGACGACGCTTTATAGATATGGAGTTGGGC
CAAATTTCTGCTGTTTACTTAAATGATTTAGCTCAATACCAACGTATTTTAAAGCAAAAG
AATAATTACTTAAAGCAGTTACAATTAGGCCAAAAAAAGGACTTAACAATGTTGGAAGTA
TTAAATCAGCAGTTTGCTGAATATGCAATGAAAGTAACTGATAAACGTGCACATTTTATT
CAAGAGCTAGAGTCGTTAGCTAAACCGATTCATGCTGGTATCACAAATGATAAAGAAACG
TTGTCGCTGAATTATTTACCTAGTCTTAAATTTGATTATGCTCAAAATGAAGCGGCACGA
CTTGAAGAAATTATGTCTATTCTTAGCGATAATATGCAAAGAGAAAAAGAACGAGGCATT
AGCTTATTCGGACCACATCGAGATGATATAAGTTTTGATGTGAATGGCATGGATGCTCAA
ACATATGGTTCTCAAGGACAGCAACGTACAACGGCTTTGTCCATTAAATTAGCTGAAATT
GAGTTAATGAATATCGAAGTTGGGGAATATCCCATCTTATTATTAGACGATGTACTCAGT
GAATTAGATGATTCGCGTCAAACGCATTTATTAAGTACGATTCAGCATAAAGTACAAACA
TTTGTCACTACGACATCTGTAGATGGTATTGATCATGAAATCATGAATAACGCTAAATTG
TATCGTATTAATCAAGGTGAAATTATAAAGTAA
>>0005|gyrB_(DNA topoisomerase II, subunit B from CC140)_[pos.: 5034 to 6968, length: 1935, dir.: FRWRD]
ATGGTGACTGCATTGTCAGATGTAAACAACACGGATAATTATGGTGCTGGGCAAATACAA
GTATTAGAAGGTTTAGAAGCAGTACGTAAAAGACCAGGTATGTATATAGGATCGACTTCA
GAGAGAGGTTTGCACCATTTAGTGTGGGAAATTGTCGATAATAGTATCGATGAAGCATTA
GCTGGTTATGCAAATCAAATTGAAGTTGTTATTGAAAAAGATAACTGGATTAAAGTAACG
GATAACGGACGTGGTATCCCAGTTGATATTCAAGAAAAAATGGGACGTCCAGCTGTCGAA
GTTATTTTAACTGTTTTACATGCTGGTGGTAAATTTGGCGGTGGCGGATACAAAGTATCT
GGTGGTTTACATGGTGTTGGTTCATCAGTTGTAAACGCATTGTCACAAGACTTAGAAGTA
TATGTACACAGAAATGAGACTATATATCATCAAGCATATAAAAAAGGTGTACCTCAATTT
GACTTAAAAGAAGTTGGCACAACTGATAAGACAGGTACTGTCATTCGTTTTAAAGCAGAT
GGAGAAATCTTCACAGAGACAACTGTATACAACTATGAAACATTACAGCAACGTATTAGA
GAGCTTGCTTTCTTAAACAAAGGAATTCAAATCACATTAAGAGATGAACGTGATGAAGAA
AACGTTAGAGAAGACTCCTATCACTATGAGGGCGGTATTAAATCGTACGTTGAGTTATTG
AACGAAAATAAAGAACCTATTCATGATGAGCCAATTTATATTCATCAATCTAAAGATGAT
ATTGAAGTAGAAATTGCGATTCAATATAACTCAGGATATGCCACAAATCTTTTAACTTAC
GCAAATAACATTCATACGTACGAAGGTGGTACGCATGAAGATGGATTCAAACGTGCATTA
ACGCGTGTCTTAAATAGTTATGGTTTAAGTAGCAAGATTATGAAAGAAGAAAAAGATAGA
CTTTCTGGTGAAGATACACGTGAAGGTATGACAGCAATTATATCTATCAAACATGGTGAT
CCTCAATTCGAAGGTCAAACGAAGACAAAATTAGGTAATTCTGAAGTGCGTCAAGTTGTA
GATAAATTATTCTCAGAGCACTTTGAACGATTTTTATATGAAAATCCACAAGTCGCACGT
ACAGTGGTTGAAAAAGGTATTATGGCGGCACGTGCACGTGTTGCTGCGAAAAAAGCGCGT
GAAGTAACACGTCGTAAATCAGCATTAGATGTAGCAAGTCTTCCAGGTAAATTAGCCGAT
TGCTCTAGTAAAAGTCCTGAAGAATGTGAGATTTTCTTAGTCGAAGGGGACTCTGCTGGG
GGGTCTACAAAATCTGGTCGTGACTCTAGAACGCAGGCGATTTTACCATTACGAGGTAAG
ATATTAAATGTTGAAAAAGCACGATTAGATAGAATTTTGAATAACAATGAAATTCGTCAA
ATGATCACAGCATTTGGTACAGGAATCGGTGGCGACTTTGATCTAGCGAAAGCAAGATAT
CACAAAATCGTCATTATGACTGATGCCGATGTGGATGGAGCGCATATTAGAACATTGTTA
TTAACATTCTTCTATCGATTTATGAGACCGTTAATTGAAGCAGGCTATGTGTATATTGCA
CAGCCACCGTTGTATAAACTGACACAAGGTAAACAAAAGTATTATGTATACAATGATAGG
GAACTTGATAAACTTAAATCTGAATTGAATCCAACACCAAAATGGTCTATTGCACGATAC
AAAGGTCTTGGAGAAATGAATGCAGATCAATTATGGGAAACAACAATGAACCCTGAGCAC
CGCGCTCTTTTACAAGTAAAACTTGAAGATGCGATTGAAGCGGACCAAACATTTGAAATG
TTAATGGGTGACGTTGTAGAAAACCGTAGACAATTTATAGAAGATAATGCAGTTTATGCA
AACTTAGACTTCTAA
>>0006|gyrA_(DNA topoisomerase II, subunit A from CC140)_[pos.: 7005 to 9665, length: 2661, dir.: FRWRD]
ATGGCTGAATTACCTCAATCAAGAATAAATGAACGAAATATTACCAGTGAAATGCGTGAA
TCATTTTTAGATTATGCGATGAGTGTTATCGTTGCTCGTGCATTGCCAGATGTTCGTGAC
GGTTTAAAACCAGTACATCGTCGTATACTATATGGATTAAATGAACAAGGTATGACACCG
GATAAATCATATAAAAAATCAGCACGTATCGTTGGTGACGTAATGGGTAAATATCACCCT
CATGGTGACTTATCTATCTATGAAGCAATGGTACGTATGGCTCAAGATTTCAGTTATCGT
TATCCGCTTGTTGATGGCCAAGGTAACTTTGGTTCAATGGATGGAGATGGCGCAGCAGCA
ATGCGTTATACTGAAGCGCGTATGACTAAAATCACACTTGAACTGTTACGTGATATTAAT
AAAGATACAATAGATTTTATCGATAACTATGATGGTAATGAAAGAGAGCCGTCAGTCTTA
CCTGCTCGATTCCCTAACTTGTTAGCCAATGGTGCATCAGGTATCGCGGTAGGTATGGCA
ACGAATATTCCACCACATAACTTAACAGAATTAATCAATGGTGTACTTAGCTTAAGTAAG
AACCCTGATATTTCAATTACTGAGTTAATGGAAGATATTGAAGGTCCTGATTTCCCAACT
GCTGGACTTATTTTAGGTAAGAGTGGTATTAGACGCGCATATGAAACAGGTCGTGGTTCA
ATTCAAATGCGTTCTCGTGCAGTTATTGAAGAACGTGGAGGCGGACGTCAACGTATTGTT
GTCACTGAAATTCCTTTCCAAGTGAATAAGGCTCGTATGATTGAAAAAATTGCAGAGCTC
GTTCGTGACAAGAAAATTGACGGTATCACTGATTTACGTGATGAAACAAGTTTACGTACT
GGTGTGCGTGTCGTTATTGATGTGCGTAAGGATGCAAATGCTAGTGTCATTTTAAATAAC
TTATACAAACAAACACCTCTTCAAACATCATTTGGTGTGAATATGATTGCACTTGTAAAT
GGTAGACCGAAGCTTATTAATTTAAAAGAAGCGTTGGTACATTATTTAGAGCATCAAAAG
ACAGTTGTTAGAAGACGTACGCAATATAACCTACGTAAAGCTAAAGATCGTGCCCACATT
TTAGAAGGGTTACGTATCGCACTTGACCATATCGATGAAATTATTTCAACGATTCGTGAG
TCAGATACAGATAAAGTTGCAATGGAAAGCTTGCAACAACGCTTCAAACTTTCTGAAAAA
CAAGCTCAAGCTATTTTAGACATGCGTTTAAGACGTCTAACAGGTTTAGAGAGAGACAAA
ATTGAAGCTGAATATAATGAGTTATTAAATTATATTAGTGAATTAGAAGCAATCTTAGCT
GATGAAGAAGTGTTATTACAGTTAGTTAGAGATGAATTGACTGAAATTAGAGATCGTTTC
GGTGATGATCGTCGTACAGAAATTCAATTAGGTGGATTTGAAGACTTAGAGGACGAAGAC
TTAATTCCAGAAGAACAAATAGTAATTACTTTGAGCCATAATAACTACATTAAACGTTTG
CCGGTATCTACATATCGTGCTCAAAACCGTGGTGGTCGTGGTGTTCAAGGTATGAATACA
TTGGAAGAAGATTTTGTCAGTCAATTGGTAACTTTAAGTACACATGACCATGTATTGTTC
TTTACTAACAAAGGTCGTGTATACAAACTTAAAGGTTATGAAGTGCCTGAGTTATCAAGA
CAGTCTAAAGGTATTCCTGTAGTGAATGCTATTGAACTTGAAAATGATGAAGTCATTAGC
ACAATGATTGCTGTTAAAGACCTAGAAAGTGAAGACAACTTCTTAGTGTTTGCAACTAAA
CGTGGTGTCGTTAAACGTTCAGCATTAAGTAACTTCTCAAGAATAAATAGAAATGGTAAG
ATTGCGATTTCGTTCAGAGAAGATGATGAGTTAATTGCAGTTCGCTTAACAAGTGGTCAA
GAAGATATCTTGATTGGTACATCACATGCATCATTAATTCGATTCCCTGAATCAACATTA
CGTCCTTTAGGCCGTACAGCTACGGGTGTAAAAGGTATTACACTTCGTGAAGGTGACGAA
GTTGTAGGGCTTGATGTAGCTCATGCAAACAGTGTTGATGAAGTATTAGTAGTTACTGAA
AATGGTTATGGTAAACGTACGCCAGTTAATGACTATCGTTTATCAAATCGTGGTGGTAAA
GGTATTAAAACAGCTACGATTACTGAGCGTAATGGTAATGTTGTATGTATCACTACAGTA
ACTGGTGAAGAAGATTTAATGATTGTTACTAATGCAGGTGTCATTATTCGACTAGATGTT
GCAGATATTTCTCAAAATGGTCGTGCAGCACAAGGTGTTCGCTTAATTCGCTTAGGCGAT
GATCAATTTGTTTCAACGGTTGCTAAAGTAAAAGAGGATGCAGACGAAGAAAATGAAGAT
GAACAATCTACTGTATCTGAAGATGGTACTGAACAACAACGTGAAGCGGTTGTAAATGAT
GAAACACCAGGAAATGCAATTCATGCTGAAGTGATTGATTCAGAAGTAAATGATGAAGAT
GGACGTATTGAAGTAAGACAAGATTTCATGGATCGTGTTGAAGAAGATATACAACAATCA
TCAGATGAAGATGAAGAATAA
>>0007|txbi_gyrA_(bidirectional rho-independent terminator of gyrA)_[pos.: 9656 to 9715, length: 60]
TGAAGAATAAAAAAATAAGACTTCCCTATATGTAGGGGAGTCTTATTTTTATGCTAGAAA

>>0008|nnrD_(ADP-dependent S-NADPH-hydrate dehydratase from CC140)_[pos.: 9750 to 10580, length: 831, dir.: RVRS]
CTAACTTTCTAATTGTTTCATTGCATAAGGTATTTCATTGATAAGTCTTGATGGTGGCAC
CACATACATATCTTTTGCAAGATTTTCGCCAATAAAACTATGTGTATATGTGGCACTCAT
AACTGCTTCTTTTAAGTTATCAAATTGACCAACAAAACTTGTAATCATACCAGCAAGTGT
ATCGCCCATACCACCAGTCGCCATTGCTGGGCTACCGATTGTCAATTTAAAGTCTTCATC
TTTAAAGAAAATTTCAGTACCATGTTTTTTAAGTACAACAGTTGCACCTAAACGATCAAC
TGCTTCACGATTACGCTCATATGTCTGTTCCTCAATAGGAATACCACTTAATCGTTCCCA
TTCTTTGAGGTGTGGTGTAAAGATCACACGACATGTAGGTAATTGCGGTTTCAGTTTACT
AAAGATTGTAATCGCATCGCCGTCTACGATTAAATTTTGATGCGGTTGTATATTTTGTAG
TAGGAATGTAATGGCATTATTTCCTTTGAAATCAACGCCAAGACCTGGACCAATTAGTAT
ACTGTCAGTCATTTCAATCATTTTCGTCAACATTTTCGTATCATTAATATCAATAACCAT
CGCTTCTGGGCAACGAGAATGTAATGCTGAATGATTTGTTGGATGTGTAGCTACAGTGAT
TAAACCACTACCGCTAAATACACATGCACGAGCCGCTAACATAATGGCACCACCTAAGTT
AGCAGATCCACCAATTAATAAAATTTTGCCATAATCACCTTTATGTGAATCTTCTTTACG
CTTAGGAATGTTAATAGAATTTAACGTTTCCATAGTGATATAACCTCCCAT
>>0009|hutH_(histidine ammonia lyase from CC140)_[pos.: 10887 to 12401, length: 1515, dir.: FRWRD]
ATGACTTTATATTTAGATGGTGAAACACTAACAATTGAGGATATTAAATCATTTTTACAA
CAACAATCAAAGATTGAAATTATTGATGATGCGTTAGAACGTGTCAAAAAAAGTAGAGCG
GTAGTTGAAGGTATTATTGAAAATGAGGAAACGGTTTATGGTATCACTACAGGTTTTGGG
TTATTTAGTGATGTACGTATAGACCCGACGCAATATAATGAATTACAAGTGAATCTGATA
CGCTCACATGCCTGTGGACTAGGTGAGCCATTTTCAAAAGAAGTAGCATTAGTCATGATG
ATTTTACGATTGAATACATTATTAAAAGGTCATTCAGGTGCCACTTTAGAATTAGTGAGA
CAATTACAATTTTTTATAAATGAACGTATTATACCGATAATACCGCAACAAGGGTCACTC
GGTGCATCAGGAGATTTAGCACCATTATCACACTTAGCATTAGCATTAATTGGTGAAGGG
AAAGTATTGCACAGAGGGGAAGAAAAGGATAGTGACGATGTATTAAGAGAATTAAATAGA
CAACCTTTGAACCTTCAGGCTAAAGAAGGTTTAGCATTGATTAATGGTACACAAGCTATG
ACAGCTCAAGGTGTCATTAGTTATATAGAAGCAGAAGATTTAGGTTACCAATCTGAATGG
ATTGCTGCATTAACGCATCAGTCTCTTAATGGCATTATAGATGCATATCGACATGATGTG
CACGCTGTTCGTAATTTTCAAGAACAGATTAATGTGGCAGCGCGTATGCGTGATTGGTTA
GAAGGATCAACATTAACGACGCGACAAGCAGAAATACGTGTACAAGATGCATATACTTTG
CGTTGTATACCACAAATCCATGGCGCGAGTTTTCAAGTATTCAATTATGTTAAACAGCAA
TTAGAATTTGAAATGAATGCGGCTAATGATAATCCACTTATATTTGAGGAAGCAAATGAA
ACGTTTGTTATTTCAGGTGGTAACTTCCATGGACAACCTATTGCTTTTGCATTAGATCAT
CTTAAATTAGGTGTAAGTGAATTAGCAAACGTATCGGAACGTCGTCTAGAGCGACTAGTA
AATCCTCAATTAAATGGTGATTTACCAGCATTTCTTAGCCCAGAGCCAGGATTGCAAAGT
GGCGCGATGATTATGCAATATGCTGCTGCAAGTCTCGTTTCTGAAAATAAAACTTTAGCG
CATCCAGCGAGTGTTGATTCTATCACTTCATCTGCGAACCAAGAAGATCACGTATCTATG
GGAACTACAGCTGCTAGACATGGTTATCAAATTATTGAAAATGCAAGACGTGTGTTGGCA
ATCGAATGTGTTATTGCATTACAAGCAGCAGAGTTGAAAGGTGTCGAAGGATTATCACCA
AAAACACGTCGCAAGTATGATGAGTTTCGAAGTATCGTGCCATCCATTACACATGACCGT
CAATTTCATAAAGATATTGAAGCGGTTGCACAGTATTTAAAGCAATCAATTTATCAAACG
ACTGCATGTCACTAA
>>0010|tbox01_(T-box leader element)_[pos.: 12479 to 12689, length: 211]
CATTGTTCGTAGGACAAGTAATATATAGTGTTCGATATCAGAGAGCTTGTGGTTAGTGTG
AACAAGAAACAACATATATATGAATCTACCTACTTATTTAAAAGAACAATCGGTGATAAC
CGTTATTTTAGTGAAGTGCAATTTAGGTTTAGTGTATCTTTATAACTTAAATTGTTAAAT
AGGGTGGCAACGCGTAGACCACGTCCCTTGT
>>0011|serS_(seryl-tRNA synthase from CC140)_[pos.: 12778 to 14064, length: 1287, dir.: FRWRD]
ATGTTAGACATTAGATTATTCAGAAATGAGCCTGACACAGTTAAGAGCAAAATTGAATTA
CGTGGAGATGATCCAAAAGTTGTAGATGAAATTTTAGAATTGGATGAGCAACGACGTAAA
TTAATTAGTGCAACAGAAGAAATGAAAGCACGTCGTAATAAAGTAAGCGAAGAAATCGCA
TTAAAAAAACGTAATAAAGAAAATGCTGATGATGTGATTGCTGAAATGCGCACATTAGGT
GACGATATTAAAGAAAAAGATAGTCAATTAAATGAAATTGATAATAAAATGACAAGTATC
CTTTGTCGTATTCCAAATTTAATAAGTGATGATGTACCTCAAGGTGAATCTGATGAAGAT
AACGTTGAAGTAAAAAAGTGGGGTACACCACGTGAGTTTTCATTTGAACCAAAAGCACAT
TGGGATATTGTAGAAGAATTGAAAATGGCTGATTTTGATCGTGCAGCAAAAGTTTCAGGT
GCGCGTTTTGTATATTTAACAAATGAAGGTGCGCAATTAGAGCGTGCTTTAATGAACTAT
ATGATTACAAAACATACAACACAACATGGTTATACAGAAATGATGGTACCACAGCTTGTG
AACGCAGATACAATGTATGGTACAGGTCAATTACCTAAATTTGAAGAAGATTTATTTAAA
GTAGAAAAAGAAGGATTATATACAATTCCAACTGCTGAAGTACCATTAACGAATTTCTAT
CGTAATGAAATTATTCAACCAGGTGTACTTCCTGAAAAATTCACTGGTCAATCTGCATGT
TTCCGTAGTGAAGCAGGATCAGCAGGTAGAGATACAAGAGGATTAATTCGTTTACATCAA
TTCGATAAAGTGGAAATGGTACGTTTTGAACAACCTGAAGATTCATGGAATGCTTTAGAA
GAAATGACAACAAACGCAGAAGCAATTCTAGAAGAGTTAGGTTTACCATACCGTCGTGTT
ATTTTATGTACAGGTGATATTGGATTTAGTGCAAGCAAAACATATGATTTAGAAGTTTGG
TTACCAAGCTACAATGATTATAAAGAAATTAGTTCATGCTCAAACTGTACGGATTTCCAA
GCGCGTCGTGCTAACATCCGCTTCAAGCGTGACAAAGCAGCTAAACCAGAATTAGCACAT
ACATTAAATGGTAGTGGTTTAGCAGTTGGACGTACATTTGCTGCTATTGTTGAAAATTAC
CAAAATGAAGATGGAACAGTAACAATTCCAGAAGTATTAGTACCATTTATGGGTGGTAAA
ACACAAATTTCAAAACCAGTTAAATAA
>>0012|azlC_(branched-chain amino acid ABC transporter, transmembrane permease subunit from CC140)_[pos.: 14711 to 15408, length: 698, dir.: FRWRD]
ATGACAACACATTTAAGTTTTAGACAAGGCGTGCAAGAGTGTATCCCAACATTATTGGGT
TATGCCGGTGTTGGTATTTCATTTGGTA��GGCTTCGTCTCAAAACTTTAGTATTTTA
GAAATTGTCTTGTTATGTCTTGTTATATATGCCGGTGCTGCGCAATTTATTATGTGCGCG
TTGTTTATAGCAGGTACACCGATATCAGCGATTGTACTAACTGTATTTATCGTAAATTCA
AGAATGTTCCTTTTAAGTATGTCGCTTGCACCAAACTTCAAGACATATGGGTTTTGGAAC
CGTGTTGGATTAGGTTCATTAGTCACTGACGAAACGTTTGGTGTTGCTATTACACCTTAT
TTAAAAGGAGAAGCTATCAGTGATCGTTGGATGCATGGTCTTAATATTACAGCATATTTA
TTTTGGGCAATTTCATGTGTAGCAGGTGCATTGTTTGGCGAGTATATTTCGAATCCACAA
GCATTAGGATTAGATTTTGCTATCACGGGGCTATGTTTATCTTTTTGGCCATTGCGCAAT
TTGAATCAATTACTAAATCGCGATTAAGAATATACATAGTACTCATTATTGCCGTCATAG
TGATGATGTTATCGCTAAGTATGTTTATGCCTTCATATCTAGCAATATTAATTGCAGCCA
CAATTTCAGCAGCGTTAGGAGTGATGATGGAACGATGA
>>0013|azlD_(branched chain amino acid ABC transporter, transmembrane permease subunit from CC140)_[pos.: 15405 to 15734, length: 330, dir.: FRWRD]
ATGATAACTCATATGAACATGTTAATACTTATTTTATTGTGTGGAATCGTAACGCTATTA
ATTCGAATTATACCTTTTATCATGATTTCAAAAGTGCAATTGCCTGATGTTGTGGTTCGA
TGGCTATCATTTATCCCAATCACACTATTTACGGCTCTTGTCATTGACAGCATTATTCAA
CAGACGCCTCATGGTGAGGGGTATACATTAAACATCCCTTACATTATCGCGCTCATTCCG
ACGGTTATTTTATCTATAATCACGCGTAGTTTAACTATTACAATTATTAGTGGGATTGTT
ATCATGGCAGCATTACGATTTTTCTTTTAA
>>0014|sam-L1_(SAM riboswitch locus 1)_[pos.: 15939 to 16037, length: 99]
TTCTTATTGTGAGAAGTTGAGGGACTTGGCCCTGTGATACTTCAGCAACCGACTTTATAG
CACGGTGCTAAAACCAACGAGTTACTCGAATGATAAGTA
>>0015|metX_(homoserine O-acetyltransferase from CC140)_[pos.: 16097 to 17065, length: 969, dir.: FRWRD]
ATGACAAATTATACAGTAGATACTTTAAATTTAGGGGAATTTATAACAGAATCTGGAGAA
GTCATAGATAACTTGCGTTTGAGATATGAGCATGTCGGTTATCATGGACAGCCATTAGTT
GTAATTTGTCATGCATTAACTGGCAATCATTTAACATATGGAACAGATGATTATCCGGGT
TGGTGGCGAGAAATTATTGATGGGGGATATATACCCATTCACGATTATCAATTTTTAACA
TTTGATGTTATTGGTAGTCCTTTCGGTTCAAGTTCACCTTTAAACGACCCTCATTTTCCT
AAAAAATTAACATTAAGAGATATTGTTAGAGCGAATGAACGAGGTATACAAGCGCTTGGT
TATGACAAAATTAATATTTTAATAGGGGGAAGTCTTGGAGGTATGCAAGCGATGGAACTA
CTTTACAATCAACAGTTTGAAGTAGATAAAGCCATTATTCTTGCTGCAACAAGCCGAACA
TCATCTTATAGTAGAGCTTTCAATGAAATTGCGCGTCAGACCATTCATCTTGGTGGTAAG
GAAGGTCTAAGTATTGCACGCCAATTAGGTTTTTTGACATATCGATCATCAAAAAGTTAT
GATGAACGTTTCACACCGGATGAAGTAGTCGCATACCAACAACATCAAGGTAATAAATTT
AAAGAACATTTTGATTTGAATTGTTATCTGACACTGCTAGATGTATTGGATAGTCACAAC
ATTGACCGAGGTCGCACAGACGTAACGCATGTTTTTAAAAATTTAGAAACGAAAGTCTTA
ACAATGGGCTTTATAGATGATTTGCTATATCCGGATGATCAAGTTCGTGCTTTAGGTGAA
CGTTTTAAATATCATCATCATTTCTTTGTACCTGATAACGTTGGGCATGATGGATTCCTA
CTAAACTTTAGTACATGGGCACCTAACTTATATCATTTCTTAAATTTAAGGCATTTTAAG
CGCAAGTAA
>>0016|yybS_(putative transmembrane helix protein from CC140)_[pos.: 17358 to 18296, length: 939, dir.: FRWRD]
ATGGGAGTGGCTTATGTGTTTTCAAAAATACAACCTAAAGCAACAATAATTGCAACGATT
ACGTTGGTATTTGTCGCTTTAGCTTTATATCTAGTGCCTGGTTTAGGACTAATATTTGCA
TTATTTGCAACCATACCAGGTATCGTTTTATGGAATAAATCAATACAATCTTTCGGGATT
AGTGCACTTATTACAGTAATTATAACAACTGTTTTAGGTAATACTTTCGTTTTAAGTGCT
ATCATATTAGTCTTAATTGTAAGTTTAATTATTGGTCAATTGCTCAAAGAAAGAACGTCT
AAAGAAAGAATATTGTACGTAACAACCGTAGCGATGAGTTTAATCTCATTAATCGCCTTT
ATGTTACTACAAACATTCGGAAGAATTCCACCATCAGCGAGCATAGTAAAACCTTTCAAG
CAAACATTACATGAAGCGATTACGATGAGCGGTGCCGATGCGAATATGACCCAAATATTA
GAAGAAGGGTTTAGACAAGCGACCGTTCAATTACCAGGTTTCATCATTATCATTACATTT
TTAATCGTCTTAATTAACTTAATCGTCACATTTCCGATTTTACGAAAATTTAAAATCGCT
ACACCTGTATTTAAGCCACTTTTCGCGTGGCAAATGAGCGGTATTTTATTATGGATATAC
ATTATTGTTATCATATGTTTATTATTTACAGGTCAACCGAGTGTGTTCCAGAGCATTCTT
TTAAACTTCCAACTTGTGTTATCATTAGTGATGTATATTCAAGGGTTAAGTGTTATTCAT
TTCTTTGGTAAAGCGAAAGGTTTGCCGAATGCAGTAACGATTTTACTATTGATTATCGGT
ACAATACTGACACCTACGACGCATATTGTAGGACTACTTGGTGTTATCGATTTAAGTTTG
AATTTGAAGCGAATCATGAAAAATAATTCTAAAAAGTGA
>>0017|gdpP_(cyclic di-AMP phosphodiesterase from CC140)_[pos.: 18311 to 20278, length: 1968, dir.: FRWRD]
ATGAATCGGCAGTCCACTAAGAAAGCTTTACTAATACCATTTGTCATCATGATCATCACA
GCAATTGTTTTAATGGGTGTATGGTTTATCTTTAATAGTCTTATAGCTCTAATTGCATCT
ATCGTTCTTGTCGTGATGATTATTGTTAGCATCGTTTTATTCAGACAAGCTTTAATGAAA
ATGGATAGTTATGTAGATGGTTTGAGTGCTCAAATTTCAACAACAAATAATAAAGCAATC
AAACATTTACCAATTGGTATCATTGTTTTAGATGAAAATGATCACATCGAATGGGTTAAC
CAATTTATGACAGATCATATGGAAGCAAACGTCATTTCTGAATCTGTAAATGAAGTATTT
CCAAACATTTTAAAGCAATTAGATAGAGTGAAATCCGTTGAAATAGAATATAATCAGTAT
CATTTCCAAGTACGTTATTCTGAGAATGATCACTGCCTCTATTTCTTTGATATAACTGAA
CAAGTACAAACTAATGAACTATATGAAAATTCTAAACCAATCATTGCGACATTATTTTTA
GATAACTACGATGAGATTACGCAAAATATGAATGATACGCAGCGTTCGGAAATCAATTCA
ATGGTAACGCGTGTCATTAGTCGATGGGCAACTGAGTATAATATATTCTTTAAAAGGTAT
AGTTCCGATCAATTCGTAGCCTATTTAAATCAAAAAATATTAGCTGACTTAGAAGAATCT
AAATTTGATATCTTGAGTCAATTACGTGAAAAAAGTGTTGGTTATCGTGCCCAATTAACA
TTGAGTATTGGTGTTGGTGAAGGTACTGAAAATTTAATCGACTTAGGTGAATTATCACAA
TCAGGCCTAGACTTAGCATTAGGACGTGGTGGTGACCAAGTTGCAATTAAAAGTATTAAT
GGTAATGTGCGCTTCTATGGCGGTAAGACTGACCCGATGGAGAAACGTACTCGTGTAAGA
GCACGTGTGATCTCACATGCGTTAAAAGATATCCTTGCAGAGGGTGACAAAGTCATTATC
ATGGGACATAAACGTCCTGACTTAGATGCAATTGGTGCAGCAATCGGTGTGTCTAGATTT
GCAATGATGAATAATTTAGAAGCATACATCGTATTAAATGAGACTGACATTGATCCAACA
TTACGACGCGTGATGAACGAAATTGATAAAAAGCCAGAGTTAAGAGAGCGATTTATTACA
TCAGATGATGCTTGGGATATGATGACATCTAAGACAACCGTAGTGATTGTTGATACGCAT
AAACCGGAACTGGTTTTAGATGAAAATGTCTTAAATAAAGCAAACCGTAAAGTTGTTATC
GATCATCATAGACGTGGTGAAAGCTTCATCTCTAATCCATTGTTGATATATATGGAACCA
TACGCAAGTTCAACAGCAGAACTTGTAACAGAATTACTGGAATATCAACCAACAGAACAA
CGTTTAACGCGTCTTGAATCAACAGTGATGTATGCAGGTATTATTGTAGATACAAGAAAC
TTTACATTACGAACAGGATCAAGAACATTCGATGCAGCGAGTTATTTACGTGCACATGGT
GCAGATACGATTTTAACGCAACATTTCTTAAAAGATGATGTGGATACTTACATTAATCGA
TCTGAATTAATTCGAACTGTAAAAGTTGAAGATAATGGCATAGCCATTGCGCATGGTTCA
GACGATAAAATTTATCATCCAGTAACAGTTGCACAAGCAGCAGATGAACTGTTAAGTTTA
GAAGGTATTGAAGCATCATATGTTGTTGCGAGACGTGAAGATAATCTAATTGGCATATCT
GCACGTTCACTCGGTTCAGTAAATGTCCAGTTAACAATGGAAGCACTTGGTGGCGGTGGA
CATTTAACCAATGCGGCAACACAACTTAAAGGTGTGACAGTCGAAGAGGCGATAGCACAA
TTACAACAAGCAATTACAGAACAATTAAGTAGGAGTGAAGATGCATGA
>>0018|rplI_(50S ribosomal protein L9 from CC140)_[pos.: 20275 to 20721, length: 447, dir.: FRWRD]
ATGAAAGTAATTTTTACACAAGATGTTAAAGGTAAAGGTAAAAAAGGTGAAGTTAAAGAA
GTACCAGTAGGTTATGCAAATAACTTCTTATTGAAAAAGAATTATGCTGTAGAAGCAACA
CCAGGTAACCTGAAACAATTAGAGTTACAGAAAAAACGTGCAAAACAAGAACGCCAACAA
GAAATTGAAGATGCTAAAGCATTAAAAGAAACTTTATCAAACATTGAAGTTGAAGTATCA
GCTAAAACTGGTGAAGGTGGTAAATTGTTTGGATCAGTAAGTACAAAACAAATTGCCGAA
GCACTAAAAGCACAACATGATATTAAAATTGATAAACGTAAAATGGATTTACCAAATGGA
ATTCATTCCCTAGGATATACGAATGTACCTGTTAAATTAGATAAAGAAGTTGAAGGTACA
ATTCGCGTACACACAGTTGAACAATAA
>>0019|dnaC_(replicative DNA helicase from CC140)_[pos.: 20753 to 22153, length: 1401, dir.: FRWRD]
ATGGATAGAATGTATGAGCAAAATCAAATGCCACATAACAATGAAGCTGAACAGTCTGTC
TTAGGTTCAATTATTATAGATCCAGAATTGATTAATACTACTCAGGAAGTGTTGCTTCCT
GAGTCGTTTTATAGGGGTGCCCATCAACATATTTTCCGTGCAATGATGCACTTAAATGAA
GATAATAAAGAAATTGATGTTGTAACATTGATGGATCAATTATCGACGGAAGGTACGTTG
AATGAAGCGGGTGGCCCGCAATATCTTGCAGAGTTATCTACAAATGTACCAACGACGCGA
AATGTTCAGTATTATACTGATATCGTTTCTAAGCATGCATTAAAACGTAGATTGATTCAA
ACTGCAGATAGTATTGCCAATGATGGATATAATGATGAACTTGAACTAGATGCGATTTTA
AGTGATGCAGAACGTCGAATTTTAGAGCTATCATCTTCTCGTGAAAGCGATGGCTTTAAA
GACATTCGAGACGTCTTAGGACAAGTGTATGAAACAGCTGAAGAGCTTGATCAAAATAGT
GGTCAAACACCAGGTATTCCTACAGGATATCGAGATTTAGACCAAATGACAGCAGGGTTC
AACCGAAATGATTTAATTATCCTTGCAGCGCGTCCATCTGTAGGTAAGACTGCGTTCGCA
CTTAATATTGCACAAAAAGTTGCAACGCATGAAGATATGTATACAGTTGGTATTTTCTCA
CTAGAGATGGGTGCTGATCAGTTAGCCACACGTATGATTTGTAGTTCTGGTAATGTTGAC
TCAAACCGCTTAAGAACGGGTACTATGACTGAGGAAGATTGGAGTCGTTTTACTATAGCG
GTAGGTAAATTATCACGTACGAAGATCTTTATTGATGATACACCGGGTATTCGAATTAAT
GATCTACGTTCTAAATGTCGTCGATTAAAGCAAGAACATGGCTTAGACATGATTGTGATT
GACTACTTACAGTTGATTCAAGGTAGTGGTTCACGTGCGTCTGATAACAGACAACAGGAA
GTTTCTGAAATCTCTCGTACATTAAAAGCATTAGCCCGTGAATTAGAATGTCCAGTTATC
GCATTAAGTCAGTTATCTCGTGGTGTTGAACAACGACAAGATAAACGTCCAATGATGAGT
GATATTCGTGAATCTGGTTCGATTGAGCAAGATGCCGATATCGTTGCATTCTTATACCGT
GATGATTACTATAACCGTGGCGGCGATGAAGATGATGACGATGATGGTGGTTTTGAGCCA
CAAACGAATGATGAAAACGGTGAAATTGAAATCATCATTGCTAAGCAACGTAATGGTCCA
ACAGGCACAGTTAAGTTACACTTTATGAAACAATATAATAAATTTACAGATATCGATTAT
GCACATGCTGATATGATGTAA
>>0020|txbi_dnaC_var4_(bidirectional rho-independent terminator of dnaC variant 4)_[pos.: 22150 to 22216, length: 67]
GTAAAAAAAAGTTTTTCCGTACAATAATCATTATGATTATGAAATTGTACGGTTTTTATT
TTATTCT
>>0021|txbi_dnaC_var1_(bidirectional rho-independent terminator of dnaC variant 1)_[pos.: 22284 to 22324, length: 41]
AAAGGGTTTTTAGGACGTTGAAGACTATTTGCTAAAATGAT
>>0022|purA_(adenylosuccinate synthase from CC140)_[pos.: 22433 to 23716, length: 1284, dir.: FRWRD]
ATGTCATCAATCGTAGTAGTTGGGACACAATGGGGAGACGAAGGAAAAGGAAAAATAACG
GATTTCTTGGCAGAACAGTCAGATGTTATCGCGCGTTTTTCAGGTGGTAATAATGCAGGC
CATACCATTCAATTTGGCGGAGAAACATATAAATTACATTTAGTACCATCTGGTATCTTT
TACAAAGACAAATTAGCGGTAATCGGTAACGGTGTCGTTGTTGATCCAGTTGCACTATTG
AAAGAATTAGACGGATTAAATGAACGTGGCATTCCTACAAGTAATTTACGTATATCTAAT
CGTGCGCAAGTGATTTTACCATATCACTTAGCACAAGATGAATATGAAGAACGTTTACGC
GGTGATAATAAGATTGGTACAACTAAAAAAGGTATCGGTCCAGCATATGTAGATAAAGTT
CAACGTATCGGTATTCGTATGGCAGATTTACTTGAAAAAGAAACATTCGAAAGATTATTA
AAATCAAACATTGAATATAAACAAGCATATTTCAAAGGCATGTTTAACGAAACATGTCCA
TCATTTGATGATATCTTTGAAGAATATTATGCAGCAGGTCAACGTCTAAAAGAATTTGTA
ACAGACACATCAAAAATCTTAGACGATGCATTTGTAGCAGATGAAAAGGTACTTTTCGAA
GGTGCGCAAGGTGTAATGTTAGATATCGACCATGGTACATATCCATTCGTTACATCAAGT
AATCCAATTGCAGGTAACGTTACTGTTGGTACAGGTGTAGGTCCTACATTCGTTTCAAAG
GTAATTGGTGTATGTAAAGCTTATACATCACGTGTTGGTGATGGTCCATTCCCTACTGAA
TTATTCGATGAAGATGGACATCATATTAGAGAAGTTGGTCGTGAATACGGTACAACAACA
GGACGTCCACGTCGTGTAGGTTGGTTTGATTCAGTTGTATTACGTCACTCTCGTCGTGTA
AGTGGTATTACAGATTTATCTATTAACTCAATCGATGTTTTAACAGGCCTAGACACAGTG
AAAATTTGTACAGCTTATGAATTAGACGGTAAAGAAATTACTGAGTACCCAGCAAACTTA
GATCAATTAAAACGTTGTAAACCAATCTTTGAAGAGTTACCAGGTTGGACAGAAGACGTA
ACAAGTGTGCGTACTTTAGAAGAATTACCTGAAAATGCACGTAAATATTTAGAGCGTATT
TCAGAATTATGTAATGTACAAATTTCTATCTTCTCAGTTGGTCCAGATAGAGAACAAACA
AACCTATTAAAAGAATTGTGGTAG
>>0023|tx_purA_(rho-independent terminator of purA)_[pos.: 23742 to 23797, length: 56]
ATTATAAATACATGAGCCTTCTATCTTTATTGGTAGGAGGCTTTTGCTATGTTTGC
>>0024|tRNAglu_(tRNA glutamate)_[pos.: 24146 to 24220, length: 75]
GGCTCCTTGGTCAAGCGGTTAAGACACCGCCCTTTCACGGCGGTAACACGGGTTCGAGTC
CCGTAGGAGTCACCA
>>0025|tRNAasp_(tRNA asparagine)_[pos.: 24228 to 24303, length: 76]
GGTCTCGTAGTGTAGCGGTTAACACGCCTGCCTGTCACGCAGGAGATCGCGGGTTCGATT
CCCGTCGAGACCGTAC
>>0026|tx_tRNAasp_1_(rho-independent terminator of tRNAasp)_[pos.: 24292 to 24343, length: 52]
TCGAGACCGTACAAATGCCTATCCAAGAGGATAGGCATTTTTTTGCGTTTAA
>>0027|walR_(two component sensor/regulator of autolysis, transcriptional regulator from CC140)_[pos.: 24913 to 25614, length: 702, dir.: FRWRD]
ATGGCTAGAAAAGTTGTTGTAGTTGATGATGAAAAACCGATTGCTGATATTTTAGAATTT
AACTTAAAAAAAGAAGGATACGATGTGTACTGTGCATACGATGGTAATGATGCAGTCGAC
TTAATTTATGAAGAAGAACCAGACATCGTATTATTAGATATCATGTTACCTGGTCGTGAT
GGTATGGAAGTATGTCGTGAAGTGCGCAAAAAATACGAAATGCCAATTATAATGCTTACT
GCTAAAGATTCAGAAATTGATAAAGTGCTTGGTTTAGAACTAGGTGCAGATGACTATGTA
ACGAAACCGTTTAGTACGCGTGAATTAATCGCACGTGTGAAAGCGAACTTACGTCGTCAT
TACTCACAACCAGCACAAGACACTGGAAATGTAACGAATGAAATCACAATTAAAGATATT
GTGATTTATCCAGACGCATATTCTATTAAAAAACGTGGTGAAGATATTGAATTAACACAT
CGTGAATTTGAATTGTTCCATTATTTATCAAAACATATGGGACAAGTAATGACACGTGAA
CATTTATTACAAACAGTATGGGGCTATGATTACTTTGGCGATGTACGTACGGTCGATGTA
ACGATTCGTCGTTTACGTGAAAAGATTGAAGATGATCCGTCACATCCTGAATACATTGTG
ACGCGTAGAGGCGTTGGATATTTCCTCCAACAACATGAGTAG
>>0028|walK_(two component sensor/regulator of autolysis, sensor histidine kinase from CC140)_[pos.: 25627 to 27453, length: 1827, dir.: FRWRD]
ATGAAGTGGCTAAAACAACTACAATCCCTTCATACTAAACTTGTAATTGTTTATGTATTA
CTGATTATCATTGGTATGCAAATTATCGGGCTGTATTTTACAAATAACCTTGAAAAAGAG
CTGCTTGATAATTTTAAGAAGAATATTACGCAGTACGCTAAACAATTAGAAATTAGTATT
GAAAAAGTATATGACGAAAAGGGCTCCGTAAATGCACAAAAAGATATTCAAAATTTATTA
AGTGAGTATGCCAACCGTCAAGAAATTGGAGAAATTCGTTTTATAGATAAAGACCAAATT
ATTATTGCGACGACGAAGCAGTCTAACCGTAGTCTAATCAATCAAAAAGCGAATGATAGT
TCTGTCCAAAAAGCACTATCGCTGGGACAATCAAACGATCATTTAATTTTAAAAGATTAT
GGCGGTGGTAAGGACCGTGTCTGGGTATATAATATCCCCGTTAAAGTCGATAAAAAGGTA
ATTGGTAATATTTATATCGAATCAAAAATTAATGACGTTTATAACCAATTAAATAATATA
AATCAAATATTCATTGTTGGTACAGCTATTTCATTATTAATCACAGTCATCCTAGGATTC
TTTATAGCGCGAACGATTACCAAACCAATCACCGATATGCGTAACCAGACGGTTGAAATG
TCCAGAGGTAACTATACGCAACGTGTGAAGATTTATGGTAATGATGAAATTGGCGAATTA
GCTTTAGCATTTAATAACTTGTCTAAACGTGTACAAGAAGCGCAGGCTAATACTGAAAGT
GAGAAACGTAGACTGGACTCAGTTATCACCCATATGAGTGATGGTATTATTGCAACAGAC
CGTCGTGGACGTATTCGTATCGTCAATGATATGGCACTTAAGATGCTTGGTATGGCGAAA
GAAGACATCATCGGATATTACATGTTAAGTGTATTAAGTCTTGAAGATGAATTTAAACTG
GAAGAAATTCAAGAGAATAATGATAGTTTCTTATTAGATTTAAATGAAGAAGAAGGTCTA
ATCGCACGTGTTAACTTTAGTACGATTGTGCAGGAAACAGGATTTGTAACGGGTTATATC
GCCGTGTTACATGACGTTACTGAACAACAACAAGTTGAACGTGAGCGTCGTGAATTTGTT
GCCAATGTATCACATGAGTTACGAACACCTTTAACTTCTATGAATAGTTACATTGAAGCA
CTTGAAGAAGGTGCATGGAAAGATGAGGAACTTGCGCCACAATTTTTATCTGTTACCCGT
GAAGAAACAGAACGAATGATTCGACTGGTCAATGACTTGCTACAGTTATCTAAAATGGAT
AATGAGTCTGATCAAATCAACAAAGAAATTATCGACTTTAACATGTTCATTAATAAAATT
ATTAATAGACATGAAATGTCTGCGAAAGACACAACATTTATTCGAGATATTCCGAAAAAG
ACGATTTTCACAGAATTTGATCCTGATAAAATGACGCAAGTATTCGATAATGTCATTACA
AATGCGATGAAATATTCTAGAGGCGATAAACGTGTCGAGTTCCACGTGAAACAAAATCCA
CTTTATAATCGAATGACGATTCGTATTAAAGATAATGGCATCGGTATTCCTATCAATAAA
GTCGATAAGATATTCGACCGATTCTATCGTGTAGATAAGGCACGTACGCGTAAAATGGGT
GGTACTGGATTAGGACTAGCCATTTCGAAAGAGATTGTGGAAGCGCACAATGGTCGTATT
TGGGCAAACAGTGTAGAAGGTCAAGGTACATCTATCTTTATCACACTTCCTTGTGAAGTC
ATTGAAGACGGTGATTGGGATGAATAA
>>0029|walH_(extracellular negative effector of the regulator of autolysis from CC140)_[pos.: 27446 to 28780, length: 1335, dir.: FRWRD]
ATGAATAATAAGGAACATATTAAATCTGTCATTTTAGCGCTACTCGTCTTGATGAGTGTC
GTATTGACATATATGGTATGGAATTTTTCTCCTGATATTGCAAATGTCGACAATACAGAT
AGTAAGAAGAGTGAAACGAAACCTTTAACGACACCTATGACAGCCAAAATGGATACAACT
ATTACGCCATTTCAGATTATTCATTCGAAAAATGATCATCCAGAAGGTACGATTGCGACG
GTATCTAATGTGAATAAGCTGACGAAACCTTTGAAAAATAAAGAAGTGAAGTCCGTGGAA
CATGTTCGTCGTGATCATAACTTGATGATTCCTGATTTGAGCAGTGATTTTACATTATTC
GATTTTACGTATGATTTACCGTTATCAACATATCTTGGTCAAGTACTGAACATGAATGCG
AAAGTACCAAATCATTTCAATTTCAATCGTTTGGTCATAGATCATGATGCTGATGATAAT
ATCGTGCTTTATGCTATAAGCAAAGATCGCCACGATTACGTAAAATTGACAACTACAACG
AAAAATGATCATTTTTTAGATGCATTAGCAATAGTGAAAAAAGATATGCAACCTTACACA
GATATCATCACAAACAAAGATACAATTGATCGTACGACGCATGTTTTTGCACCAAGTAAA
CCTGAGAAGTTAAAAACATATCGCATGGTATTTAACACGATTAGTGTTGAGAAAATGAAT
GCTATACTATTTGACGATTCAACCATCGTTCGTAGTTCAAAGAGTGGTGTTACAACCTAC
AACAATAATACAGGTGTCGCAAACTATAACGATAAAAATGAAAAATACCATTATAAAAAC
TTATCCGAAGATGAAGCAAGTTCCAGCAAAATGGAAGAAACGATTCCAGGAACCTTTGAT
TTTATTAATGGTCATGGTGGTTTCTTAAACGAAGATTTCAGATTGTTTAGTACGAATAAT
CAGTCAGGCGAGCTAACATATCAACGTTTCCTTAATGGTTATCCAACGTTTAATAAAGAA
GGCTCTAATCAAATTCAAGTCACTTGGGGTGAAAAAGGCGTCTTTGATTATCGTCGTTCG
TTATTGCGCACCGACGTTGTGTTAAATAGTGAGGATAATAAAACGTTGCCGAAATTAGAG
TCTGTACGTTCAAGCTTAGCGAACAATAGTGATATTAATTTTGAAAAAGTAACAAACATC
GCTATCGGTTACGAAATGCAGGATAACTCAGATCATAATCACATTGAAGTGCAGATTAAC
AGTGAACTCGTACCGCGTTGGTATGTAGAATATGATGGCGAATGGTATGTTTATAACGAT
GGGAGGCTTGAATAA
>>0030|walI_(extracellular negative effector of the regulator of autolysis from CC140)_[pos.: 28781 to 29569, length: 789, dir.: FRWRD]
ATGAACTGGAAACTGACAAAGACACTTTTCATTTTCGTGTTTATTCTTGTCAACATCGTG
TTAGTATCGATTTATGTTAATAAAGTCAATCGCTCACACATTAATGAAGTTGAGAGTAAC
AATGAAGTTAATTTTCAGCAAGAAGAAATTAAAGTACCGGCTAGTATTTTAAATAAATCA
GTTAAAGGCATACAATTAGAACAAATTACGGGGCGTTCAAAAGACTTTAGTTCTAAAGCT
AAGGGCGATTCGGATTTGACCACATCAGATGGTGGAAAATTATTAAATGCAAACATTAGC
CAATCGGTAAAGGTCAGTGACAATAACTTAAAAGATTTGAAAGATTATGTTAATAAACGT
GTGTTCAAAGGTTCAGAATATCAATTAAGTGAAATTAGTTCTGGTTCTGTAAAATACGAA
CAAACGTATGATAATTTCCCGATTTTGAACAATAGTAAAGCGATGTTGAACTTTAATATA
GAAGATAACAAAGCGACTAGTTATAAACAATCAATGATGGATGACATTAAGCCCACAGAT
GGTGCAGATAAGAAGCATCAAGTGATTGGTGTGAGAAAAGCAATCGAGGCATTATATTAT
AATCGTTACTTGAAAAAAGGTGATGAAGTCATTAATGCTAGACTCGGTTATTACTCAGTC
GTGAACGAAACGAATGTCCAATTGTTACAACCAAACTGGGAAATTAAAGTGAAGCATGAC
GGTAAGGACAAAACGAATACTTACTATGTTGAAGCGACAAATAATAACCCTAAAATTATT
AATCATTAA
>>0031|tx_fstAT_(rho-independent terminator of sprA and fstAT)_[pos.: 29655 to 29715, length: 61]
ATGCGTTCAATATCGGAAGTTAGGCAACTGAACATTGCTTAACTTCCTTTTTACTTTTTG
G
>>0032|tnp-ISSha1_(putative transposase)_[pos.: 29674 to 30990, length: 1317, dir.: RVRS]
TTAGGCAACTGAACATTGCTTAACTTCCTTTTTACTTTTTGGAGCGTAAAGTTTTGAACA
TAATAATATTCGATTGCGCAAATGATTGTAACTTCCATAACCAAAAGATGTACGTTTAAT
TAATTTTATTTTGTTATTTATACCTTCTAAAGGACCATTTGATAAATTGTAATAATCAAA
TGTATTTTTTATAAAGTATACATGTTTGTTAAGTGTCTTAATTGCTCGTTGGACAACTGA
ATGTGTTTGGGATAATGGCATATGTTTTAATTCATGAATAAAGCCTTCATAATCGTTATG
TTTAAGTTTGAATCGTAGCTGATTGATATATTGGTAGGCGTCATTTAACGAGTCATCTTG
ATCTAATAAATACTTGACGATACCCTTTTGTGTCTTCCATTCCTTAAATAAAGCTACTTT
ACGATATTCAAATGCCTCTAAATCTTCTCCAGGTTTTAATAGTAATTTCGCATATCTTTT
AAACTTATTATATAAAGGTTGATTCGTCGTTCTTAATTCATTCATAACAGCGACTCGAAT
ACCATTTAAAGCACGATTTAATAATTGAACAATATGGAATCGATCGATGACTATTTTAGC
GTTCGGAAACATCTCTTTAATCAATGTCATATAGCCTTCATGCATATCAATCGAAACTGT
TTTCACACGTTTTCTAGCTTTAAGTGAAAAACGATAAAAGTACTTCTTTAACTCACTTAA
TCTACGATCTTCAACAATATCAATAATATGATGCGTTTGTGCATCAGCGTATATAAAACT
CATTTTCCCAGAAACATTTTTAACACTTTTAAATTCATCCATCATGATATGTTCAGGAAG
TGCAGAATACGGCGATTGATGAAGCGATTGAGCGGCTTCATCAATGATACGAGAAACTGT
AGTAGCTGACACAGAGCAGGATTTCGCTATAGATTTTTCAGAACGAATTTCTGCTGCTTT
ATTAAGTACAGCTGATCGTGTTTTTTTTGATATAAAACAGTATTTATCAACTTCAGGTGT
TTCAGCTGTAAAGTATCGTTCGCACGTTTTACATTTAAAACGTTGCTTACGCAACATGAT
ATAAGTTGGATATTCGGAGATTTTAGGCATAGTGATTCTAGAAGTCTTAGACCCATTTTT
GATTAAATTACCATTAATGTTTTTACAATTGCAGTTTGGGCACACCTCAGGTGTATAGAT
TAGTTTTGCGTAATAAATGAAACACTTTCTCCCTTTATACTCAATTTTCTCAAGTTTACC
GTCAAAAATAATATTTTTATCTTTAAAATCAAAGGTTTTTAGTATAACATTATTCAT
>>0033|repORI-pUB110-2_(origin of plasmid replication)_[pos.: 30990 to 31052, length: 63]
TAGGCGCATTATCTCCTTTAGTTATTTGTTTAGTCACTTTTAATTATAGAGATAATTGCG
CTT
>>0034|walJ_(exonuclease associated with regulator of cell wall autolysis from CC140)_[pos.: 31463 to 32263, length: 801, dir.: FRWRD]
ATGAGCCGCTTGATACGCATGAGTGTATTAGCAAGTGGTAGTACAGGTAACGCCACTTTT
GTAGAAAATGAAAAAGGTAGTCTATTAGTTGATGTTGGTTTGACTGGCAAGAAAATGGAA
GAATTGTTTAGTCAAATTGACCGTAATATTCAAGATTTAAATGGTATTTTAGTAACCCAT
GAACATATTGATCATATTAAAGGATTAGGTGTTTTGGCGCGTAAATATCAATTGCCAATT
TATGCGAATGAAAAGACTTGGCAGGCAATTGAAAAGAAAGATAGTCGCATCCCTATGGAT
CAGAAATTCATTTTTAATCCTTATGAAACAAAATCTATTGCAGGTTTCGATGTTGAATCG
TTTAATGTGTCACATGATGCGATAGATCCGCAATTTTATATTTTCCATAATAACTATAAG
AAGTTTACGATTTTGACGGATACGGGTTACGTGTCTGATCGTATGAAAGGTATGATACGT
GGCAGCGATGCGTTTATTTTTGAGAGTAATCATGACGTAGATATGTTGAGAATGTGTCGT
TATCCATGGAAGACGAAACAACGTATTTTAGGCGATATGGGTCATGTATCTAATGAGGAT
GCGGGTCATGCGATGACAGACGTGATTACAGGTAACACGAAACGTATTTACTTATCGCAT
TTATCACAAGATAATAATATGAAAGATTTGGCGCGTATGAGTGTTGGCCAAGTATTGAAC
GAACACGATATTGATACGGAAAAAGAAGTATTGCTATGTGATACGGATAAAGCTATTCCA
ACGCCAATATATACAATATAA
>>0035|sasH_(cell-wall attached adenosine synthase A from CC140)_[pos.: 32490 to 34808, length: 2319, dir.: FRWRD]
ATGAAAGCTTTATTACTTAAAACAAGTGTATGGCTCGTTTTGCTTTTTAGTGTAATGGGA
TTATGGCATGTCTCGAACGCGGCTGAGCAGCATACACCAATGAAAGCACAAGCAGTAACA
AAGATAGACCAAGCAGCAACAGATAAGCAATTAGTACTGCCAACAAAGGAAGCGGCTAAT
CAATCTGGTGAAGAAGCGGCAACCAACGTATCAGCATCAGCACAGGGAACAGCTGATGAT
ACAAACAACAAAGTAACATCCAACGCACCATCTAACAAACCATCTACAGCAGTTTCAACA
ACAGTAAACGAAACGCACGATGTAGATGCACAACAAGCCTCAACACAAAAACCAACTCGC
ACAGCAACATTCAAATTATCAAATGCTAAAACAGCATCACTTTCACCACGAATGTTTGCT
GCTAATGCACCACAAACAACAACACATAAAATATTACATACAAATGATATCCATGGCCGA
CTAGCCGAAGAAAAAGGGCGTGTCATAGGTATGGCTAAATTAAAAACAGTAAAAGAACAA
GAAAAGCCTGATTTAATGTTAGACGCAGGAGACGCCTTCCAAGGTTTACCACTTTCAAAC
CAGTCTAAAGGTGAAGAAATGGCTAAAGCGATGAATGCAGTTGGTTATGATGCTATGGCA
GTCGGTAACCACGAATTTGACTTTGGATACGACCAGTTGAAAAAGTTAGAGGGTATGTTA
GACTTCCCGATGTTAAGTACTAACGTTTATAAAGATAGGAAACGCGCGTTTAAGCCTTCA
ACGATTGTAACGAAAAATGGGATTCGTTATGGAATTATTGGCGTAACGACACCAGAAACA
AAGACGAAAACAAGACCTGAAGGCATTAAAGGTGTTGAATTTAGAGATCCATTACAAAGT
GTGACAGCAGAAATGATGCGTATTTATAAAGACGTAGATACATTTGTTGTTATATCTCAT
TTAGGTATTGATCCTTCAACACAAGAAACATGGCGTGGCGATTACTTAGTGAAACAATTA
AGTCAAAATCCACAATTGAAGAAACGTATTACAGTCATTGATGGTCATTCACATACCGTA
CTTCAAAATGGTCAAATTTATAACAATGATGCATTAGCACAAACAGGTACAGCACTTGCG
AATATCGGTAAGATTACATTTAATTACCGCAATGGAGAGGTATCGAATATTAAGCCGTCA
TTGATTAACGTTAAAGACGTTGAAAATGTGACACCGAACAAAGCATTAGCTGAACAAATT
AATCAAGCTGATCAAACATTTAAAGCACAAACAGCAGAGGTTATTATTCCAAATAATGCG
ATTGATTTCAAAGGAGAAAGAGATGACGTTAGAACGCGTGAAACAAATTTAGGAAACGCG
ATTGCAGATGCTATGGAAGCATATGGCGTTAAGAATTTCTCTAAAAAGACTGACTTTGCC
GTGACAAATGGTGGAGGTATTCGCGCCTCTATCGCAAAAGGTAAGGTGACACGCTATGAT
TTAATTTCAGTATTACCATTTGGAAATACGATTGCACAAATTGATGTAAAAGGTTCAGAC
GTCTGGACGGCTTTCGAACATAGTTTAGGCGCACCAACAACACAAAAAGATGGTAAGACA
GTATTAACAGCGAATGGCGGTTTACTACATATCTCTGATTCAATCCGTGTTTACTATGAT
ATGAATAAACCGTCTGGCAAACGAATTAATGCTATTCAAATTTTAAATAAAGAGACAGGT
AAGTTTGAAAATATTGATTTAAAACGTGTATATCACGTAACGATGAATGACTTCACAGCA
TCAGGTGGCGACGGATATAGTATGTTCGGTGGCCCTAGAGAAGAAGGTATTTCATTAGAT
CAAGTACTAGCAAGTTATTTAAAAACAGCTAACTTAGCTAAGTATGATACGACAAAACCA
CAACGTATGTTATTAGGTAAACCAGCAGTAAGTGAACAACCAGCTAAAGGACAACAAGGT
AGCAAAGGTAGTAAGTCTGGTAAAGATGCACAACCAATTGGTAGAGACAAAGTGATGGAT
CCAGCGAAACAACCAGCGCCAAGTAAAGTTGTGTTGTTGCCAACGAATAGAGGAACTGTT
AGTAGTGGTAGAGAAGGTTCTGATCGTGCATTGGAAGGAACTGCTGTATCAAGTAAGAGT
GGGAAACAATTGGCTAGCATGTCAGCGCCTAAAGGTAGCACACATGAGAAACAGTTACCA
AAAACTGGAACTGATCAAAGTTCAAGCCCAGCAGCGATGTTTGTATTAGTAGTAGGTATA
GGTTTAATCGCGACTGTACGACGTAGAAAAGCTAGCTAA
>>0036|tx_sasH_(rho-independent terminator of sasH)_[pos.: 34810 to 34874, length: 65]
ATATATTGAAAACCATACTACTGTATTTCTTAAATAAGAGGTACGGTAGTGTTTTTTATG
GAAAA
>>0037|orfX_(23S rRNA methyltransferase from CC140)_[pos.: 35174 to 35653, length: 480, dir.: FRWRD]
ATGAAAATCACCATTTTAGCTGTAGGGAAACTAAAAGAGAAATATTGGAAGCAAGCCATA
GCAGAATATGAAAAACGTTTAGGCCCATACACCAAGATAGACATCATAGAAGTTCCAGAC
GAAAAAGCACCAGAAAATCTGAGCGACAAAGAAATTGAGCAAGTAAAAGAAAAAGAAGGC
CAACGAATACTAGCCAAAATCAAACCACAATCCACAGTCATTACATTAGAAATACAAGGA
AAGATGCTATCTTCCGAAGGATTGGCCCAAGAGTTGAACCAACGCATGACCCAAGGGCAA
AGCGACTTTGTATTCGTCATTGGCGGATCAAACGGCCTGCACAAGGATGTCTTACAACGC
AGTAACTACGCACTATCATTCAGCAAAATGACATTTCCACACCAAATGATGCGGGTTGTG
TTAATTGAGCAAGTGTATAGAGCATTTAAGATTATGCGTGGAGAAGCATATCATAAATGA

>>0038|sRNA6_(antisense RNA associated with orfX)_[pos.: 35354 to 35637, length: 284]
CAACGAATACTAGCCAAAATCAAACCACAATCCACAGTCATTACATTAGAAATACAAGGA
AAGATGCTATCTTCCGAAGGATTGGCCCAAGAGTTGAACCAACGCATGACCCAAGGGCAA
AGCGACTTTGTATTCGTCATTGGCGGATCAAACGGCCTGCACAAGGATGTCTTACAACGC
AGTAACTACGCACTATCATTCAGCAAAATGACATTTCCACACCAAATGATGCGGGTTGTG
TTAATTGAGCAAGTGTATAGAGCATTTAAGATTATGCGTGGAGA
>>0039|DR_SCC_(direct repeat of SCCSCCmec IVg  from CC140)_[pos.: 35635 to 35653, length: 19]
AGAAGCATATCATAAATGA
>>0040|dcs-L1_(downstream constant segment, locus 1SCCmec IVg  from CC140)_[pos.: 35654 to 35935, length: 282]
TGCGGTTTTTTCAGCCGCTTCATAAAGGGATTTTGAATGTATCAGAACATATGAGGTTTA
TGTGAATTGCTGTTATGTTTTTAAGAAGCTTATCATAAGTAATGAGGTTCATGATTTTTG
ACATAGTTAGCCTCCGCAGTCTTTCATTTCAAGTAAATAATAGCGAAATATTCTTTATAC
TGAATACTTATAGTGAAGCAAAGTTCTAGCTTTGAGAAAATTCTTTCTGCAACTAAATAT
AGTAAATTACGGTAAAATATAAATAAGTACATATTGAAGAAA
>>0041|Q9XB68-dcs_(putative proteinSCCmec IVg  from CC140)_[pos.: 35936 to 37231, length: 1296, dir.: FRWRD]
ATGAGACATAATATATTTTATAATAGGAGGGAATTTCAAATGATAGACAACTTTATGCAG
GTCCTTAAATTAATTAAAGAGAAACGTACCAATAATGTAGTTAAAAAATCTGATTGGGAT
AAAGGTGATCTATATAAAACTTTAGTCCATGATAAGTTACCCAAGCAGTTAAAAGTGCAT
ATAAAAGAAGATAAATATTCAGTTGTAGGGAAGGTTGCTACTGGGAACTATAGTAAAGTT
CCTTGGATTTCAATATATGATGAGAATATAACAAAAGAAACAAAGGATGGATATTATTTG
GTATATCTTTTTCATCCGGAAGGAGAAGGCATATACTTATCTTTGAATCAAGGATGGTCA
AAGATAAGTGATATGTTTCCGCGGGATAAAAATGCTGCAAAACAAAGAGCATTAACTTTA
TCTTCCGAACTCAATAAATATATTACATCAAATGAATTTAATACTGGAAGATTTTATTAC
GCAGAAAATAAAGATTCATCTTATGATTTAAAAAATGATTATCCATCAGGATATTCTCAT
GGATCAATAAGATTCAAATATTATGATTTGAATGAAGGATTCACAGAAGAAGATATGCTA
GAGGATTTAAAGAAATTTTTAGAACTATTTAATGAATTAGCTTCAAAAGTTACAAAAACA
TCCTATGATAGCTTGGTCAATAGCATAGACGAAATACAGGAAGACAGCGAAATTGAAGAA
ATTAGAACAGCACAAAAAGATAAGACACTCAAGGAAGTGGAAGCACCTAAAGGAATAATT
CCAAAATATAAAAAAGGTGTATCAAAGACTACTAAAAATGATTCAGAAATTGAAAAATCA
AATAAAGAGAATAAATTAACCGGTAAAGTTGGAGAAAAATTAGCGCTAAATTACTTTAAT
GAGCTAATTGATAATAAAATAGACGAAGATAAGAAAGAACAGTTTAGGAATATTTTAAAT
GATAATCCAGGCTCTCAACACGGTCATGGCTATGATTTAGTAGCTTTTGATCCAACAAAT
ACAGATAAAGCTGTAGAAAAATTTATTGAAATTAAAACATCTACATCTTCTAGTATTGAG
GAACCATTTTTTATGTCGCTAAATGAAATGTTTGCTATGAAAGAATATAAGCAGAAATAT
TTAATATTAAGAATATTTAATGTTTCCGGTAAAGAACCACAATTTTATTTTATAGATCCA
TATGCAAATTATTCTGAATTTAAAGATGTAGATGATCTCATTGACAAAGTATTTAATGTA
GAAGCTATTCAGTATAAAGTTTTTGGCGAAAAATGA
>>0042|Q7A213_(putative proteinSCCmec IVg  from CC140)_[pos.: 37646 to 37885, length: 240, dir.: FRWRD]
ATGAGTGATAATTTGTCATTATTCATTGACTATATCAATGATAATATAATCTATGGTAGT
GAAATCAAACGGGAGAAATTAGAGAATTTATTTAATCAATTTGCTATAAAAAATGTTGAA
AAGAACATTGTCTATGATGAACTGAAATCTTTAGATATTACAATCATTGAGTCACAGGAT
TCATATAAAAATAAATTGAAGAGATTATTTTCGGTTCTGTTGCAAAGTAAAAAAATATAG

>>0043|IR_IS431_(inverted repeat of IS431SCCmec IVg  from CC140)_[pos.: 37858 to 37873, length: 16, dir.: TRUNCATED]
GGTTCTGTTGCAAAGT
>>0044|tnp-IS431-06_(transposase for IS431SCCmec IVg  from CC140)_[pos.: 37917 to 38591, length: 675, dir.: RVRS]
TTAACTTGCTAGCATGATGCTAATTTCGTGGCATGGCGAAAATCCGTAGATCTGAAGAGA
CCTGCGGTTCTTTTTATATAGAGCGTAAATACATTCAATACCTTTTAAAGTATTCTTTGC
TGTATTGATACTTTGATACCTTGTCTTTCTTACTTTAATATGACGGTGATCTTGCTCAAT
GAGGTTATTCAGATATTTCGATGTACAATGACAGTCCGGTTTAAGTTTAAAAGCTTTAAT
TACTTTAGCCATTGCTACCTTCGTTGAAGGTGCCTGATCTGTAATTACCTTTTGAGGTTT
ACCAAATTGTTTAATGAGACGTTTGATAAACGCATATGCTGAATGATTATCTCGTTGCTT
ACGCAACCAAATATCTAATGTATGTCCCTCTGCATCAATGGCACGATATAAATAACTCCA
TTTTCCTTTTATTTTGATGTACGTCTCATCAATACGCCATTTGTAATAAGCTTTTTTATG
CTTTTTCTTCCAAATTTGATACAAAATTGGGGCATATTCTTGAACCCAACGGTAGACCGT
TGAATGATGAACGTTTACACCACGTTCCCTTAATATTTCAGATATATCACGATAACTCAA
TGCATATCTTAGATAGTAGCCAACGGCTACAGTGATAACATCCTTGTTAAATTGTTTATA
TCTGAAATAGTTCAT
>>0045|Teg143_(trans-encoded RNA associated with tnpIS431SCCmec IVg  from CC140)_[pos.: 38622 to 38655, length: 34, dir.: TRUNCATED]
TATAAATTCAACTTTGCAACAGAACCGTATTATG
>>0046|IR_IS431_(inverted repeat of IS431SCCmec IVg  from CC140)_[pos.: 38632 to 38647, length: 16, dir.: TRUNCATED]
ACTTTGCAACAGAACC
>>0047|mvaS-SCC_(truncated 3-hydroxy-3-methylglutaryl CoA synthaseSCCmec IVg  from CC140)_[pos.: 38664 to 39016, length: 353, dir.: FRWRD-FRAMESHIFT]
ATGTTGGTAACATTTATACAGGATCATTATACTTAAGTTTAATTTCGTTATTACAGAACC
ACACATTCCAACCAGAAGAGAAAGTATGTCTATTTAGTTATGGTTCAGGAGCAGTAGGAG
AAATCTTTAGTGGTTCAATCGTTAAAGGATATGACAAAGCATTAGATAAAGAGAAACACT
TAAATATGCTAGAATCTAGAGAGCAATTATCAGTCGAAGAATACGAAACATTCTTTAACA
GATTTGATAATCAAGAATTTGATTTCGAACGTGAATTGACACAAGATCCATATTCAAAAG
TATACTTATACAGTATAGAAGACCATATCAGAACATATAAGATAGAGAAATAA
>>0048|Q5HJW6_(putative proteinSCCmec IVg  from CC140)_[pos.: 39114 to 39344, length: 231, dir.: FRWRD]
ATGCTTATTTTTTTATCTTACGATTTTGTACGTGCATGCTTGCCTAGGGGTATGGCTCGA
GCCATTAGTCTCTCGCACATACTATTCCCTCAGGCGTCAGCACTTACAAAATCGGTTGTA
ATTTTCATTTTTATACGCATTCTTACTGAGATTATACTAATAAGAGGAATAGTAAAAGCA
ATTCTAAGTAAAATTGCAGATAAGAGGTTTGTTAAAAGCAGTTCTAAGTAA
>>0049|dru-11_(SCC direct repeat units, 11-foldSCCmec IVg  from CC140)_[pos.: 39254 to 39691, length: 438]
TCTTACTGAGATTATACTAATAAGAGGAATAGTAAAAGCAATTCTAAGTAAAATTGCAGA
TAAGAGGTTTGTTAAAAGCAGTTCTAAGTAAAATTGCAGATAAGAGGTTTGTTAAAAGCA
GTTCTCAGTAAAATTACAGATAAGAGGTACGTTAAAAGCAGTTCTAAGTAAAATTGCAGA
TAAGAGGTTTGTTAAAAGCAGTTCTAAGTAAAATTGCAGATAAGAGGTACGTTAAAAGCA
ATTCCATGCAAAATTGCTGATAAGGGGTAAGTTAAAAGCAGTTCTCAGTAAAATTGCAGA
TAAGAGGTACGTTAAAAGCAGTTCTAGGCAAAATTGCAGATAAGAGGTGCGTTAAAAGCA
GTTCTCAGTAAAATTGCTGATAAGGGGTAAGTTAAAAGCAATCCTAAGTAAAATTGCAGA
TAAGGGGTACAGAAAAAC
>>0050|ugpQ_(glycerophosphoryl diester phosphodiesteraseSCCmec IVg  from CC140)_[pos.: 39893 to 40636, length: 744, dir.: FRWRD]
ATGCTAACTGTATATGGACATAGAGGATTACCTAGTAAAGCTCCGGAAAATACAATTGCA
TCATTTAAAGCTGCTTCAGAAGTAGAAGGTATAAACTGGTTGGAGTTAGATGTTGCAATT
ACAAAAGATGAACAACTGATTATCATTCATGATGATTATTTAGAACGGACTACAAATATG
TCCGGGGAAATAACTGAATTGAATTATGATGAAATTAAAGATGCTTCTGCAGGATCTTGG
TTTGGTGAAAAATTCAAAGATGAACATTTGCCAACTTTCGATGATGTAGTAAAAATAGCA
AATGAATATAATATGAATTTAAATGTAGAATTAAAAGGTATTACTGGACCGAATGGACTA
GCACTTTCTAAAAGTATGGTTAAGCAAGTGGAAGAACAATTAACAAACTTAAATCAGAAT
CAAGAAGTGCTCATTTCAAGCTTTAATGTTGTGCTTGTTAAACTTGCAGAAGAAATCATG
CCACAATATAACAGAGCAGTTATATTCCATACAACTTCGTTTCGTGAAGACTGGAGAACA
CTTTTAGATTACTGTAATGCTAAAATAGTAAACACTGAAGATGCCAAACTTACTAAAGCA
AAAGTAAAAATGGTAAAAGAAGCGGGTTATGAATTGAACGTATGGACTGTAAACAAACCA
GCACGTGCAAACCAACTTGCTAATTGGGGAGTTGATGGTATCTTTACAGACAATGCAGAT
AAAATGGTGCATTTGTCTCAATAG
>>0051|ydeM_(putative dehydrataseSCCmec IVg  from CC140)_[pos.: 40733 to 41161, length: 429, dir.: FRWRD]
ATGAAATACGATGATTTTATAGTAGGAGAAACATTCAAAACAAAAAGCCTTCATATTACA
GAAGAAGAAATTATCCAATTTGCAACAACTTTTGATCCTCAATATATGCATATAGATAAA
GAAAAAGCAGAACAAAGTAGATTTAAAGGTATCATTGCATCTGGCATGCATACACTTTCA
ATATCATTTAAATTATGGGTAGAAGAAGGTAAATACGGAGAAGAAGTTGTAGCAGGAACA
CAAATGAATAACGTTAAATTTATTAAACCTGTATACCCAGGTAATACATTGTACGTTATC
GCTGAAATTACAAATAAGAAATCCATAAAAAAAGAAAATGGACTCGTTACAGTGTCACTT
TCAACATACAATGAAAATGAAGAAATTGTATTTAAGGGAGAAGTAACAGCACTTATTAAT
AATTCATAA
>>0052|txbi_mecA_(bidirectional rho-independent terminator of mecASCCmec IVg  from CC140)_[pos.: 41152 to 41216, length: 65]
TAATTCATAATAAAACAGTGAAGCAACCATCGTTACGGATTGCTTCACTGTTTTGTTATT
CATCT
>>0053|mecA_(penicillin binding protein 2aSCCmec IVg  from CC140)_[pos.: 41207 to 43213, length: 2007, dir.: RVRS]
TTATTCATCTATATCGTATTTTTTATTACCGTTCTCATATAGCTCATCATACACTTTACC
TGAGATTTTGGCATTGTAGCTAGCCATTCCTTTATCTTGTACATCTTTAACATTAATAGC
CATCATCATGTTTGGATTATCTTTATCATATGATATAAACCACCCAATTTGTCTGCCAGT
TTCTCCTTGTTTCATTTTGAGTTCTGCAGTACCGGATTTGCCAATTAAGTTTGCATAAGA
TCTATAAATATCTTCTTTATGTGTTTTATTTACGACTTGTTGCATACCATCAGTTAATAG
ATTGATATTTTCTTTGGAAATAATATTTTTCTTCCAAACTTTGTTTTTCGTGTCTTTTAA
TAAGTGAGGTGCGTTAATATTGCCATTATTTTCTAATGCGCTATAGATTGAAAGGATCTG
TACTGGGTTAATCAGTATTTCACCTTGTCCGTAACCTGAATCAGCTAATAATATTTCATT
ATCTAAATTTTTGTTTGAAATTTGAGCATTATAAAATGGATAATCAATTGGTATATCTTC
ACCAACACCTAGTTTTTTCATGCCTTTTTCAAATTTCTTACTGCCTAATTCGAGTGCTAC
TCTAGCAAAGAAAATGTTATCTGATGATTCTATTGCTTGTTTTAAGTCGATATTACCATT
TACCACTTCATATCTTGTAACGTTGTAACCACCCCAAGATTTATCTTTTTGCCAACCTTT
ACCATCGATTTTATAACTTGTTTTATCGTCTAATGTTTTGTTATTTAACCCAATCATTGC
TGTTAATATTTTTTGAGTTGAACCTGGTGAAGTTGTAATCTGGAACTTGTTGAGCAGAGG
TTCTTTTTTATCTTCGGTTAATTTATTATATTCTTCGTTACTCATGCCATACATAAATGG
ATAGACGTCATATGAAGGTGTGCTTACAAGTGCTAATAATTCACCTGTTTGAGGGTGGAT
AGCAGTACCTGAGCCATAATCATTTTTCATGTTGTTATAAATACTCTTTTGAACTTTAGC
ATCAATAGTTAGTTGAATATCTTTGCCATCTTTTTTCTTTTTCTCTATTAATGTATGTGC
GATTGTATTGCTATTATCGTCAACGATTGTGACACGATAGCCATCTTCATGTTGGAGCTT
TTTATCGTAAAGTTTTTCGAGTCCCTTTTTACCAATAACTGCATCATCTTTATAGCCTTT
ATATTCTTTTTGTTTTAATTCTTCAGAGTTAATGGGACCAACATAACCTAATAGATGTGA
AGTCGCTTTTTCTAGAGGATAGTTACGACTTTCTGTTTCATTAGTTGTAAGATGAAATTT
TTTTGCGAAATCACTTAAATATTCATCCATTTTTTTAACGGTTTTAAGTGGAACGAAGGT
ATCATCTTGTACCCAATTTTGATCCATTTGTTGTTTGATATAGTCTTCAGAAATACTTAG
TTCTTTAGCGATTGCTTTATAATCTTTTTTAGATACATTCTTTGGAACGATGCCTATCTC
ATATGCTGTTCCTGTATTGGCCAATTCCACATTGTTTCGGTCTAAAATTTTACCACGTTC
TGATTTTAAATTTTCAATATGTATGCTTTGGTCTTTCTGCATTCCTGGAATAATGACGCT
ATGATCCCAATCTAACTTCCACATACCATCTTCTTTAACAAAATTAAATTGAACGTTGCG
ATCAATGTTACCGTAGTTTGTTTTAATTTTATATTGAGCATCTACTCGTTTTTTATTTTT
AGATACTTTTTTTATTTTACGATCCTGAATGTTTATATCTTTAACGCCTAAACTATTATA
TATTTTTATCGGACGTTCAGTCATTTCTACTTCACCATTATCGCTTTTAGAAATATAACT
GCTATCTTTATAAACTTGTTTGAAATTTTTATCTTCAATTGCATCAATAGTATTATTAAT
TTCTTTATCTTTTGAAGCATAAAAATATATACCAAACCCGACAACTACAACTATTAAAAT
AAGTGGAACAATTTTTATCTTTTTCAT
>>0054|mecR1-trunc _(meticillin resistance operon repressor 1, truncated as in SCCmec VSCCmec IVg  from CC140)_[pos.: 43313 to 43689, length: 377, dir.: TRNC-FRWD ]
GTGTTATCATCTTTTTTAATGTTAAGTATAATCAGTTCATTGCTCACGATATGTGTAATT
TTTTTAGTGAGAATGCTCTATATAAAATATACTCAAAATATTATGTCACATAAGATTTGG
TTATTAGTGCTCGTCTCCACGTTAATTCCATTAATACCATTTTACAAAATATCGAATTTT
ACATTTTCAAAAGATATGATGAATCGAAATGTATCTGACACGACTTCTTCGGTTAGTCAT
ATGTTAGATGGTCAACAATCATCTGTTACGAAAGACTTAGCAATTAATGTTAATCAGTTT
GAGACCTCAAATATAACGTATATGATTCTTTTGATATGGGTATTTGGTAGTTTGTTGTGC
TTATTTTATATGATTAA
>>0055|tnp-IS1272_(transposase of insertion element IS1272SCCmec IVg  from CC140)_[pos.: 43823 to 45270, length: 1448, dir.: TRNC-RVRS ]
TTAATACAAAACCAAGTTCTCTTTTGACTTTATTGAGTCCTCGGACAGACATCCGAGTGA
AACCCAAAATAGCCTTCATAAATCCAAAAACAGGTTCCACATCAATTTTTCTTTGACTGT
AGATATTTTTTGTTTCTGGTTCTGAAAGCTTTTTGTTAATTTGGGATTTAAAATATTCCC
AGTTATAATTCTTCATTATTTTTTTGTTTGTTTTTGAATTGAAGTTCATACATTGATTTT
TCAGAGGACATTCTGAACAATCATCACATTCATATAATTTGAAGTCTCGCTTATAACCAT
ACTTATCATGACGATAGGCATATCTTTTAAAACCTAGCCGTTTATTATTCGGACAAATGA
ATTCGTCATTAATTTCGTCATAGTTCCAATTTTGAGTATTAAAGATGTCACTTTTATATT
TTTTAGTTTTATCTTTTATAAACATTCCATATGTTATGAGTGGCGTTCGATTAAAGTCAT
CTATAATTGCCTTATAATTTGATTCACTACCATAACCTGCATCAGCTACAATATATTCAG
GTAAATGACCGTAGGTCTCTTGAATTGAATTTAAAAATGGAATCATCGTTCTAGTATCCG
TTGGATTTTGATACACATTATAAGATAAAACAAATTGGGAATTTGTCGCTATTTGTAAAT
TATACCCTGGCTTAAGTTGTCCATTTTTCATGTGATCTTCTTTCATTCTCATAAATGTCG
CATCATGATCTGTCTTAGAATAACTATTTCTATCCTTTAAAATAGATTTTTGAAATTCGT
ATCGATACTTTCGCTCAAAATAATCATTGATTTGCTTTTTGTATTTTTTGATTTTAGTTC
TTTTGAGACGTATTTGTTTTCTTGTTTTAGTACATTTTTCATTGTTGATATGTTGGTTTA
AATCTTCGATTTCTTTATCTAAGTGACTACCAATCAAATCTATTTCTTCTTTTGTTAATT
CATTATCATGATCTTCTTTAATTTCCGGTATGATTTTATTGGTTACCAATTCATGGTAGA
GGGCTTTAGAATCCTCATTCATCTTTGATTCATGGTTTTGAATACTCTTTTTCCATACAA
ATGTATATCGATTGGCATTTGCTTCAATTTTTGTACCATCAATAAAAATAGCTTTATCAT
CTATAAGATTTTGTTTTACACACTGACTGTAAAATTGAATAAATAAAGATTCTAATAAAG
CATCTACTTTTGGATTTACTCTAAATCGATTAATTGTTTTATAAGAAGGTTTTTGATTTT
GTGATAGCCACATCATTCGGATGCTATCATTAAGCATTTTTTCTATTTTACGACCTGAGA
ATACAGATTGTGTGTAGGCATATAGAATCACTTTTAACATCATTTTAGGATGGTACGAAG
TTGCACCACGGTGATGTCTGAATTCGTCGAATTCATTGTCAGGAATTGTTTCAACAATAT
CATTTACA
>>0056|Q9KX75-v1-COL_(putative proteinSCCmec IVg  from CC140)_[pos.: 45321 to 45827, length: 507, dir.: RVRS]
CTATGATTTCAAAATCCATTTTTGACGTGCCTTAGGGTTGAGTGGATGCATAATTTCATT
TGTTACTGGATTGATGAGCTTTTTTACTTTCTTTTTATGAGGTTTTAACATTTCCATCAC
TTGTTCGACACGGTCGATAACAACTGGTCGCTTCGCATAGGCACCATAAGCAAGAATCAC
TGTGTCACTTTCACTAATCGCTTTCATCAAATGAATATCAGTGTGCTCATCGTATGGATT
TTTGATATGTTTGAGGTTTTCGGGTGTTCTAATATTTGAAAATAGATTTACAAGATATAC
AGCACCATATTGTTCAGTATTAGCTAATTGATTGAGGATAAGAACAGTTGTGAGATCGAG
TGATAATACACCATCTAAATGAGGGTACATCGTTATCACTGTACAAGCGGGTTTCTTTTC
ATCCCATGTTTTCTTGAGTAAATAGCGGTGTTGTTCATCATCGCTAAATATGGCTTCTGT
GTTTATCGTACTTTTGATTGTATTCAT
>>0057|Q7A207_(putative proteinSCCmec IVg  from CC140)_[pos.: 45842 to 46153, length: 312, dir.: RVRS]
TTAGTATTCTTCTGGTAAAAGCATCACATAATAAAAAACGTCTACATCATCTTCTCGAAT
GACGTAGACTTTCTTAGGTAATGCATTTTGATTTTTTACATAGTTTGTATAGTGATATTC
CAATTTGTATGCGGGTTGTTCTTGTTTATGTGTGATTGAGAGTATATTCTCATCTTCTTG
TAATTTAAAAATGTGTAGGTAATCTGTATGAGGCTGGTTATCTTTTTTTTCTACCATGTG
CCAAAGTAAGATTTGAAGGTCTAGTGGAATACTTTCATTAATTCCTCTTGTGATGTATCG
ATTGATTTTCAT
>>0058|Q7A206-delta87_(putative proteinSCCmec IVg  from CC140)_[pos.: 46155 to 46241, length: 87, dir.: TRNC-RVRS ]
CTATTTCCCTCCCTTCTGCTTTTCTTTCATGATGTCGATGATTTCGTTGATAACTGTGAC
GGATAATTGAGCAACTATGATCCAATT
>>0059|Q7A206_(putative proteinSCCmec IVg  from CC140)_[pos.: 46240 to 46590, length: 351, dir.: RVRS]
TTATTCATGGTCCTGACCTCCTTGTTTTAGTAAATGACGTTCATCAATAATGATATTTTG
AGTATCTGTAAGGTACAGAAAGTCCATGTCAAAATGGTCTAAGTATCCGACACTGATGAG
TTGGTTATTGGCATACATTAGAAATGGATAGATACTTAGCTCATGTAGCTCATCATTATA
GTAGGTATAAGTCTCGAGTGTGAGATGTACCAGTGGAGAATCATTAATAAAACGTTCCGG
TAGAATATTTTCTGCTGCTTCCTCCAGCGCTTCACATTCCCAAGCTTCGTTATTAGATAG
TTGGAATAGGTGGGTTATATATTGTTTGAGTTCTTGAGTGATGGTTTTCAT
>>0060|UTR_ccrB-2-v2_(highly conserved 3'-untranslated region of ccrBSCCmec IVg  from CC140)_[pos.: 46591 to 47111, length: 521]
ATTATTGCCTCCTAGATAGTGTAATAGTGATGTAGTTCATATACATCATTGAGATAATAT
ATATTTGATTTGTCATTTATTACGAATCCCGGTGGGAATAAGAGAAAATTCCATATAAAA
ACCCGCTACAAACGTTGGTATGACAAGGAAATCCCGAAATTCCGCCTATTTTGACAAACA
ATCAACTCATTACTTATAAGTATTGATGATAGGGTTGTGTCTCTGCTTCCTTATATATAT
TATTTATTTATAAAAAGTAACGGGATTTTGGGATTGTGCTTGCACAATCCTTCTGCTTCT
TCGAATCTGCAAATCCCAATCATTTCCCGATAAAAAATCATTGTGGGATGTTCTTTAGCA
ATTTCAATATAAGCATCGTATAGTTATGAAAAAATTACGACAATAACTGTTTCATTAGAT
AAGTGTTATTGAAATTGATAAAGAGCAATTCTTGAAAATAGTTAGATAAAATAAGCGAAA
GAATATAGTGAAAATTATTGTTATAACAATGATTCTATTAG
>>0061|ccrB-2_(cassette chromosome recombinase B, type 2SCCmec IVg  from CC140)_[pos.: 47112 to 48740, length: 1629, dir.: RVRS]
CTAAATAGTAAGATATAGTGTTTGGGGCAAAAATAAAGACGAAGTGCTGAGATGCACTTC
GTCGAGTTGTTTATTATTGAAAAGTTGTTTAATGATTTCGTTATTAAGTTTGAGTGTGAC
ATAGAATTGTTTTTTATGATTACCATCTTTTTTAATATCAATGCGATCAATCACTGTTAG
ATACAATGCTTTGAGTCGAGATTTTTCTATGTGCTTAATATCATGAAAGATGTGTTGTAA
TAGTTTACTGATTTCTTTGGCATCAAATAAAGTCTTATCTTCATTTTGTTGATTTTTGAA
TTGGTTGATTTGATTCATAATGTCATTGAGTTGCTTTTCATATTTTTGAATACTTGGTCT
GATTACTGATGTTAAGTCCGGATTATCCTCGATGGTTTTAATCAAGTTATTTATTTTGAT
TTGTACTTCATCATATTGTTGTTGCTTATAAGCAATATCGTGATGAAGTGCAGCGCCATC
AACTTGATTTTCTTGATTGACGTGTGTTACTACGCGTTGAATGACTTTATCACTTTTGAC
TATTTCAAGTATTTGCTTCATCACATAATCTTCAATCACATCAGCTCTTACACTGTTTGC
CGAACATACTTTGGAACCCTTGTTTCGAAAATTACTACATGAATAGTAACGAATACGTTT
CTTAGTCCCGTCTTTAAGAGTATTCGTGGTATTGCTTGCTGCCATAGGTGCGCCACATTG
GGGACAGTGAATAATGCCTGTAAGCAGATTCGTTCCTTTGCCATGGACTTGGGGTTTTTG
ACTGACTTGTTTCTTACGCATTTGTACTTTATCCCATAAATCTTGATTAATAATGGGGGA
ATGCTTACCTTCAGCTATCACTGGTTTATCATTCAGCCCTTTACGACGTTTTTCACTCCA
ATCTTTGTATTTCGCAAATTGAATTTTGCCGATATAGAAAGGGTTAGCTAAGATGTATGT
GATTGAACTAATACTGAAAGGTTTCCCCTTTTTAGTGACATATCCTTTGTGATTCAATGC
ATTGGCAATTTTACGATAGCCATGTCCTTTGGCATAGCACTCGAATATATATTTTACAAT
ATTAGCTTCATGTTGGTTAATCATTAGCTCGTGTTTACTATCTGGTATTTTGTCATAACC
TAGTGGTAAATTGCCTTGATAATAGCCTTCTTGGGCACGTCTCGTTTGACCCATAAATAC
GTTCTCGACAATGTTATTACGTTCGAATTCTGAGAAACTCGCAAGTATCTGTAACATGAG
TTTACCAGAAGAAGTATTGACTTCCATACGCTCTGACAAACTGAAAAATTCGACATTTTG
TTTGTGTAAATCTTCGACAATTTTGAGAAGATCAGATGTATTACGAGCTAATCGGTTTGT
TTTGTATACCATAACACAGTCGATATTGCCTTCTTTTGCATCTTTCAATATACGTTGGAG
CTCAGGTCGATTCATAGATTTACCTGAAATACCACGGTCAGCGTATATATCTTTAACTTC
AAAATGATGGAAGTCACAGTATTCTTTGATTTGATTGATTTGTCCGTCGATACTATAACC
TTCTGTGCTTTGCATTTCTGTTGATACACGTACATAGATACCGACACGTTTTGTTTTAAG
TTGTTGCAT
>>0062|ccrA-2_(cassette chromosome recombinase A, type 2SCCmec IVg  from CC140)_[pos.: 48762 to 50111, length: 1350, dir.: RVRS]
TTATGCAATCGATGATTGCATGGTTTGATTGACGATATTGAGTGGTTCATTTTTGAAATA
GATTCCTATAAGATTTTTATCTTTCGTAATGTGAATGGTTTCAATATAGGGGTACAATAT
GTTTAACGTGAAACGTTTTTGAATAATATTTTGAATGGTGTGTTGTATTTGATGTCCATT
GATAGATGTAGTGCGTTGCGGTTGTTGATGTAATGATTGCGTTTGTTCTCTGAACGTTTC
TGCATCGATGATGCCTTGTGCCAACTTTTCTATCAGTTGTTCTTGAGTCAATGTGTGATG
TTTTTCTATGTTTCTTTGTCTTTTGATGCGTTTGTCAATCGCACCTTTAATTTTTGTGTA
GATGCGTTGATTTTGATAAAAGTCTTTGCACACTTCTAATACTTTATCTTCAAGTGTTTG
TGCATTGATGCCTTTGAAATCACATACAAAGCGTGAAGCATTCATGTTTTTAGGACAGAC
GTAGTAACGTAATATATGATTCTTTTTTCTAACGGTCATATTTGTAAGTGTTGCATTACA
ACATGGGCATTTAATTTTTTGTTTGAGTTGATTATCCGAAGATGTCTGTTTGGTTTGTTT
TTGCAATCGAAGTCTCTGCGCTTGCTCATATATACTTGTGGAAACAATAGAAGGAAACAT
ATTGTCGAATTGACCATATTGATTGTTGACACGACCACAATAATTAGGATTGATGATAAT
GTTACGAACTTGATAGGGTTGTCGATTGATATACGTGTTATCTTCTTCTAATAACTGTGC
AATTTTCTTATAACCATGACCTTTAATGTAATAATTGAATACAGCCTTTACCGTTGGTGA
CTCATTTTGATTGATGATGAATGTTCCGTTGTGATAATCGTAACCAAAAGGTGCATGTGT
TGTAATCAATCGACCTTGCTTTGCTTTTTCTTGAAGCCCATTTCTGACTTGTTCTCCAAT
GTTATCCGATTCAAGTTCGGCCAAGCTGATAAAAATATTAAGCTTGAATCGGTCGAAAGC
TTGATCCATATCAAAGTAACCATCATGTACGCTTAAGATATGAACATGGTACGTTTGACA
TAATTTGATGAGTTTTAATGCATTTTTCAGATTACGATGCAACCTATTAAGACGATAACA
GCATAATATGTCACATTGTCCTTGTTGAATTAATTGTGTTACTTGTCGATACCCACTACG
ATTATCTTTGCGTCCTGATTGTTTGTCGCTATAAAAGTTGATATGTTGAATATGATGTTT
TTCGGCTATTGCTTCGATAGCTTGTTTCTGTGCTGCAAGAGATTGTTGTTTCATCGTACT
TTGACGTAAATAGCCTATAACTTGTTTCAT
>>0063|cch-2_(cassette chromosome helicaseSCCmec IVg  from CC140)_[pos.: 50345 to 52138, length: 1794, dir.: RVRS]
TCAGAAATCTTCATGAACTCCTGAAGGGCCTATCCCCTCATTAGCGGATTTAAAAAGTTC
TTTCGCAGCTTTGTTATCATTTGCCGGTGTCCAATTTTGAATTAACGACTTATCTTTAGT
TAATCCCAGGATAGATGCAAACTCTACATCTAATTTTAGATGGTAAAATACAAGTGATTG
TTTTTTACCGCTATTATCTTTGACACTTCTTTTAGTTGTTTGGCGTCCACGGTCAGCTAA
TATGAAACCTTTATCTCTTAAGGCGTTGACAACATTATTAACATCTTGAAATTGATGATT
GTTTAGCATCTGTTTAAAAACGTTTGCAATCATTTTTACTTCGATATGGTCATCTTTTAA
TGAGATTAATCCATAGTTCTCAAACATATTTTTCAAAGCACCTTCATCTGAAAACTTACC
TCTGTTTTGTGCTACAAATTGAATGATGACATCGATAGCTTTATCAGCTAATGAGCGTTC
AGAGATTGTATGACCATGATAATCAATAAAGTAGTCTCTTATTTTAGCGATATCAATATC
TGTAGCTAAAACACGACCTAATATTTTTGCAGATGTTGTAATGACTGCATAACGCTTAAA
CATACGATTGCCTGTGTTGCTTTTATCATCTTTCAATTTAGCTTCAAACCAATCTACTTC
CTTGTAAAACCATTGAATAACTTCATCTTCACGATTTATAAGATATTTAGCTACTAACGG
TAAAACATGACCATAGTTTAGTGCTACAGCTTTTTTAATATTGTCAGCATTGGTCGCATT
TGTAGTGAATTGTTCATTAATCTCGATGGTTCTTACACGTAATCCATCGTTTTGAGCTGA
ATCATTAAAAATACTGTGTTCTGACGTTGAAATGACAGAAGTACCCCAATTCTTAGGCGT
TTTAACTTCTCCATGAACGTTTGAACGTTGACGACCTTGACCTTCAGTGATGGAGTACAA
TAACCCCGTTGTATCTCTAAAAGTTGCTGATGAGAGTTCATCAAATACAATAGGTATACC
AAAATTGTTACTTAAGTAACCTTCAAGTGCATTACGTGTGGCATTCCAATTTCTAAAGAG
AGTTTCATTACCTTTGGTAGGGTTACCAGCGACTGATACAGCTAAAGAAGCTGCAGTTGA
CTTACCGGTTGAGGATTGACCTGTAAAACTAAAAATGATTCCGGCAAATTCGATTTCATG
TTTGTGCTTCAGGAAACTCGTCACTAAGGCAGAAATACCAAATACGACTGCTAATTCTAA
AAGAAGAGAACCTTTAACCTCTTTTAGATACATGTTAAACCAATTATCAAATGTACCTTT
AGGTGTTAAGTCATAAGCATTATCACAAATGGCGTCAGATGGAGATTTATTATCAAATTC
TTTAGTAGTATAGATTTCACTTAACGATACAATAGGACCAAACGGTGTTTCCAGTATACC
TACTCCTTCATATAAGTAGGAAATGGGTAATTGATTGCGCATTTGTTGCAACGCATAACC
TAAATCTTTTGTATATTTTTCATTAATACTAAATCCATACTTCATTAAAGATGGCAGTTT
TTGTGTTGTTAAAATATCACTAGATTCAACAATTTCTTTTTGATCCTCGTCTGTAATAAT
TACTTTTTCAGTGTTAGTTTTAGGGTCAATAAACTTATTTTCGATAACGATAGGACCTGC
GATTTCAACTTCAGTAGGCATTCCTCCTTTTTCTTTGGGAGGCTTGTCTTTATACCAACC
TTTTTTTGATTTGTATCGTGGTGAAGGATTAAATGAAGGGTTAGTTTGAGTCAT
>>0064|DUF1413-2b_(putative protein associated with cchSCCmec IVg  from CC140)_[pos.: 52138 to 52431, length: 294, dir.: RVRS]
TTAGCGAACACCTCCTTTCGAAGGGTTGCTGTTATTATATGGATTCGGTCCTATTTTAAG
GTAAACTAAGTGTCCATGAGAATTTTTACCAATAATAACAAATGGAACACGTGGTGCATG
TTTTACAAAATATGCGAACCAACGTCCAACATTTTGTTGTACTTCTTTAGAACACGTTAC
ATTTGCACGACTGTTCAAGTCATGAAATGTAAATTCTTCTCCTTCAGGTAAATTGAATGC
AATACCTAAAACCTTGCGTTTTAACAATAAAAAGTGGAGACTCTTTTTATTCAT
>>0065|tnp-IS150_(transposase of IS150SCCmec IVg  from CC140)_[pos.: 52666 to 52980, length: 315, dir.: FRWRD]
ATGAAAAGAGTTTCTTATTCAGTAGAAACAAAGTATAAAGCAGTTGAAATGAAAGCAGCA
GGATTTTCAACAAAAGAAATTATGAAAGAATTAAATATTAGAAATAGAACACAAGTGAAA
ACTTGGTGGCGATGGTATCGAAATGGGGAAAGTTATAGATTTTCACAACACGTTGGTAAA
CAATATACCTACGGTAAAGGATTAGAAGAGCTGTTAGAAGTAGAACAATTAAAATTAGAA
AATAAGAGAAAAGATATAGAATTGGATATTTTAAAAAAGTACAAGGCATTGGAGAGGAAG
TGGTACCAACAGTAG
>>0066|tnp-A8YYY6_(transposaseSCCmec IVg  from CC140)_[pos.: 52992 to 53807, length: 816, dir.: FRWRD]
GTGGATCAATTAAAAGTAAAATATTCAATCAAATTGATACTCGAAGTATTAAACATACCT
AAATCAACATATTACCGATGGAAAAACAAAACCCATAAAAATGATACCGTAACACAAAAA
GTCATTGAATTATGTAAAGCTAACCACTATACCTACGGTTATCGTAAGATTACAGCATTG
ATTAATCAATGTTATACATCACCAATTAATCATAAGAGAGTACAGAGAATGATGCAGAAG
CATCATTTGAACTGCCGAGTTAGACCTAAAAAGACGACAAGAATAGGTAAACCGTATTAT
AAAACGGACAATTTATTACAAAGACAATTTAAAGCGAGTTGTCCAATGGAAGTATTAACA
ACCGATATTACTTATTTACCATTTGGTCATTCTATGTTGTATTTATCTTCGATAATGGAT
ATTTATAACGGAGAAATTGTGGCGTATAAAATAGATGATAAACAAGACCAAAGTTTAGTT
AATGATACATTAAATCAAATCGATATACCTGAGGGTTGTATATTACATAGTGATCAAGGC
AGCGTTTATACATCTTATGCTTATTATCAATTGTACGAAGAAAAAGGCATTATCAGAAGT
ATGTCCCGAAAGGGAACACCCGCCGATAACGCCCCGATAGAAAGTTTCCATTCCTCGCTA
AAGTCTGAAACTTTTTACATCAATAATGAGCTTAATCGCTCTAATCATATTGTAATAGAT
ATTGTCGAAAAGTACATTAAAAACTATAATAATAATCGAATTCAACAAAAACTAGGCTAC
TTATCCCCTGTGAAATACAGAGAATTAATAGCCTAG
>>0067|Q6GD54-RN7170_(putative proteinSCCmec IVg  from CC140)_[pos.: 53878 to 55392, length: 1515, dir.: RVRS]
TTAATAATATAAATTTGGTCCATCGTTAATATCTTCTAAACGTGTCTTGTAAAACTTACT
GATTATTTGAATCATTAGTTTATCGAGAAAATCATTAGGATTATTATTAAAGTTGTCTCT
TTTATAAAAGTTGCTAATATTATATTTTTTTAGATCGGTGAGTAAAGACCTTTCTACTTT
TTCTGTCATTTTTATATCATTCATAATAATATTATGAATTAAATCTTTTAATCTAGTATT
TCTTACATAACCATCAATAAGACTTTTAAAACGGGTTAATGATCGTTCGTGTTTGTGTGC
TAATTTATTCAAATCATTTTTTAAATTAGAAATACTATATAAAGCGACTAATACATCGTA
TTGTGTCGCACTTTGAATGATTTTACTTGTTACTAAAACTAATTCATCCATTAAATCGGA
AATGGCAGTGAATAATGCAAAGTGGAACGTATCTTCAATAGTTGTTAAATAATATAATTC
ATTGTCGCTAATTAGATCTTGTTTTTTCATAAATTCATTTATAGTGTTTTGAGACTCAAT
AAGTCCATCTATTGTTAAATTAACTTTACGTGACTTTTCTGTCAGAATACTACGGATGAA
TTTAAAGTATGTATCATTTTGATCATATAAGTTGAGAGAAATGCCGATAACAGCTTGCCT
AAATTGGTCTAACTCATCAGATTGATTTAAGCTATACTTGTTATGAATCGAAGGTTTGAT
ACTATTAGCAATTTCAAAGTATTGAGAATTACTTGTTCGTTCTTTGATTAAACCTTCCGT
CACTAATTGTTTAAAGTAGTTAGACTTATTTAAGTTTGAGATATTTTTCTTAACATAAGA
GTCTTGTTTTTCTTTATAAATGAGATATTTCGTTAAAAAATCACTTATTAATACATCGTC
AAAATTTTCTTTAGATAAATCTTGATGAGTTTCTAATATTGTATCTTTCAGATTTATAAA
TGATTCCAAAGAAGATACATCGTCAATAGCTTTTTCATAATCTATTCTATAGTTAGCTTT
TTTTAATTCAATATTTTCTCGAATCTGTTTTATTGTATTGTTAGCTATCTTTTTAGCAAA
ATCTGTTGTTTTATTGATTGTGGTTAAGAACTCGGTGAAATATGTATCTAGAGTTGTTGA
TTCTAACACATCTAGAGCATCTACACCTTGGTCAATGATTTCATTTGAAAGTTCATCTAT
GTCCACCATACTTTGACTATCAATAGAATACGTCAGATTATCTTTAGTAAAGCCACTAGG
AATTTTATCGATAAATATACCCTCTTCACTACATTTCACAGTGTGTTGCTCAATATTTTG
ATCAGAGGTATTTACAAAGTAGCTTATATATATAGTTTCATTAGGTTGTGCTTCTCCCAC
TACATAATTTGTTCTCATTTCTTCAGGTAAAATATGTTGTGCATATTCTTTTAGTATAAA
TTCGGAATCAATTTTGTGTATAAAATAACTGAAGAATTGAAACCACAGCTCTATTTTCCA
CTTATTTTTAATCAT
>>0068|Q3YK51_(putative protein, marker for SCCmec IV gSCCmec IVg  from CC140)_[pos.: 55554 to 57302, length: 1749, dir.: FRWRD]
ATGGATTTTCCAAAAGATGTAATTGAGACGCAGGCTACTCATAAAATTGAAGAATTAGCT
AATAAAACATTAAAAATTGTTCATGATATCAAATCAAATGATAAAAAAGTATCATTTGAT
GGGGAATTAGAAATATATAAAGATCCCCAAAAAATTAAAGAGAATTTGCTAGGAATTATA
AGAGTTCAAATAAAAGGTAAAATAAAGAAGCGAAAAGGACCTAATAAAATTAGTTTTAAC
GGTGTAAGTAAAAGAGATCTGGAAATTTACAAAAAGCAAGGTGGAGTATACTTTTTTGTA
GTATTTATAATAATAAAAGACAATGAAATTATTGATAGACAAGTTTACGGAAAACAATTA
CATCAACTGGATTTAAGTTATTTATTACAAAAGAAAAATAAGACAGTAACAATTCAAATG
TATGAAATAACTAATTATGAAGATTTCTATGATAATTGTGTAAAATTTTTGGTTAATAAA
AGAAGGCAAAATCAATTAGGACAAATACAATACGATAGCACAGGAACAGAACCTATGATT
ATAACTACGCCTGAGAATATAGTATTTGATGATAGAGGTTTGCCGTTAAATGACTTTTAT
AGTTATATCAAAGTTGATTCCTCTAGAGTTAATACAATTATACCTGAGGCAATTGTAAAT
ATCGAAAAAATAGGTAAAATAGGTAAAAGAAAAATAATAAAATCTGGGAAAGTAATATTT
GAAGGTAAGATACTCATTGAAGTTTCAACCCATATTACTACTATTGAAATTGATAGTATT
TTTAGATTGGAAATAATAGAAAATACTGGAAAAGGTAAGTATTCTATGTTACCTCTTAAT
AATCTGAATATAGAAGAAGAGTTGTTTAACATAATAGATGAGTTATCTAAAGGGGGTATT
TTCTATATAGACAATATAAAAATTAATGTAACTCCTTTTAAAATCGGTATAAAAGAAACT
AAAGATATAGTGAATAAATTAAAAGACATTTCTTGCCGATACGATAATTTAATTCCTTTA
GAGGCTGAAATTGGACATATTGAATTTAGTAAACAAATAAAGGAAATGGAAGGATTAATA
GAATTATTAGAAAATTATAAATTCGAAATTTTTAATATACAAAATAATACTTATTATAAA
GTACAATTTGGTGGAAAACATATATTGCTATTTAGAAATGATGATTCAATATATAATGTG
TACTCTAATGAGTTTGAGAAAACAATCAAAGTTATTATTAAAGAAACAGGCACTAAACTA
CCAATTTTATATACCTTAACAAGGGAAATGATGGTAAATGTACTGAATTTTGATAGTAAT
ATTATCAAAAAAGTTATTGAAAATGATAATTTTGGTCGTGGCTCTGAAGAAAAATGGGAA
AAATTAAATAATTTAGCATTAGAATTAATCGCTTCGTATGACGAAACGCAAGAGAAAGAT
TTATTAGAACTAGCCGAATATATTCTTCAAAATGTATTGAATGAAGATAATGATAAAGAA
TTTATGAACTTAATAAATCAAGCACAAATTATGAAGAGAAAAAATGAATTAAACGAAGAT
GTAATCAGTTTGTTGCTTGAAAAGAAAGAAATGTTGAAAGAGATTGATAAAGAAATTGCA
TCTTTGTATATAAATGTAATTTCTGGAAGTAAGCAAGAAGCAATGATTAGATATAAAAAA
CTAGATAACTCATCATTAGAGTTATTTAATAGATATCCAATTTTCACATTATATAATGAA
TTGATATAG
>>0069|DR_SCC_(direct repeat of SCCSCCmec IVg  from CC140)_[pos.: 57494 to 57512, length: 19]
AGAGGCTTATCATAAATGA
>>0070|H0CD41_(putative protein)_[pos.: 57660 to 59863, length: 2204, dir.: FRWRD]
ATGATTAAAAAAATTTCACTTCAAAACATTGCGACTTATAGAAATTATGTAGAAATAAAA
CCTAAAAAAATAAATTTTATTTATGGTAGTAATGGCAGTGGTAAAACTACTATTTCGAAT
TTGATAGGAAGATTTAATAAGTCCGACGATTGTGTTATTGAAACTAAAAAAATAGTAACT
CAAGTATTTTGGTTTATAACAAAAAATTTGTTAAAAAAAACTTTAGTCAGTCTGATATCG
GTCTAAAGGGAATTTTCACTTTAGGAGAAAATTCCATAAATTTACAAGATAATTTAAATG
AATTAAGAAGAAAAATACAGGTTAATGAAGAAAATATATATATTAAAGAAAAAACTATAA
GAGGCTTTGAAGAAGAAATTGAAGAAAGAACAAATATAATTAAAGATAAAATTTGGAATC
ATCAAAAAGAGATTAGTAAAGACTTTCCAGAAGCCTTTGTTGGCTATAAGAATAACAAAC
AAAAATTCTTAAATCAGTGTATAAAAGTTTATGAAGAAAATATTTTAGAAAAATCAGAGG
AAATCTTAACAAATAGTTTAGAAAAATTAAAAGAAAATTATAATATAAGTTTTTCTGATG
ATATTAAATTATACGAAGTGTTTAATGTTAATGATACGGAAAAGATTCTGGAAATAGAAA
AAACGAATTTGATAGAAAAAGTTATTGTTGGAGGCAATGATAGTCTAATCGGACAATTTA
TACAGTCACTTAAAAATAGTGATTGGGTTAAACAAGGTTTGGATTATTTGGACTACTCTA
ATCATACTTGCCCATTTTGTAATCAAAGTATTTCTGAAAAACTAGAACAAGAAATAAAAG
ACTACTTTAACGAAGAGTATGAACAAGATTTAAAAAAAATAAAAGAAATTAAACAAGTAT
ATAGCAGTTGTTTTGAAAAGATTGAAAGCAATATGTTGTTTATATTGAGGAAGTCAATAC
CCTATCTTAATACAAAATTACTTAGTAAAGAGTTTGAAGTACTTGAGAAACAATATGAAG
TTAATCAAAAACAATTGAAAGAAAAACTGAGAAATCCATCACAGAAATTGAAAATAAAAA
GTCTGGTTCCTAAAATTGAAAATATTAATGAAATAATTAGCTCTCTAAATGAATCGATCG
AAACTAATAATAATATTATTAGAAATAAAGAGAGAGAACAAAATAAATTTAAGAAAAACC
TATGGATATATATTGTAAATAATATGAAGCAAGATTTAAAAGAGTATGTTAATTTTAAAA
ATGGAAAATTTAAAGCTATTGCTAATATTCGACGACAAATTTCTGGTTTAAAAAATGAAA
ATAAAAAAACTAATAAGGAAATAGGAGAAATAGAAACAAATATTACTAGCGTAGAACCTA
CTGTGAAAAACATTAATGAAATTTTAAATAAATTTGATTTCAAAGGATTTAAACTTCAAG
AGAATAGTAATGCAAAAGGGACATACCTCATTGTAAGAGAAGACGGATCAAATGCCAATG
AAACAATGAGCGAAGGTGAATATAACTTTATTACATTTTTATATTTTTATTACTTAGTTT
ATGGTAGTCACGAGAGTACAAGTTTAACTTCAAATAAAATCGTTATTATAGATGATCCAA
TTTCTAGCTTAGATAGTAATGTATTATTTATTGTTAGTACTTTAGTTAAGAATTTGATAA
ATGACTGTAGAAATAATAAGAATGGAATACAACAAATATTCAATCTTACTCATAATATTT
ACTTTCATAAAGAAATCACTTTTTTAGGAAGTAGAGAAAGGTTTTCGCCTAATGAAGTAA
TGTATGGAATTATTAGAAAAAAGGATAATATAAGTTATTTTAATACTTATGAGAATAATC
CTATAGAATCTTCATATCAATTAATGTGGAAAGAACTTAATTCTGAAGAAATGTCACCAA
TAACATCATTTAATACTATGCGTAGAATACTAGAATATTATTTTAATATTATAGGGGGCA
TGGATTATGAAAAATGTATTAATAAATTTGACGGTATAGACAAAATATTATGTAAATCAC
TTATTTCAGGAATAAATGACGGATCACATTTTATAAGCGATGATTTTGTTATTACCTTTG
ATGAAGCAAGTATGAGAAATTATAAAAGAGTCTTTAAGTTAGTCTTTGAAAAACTTGGAC
ATATCCAACACTTTGAAATGATGAGTAAGAATAAGATTAAATAA
>>0071|tnp-IS712G_(transposase for IS712G)_[pos.: 60094 to 61328, length: 1235, dir.: FRWRD]
TTGAGACATGACATTTATGAAGGAGTGCTATTTTACATTATGAAAGGTATTAAACCAAAT
TATGCTGAGCTTGGTCGACAATATAATTGTGATCCAAGAACAGTTAAAAAATATTATGAA
GCAGGAAAAGAAAATGAATTAGAACGATTGAAGAAGAGACAACAAAATAAGAAAGCATCA
AAACTAGATCCATTTAAAGAAATTATTAATAAAAAATTGAATTAGGATGTACAGCTATGG
CCATTTTTAAATATATAGAGAAAAAGGGTTATGAAGGTAAATATACTATTCTACGAGAAT
ACTGTAAAAATAAAAAACAAAATGAGACTAAAAAAGCAACTATACGCGTAGAAACTAATC
CCGGTATAGCTGCTCAAGTAGACTGGAAAGAAAATATGGTAATGCATGATAAGTTTGGCA
GAACTTATCAATTCAACATCTTTCTTTACGTTCTACACTATTCAAAAATGAAGTATATCA
CATTAACTTGGGATAGAAAACAAGATACCTTATTTGAATGTTTAAAAGACGCTTTTGAAT
ACACCGAAGGGGTTCCAAAAGAAATCTGGTTCGATAATATGAGAACTGTAGTTGATCGAC
CGAGAACACAATATAAAAAAGTCGTTTTTAATAATTTATTTTATCAATTTAGTAAGGATG
CCAACTTTGAACCTATTGCTTGTAGACCCTATCACCCTCAAACAAAAGGGTCTGTTGAAT
CATTAGCTAAATTTGTTGAACAGCGCTTAAGACCCTATGATTATGAATTTTATGATGCTG
TAGAACTTATTGAGCTAGTAGACGATTTATGTCACGAATTGAATCACTTAGAAATTTCAC
AAGTAACAGAACAACGACCTATCGACGTTTTCAATTATGAAGAAAAAGAACATTTAAATT
TTTTTAATGCCAAGTTACTAGATACTTACATCAAAAATGAGTGTATAAGAATCGTTTCTA
AAGAACCGATGATTAACTTTAGAAAAGGTAAATACTCGGTACCTACTAAATACATTGGTG
AAGAAGTACAAGTGATATTCAACAATTCTACTGATGAATTGCTGATTTATTATGATGGTG
AATTAATAAGACGGCATAATCTATCCGAAAGAAAATTTAATTATATCGTTGAAGATATGA
GTGAAATATTAAAATCAGATGTATTTAAACATAAGGATGACAAAGAAATTCTTACGTATA
TAGAAAATTCATTATTACTGTATGACGAAATTTAG
>>0072|istB2_(transposase helper protein)_[pos.: 61340 to 62107, length: 768, dir.: FRWRD]
ATGAATACGAACCATCAAAAATTACTCAATAACTTTGAAATATTAAAACTAAAAAAATTC
AAGGATTATTATCCAAACTATATTGAATTACTTTCTAAAAATTAGAAATCTTTAACTGAA
ATATTGATTGATTTAACGGAAAAAGAAATAGAATACCAATCAGAATTAAAATTTAAACGT
GCTGTGAATTCAGCACGTTTCCCTAAAATAAAATATTTACATGATTTTGATTTCATGTTT
CAACCTAGTATAAATCAACAAGAAATACTCACTTTAAAATCTATGCATTTTTTAGAAGAT
AGTATAAATATTTGTTTCTTAGGTAATAGTGGTGATGGTAAAACGCACCTAGCAATCTCA
TTAGGAATAGAGGCATGTAAGCAAAATATAAAGACTAGATTCTATACTTTCAAAGAATTA
ATAGACTTATTAACTGTCTCAGATTCCAAAGGAATCATTAATAAAACATTAAAACAATTA
AGCAGAATAGAGTTACTTATCATTGATGAAATTGGTTATACTCCCATCACCAAAGAACAA
GCTGATTTATTCTACCAGTTAATGTCACTAAGGTATGAATGGAAATCAACAATAATTACG
ACTAATATTCCATTTTCAAGTTGGGGAGAGTCATTTAGTAATAAGATTGTATCAGCAGCT
ATAATTGATCGGTTAGTTCACCATTCAAAAGTATTTAAAATTACTGGAGAATCATATCGA
TTAAAAGATTATAAAACCGAAAAATCATTAAATATACGACAATCTTAA
>>0073|D2N3D1_(putative protein)_[pos.: 62385 to 63008, length: 624, dir.: FRWRD]
ATGAGCAATTTACATTTGTCCAATATACAATTAATATTTGACGATATGCGTGATAAGGAT
TATATTATTGATTCATTTAAATTTAAATATAAAAATGAAAATTATTTAGTCTTTATCCGC
AGATCCAAAGGAAAATTTATTAAAAGAATAAATAAATTCGCGAAAGTTCAATTAACATTT
TATAAAGAGTCAACTATGAAAAATTCCTTGGTAGTTGAAGCAAATAATAATGGATTAATA
GTAAATGATTACAATATGCTATATAATTTTTTTGGCATCGAATCATCTAGTTTTGGTAAA
GGTCTATTTCCTTTTTATGAGAGTCTTAATGAAGCAATTCCTAACGAAGTAAATCTTAAT
TCAAGTAAAGAAAAAAATATTTCTTTATCAAAAGAACTATATAAAGATGATATCAAAGAA
ATGGATAAAATTTATTGTACAGGTGTTACACGATTATCAGAAGGTCGAAAAAGATCAGAA
AGAAGAAATGAAAAAGCAAAAAGGTTAAGACCTGCCCTTTATGAGTTTTTTGATGACCAT
AGTATTACATTTAACTTTTCACCTCATGAATGGAAAGAAAAATCTGATGAACAAATCAAA
AAGGATGCTGTAAACAGACTCTAA
>>0074|tnpMRSA252_(transposase)_[pos.: 63466 to 64081, length: 616, dir.: FRWRD]
ATGTGTAAAGTCCTAAAAATACCAAGAAGTACCTATTATAATTCTATAAAAAGAAAAGAT
ACAAAAATCATCAAAAAGAAACTAATGAAAAACGAATTAAAAATCATTTGAATCGCGCTT
TTAATAGAGAGCAACCAATGGAGACATTAGTAAGTGATTTAACATATGTAAAAGTCGTAG
GAACATGGCAATACATATGTTTATTTATAGATCTATTTAATAGAGAAATTGTTGGTTACA
GTGCAGGAAAAGTAAGGATGCAAATATAGTATCAAAAGCAATCAGCAGAATAAATCATAA
TCTTGAACAAATCAAACTATTCCAAACCGATAGAGGCAAAGAATTTAATAATCATTTGAT
AGATGAAGTCCTAGAAACCTTTAAAATCAAACGTTCATGAAGTACCAAAGGTTGTCCTTA
TGATAACGCAGTTGCGGAAGCGACGATGAAAGCAATGAAAACTGAATTTGTAAAACAAAT
GTAATTTGAAAATTTAGAACAGTTAGAAACAGAATTATTTGATTATGTAAATTGGTACAA
CAATTTTAGACCACATTCTTCATTAAAATATTTGACGTCAGTGGCATTTAAAAATCTACA
CATGAAAACTGTCTAA
>>0075|tnp-ISSha1_(putative transposase)_[pos.: 65004 to 65392, length: 389, dir.: TRNC-RVRS ]
TTAGGCAACTAAACATTGCTTAACTTCCTTTTTACTTTTTAGAGCGTAAAGTTTTAAACA
TAATAATATACGATTGCGCAAATGATTGTAATTTCCATAACCAAAAGACGTGCGTTTAAT
TAATTTTATTTTGTTGTTTATCCCTTCTAAAGGACCATTTGATAAATTGTAATAATCAAA
TGTATTTTTTATATAGTATACATGTTTGTTAAGTGTCTTAATTGCTCGTTGGACAACTGA
ATGCGTTTGGGATAATGGCATATGTTTTAATTCGTGAATAAAGCCTTCATAATCATTATG
TTTAAGTTTGAATCATAGCTGATTGATATATTGGTAGGCGTCATTTAGTGAGTCATCTTG
ATCTAATAAATACTTAATGATACCTTTTT
>>0076|C2G7A0_(amidohydrolase from CC140)_[pos.: 65466 to 66437, length: 972, dir.: RVRS]
CTAGTGACTATGGTTTTCTTCAATTTGATAAAATTCAATTGCATTGCCTCTTAATATACC
ATTAATCGTGTCAGGGTCAATATTACTGTTTTTAATATAGTCTACGCCGCGTGTATATTT
TTCATCTTGGAAGTAAGGGAAGTCTGACCCCATCATAAATTTATCCTTACCAAATGTCTC
AATAGAGTTAATCAATGAAGGTTCGTGGAAGTTTGCTGTATCATACCAAAATTGTCGATT
CAATACTTCATAAGGATCAATATTAAAGGCATTCCAATCTTCATAATTGTCTTTAATACG
AGTCATGAAGAATGGTAAAGCGCCACCTAAATGTGAAATATGGAATTTAATATTTGGATA
TTTTTGCGGAATTTCATTTTTAATCAATTGTAATGTAATAAAGGTAGACTCTAACGGTGC
ACCAATAACCCATTCTAATTGATAGTCATTGACTAACGGACTTTGAGCGCCACAACCTGT
TGGGTGAATATAAAGTGTAGCATTGAGCTCATTCATCGCTGCAAAGAAAGGTTCAAATTG
TTTATCAGCAACAGAGACCTTATCTTTTACTATAGTTGGAATGGCAATGCCCACAAATTC
ATCTTTTTTCAAAAGGGCTTGGGCTTCTTCAATAGCTTGATCGACATAAGGTAGTGAGAC
AGCACCATATGCTAAGAAACGATCTGGATATTGTTGAACTAATCTTTCATATAAGTCATT
AATTTCTTGAGCACTTTGGTGAGCTTCTTCTTTAGTACCCCATTGTGGAGATTGTGGTGT
CGCAGAAATAATTTGTAAATCTACGCCAGCATCGTCCATCATTTTGAAGCGTTTCTCTAA
ATCTTCTTTAGACGCAGATTGATTGATCCCTTTAGCAACTTCAGTACCTTGACTACCTAA
TTTGCCAAGTTTGTCTAAATAGTCTTCATTCCATAAATGTGCGTGTGTATCAATCGCTTT
TGTTTCAGTCAT
>>0077|Q6GKL3_(putative protein from CC140)_[pos.: 66490 to 66861, length: 372, dir.: RVRS]
TTATTTATTACGAGTTAAGCTTAACACTTCTAGTAAGCTTAATACATTTAAAAAGAAAAA
TTTAGAAGCAGCTTGTGCACCTTTATAACCATGCCCAGCTTTATAATGGTTATAAATAGC
TGTACCCATAACAATATTAATCATAATCGTACCAACAACTACTAATTTTTTCCCTAATTT
ACCGAAAATAGAAGTAAATAAAAGAAGTGAACCAATCATTTCGAAAGCGCCAGCTAACCT
CATTGATCTACGTGATAAACCAAAGCCTTGTTCGAATTGTTGAGCCATTTCATCACTATT
TTTTACTTTTGGTAAACTACTTTTAAAAATTTCACTACCTACATATGTGTTAATGACGTG
TCTTAATAACAT
>>0078|C2G798_(putative multidrug:cation symporter from CC140)_[pos.: 66881 to 68272, length: 1392, dir.: RVRS]
TTACTGTTTGCGAATAAAGAATGCAATGATAGTACCTATAAAGGCAATCAATGCGACGAC
ATAGAATGTAATATCTAGACCATGAATAAGTCCTTGACTACCACTTAATGAAGAGGTTTT
TCCTAATCCTGTCATCAATGTGACCAAGATACCAGTACCTATTGCAGCTGATACTTGTCT
AATCGTATTATTCATGGCTGTACCATGTGCAATGTATTGACGTGGCAAAGCATTTAAAGC
TTGAGTTGTCATTGGCGTCATGATCATAGCATTACCTAACATGGTAACTGAAAATGAAAT
AATCACATATAGTTGTGTTGTATTTTGACTAAATTGAGCCATTAATAATGCGCCAATCAT
AATCGTTAGCATCCCCATAATACTCAAGATACGTCCACCAATTTTATCGAATAATTTACC
AGTGACAGGCGATAACAGTCCCATAATTAACCCGCCAGGTAATAAAATAAGTCCTGACTC
TAACGGAGACCATTTCATCATCGTTTGCATATAAATTGGTAAGATTGTTAAATTCCCTAT
AAATAACATGAACATTAGTACAATTAAAATCATTGCCACTGAAAAGTCGTTATATTTAAA
TACTCTAAACTCTAACAATGGCGATTCCAGTTTTAATTGTCGGAAAATAAATATCGTTAA
TATAACTATGGCAACAATAATAGTTATATAAACCATCGGATGTGACCAACCTAAGTTTCC
TGCTGTACTAAAACCAAATAGTAAGCCGCCAAAGCTAACCGTCGATAAAATAATGGATAG
TTTGTCTAAGTTTGGTTTACTTAGTTCTGTTATATTTGGCAATGATAGATACCCGAATAC
AAAATCAATCATACCTATTAGTAATACGATTAGGAACAGATAGCGCCAATCGAAAATATT
GACGAACCAACCAGCTGCAGTTGGTCCAATCGCGGGTGCAAAACCTATTACAAGACCGAA
CATTCCCATTGCCATTCCACGTTTTTCAGGTGGAAACATAATGAAAAGGAGTGTCTGTGT
AAGTGGCATCAGTATACCAGCACCTAAGGCTTGAATACTACGCCCTACTAATAACATTGG
AAAATTGATTCCTAGCATACAAATAAATGAACCAATCATTAAAAAGCATGTTGCATTAAA
AAATAAAGAACGTAATGTAAAACGTTCAATTAAAAAAGCTGTGATAGGAATCATAATCCC
ATTGACTAGCATAAAAATTGTCGTGAGCCATTGTGCTGTACTACTTGATACCGTAAAATC
TTTCATAATTTCTGGAAGTATCGTAGTCATCAAAGTTTGATTCAGCACACCAACAAAAGC
ACCAATCATTACGACAGCTATAACACGGTTCCGTTGTTTCAAATCTATATTAAAGGCATA
TATATTCCTCAA
>>0079|UPI0001C11B31_(putative N-acetyltransferase)_[pos.: 68386 to 68589, length: 204, dir.: FRWRD]
ATGAAAAATGCAATAATGAAGGAGGTAGTTTATATAAATTTTGAAGGATTAGAACAATAT
TTAAATGGTGATAATACAAGATATAACATGCTTAGTTTAGATGTGCTTAATTATTATTTA
AAACAATATGTGTTAACTATCCCGTTCAAAAATATGGATGTTCAAAATGGGATGAAAGTT
TCTGCAGAAGTAAAAGATATTTAA
>>0080|D2N3E0_(N-acetyltransferase family protein from CC140)_[pos.: 68632 to 68964, length: 333, dir.: FRWRD]
ATGAATAATTTCTTTAACGTGTATTTTGAATATAAAGGATTTACTGTAAATATAGTTTCT
TCAACTATCCATACCCATGGTGGTGGAAAAAGCTTAAAAGGTTCTCAAGTGTCTTTAATC
ATACCTATTGATGGCGTTGATTATGTTGCAGGTGCCGGCTTTGGAGACTTGCCATTTAGT
GCCATGCCAATTGTTCCAAAAGATAATAGTCCAATCATTCATGATATTAACGGTGATTTC
CATGCAAGGTACGTCAACGATTATTTATTTTATGTTCGAAAAATGGGGAAAGATAATGAC
AATAACTGGGATCACACTATGAAGCGGAATTAA
>>0081|Q6GKL1_(HTH transcriptional regulator from CC140)_[pos.: 69238 to 69813, length: 576, dir.: FRWRD]
ATGAAAAAAAATCAACGAAAAAAACGCAGTGATGCCGAATATAACCAACAGATTATCTTA
ACTACAATGGAAGATTTACTAGAACAGGGTGAAGATATAAGTACTAAGAAAATGTCAGAT
ATTGCTAAAATATCAGGCGTTGGAGTTGGTACATTATATCGTCATTTTGAAAGTAAAACA
TTGTTATGTCAGGCTATTATGGATAAAAAAGTCGATCAAATGTTTATAGAAATAGAAGAT
ATTTTAGCGGAAAATACACAGTGGCCCGTGCGAGATAAAATCAATGTTATATTAACAAAG
TATCTAGATTTAAAAGAAGCAAATTTCACAACATTAAATTTTATAGAAAAATCCAGTTCA
CACTCTAGTTCTGTAATTAATATTCCATTCTTTGAGCGACTAAAAAACTTATTAATTCAA
CAGTTCGAAAATGTTCACTCCATAGCAGACTTGGATTTTAAACTTAATCTAATGCTCAAT
GCATTTTCTTCAGATTTCTATTATTTTGTAAAACATAACCAAAAATTAACAAAACAACAA
TTTTTAGACAAATTACTAGATTTATTTCTAAAATAA
>>0082|tnp-IS232_(transposase for IS232)_[pos.: 70089 to 70191, length: 103, dir.: TRUNCATED]
TTTTATTTGTTCTCATGTTCAAGTTTCTTTATATCAACTTTTATTTTAGTAAACCTAAAA
GAGTAGCAACTTCAAAATTCGCATTTATAGCTAAAAATAATTT
>>0083|Q6GD44_(putative acetyltransferase, GNAT family)_[pos.: 70284 to 70757, length: 474, dir.: FRWRD]
TTGGAATATAAATCTTACAACAAAATGAGTAATACTATTTTATCTATCTTGTTGAGTGAA
AAAAATTTCGATAATAAAATGGTAGTCTCAACAGGTAGTTACATTTTGTCTGAGTTGCCA
TGTATTGTTGCCTATAAAAATAATGATATCGTGGGGCTACTAACGTATAAAGTTTATGAT
GAGTATATTGAAATCATTTCTTTAGATAGTTTTGTAGAGAACAAGGGTATTGGTAGTCAT
TTACTTAATTATGCTGAAATAATTGCCTCAGATATGAGTAAAAGAAGTATCAGTGTTATT
ACTACAAATGAAAATATTAAGGCACTCTATTTCTATCAAAAAAATAAATATAGAATCACA
GACGTTATTTTTGATGCTGTAACAGAAGCTAGGAAAATAAAGCCGTCGATTCCTGAAATG
GGTGAAAATGGCATTGAAATTAGAGATGAAATTGTTTTGAGGAAATGTTTGTAA
>>0084|dusC_(tRNA-dihydrouridine synthase C from CC140)_[pos.: 70865 to 71851, length: 987, dir.: RVRS]
CTATAATTCAATTTTAACGTCTTCGTCCATTTGCGCTTCAAATTCATCTAGTAGTGCTCG
TGCTTCTGCAATTGATTGTGTGTTCATCAATTGATGGCGAAGTTCGCTAGCGCCTCTTAT
GCCACGCACATAGATTTTAAAGAATCTACGCAAGCTCTTGAATTGTCGTATTTCATCTTT
TTCATATTTGTTAAACAATGATAGGTGCAATCTCAATAGATCTAATAGTTCCTTACTTGT
GTGTTCGCGTGGTTCTTTTTCAAAAGCGAATGGATTGTGGAAAATGCCTCTACCAATCAT
GACGCCATCAATGCCATATTTTTCTGCAAGTTCAAGTCCTGTTTTTCTATCGGGAATATC
ACCGTTAATTGTTAACAATGTATTTGGTGCAATTTCATCACGTAAATTTTTAATAGCTTC
GATTAATTCCCAATGTGCATCTACTTTACTCATTTCTTTACGTGTACGAAGATGAATGGA
TAAATTTGCAATGTCTTGTTCAAAAACGTGCTTCAACCAATCTTTCCATTCATCGATTTC
ATAGTAGCCAAGGCGTGTTTTAACACTTACCGGAAGCCCACCTGCTTTAGTTGCTTGAAT
AATTTCGGCAGCGACGTCAGGTCTTAAGATTAAGCCGGAACCCTTACCCTTTTTAGCAAC
ATTTGCTACAGGACATCCCATATTTAAGTCAATGCCTTTAAAGCCCATTTTAGCTAGTTG
AATACTCGTTTCACGGAACTGTTCTGGCTTATCTCCCCATATATGAGCGACCATCGGCTG
TTCATCTTCGCTAAAAGTTAAGCGTCCGCGCACACTATGTATGCCTTCAGGGTGGCAAAA
GCTCTCGGTATTTGTAAATTCAGTGAAAAACACATCCGGTCTAGCTGCTTCACTTACAAC
GTGTCGAAAGACGATATCTGTAACGTCTTCCATTGGCGCCAAAATAAAAAATGGACGTGG
TAATTCACTCCAAAAATTTTCCTTCAT
>>0085|A6TXM6_(putative protein from CC140)_[pos.: 72160 to 72363, length: 204, dir.: FRWRD]
ATGGAAGATTTAAAGCAATCTTTAAAAGGTTTAGGTTGGTATGACTTATTTTTTATAGTA
CCTATGTTTCTACTATTCGTGTATCTGCCGAATTATAATTTTATAACTATATTTATTAAC
ATTGTTATCATTATTTTCTTTTCCATAGGTTTGATTTTAACTACGCATATAATTATAGAT
AAAATTAAGAGCAACACGAAATGA
>>0086|A6QD71_(putative protein from CC140)_[pos.: 72412 to 72708, length: 297, dir.: FRWRD]
ATGGCTACTGAAAAAGATATAAATGATTTGTTTTTAAATCATGTGAATTCAAACGCGGTT
AAGACAAGAAAGATGATGGGAGAATATATTATTTATTATGATGGTGTGGTTATAGGTGGT
TTGTATGATAATAGATTATTGGTTAAAGCGACTAAAAGTGCACGTCATCAATTTCAAGAT
AATACATTAGTATCGTCGTATCCAGGTGCTAAAGAAATGATATTAATTCCAGACATTACC
GAAGCAACAAATCTCACTAATTTATTTGAATGCATAAAAAATGATTTGAAAAACTAA
>>0087|Q6GKK6_(putative protein from CC140)_[pos.: 72907 to 73518, length: 612, dir.: FRWRD]
GTGAACGATATGTTAATTAGTCTCGTAATCCCAGTTTTTGCTTTGTTAGTTATTGGTGGT
ATTATTTGGGCAATTATAGAAGGTATAGTACATATTTCAAAAAAAAATAAAGCAATTGAT
AATTTTTTTAACAAAGTTAATAAAGTAAGTGAGACATATAAATTCGCTACTACTTTTTTA
TTTCTAATCTTGGCTACGGCTGGTATTTCTCAATTTTATCTATATTATATAGTATCAGCG
TTTCTTTTTTGGCTTGTCATATTTACCTTTGGTATTGCAGGTATCATTTTTTTAATGCCA
TATGGCTTATGCTTCCTACCACTTTATAAGCAAAAAAAGAAAAAACAGACATTTAAAAAA
TACATGGTTTACACTACGATTGGTTTGTCAATTTGTCTAGGCTTATCTCTAGTTTTAGTT
CACACTACGAAATTTTATATGGACGAAGGTGGCGTAAGATACTATTACGGTAGTTTAGTA
ATGAAACAAGCGGGCGGTTATGCTTATTTAGCTTTAGCAGTACTTTCAACGTTGTTAATT
GTTGCGAAAAAAGCTACAAATAAAAATAAAGAAATCGAAACCGTCGACAATACAAATATA
ACGGAAAGATAA
>>0088|ycjY_(alpha/beta superfamily hydrolase)_[pos.: 73812 to 74726, length: 915, dir.: RVRS]
TTATAGAGTTTCTTTATAGAATGATTCAAGTTTTGGTAACACTTGATTTACGTATTCTGG
AATATCATATAAATCTACGTGTGATGCACCTTCAATTTTATAGAGTTCGTTGTTGTCGCC
TGCTGCTTTTTCAACAGCGTCAACGCTATATTCAATCGTGTCTGCTTCTGTACCTGCGAT
TGCTAAGAATGGTTGTGTCAACAATTCGTCAATATATGTGAAAGGTGCAAATGTTAATAC
TTCTGAAAAACTTCTTAATAATAGTTTGTTTGGTGCGTTTTTATGTTGACCACGTGCAGT
TAAATAATAATCATGCCCTTGTACCATTGTTGAATTTTCAGGCATAGAATCATCAATTTC
TTCAGGCACATAGCCAGTGATACCATAATCTGCACCATTTGCTTCAGCTGTACGTTGATC
TGCAACTTGTGTCATAAATACCAGTTGATCATCTATTGATACTACATCGCCAGGACCTTT
ACGGAATAAAGCGCCAATATCTACCATACTTACAGTTGCAAGTGCTTTAATGCGACGTTC
TGTTCTTGCTGCACTTACTGTATATCCACCACCTGCACAAACGCCAAGCGCACCAATTCT
GTCATTATCCACAAAGTCTAATGTTGTAAGATAATCAACTGAAGCTCTAACGTCTTCTGT
TCTCGCAAATGGATCTTCTAAATATCTAGGAGAGCCTTCACTTTCACCTTGATGTGATGC
ATCATATACAACTGTAACGTAGCCGAATTCCGCAAGTTTCTCTGCATACATACCTGCAGT
TTGTTCTTTAACACCGCCACCTGGGTGACAAACTGTAATTGCTGGATATTTTTTGCTTTC
ATCAAATTGTTCAGGTGTATATAAATTCGCTGCTAATAAATTTGTTTTACTTTTAAAATT
AACTGATTGTTTCAT
>>0089|G7ZTC1_(TetR family regulator)_[pos.: 74905 to 75459, length: 555, dir.: FRWRD]
ATGAATGTTGGGGATTTACGGGTTGTTAAAACGAGGGCAAGTATTAAAAAGGCATTTATG
ACCTTACTTTTTGAAAAAGATTTTGATACTATTTCGATTAAAGAAATTACTGAATTTGCG
CAAATTGGGAGAAAAACATTTTATCTACATTATATTGATAAATATGATTTACTAGATCAA
ATAGTATCGGAAAAATTGATAGAACTTGAACAAATTTCTGAAGCCAAAAAGAGTCTGGGT
ATCCAAGAAGGCACACAGTTATGGTTTGAGTTTTTCGAAAATAATAGAACATTTTTTATG
AAAATTTTTAATATCAACAACGCTTCAAATTATAAGAAAAAGCTGCTTCATTTTATTGAA
GAAGAATTTAAGAAAAAAGTTCCGACACGTGTTGCTACTGAAAAAGGCTTAGACTACGAC
TTATATATTAATTTTATTAGTAACGGTATTATCGGACTACTAGATATCTATCTAAACAGC
AGTGAAAATACAGAAGAACAAGAAAAAATAACATTGCAGGTGTCGCGCCTACTATCTTTA
TACGATTTAATTTAA
>>0090|Q7A890-M013_(putative protein)_[pos.: 75554 to 75656, length: 103, dir.: FRWRD]
TTGCAGTGACAAGAGCTAAAAAAGAATTTTATGTAATTGGCGACATGCAAAGAATACAGT
CGAAACCATTTTATGAGACGATTTTTAAAAAAATGTAGAATAA
>>0091|Q2YUT3_(methyltransferase, UbiE/COQ5 family)_[pos.: 75690 to 76421, length: 732, dir.: FRWRD]
ATGCAAAATAGAAATGATTTTATAGAAAAGTTATTAGACAGAGCTCAAATTAAAGAAGGC
ATGCGTGTACTGGATATAGGTTGTGCGACTGGTGAGGTCACTCAATTAATTGCAAAACGT
GTGGGGGCGAATGGTGAAGTCGTCGGTGTTGATGTGAATGAATCATTACTTAAAATCGCA
AATGAAAACAATCAATATAACAATGTATCATATCAATATTCTGATATATATCAATTGCCA
GAAACTATGGGGCATTTTGATGCGATTGTTGGTAGAAGAGTATTAATGTACTTACCAGAT
GCTGAAAAGTGTTTACAAATTTTGAAATCAATTTTAAAACCTGAGGGTATATTATGTTTT
CAAGAAAGTGATGCTATTAATGCAGGTGTTGGTGCAGATGTACTATCTTTACATCAATCA
GCAATTCAATGGATTTGGGAAACAGTGAAGCAAGAAGGTGGCAATATTCATATCGGTCAA
AATTTATATAATTTGTTTAATAAGAATGGAATGCATGTTGTAGATTATTTTGCAGAGGTA
GTGATTCAAACGTCAATGGACAATGATTTAGCATGGCTTGTAGATGTAATGCTACCAAGA
ATGAAAGCACATGGTGTCATTAATGATGATTTTTCACTAGATGAGTTTAAATCAAACCTT
GAACACGAAGCAATAAACAATCAGTGCGCATTTATACGTGACATGGCGTTTGGTATTATC
GGAAAAGCCTAG
>>0092|tnp-IS1_(transposase for IS1)_[pos.: 76893 to 77879, length: 987, dir.: RVRS]
TCAATTTAAGTGCAACAGTTCATCACATAAAACTTCATAAGGAAACTTCCAATTTAAACA
CTTTCTTGGTCGATAATTAATTGAGTCTAATGCATAGTTAAGTTGCTCTTGATTTACTTT
AGCTAAGTCTGTTTTCTTAGGGAAAAATTCTCTTAGTAAACCATTGGTATTTTCATTTGT
ACCTCTTTGCCATGCGGAATATGGATCAGCGAAGTAGACATTAATATTAAATTGGTTTTC
AATATTTTGATAACAAGAGAACTCTTTCCCTCTATCGACAGTAATAGTTTTAACGGCACC
TTTAGGTAGATGTTTGATAAGGCTATTAATTGCCGTCTCCATAGAATTAGAGGAACGATC
AGGCATAAGTACACAATAATAATAACGTGATTTTCTTTCTGCGAAAGTAGCAATGCACCC
TTTACTTTTGCCTCTGCTGGATACAATTGTGTCAGCTTCCCAATGACCGAATGTATTACG
TTTCTTTACTTCCTTAGGACGTTGTGAAATAGGACGGCCAATATTAAACTTACCTCTAGT
TTCTTTAGGTTTCTGTCTTTTTCCTTTTTGACGAAGGCATGAAATAAGTTCGAAATTAAT
CATATTAGAGTTAATCCATCGATAGATGGTTTTAAAACAGATTTGATTTTGTAATAGACG
ACCTACGATTTGTTCAGGAGACCAGTGGCATTTTAAATAATATTTAATGATATTACCAAG
TTCTGGAGTAAATCGAGTAGGACGACCACAAAGTTTTCTTTTGGTTTCATAATTTTTTTG
AGCTGTTTCAGCTTGATATGACTGATTTAAATTATTCCTACTAATTTCACGTGAGATAGT
AGATACAGATCGTTTTAATTTACGTGCAATAGATCTTAAAGAATAATTTTCTTGACGTAA
AACCTCTATACGTGCGCGTTCAGTTAGTGTAAGATGGTTATAGCTCATGTTGGCACTCCT
TGTATGTGTTTTTGTGGTTATTAACAT
>>0093|plc_(phosphatidylinositol-specific phospholipase C from CC140)_[pos.: 78338 to 79324, length: 987, dir.: FRWRD]
ATGAAAAAGTGTATTAAGACTTTGTTTTTAAGTATCATTTTAGTAGTGATGGGTGGTTGG
TATCATTCAGCACATGCGTCAGATTCGTTGAGTAAAAGTCCAGAAAATTGGATGAGTAAA
CTTGATGAAAACAAACATTTAACTGAGATTAATATGCCGGGCTCACATGATAGTGGCTCA
TTCACTTTAACTGATCCGGTAAAATCAGTTTGGGCAAAGACTCAAGATAAAGATTACCTT
ACTCAAATGAAGTCAGGAGTCAGGTTTTTTGATATTAGAGGTAGAGCAAGTGCTGATAAT
ATGATTTCGGTTCATCACGGCATGGTTTATCTGCATCATGAACTAGGGAAATTTTTAGAT
GATGCTAAATATTACTTGAGTGCTTATCCAAACGAAACAATTGTGATGTCTATGAAAAAG
GACTACGATAGCGATTCTAAAGTTACGAAGACATTTGAAGAGATTTTTAGAGAATATTAT
TATAATAACCCGCAATATCAGAATCTTTTTTACACAGGAAGTAATGCGAATCCTACTTTA
AAAGAAACGAAAGGTAAAATTGTCCTATTCAATAGAATGGGGGGTACATACATAAAGAGT
GGTTATGGTGCTGACACGTCAGGTATTCAATGGGCAGACAATGCGACATTTGAAACGAAA
ATTAATAATGGTAACTTACATTTACAGGTACAAGATGAGTATAAAGATTATTACGATAAG
AAAGTAGAAGCTGTTAAAAATTTATTGGCTAAAGCAAAAACGGATAGTAACAAAGACAAT
GTATATGTGAATTTCTTGAGTGTAGCGTCTGGAGGCAGCGCATTTAATAGTACTTATAAC
TATGCATCACATATAAATCCTGAAATTGCAAAAACGATTAAAGCAAATGGGAAAGCTAGA
ACGGGTTGGCTGATTGTTGACTATGCAGGGTATCCGTGGCCTGGATATGATGATATCGTA
AGCGAAATTATAGATAGTAATAAATAA
>>0094|IRr_IS256_(inverted repeat right of tnpIS256)_[pos.: 79438 to 79475, length: 38]
GTCAAGTCCAGACTCCTGTGTAAAATGCTATACAATGT
>>0095|tnp-IS256_(transposase for insertion sequence IS256)_[pos.: 79487 to 80659, length: 1173, dir.: RVRS]
CTACTTATCAAAATTGATGTATTTTCTTGAAGAATAAATCCATTCATCATGTAGGTCCAT
AAGAACGGCTCCAATTAAGCGATTGGCTGATGTTTGATTGGGGAAGATGCGAATAATCTT
TTCTCTTCTGCGTACTTCTTGATTCAGTCGTTCAATTAGATTGGTACTCTTTAGTCGATT
GTGGGAATTTCCTTGTACGGTATATTGAAAGGCGTCTTCGAATCCATCATCCAATGATGC
GCAAGCTTTTGAATATTTTGGTTGATCGATATAATCATGAATCAATCGATTTTTAGCCTC
ACGCGCTAAGTTAATATCTGTGAACTTAAAAATTCCTTTAACAGCTTCTCTGAAAGATTT
TGAATTTTTTTTAGGAATGGTGGTAAAGATATTTCTTAGGAAGTGAACTTGGCATCTTTG
CCAACTTACGTTGGTGAAGGATTTTCTAATGGCAGAGACTAATCCTTTGTGCGCATCAGA
AATAACGAGTTCCGTACCTTGTAAACCGCGTTCTTTTAGGTATTCAAAAAATGTTGTCCA
GGTCTCTTCGCTTTCGCCACTTTGAATCATGAAGCCGATAATTTCACGGTCGCCATCTTT
GGTTATTCCAATCGCTATATGACAGCTTTTTGAGAGTACTCGATTTTCTTCTCGTACTTT
TATATAGAGTACATCGGTCATTAAGTAAGGATAATTTTTTTCTGATAATAAACGATTCTG
CCACTCGTTAACCATAGGTTCTAGCTGTTCTGTTAAGCTAGAAACGAAGGACTTAGAGAC
GGATTTACCACAAAGTTCTTCCACAATTTTTGATACTTTACGAGTTGAAACGCCTGATAC
ATACATTTCCAACATTGAAGCCATGAGGGCTTTTTCGTTTCGTTGATAACGTTCAAACAC
TGTGGGTGAAAAATGGCCATCACGTGTTCTGGGTACTTTTAATTCTAGCGTGCCTACACG
TGTCGTAAAGCTGCGCTCATAATAGCCATTTCGTTGACTTTGTCGGTTTTCTGTTCGTTC
ATATTCTTTTGCTTGAATATATTCTGTTCGTTGATTTTCCATTAGTTGATTAAATACCGT
TGTTAAAATATTTTTAGAAACGTCATCCTTTACAGAATATTCAATAATGCTTTGAATCTC
TTCGCTTTTCAGTGTAAAATGTACTTGGGTCAT
>>0096|IRl_IS256_(inverted repeat left of tnpIS256)_[pos.: 80722 to 80757, length: 36]
ATGGCCTTTTTACTTTTACACAATTATACGGACTTT
>>0097|lpl-locus0450-SAPIG0114_(tandem lipoprotein-like protein, second locus)_[pos.: 80879 to 81643, length: 765, dir.: FRWRD]
GTGAAGCGTTTAAATGAAATAGTGATATGCATTAGTTTTTTATTTTTAACAATTTTTATA
GGAGGTTGTGGCATAGGTAAAGAAGCGGAAGTTAAGAAAAGCTTTGAAAAAACATTGAGT
ATGTATCCGATTAAAAATCTAGAAGATTTATACGATAAAGAAGGATATCGTGATGATCAA
TTTGATAAAAAAGATAAAGGCACCTGGACTATTAGTTCTGAAATGGCAAATCAGAAAAAG
GGAGAAGCCTTAAATATAAAAGGTATGGTTTTGAAGATAAATAGAAATACAAGAAGTGCA
AAAGGATTTTACTATGTTAATGCGATAAAGAAGGATGAAAATGGCAGACCTCAGGATAAT
CAAATAGAATATCCCGTTAAAATGGTAGACAATAAAATTATACCAACTAAAGATATCAAA
GATGAAAAAATAAAAAAAGAAATTGAAAGCTTTAAGTTTTTCGCGCAGTATGGCAATTTT
AAAGATTTGAAAAATTATAAAGATGGAGATATTTCATATAATCCAGAGGTGCCGAGTTAT
TCAGTTAAATATCAATTAACGAATGATGATTATAATGTAAAGCAATTACGTAAAAGATAT
AATATACCAACGAATAAAGCATCTGAGTTATTATTGAAAGGTTCAGGAAATTTAGATGGT
TCATCAGTTGGATACAAAAAAATTGAATTTACTTTCGTAGAGAAAAAAGGAGAAAACACT
TACTATACGGCTAACCTACATTTTAAACCAAGTGAGGATAAATAA
>>0098|Q8NYT6_(HTH-type transcriptional regulator from CC140)_[pos.: 81737 to 83974, length: 2238, dir.: FRWRD]
ATGCAACGTGATTATTTAATTCGAGTAGAAACTGAGAGTATGTCAGATTTCAAAAGGCTC
AATGGTTTAATGATTGGTTTTGTTATTAAAGGTGAGGCGCACATTTATGATGAACATAAT
ATGACGCAATGCAACAGTGGCGACATTTTCATCATTAACCACCGCGACTTGTATCGATTT
CAACTTCAACAAGATGGCATCATATGTTATATCCAATTCCAAATGAAATATTTAGCAGAC
AAGTTTGATGATGTGCATTGTCTATATTTTCACTTAACAGATGCGACCACAACCAAAAAT
ATACATCAACTGAGAAATATAATGGCAAGACTAGTTTCAACACATATCCGACATAATGAG
TTGTCTAAATTGACTGAGCAACAACTTGTGATTCAATTACTTATGCATATTATTCATTAT
GTCCCGCGTACATATCATTCGAACCAAAGTATCTTAAATGATAATAAAGTGAATCAAGTA
TGCGACTATATTGAACTGCATTTTCATGAAGATTTAAGTCTTACTGAATTGAGCGAATAT
GTAGGGTGGTCAGAGAGCCATCTGTCTAAAAAGTTTACTGAATCGCTAGGTGTAGGATTC
CAGCATTTCTTAAATACGACGCGAATTGAGCATGCGAAACTCGATTTGACATACACAGAT
GAAACGATTACTGATATTGCATTGCAAAATGGCTTTTCAAGTGCAGCGAGCTTTGCGAGA
ACATTTAAACACTTTACGCATCAAACGCCTAAACAATATCGAGGTGATCGTCCAGCAATC
ACTGAAAATCAACAATCGGCACAACATAATTATCACGACCGTGAATTGATATTACTTTTA
AATGACTACATTGAAGAAATGAATCATTTCATTGAAGATATTGAAAAGATGAACTATAAA
GAGATTGCCTTTAAACCAACTAATCAACAACTAAATCAATTTAATCATATTATTCAAGTG
GGCTATTTGAGAAATTTGCTCAATACACAGTATCAATCACAGTTACTTACATGTCATCAT
GATTTTCATGTCAATGAAGTATTAGCATATGATGTGATGCCATATATTATGAAAAAGCTC
AATGCGCCATTCACGTATGATGCAGAAATTTCGAATATATTTTATGATATCGATTTGTGT
TTAGACTTTTTATTAGATCATAACTTTAGTTTGACCATGCATTTGGATCAGTATGACTCA
CGTGATTATATCGATGCATTTAAAATTTTTATCCATCACGTTGCCCTGCATGTCAGTCAT
AGAAAAGATTTGAAGTTCAACTTGTATGTGACGACATTGCACACGTCTTTGATTGAAATG
ATTGATTATTTTAAAGCGTTATTCCCTAATGGTGGCTTGTACATTCACTTAGATCAAGCA
ACCCAAAGACATCTACCATTGTTGAAACGACTTGAGCCACACATCGACCATTTTGTATTT
GATGCCAATTCAAATGATGCTGTTGATTTTAATAAAATGAATGATGATGAGTTTAAAACC
GCGAGTCAAATAATTATTAATAAAACGAATTACCTTATCGACTTAATGCATCGCCATAAC
CTAAAGAGACCACTTATTTTACTCAATTGGAATACATTGACGGGTGATACATTTATTACA
AACGGCGAATATTTTAGAGGTGGTATCATCATTGAGCAATTATTAAAATTAAGCTCAAAG
GTAGAGGGTATTGGGTATTGGTTGAATTATGATTTGCACGTCAGTCATTGTAGAAATGAA
CGGGATTATATGAATTCTATTGAACTGTTTCATCAATATAATGGAAAACGTCCGGTCTAT
TTCACGGCATTGCTATTTAATAAATTAACAAGCAATATTTTGTATTCTGATGATACTTGT
ATTGTCACGGGAACTGATTCAAATTTTCAAATATTGTTATATGATGCAAAGCATTTTAAT
CCGTACTTAGCGTTGGACAATCAAATGAATATGCGTGCAACGGAAATGATCCATTTGAAC
ATTAATGCCCTAGAAGACGGTATGTATAAGATTAAACATTTTACCTTAGATAAAGAAAAT
GGTGCGTTATTTAATCTTTGGCGCAAACATCATACGATACATGGTATGGACAAGGACTCT
ATAGATTACGTTAATCGAATGAGTTTTCCAAAATTAGAAGTGTACGATATAGATGTGACG
GATACGCTGGCATTAAATATTAAAATGATTACAAATGGAATTCACTTAATTGAAGTAAAA
CGTTACCCAAGTTCATAA
>>0099|Teg15as_(antisense RNA)_[pos.: 83765 to 84008, length: 244]
GATAAAGAAAATGGTGCGTTATTTAATCTTTGGCGCAAACATCATACGATACATGGTATG
GACAAGGACTCTATAGATTACGTTAATCGAATGAGTTTTCCAAAATTAGAAGTGTACGAT
ATAGATGTGACGGATACGCTGGCATTAAATATTAAAATGATTACAAATGGAATTCACTTA
ATTGAAGTAAAACGTTACCCAAGTTCATAAAATGATCACAAATCACAATTTATGTTATAC
ATAA
>>0100|Q8NYT5_(Mn2+ binding amidohydrolase from CC140)_[pos.: 84125 to 85303, length: 1179, dir.: FRWRD]
ATGAATCAACAATTAATTGAAGCTTTAAAATCAAAAGAAGACAAAATGATTGAGATCAGA
CGTTATTTACATCAGCATCCAGAATTATCTTTTCATGAGGATGAAACGGCGAAATACATC
GCCGAATTTTACAAAGGTAAAGATGTAGAAGTAGAAACGAATGTCGGACCACGTGGAATT
AAAGTAACGATTGATTCAGGGAAACCTGGTAAAACATTAGCAATCCGTGCAGACTTTGAT
GCATTACCCATTACTGAAGATACAGGATTATCTTTTGCATCACAAAATAAAGGTGTTATG
CACGCATGTGGTCACGATGCACATACAGCATACATGCTTGTATTAGCAGAGACGCTTGCT
GAAATGAAAGATAGTTTTACAGGAAAAGTCGTTGTGATACATCAACCAGCTGAAGAAGTA
CCACCAGGTGGTGCTAAAGCAATGATTGAAAATGGTGTATTAGACGGTGTTGATCATGTA
TTAGGTGTACACGTCATGAGCACAATGAAAACAGGAAAAGTGTATTACAGACCTGGTTAT
GTTCAAACAGGACGCGCATTCTTCAAATTGAAAGTTCAAGGTAAAGGTGGCCATGGTTCA
TCACCACATATGGCCAATGATGCCATTGTTGCAGGTAGCTACTTCGTCACAGTGTTACAA
ACAGTTGTATCTAGACGACTAAGTCCATTTGAAACCGGTGTTGTCACAATCGGTTCATTT
GACGGTAAAGGTCAATTCAATGTCATTAAAGATGTTGTTGAAATTGAAGGTGATGTACGT
GGATTAACAGATGCTACAAAAGCAACAGTTGAAAAAGAAATTAAACGTTTATCAAAAGGA
TTAGAAGCATTGTATGGTGTAACTTGCACATTAGAATATAACGATGATTATCCTGCATTA
TATAATGATCCAGAGTTTACTGAGTACGTGGCTAAGACGCTAAAAGAAGCAGACCTTGAA
TTTGGTGTCGAAATATGTGAACCACAACCACCTTCAGAAGACTTTGCATACTATGCTAAG
GAACGACCAAGTGCCTTTATTTATACAGGTGCAGCTGTGGAAGATGGTGAAATTTACCCA
CATCATCATCCTAAATTTAACATTTCAGAAAAATCATTACTTATTTCGGCAGAAGCTGTA
GGGACAGTTGTTTTAGATTACCTTAAAGGAGATAACTAA
>>0101|norC_(multidrug efflux pump from CC140)_[pos.: 85305 to 86693, length: 1389, dir.: FRWRD]
ATGAATGAAACGTATCGCGGGGGCAACAAGTTAATCTTAGGTATTGTATTAGGTGTTATT
ACATTTTGGTTGTTTGCACAATCACTTGTAAATGTTGTACCAAATTTACAACAAAGTTTT
GGTGCAGACATGGGAACAATTAGTATTGCGGTAAGTCTAACCGCACTATTTTCAGGCATG
TTTGTTGTTGGAGCAGGCGGCCTAGCAGATAAAATTGGACGCGTGAAAATGACGAATATC
GGCTTATTATTAAGTATTATTGGTTCAGCATTAATTATTATTACAAATTTACCAGCATTG
CTAATTTTAGGTCGTATTATACAAGGCGTATCAGCAGCGTGTATTATGCCTTCCACATTG
GCCATTATGAAAACTTATTATGAGGGTGCTGAACGTCAGCGTGCCTTAAGCTATTGGTCT
ATCGGTTCTTGGGGTGGAAGTGGTATCTGTTCACTCTTCGGTGGGGCAGTTGCGACAACT
ATGGGTTGGAGATGGATTTTCATCTTCTCAATTATCGTTGCCGTACTTTCAATGTTACTC
ATCAAAGGAACGCCTGAAACGAAATCAGAAGTTACCAATACACATAAATTTGACGTTGCA
GGTCTAATTGTTCTAGTAGTTATGTTATTAAGTTTAAACGTTGTTATTACCAAAGGTGCA
GCACTTGGTTATACATCATTATGGTTCTTTGGTTTGATTGCGGTCGTTGTTGTAGCATTC
TTTATTTTCTTAAAAGTTGAGAAAAAAGTAGATAATCCGCTTATTGATTTTAAATTATTT
GAAAATAAACCTTATACAGGTGCAACGATTTCGAACTTCTTATTAAACGGTGTTGCAGGT
ACATTAATTGTAGCGAATACATTCGTGCAACAAGGTTTAGGTTATACAGCATTGCAGGCA
GGATACTTATCAATTACTTATTTAATCATGGTGTTATTAATGATTCGAGTTGGTGAAAAA
TTATTACAAAAAATGGGTTCTAAGCGACCAATGTTATTAGGTACATTCATTGTGATCATT
GGTATTGCACTTATTTCATTAGTATTCTTACCAGGCATATTTTATGTTATCAGTTGTGTC
GTAGGATATTTATGTTTCGGACTAGGCTTGGGTATTTATGCAACACCTTCTACAGATACA
GCTATTTCAAATGCACCGTTAGATAAAGTTGGCGTTGCTTCAGGTATTTATAAAATGGCT
TCATCACTTGGTGGTGCATTCGGTGTCGCAATTAGTGGTGCAGTATATGCCGGTGCAGTT
GCTGCAACGAGCATTCATACAGGTGCGATGATTGCACTTTGGGTTAACGTATTAATGGGA
ATCATGGCATTTATCGCAATTTTATTTGCGATTCCTAATGATGATAAACGTGTCAAAGAT
GCGAAATAA
>>0102|nptA_(putative sodium:phosphate symporter from CC140)_[pos.: 87179 to 88840, length: 1662, dir.: RVRS]
TTAAATTTCAGTTGTTGCAATTTCTTCATCTGTAGGTACATCATCGTTAAGACCAACAAG
TGCTTCAGAAACATTTCGTGAATGATAACCGATACGTTCAAGAACACCAATCATATCGAT
ATATAGTAATCCGCCTTTTGTTGTACATTCACCACGATTAAGGCGTTTAATATGACCTTT
GCGTAGTTTATGTTCAATATTAAATGATTCTCTACTACGTTCTACAATTTCATCTTTTTT
CGTTTTGTCATAAACATCTAACATGTCAATGGCTTTATCAAACGACTCAGCAACATGGTT
GAATAATTTATCCATACCGCGTTGTGCATCTTCTGTAATGCGAATATCTTCATCATGTTG
GCGTTTTAATTGAGCGACATACTCTTCTGTTAGCTCTGCTACTTTTAAAATAGAGCGATT
GACATCAAACATAACTGCTAAACGCTCAACGTCTGCCTTCGTAATGGCTTTTGTAGAAAT
TCTAACTAAATAATTTCGAATACTATCATTGATTGTTTCAACAGCTTGATGCTTTTGTTC
AAGCTTTTTGATCAATTTTTTATCGTCTTTTGTAATTTCGCGAATGTCTTCAAACATTGA
TAAGACAATCTGACCCACATTTTGTAATTCTTTTTGAGTTTCTTGTAATGCAACACCAGG
TGCGTGATAAACAAGATCTTTGTTTAAGTGCTGAGGTTTATAGTCATCAGCAATATCTTT
ACCTGGGACAAGCTTTGTAACTATCCATGCTAAACCTGCTACAAATGGTAATTGAATCAA
AGTATTTGTTATGTTGAAGATACCATGTGATACTGCAATCGTCATCGCTGGTTTTAAGTG
CCATACATCTTGTAACAAACTAATCAAATGAATTACAACTGGCAAGAAAATTGTGAAGAT
AATCACCCCGATTAAGTTAAAGATGACGTGTACAAGCGCCGCACGTTTTGCAGCGATTGA
GCCGGCTAAACTAGCTAAGATAGCTGTAATCGTTGTACCAATATTATCGCCTAGTAACAC
AGGGATTGCTGCGTTTAAGCTAATTAAATCTTGTTGATAAAATTCTTGTAAAATACCAAT
CGTCGCACTTGAACTTTGAACTAGTGCTGTTAACCCTGCGCCGACAATGACAGCAAGTAT
TGGATTTGTAGACATATCAAGCATTAATTGCTTAAATCCATCTAATGATGCTAAAGGTTT
AACGGCATCACCCATAAATTCTAGACCGAAGAATAGAGAACCGAAACCGAACAGTATGCG
GCCAATGTTATTGATTTTAGAGCGTTTAAAGAAAAAGATTAAAAATGCACCTAATGCTAA
AATTGGCATTGCATATTCGCCTAAATCTATACCGATAATAAATGCAGTTACCGTTGTTCC
GATATTGGCACCCATTATCACTCCAATGGCTTGTTTTAACGTCATAAATCCAGCTGTTAC
CAGTCCGATTGTGATAACTGTCGTACCTGAACTACTTTGTATTAAAATAGTTACAACGAT
ACCTGCAATAACACCTAATACTGGATTTGATGTAAATTTGTTTAAAATATCTCGTAGCCT
GTCTCCTGCTGATGCTTGAAGCCCGTCTCCCATGATTTTTAAGCCGTAAAGGAAAATACC
TAAACCACCTAAAAAGGAGAAAATGACTTCTGTAACCGACAT
>>0103|Q2YUS5_(67 kDa myosin-crossreactive streptococcal antigen homologue from CC140)_[pos.: 89165 to 90940, length: 1776, dir.: RVRS]
TTATAACAATTTGTGTTCTTTTAATAATGACTCAATGTACGTACCTTTTATCTTTTTAAG
GAATCCTGCTAATGCGAGTTTTTGCATTTTCGAATCTTTAGTAATCTCGCGCAAATCTTG
ATGGTCATTCAGTTCGTATATGGCATCCATTAAGACGCGAAGATCAAATGTACTATTGAT
GACCTCTGGAATACCACGATCTATATTTAGTAATTGATAAACAGCTTCCATGGCAGTACG
AACCGAATATTCTGTTGTAAATACAGTATCTCGCTCTGTTTCTGCAAAGTTACCAATGAA
TGCTAAATTTTGTGATTGATGCGGGACGACTAAAGGTCTGTCGCCGATAGCACGCGTCAT
GAAATAAGAGGTAATATATGGCATATAAACAGGAATCGTATTAGATGCATGTTTTGCTAA
GTCTTCAATTTTGCCAGTTGGTACACCTAAGTGATACAGCCATTCTTGGCATATTTCATT
ACCACTACATTCTGTGATTGGCTTTTTAATATAATCGCCGTTTACATCTGAATATAAGGC
ATAAATCCACGTAGATATTTCATTTTTAGGTTGGTCTTTAAACTGTTGCTGACGATTGAT
TGTAAAACTGATTTGCCATGCAGAATCATTGATTGTAATAATACCGCCAGTAACCGTTTT
ACCTGCAAGTGGATCACGTTTACAAATGCTTTCTATTGTATCGATAATATCTTTATTGTT
TGTTGTCGATGTTGCTGAAACAAACCAACTTTTTTTAGGAATATTTTGGCAAAACTTATC
AGGATTACCAAATTCAGGACTTTGTCGTGCTAAATTTTTCCATAGTGTCCAACTACCACC
TAATTCGTCAGTTGGTGGCGCTGGTGTATTATTATCACCATACGTAGAGCTTTCTGTAAT
ACTACCATTTGTCACAAAGACAAGATCGTTTATAGTCAGTTTAATGGATTCTGCATTACC
ATTACGGTCAATTAATATTTCTCGGGCAATTTTTTGACTTGTCGTAACATCTACTTTAAT
ATCTTCTACTTTTACATCGTATTCAAATTGAACCCCATGCGATTTTAAATATTCAACCAT
AGGTAATACTAAGGATTCATATTGATTATATTTAGTGAATTTTAAAGCTGAAAAGTCTGC
GAGACCACCAATATGATGAATGAATCGCATTAGATAGCGACGCATTTCCATTGCAGAATG
CCACGGTTCAAATGCAAACATCGTTTTCCAGTAAATCCAAAAGTTTGAATTAAAGAAATC
GTCGGAAAATACATCTGTTATTTTGACATCATCTAAATCTTCTTCATTCGTTAAGCATAA
ATCTAAAATTTCTTTAATCGCCGTTTTAGTCAAAGTGAAATCTCCATCTGTGACTAAACG
TTGACCCTGTTTCTCAATAACACGACAACGAGAATAGTTAGGGTCTTCTTTGTTTAACCA
ATAGAATTCATCTAATACTGACGCATGATCAATTTCAAGTGAAGGGATAGATCTGAATAA
ATCCCACAAGCATTCAAAGTGGTTCTCCATTTCACGACCACCTCTGACAACATAGCCTTT
TAAAGGCATATTTTCACCATCAAGACTACCGCCTGCTTTGGGTAACTCTTCTAAAATATG
AATCTTAGAACCTTCCATTTGACCATCCCTTATTAAAAAACAAGCTGCAGCAAGTGAAGC
TAACCCAGACCCGATTAAGTAAGCAGATTTGTTTTCTACATTTTCAGGTTTTTTAGGGCG
CGCAAATGCTTCATAATTTCCATAACTGTAATACAT
>>0104|DUF1648_(putative protein from CC140)_[pos.: 91291 to 91764, length: 474, dir.: FRWRD]
ATGTCTAAAATCAGGTCTTTTACAATATTAAGTCTACTTATTTACTTAGCTATGATGTGC
TATACAGTAGTGACTTATTCAAAATTACCAACCAAAGTACCTATTCACTATAATTTAGCA
GGGGATGCTGATAACTTTGCTGATAAATGGGTGCTGCTTTTGATTAATAGCGCATTTATA
GTGATTTGGCTTATATTTTTCATTGCAGGTAGATACTATGAACGATTTGCCAAATGGTCA
CATTATAATCATACACCACGTGAAATTCGAGCGATTAAATTATTTTTAAGTACGTTAAAT
TTAGAGATTATGAGCTATATGTCTATCTTCACAGTATTAGAAATTTGGCAAATACAACAC
CATCATCAATTCAATTTACTATGGTTTAATATGATATTTATCATTATCATTGGTTTGACG
CTTGTCATATTTTGTTTACTTCCGACAATTCATAAAATGAGAGATTCTCAATAA
>>0105|lctP-locus1_(glcA Glycolate permease glcA from CC140)_[pos.: 92026 to 93618, length: 1593, dir.: FRWRD]
ATGACACTACTTACTGTAAATACATTCGATAATGTTGGATTATCAGCCTTAGTTGCAGCA
GTACCTATTATTTTATTTTTATTATGCTTAACCGTTTTTAAAATGAAAGGCATTTATGCA
GCATTGACAACTTTGGTTGTTACATTGATTGTGGCTTTATTTGTATTTGAATTACCAGCG
CGTGTATCAGCAGGTGCGATTACAGAAGGCGTTGTTGCCGGTATTTTCCCAATAGGATAT
ATCGTTTTAATGGCAGTTTGGTTATATAAAGTTTCTATTAAAACAGGACAATTTTCTATT
ATTCAAGATAGTATTGCAAGTATTTCAGAGGACCAAAGAATCCAACTATTATTAATTGGA
TTTTGTTTCAACGCATTTTTAGAAGGTGCAGCAGGATTTGGTGTGCCAATTGCGATTTGT
GCAGTATTATTAATTCAACTTGGATTTGAACCATTAAAAGCAGCGATGTTATGTTTAATT
GCTAATGGTGCGGCGGGTGCCTTTGGTGCAATTGGTTTACCAGTTAGTATTATTGATACG
TTTAACTTAAGTGGAGGCGTTACAACATTAGATGTTGCGAGATACTCAGCATTAACACTT
CCAATTTTAAACTTTATTATTCCATTTGTTTTAGTATTCATTGTAGATGGTATGAAAGGT
ATTAAAGAAATTTTACCTGTCATTTTAACAGTGAGTGGTACATATACTGGATTACAATTA
TTATTAACAATATTCCATGGTCCAGAACTAGCAGACATTATTCCATCACTAGCAACAATG
GTGGTGTTAGCATTTGTTTGTCGTAAATTTAAACCGAAAAACATTTTCAGATTGGAAGCG
TCTGAACATAAAATTCAAAAACGAACGCCTAAAGAAATTGTCTTTGCTTGGAGTCCGTTC
GTCATTTTAACTGCCTTTGTATTAGTATGGAGTGCACCATTCTTCAAAAAATTATTCCAA
CCTGGAGGTGCACTTGAAAGTCTAGTAATAAAATTGCCAATTCCAAATACTGTGAGTGAT
TTATCGCCTAAAGGAATTGCGTTGCGTCTCGATTTAATTGGTGCAACTGGGACAGCGATT
TTATTAACAGTAATTATTACAATTTTAATTACGAAGTTAAAATGGAAAAATGCAGGTGCT
TTATTGGTCGAAGCAATTAAAGAATTATGGTTACCGATCCTTACAATTTCAGCTATCCTA
GCTATTGCTAAAGTTATGACATACGGTGGTTTGACTGTAGCAATTGGACAAGGTATTGCT
AAAGCGGGAGCAATTTTCCCATTATTCTCTCCAGTATTAGGTTGGATTGGTGTGTTTATG
ACTGGTTCAGTTGTAAATAACAATACTTTATTCGCACCTATTCAAGCGACAGTGGCACAA
CAAATTTCAACAAGCGGTTCATTACTTGTGGCAGCTAACACTGCAGGTGGTGTAGCAGCG
AAACTTATTTCACCACAATCAATTGCCATTGCGACTGCAGCTGTTAAAAAAGTTGGTGAA
GAATCTGCATTATTAAAAATGACGTTAAAATACAGTATTATATTTGTTGCCTTTATTTGT
GTTTGGACGTTTATACTAACGTTAATATTCTAA
>>0106|txbi_lctP_(bidirectional rho-independent terminator of lctP)_[pos.: 93662 to 93733, length: 72]
CTAATTATTCATGAATCGAACTAGTACGAAATGCAATGAGCATCTTGTCTAGTTCGATTT
TTTAATGTCTAA
>>0107|txbi_proteinA_(bidirectional rho-independent terminator of protein A)_[pos.: 93797 to 93858, length: 62]
AAGTAAAATAAAAAATGCACTGAGCAACAAAAGATGTTGCTCGTGCATTTAGATGATTCT
TA
>>0108|spa_(immunoglobin G binding protein A from CC140)_[pos.: 93947 to 95449, length: 1503, dir.: RVRS]
TTATAGTTCGCGACGACGTCCAGCTAATAACGCTGCACCTAACGCTAATGATAATCCACC
AAATACAGTTGTACCGATGAATGGATTTTCTTCACCAGTTTCTGGTAATGCTTGAGCTTT
GTTAGCATCTGCATGGTTTGCTGGTTGCTTCTTATCAACAACAAGTTCTTGACCAGGTTT
GATCATGTTTTTATCAGCTAATTTGTTATCTGCAGCAATTTTGTCAGCAGTAGTGCCGTT
TGCTTTTGCAATATCATTTACTGTATCACCAGGTTTAACGACATGTACTCCGTTGCCGTC
TTCTTTACCAGGTTTGTTGTCTTCTTTACCAGGTTTGTTGTCTTCTTTACCAGGTTTGTT
GTCTTCTTTACCAGGTTTGTTGTCTTCTTTACCAGGTTTGTTGCCATCTTCTTTGCCAGG
TTTTTTGTTGTCTTCTTTACCAGGTTTGTTGCCGTCTTCTTTACCAGGCTTGTTGTTGTC
TTCCTCTTTTGGTGCTTGAGCATCGTTTAGCTTTTTAGCTTCTGCTAAAATTTCTTTGCT
CACTGAAGGATCGTCTTTAAGGCTTTGGATGAAGCCGTTACGTTGTTCTTCAGTTAAGTT
AGGTAAATGTAAAATTTCATAGAAAGCATTTTGTTGTTCTTTGTTGAATTTGTTGTCAGC
TTTTGGTGCTTGTGCATCATTTAGCTTTTTAGCTTCTGCTAAAAGGTTAGCACTTTGGCT
TGGGTCATCTTTTAAGCTTTGGATGAAACCATTGCGTTGTTCTTCATTTAAGTTAGGTAA
ATGTAAGATTTCATAGAAAGCATTTTGTTGTTCTTTGTTGAATTTGTTATCAGCTTTCGG
TGCTTGAGATTCATTTAACTTTTTAGCTTCTGCTAAAAGGTTAGCACTTTGACTTGGGTC
ATCTTTTAAGCTTTGGATGAAACCATTGCGTTGTTCTTCGTTCAAGTTAGGCATGTTCAA
GATTTCATAGAAAGCATTTTGTTGTTCTTTGTTGAAATTGTTGTCAGCTTTCGGTGCTTG
AGATTCGTTTAATTTTTTAGCTTCACCTAAAACGTTAGTGCTTTGGCTTGGATCGTCTTT
AAGACTTTGAATGAAACCATTGCGTTGCTCTTCGTTTAAGTTAGGCATGTTCAAAATTTC
ATAGAAGGCGCTTTGTTGATCTTTGTTGAAGTTATTTTGTTGCGCATCAGCTTTTGGAGC
TTGAGAGTCATTAAGTTTTTGAGCTTCACCTAAAACGTTAGCACTTTGGCTTGGATCATC
TTTAAGGCTTTGGATAAAACCATTACGTTGATCAGCGTTTAAGTTAGGCATATTTAACAC
TTGATAAAAAGCATTTTGTTGAGCTTCATCGTGTTGCGCAGCATTTGCAGCAGGTGTTAC
GCCACCAGATATAAGTAATGTACCTAAAGTTACAGATGCAATACCTACACCTAGTTTACG
AATTGAATAAATGTTTTTCTTTTTCAAATTAATACCCCCTGTATGTATTTGTAAAGTCAT
CAT
>>0109|tx_sarS_(rho-independent terminator of sarS)_[pos.: 95776 to 95838, length: 63]
TTAAAAAATAGAAAACACAAGTGCACTTTAGAATACAGCACACTTGCGTAATAGAGATAT
TAT
>>0110|sarS_(HTH-type transcriptional regulator from CC140)_[pos.: 95835 to 96587, length: 753, dir.: RVRS]
TTATTCAAAAACAAGATGTAAATGATTTTTATCTGCCAATAATTGATTCACTTGAGCTAA
TAATTGTTCAGCATGGTCTTGCTGCGCGTCATTCATATGAATTAAAATTTTTCTTTCATC
TTCGGTTGAGCGTTCTTTTATTAGATAGCCTTGCTTTTTTAAATTATTGAGAGCTCTAAC
AGTTTGAGGGTATTTATGGTGGATTGTTTCAATTAAATCTTTAAGAAGAACGATGTTTTT
ATTTTGAGAAGTGATAATAGCTAGAATTGTGAATTCTACAAAACTTAATGTTAGATGCTT
TTTGATAATATTCTTGAAATACATTGTATACATCATCAAGTTTAGAAATTCTTTACTATC
TTTTGGTATCATCTGTGATTCACTTTGATCTGCAAGGTTAAATTGTTTAATGATTTGATC
AAACAATGTAACACGTTCTGCAATTTTCTCTCGTTGTTCTTCAGATATTGAAATGTAAGT
ATTACGCTCATCAATTTTACTACGAACTTTACTAATATATGAATGTTTCACAAGTACTTT
TATATGCTGTACTAAATCCGATTGTTTATAACATAAATCTGAAACAATCTTCTTAAATGG
AAGTGTGTTTTCTTGCTGATGAAATAAATAAGTCAGTAATATAAATTCTTTTATAGTCAT
ATCGACTTCAGGCTTGACTTTTTTCTTAAAACGAAACATATATGCTTCAATGATTATAAA
ATCTCTAATTTTGTCATGGTTATTATATTTCAT
>>0111|sirC_(siderophore 'staphylobactin' ABC transporter, transmembrane permease subunit from CC140)_[pos.: 96956 to 97954, length: 999, dir.: RVRS]
TTATAACTTTTTCACGGTTAATAATAAGTATATGAAGAATGGTGCACCAAACGCAGCAAT
GAATACACCTGCCGGCACTTCTTTAGGCAAGAATAGGGTGCGTCCAATTAAGTCTGCGAT
AACAATTGATATGGCACCAATCATTGCTGACATTAGTAACTTTTTAGCATAACTTCCGCG
AACGATTGTTTTCGCGATGTGTGGTGCAATTAAACCGACAAACCCAATATTTCCTACTAA
ACTGATTGCCATAGATACGAGTATTGTAGAAGAGATTAATTGAATCAGCTTCATACGTTG
TACATGTAAACCTAAGCCAATCGCTACAGGGTCATCAAGTATAGATATTTTCATTTTAGG
TATAACAAGAAATAACAACGGAATAACAGCTACGATTACCATACCCAAAATGAATGTATC
TTTAAACGTTGCACCGTAAAGACTTCCGACTAACCAAGTATAAGCTTTGGCTGCAGATAG
TTGCTTTGTTGTAATAAGTAGCCCTTGTACAAGTGCAATAAATAATGTTTGCATTGAAAT
ACCAATGATTATGAGTGTTGTCGGTCGAATGTGACCTTTCGTTTGAAACACTAATAGAAT
CACCATTGCAATTGCGCCACCTAATACAGCAAATAGAGGAAGTAAATGTATCGTTAAATG
GCTGAAAAATGCAATAAAGACAACAGCACTTAAGCTAGCACCACCTGTGATTCCGATAAT
ATCTGGTGAGGCAATTGGATTTTTCAAGACATTTTGTAACATTAAACCACTCATCCCTAG
TGCTGCACCAGCTAATATCGCAAGTGTAATGCGAGGTAAGCGTAATACTTCTAAAGTGAA
TTGATCTATACTGTCATTTGGATTTATAAAGTACATCAGTACGCGTTGTAATGGTATAAA
GCTTGAACCAACCATCATACTTACCACTGAAACGATGGCTAAAAAGATTAACGCGAAGAT
GAGATGGTAATTGTCCTTTTTATTAATCTTTTCGGTCAT
>>0112|sirB_(siderophore 'staphylobactin' ABC transporter, transmembrane permease subunit from CC140)_[pos.: 97951 to 98946, length: 996, dir.: RVRS]
TCATAAGCGTTGACGTCCTTTCTTCATAAGATAGATTAAGACAATAGCGCCAATGACAGC
GGTAACAACACCGATAGGAAACTCTAGTGGCTTAATTATTATACGAGCAACAATGTCTGA
AATGATCATTAGGATTGCTCCAGCTAATGCAGTAAAAGGAATTAAATACTTATAGTTTGG
TGGTAATAATCGTTTGCTAATATTCGGTACGATAAGACCCACAAAGACGATTGATCCAGC
TACTGCTACCGAAATACCGGCTAACATACTGATGAGCATAATAATCATCCATTTGATTAA
TTTTATGTTTTGACCGAGGCCGGTTGCAATGTCGTCACTTGTCATCAAGATGTTGATGTG
TGCAGCCATGCTAAATGCAATTAAAATAAGTATCAATACAAGCGGAATAATCCATGGGAT
ATCCCAAATGTTACGTAATGAAACGGAGCCACTCAACCAAAATAATAGGCCTTGTAAGTC
TGTTTCATTCATAATGAGAATGCCTTGAGTAAAAGCTGTAAATAGCATCGCAATCGCAGC
ACCTGCCAAAATGACACGATGAGGTGAAAATAGGGTTTGTCTAAACATACCTAGTGCAAC
GACTAAGACTGTAACAACAATAGCCCCCAAAAACGCAATGACAACAATCATTTTAAAAGA
TTGAATTTGGATAAATGTAATACTAAAGATGACAAAAAATACTGCGCCTGCATTGACACC
GAAAAGCCCTGGCGATGCTATTGGGTTTCGAGTAAGTGCTTGCATCAATAATCCTGAGAC
GGCTAGTGCGGCGCCTGTCAATAGCGCAATGATGGTTCTCGACGCCCGTGCACCAGTGAC
AACATCATGTAAATCGTTTTCACTATCAAAGTTGAATAACGCCTGTATCACCGTACCTGG
TGACACAAGCGTATTTCCAATCATCAAACTTAAGATAGCTACTATTGCAAGACATAAACC
AGCAATAACGATTTGGTATTTTGGTTTAAGTAGCAT
>>0113|sirA_(siderophore 'staphylobactin' ABC transporter, substrate-binding protein from CC140)_[pos.: 98962 to 99954, length: 993, dir.: RVRS]
TTATTTTGATTGTTTTTCAATATTTAACTTTTCATATAAATCGTCAATAAGTTTTAATGA
TGATTTATATCCGCCAGCTAAGTTCCAAGTGATTTCATCTAAATCATCAGATACTTGGTT
GTTTTTAACTGCGTCTAAATTTTTCCACTCTTTACTTGAAGTCCATTCGCTTTCAGTCTT
TTTAACTAATGCAGCATCTTTCGCATTTGGATCTGATTTTACTACAAAAATATGATCAGC
GTTCATTAATGGAATGCTTTCTTTAGATGTAAGTTGGATAATATCTTTACCATTATCAAC
TTGTTTTTGTAAGTCTTTATTACGTTTGAATCCTAAATCACTTAAGATTTCACCAGCATA
TCCACCAGCATAAATTCTTGTATGATCAGCACGGAAGTTAACAACTGAAGCTTTCAATGG
CCATGCATCTTTATACTTTGCTTTTGCATCTTTTTGGAATGCAGCTACTTTATCATCGTA
CTTTTTAAGTAAATCTTCAGCTTCTTTTTCTTTCCCTAAAGCTTTCCCCATTAACTTAGT
TGTATCTTTGAATTTGAAAACTGTATCAGTAGAAACTGTTGGTGCGATTTTAGATAATTG
ATCGTAAACTTTTTCATTTCTAACTTTTGACGCGACAATTAAGTCCGGTTTTAATTTAGA
GATTTCCTCTAAGTTAGGTGCAGGTTCTTGACCTACAATCTTAGTATCTTTTAAATCATT
TTTTATGTATTCGAATTTCGGTTTTTGTGTCCATGATTCTACAGCACCTACAGGTTTAAC
ACCTAAAGATACAGCGACGTCAGTGGCACCTTGATATAGCGTAACAACACGCTTTGGTTT
CCCTTTAATTTCAGTTGTACCCATTGCATGTTTAATTGAAGTTGTTTCCTTATCTTTGCT
ATCAGATGATTGCTTATTTGAATTCCCACTACATCCTGCTAAAACAAGTAGGAAAGCAAG
CGTAACAACAAGCATTTTAATTACTTTATTCAT
>>0114|sbnA-cysK1_(siderophore biosynthesis protein A from CC140)_[pos.: 100185 to 101165, length: 981, dir.: FRWRD]
TTGATTGAAAAAAGTCAAGCATGTCACGATTCATTGTTAGATTCTGTAGGGCAAACACCT
ATGGTTCAACTTCATCAACTATTTCCGAAACATGAAGTGTTTGCAAAGTTAGAGTATATG
AATCCTGGAGGCAGCATGAAAGATCGACCTGCCAAGTACATCATTGAACATGGTATCAAA
CATGGTTTAATCACTGAGAATACACATTTAATTGAAAGTACTTCTGGTAATTTAGGCATT
GCGTTGGCAATGATAGCTAAAATAAAGGGATTAAAACTCACGTGTGTTGTTGATCCTAAA
ATATCACCAACAAATTTGAAAATCATTAAAAGTTATGGTGCCAATGTAGAAATGGTTGAA
GAACCTGATGCACATGGGGGTTATTTAATGACTCGTATTGCAAAGGTGCAAGAACTGTTA
GCCACTATTGACGATGCATATTGGATTAATCAATATGCAAATGAGTTAAATTGGCAATCC
CATTATCATGGTGCAGGCACAGAGATTGTTGAAACAATTAAGCAACCTATAGATTATTTT
GTCGCGCCAGTCAGCACGACAGGTAGCATTATGGGTATGAGTAGAAAAATTAAAGAAGTG
CATCCAAACGCACAAATTGTTGCTGTTGATGCGAAAGGGTCAGTCATTTTTGGTGACAAA
CCTATTAATAGAGAATTACCTGGTATCGGTGCTAGTCGTGTACCCGAAATATTGAATAGA
TCAGAAATTAATCAAGTGATCCATGTAGATGATTATCAATCTGCTTTGGGCTGTCGAAAA
CTGATTGATTATGAAGGCATATTTGCGGGAGGTTCAACAGGTTCGATTATTGCAGCGATT
GAGCAGTTAATAACGTCAATTGAAGAAGGTGCAACAATTGTCACGATTTTACCAGATCGA
GGCGATCGTTACTTAGATTTAGTTTATTCAGATACATGGTTAGAAAAAATGAAATCAAGA
CAAGGAGTTAAATCAGAATGA
>>0115|sbnB_(siderophore biosynthesis protein B from CC140)_[pos.: 101162 to 102172, length: 1011, dir.: FRWRD]
ATGAATAGAGAGATGTTGTATTTAAATAGATCAGATATTGAACAAGCGGGAGGAAATCAT
TCACAAGTTTATGTGGACGCATTAACAGAAGCATTAACAGCGCATGCGCACAATGATTTT
GTACAACCGCTTAAGCCGTATTTAAGACAGGATCCTGAAAATGGACACATCGCAGATCGA
ATTATTGCAATGCCAAGTCATATCGGTGGTGAACACGCAATTTCAGGTATTAAGTGGATA
GGTAGTAAGCACGACAATCCATCGAAACGTAATATGGAGCGTGCAAGTGGTGTCATTATT
TTGAACAATCCAGAAACGAATTATCCAATTGCAGTTATGGAAGCAAGTTTAATTAGTAGT
ATGCGTACTGCAGCAGTTTCAGTGATTGCAGCTAAGCATTTGGCTAAAAAAGGATTTAAA
GACTTAACAATCATTGGTTGCGGGCTAATCGGAGACAAGCAATTACAAAGTATGTTAGAG
CAATTCGATCATATTGAACGAGTGTTTGTTTACGATCAATTCTCTGAAGCGTGTGCACGC
TTTGTTGATAGATGGCAACAACAGCGTCCGGAAATTAATTTTATTGCGACAGAAAATGCT
AAAGAAGCAGTATCAAATGGTGAAGTAGTCATTACATGTACCGTAACGGATCAACCATAT
ATTGAATATGATTGGTTACAAAAGGGTGCATTTATTAGCAACATTTCTATCATGGATGTG
CATAAAGAAGTCTTTATTAAAGCTGACAAAGTCGTAGTAGATGACTGGTCACAATGTAAT
CGAGAAAAGAAAACTATTAACCAATTGGTGTTAGAAGGTAAATTCAGCAAAGAAGCACTT
CATGCTGAACTTGGGCAACTTGTGACAGGTGACATACCAGGACGTGAAGACGATGATGAA
ATCATATTACTTAATCCGATGGGTATGGCTATCGAAGATATTTCAAGTGCTTATTTTATT
TATCAACAGGCACAACAACAAAATATTGGGACAACATTGAACCTATATTAA
>>0116|sbnC_(siderophore biosynthesis protein C from CC140)_[pos.: 102193 to 103947, length: 1755, dir.: FRWRD]
TTGCAGAATCATACAGCAGTCAATACAGCACAAACGATAATATTAAGGGATTTAGTTGAT
GCATTATTATTTGAAGATATAGCCGGTATTGTATCGAATAGTGAGATTACTAAAGAAAAT
GGACAAACCATTTTGATATACAAACGTGAAACACAACAAATAAAGATACCTGTTTATTTT
AGTGCTTTAAATATGTTTCGTTATGAAAGTTCACAACCAATTACGATAGAGGGAAGGGCG
TCTAAGCAACCTTTAACGGCAGCTGAATTTTGGCAAAAAATCGTCAAAATGAATCGTGAT
TTAAGTCGTGAATGGGAAGTGGCTCGCGTTGAAGAAGGACTGACTACTGCTGCCACACAG
CTTACTAAACAATTATCAGAATTAGATTTAGCGTCACATCCTTTTGTGATGTCAGAGCAG
TTTGCAAGTTTAAAAGATCGTCCATTTCATCCGTTAGCTAAAGAAAAAAGAGGATTAAGA
GAAGCGGATTATCAAGTGTATCAAGCTGAATTAAATCAATCATTTCCTTTAATGGTTGCA
GCAGTTAAAAAGACACATATGATTCATGGCGATACTGCAAATATTGATGAATTAGAAAAT
TTGACAGCACCTATAAAAGAACAAGCGACAGATATGTTAAATGATCAAGGGTTATCAATA
GATGACTATGTACTATTTCCGGTACATCCTTGGCAATATCAACATATTCTGCCGAACGTC
TTTGCGAAAGAGATTAGTGAAAAATTGGTTGTACTATTACCGTTAAAATTTGGAGATTAT
CTATCGTCTTCAAGTATGCGTTCATTAATTGATATTGGCGCACCGTATAACCATGTCAAA
GTACCATTTGCAATGCAGTCATTAGGTGCATTAAGGCTAACGCCTACGCGTTACATGAAA
AACGGAGAACAAGCAGAACAATTATTACGTCAGCTTATAGAAAAAGATGAAGCACTAGCT
AAGTATGTCATGGTTTGTGATGAAACAGCTTGGTGGTCATATATGGGTCAAGATAATGAT
ATTTTCAAAGATCAATTAGGTCATTTAACTGTTCAGCTAAGAAAATATCCCGAAGTGCTA
GCCAAAAATGACACGCAACAGCTAGTGTCAATGGCAGCACTCGCGGCAAATGATCGCACC
TTATATCAAATGATTTGTGGAAAAGATAATATTTCTAAAAATGATGTCATGACGTTATTT
GAAGATATCGCACAAGTCTTTTTAAAGGTAACACTATCATTTATGCAATACGGCGCATTA
CCAGAGTTGCATGGTCAAAATATATTGTTGTCATTTGAAGATGGACGTGTACAAAAATGC
GTGTTACGTGATCATGATACTGTCAGAATTTATAAACCATGGCTAACAGCACATCAGCTT
TCATTGCCGAAGTATGTCGTCAGAGAAGATACACCTAATACGCTAATTAATGAAGATTTG
GAAACATTCTTTGCTTATTTTCAAACATTAGCTGTATCGGTAAATCTATATGCCATTATT
GATGCAATTCAAGATTTATTTGGTGTAAGTGAGCATGAACTTATGTCGTTGTTAAAACAA
ATTTTAAAAAATGAAGTGGCAACTATTTCCTGGGTTACAACTGATCAGCTAGCTGTCAGA
CATATTTTATTTGATAAACAGACGTGGCCATTTAAACAAATTTTATTACCATTGCTATAT
CAACGTGATAGTGGTGGAGGTAGTATGCCTTCAGGTTTAACTACCGTACCAAATCCAATG
GTGACATATGATTAA
>>0117|sbnD_(siderophore biosynthesis protein D from CC140)_[pos.: 103940 to 105196, length: 1257, dir.: FRWRD]
ATGATTAATCAGTCTATATGGCGCAGTAACTTTCGCATTTTATGGCTCAGTCAGTTTATA
GCGATTGCTGGACTGACAGTACTTGTGCCATTATTGCCAATTTATATGGCATCACTACAA
AATCTATCAGTCGTAGAAATACAGTTGTGGAGTGGTATAGCGATTGCTGCTCCAGCTGTA
ACGACGATGATAGCTTCGCCGATATGGGGGAAGCTAGGTGATAAGATCAGTCGAAAATGG
ATGGTGTTAAGAGCGTTACTTGGTTTGGCGGTATGCTTATTTTTAATGGCATTGTGTACT
ACACCATTACAGTTTGTACTTGTGAGGTTATTGCAGGGACTATTTGGTGGTGTTGTCGAT
GCATCAAGTGCGTTTGCGAGTGCAGAGGCGCCAGCTGAAGATCGTGGAAAGGTATTAGGA
AAACTGCAAAGTTCAGTCAGCGCAGGGTCTCTTGTGGGGCCATTAATTGGCGGTGTTACA
GCTTCGATATTAGGTTTTAGTGCGTTACTGATGAGTATTGCCGTTATTACTTTTATTGTC
TGTATTTTCGGTGCATTAAAATTGATTGAAACGACACATATGCCAAAATCACAAACACCA
AATATTAATAAAGGTATTCGCCGCTCATTTCAATGTCTATTATGCACACAACAAACATGT
CGATTTATTATCGTTGGCGTTTTAGCAAACTTTGCTATGTATGGCATGCTAACTGCATTA
TCACCACTTGCTTCATCAGTGAATCATACAGCGATAGATGACCGTAGTGTGATTGGATTT
TTACAGTCCGCATTTTGGACGGCTTCGATATTAAGCGCGCCTTTATGGGGTCGCTTTAAC
GATAAATCATATGTTAAATCAGTATATATATTTGCCACGATTGCATGTGGTTGTAGTGCG
ATACTGCAAGGTTTAGCGACGAATATAGAGTTTTTAATGGCTGCAAGAATACTTCAAGGA
TTAACATATAGTGCATTGATTCAAAGTGTCATGTTTGTTGTTGTAAATGCTTGTCATCAG
CAACTTAAAGGCACATTTGTTGGAACGACGAACAGTATGTTAGTTGTTGGTCAAATTATT
GGCAGTCTTAGTGGCGCTGCCATTACTAGTTATACTACACCAGCTACTACGTTTATCGTT
ATGGGCATAGTATTTGCTGTAAGTAGTTTATTTTTAATTTGTTCAACCATCACTAATCAA
ATCAACGATCACACATTAATGAAATTATGGGAGTTGAAACAAAAAAGTGCAAAATAA
>>0118|sbnE_(siderophore biosynthesis protein E from CC140)_[pos.: 105186 to 106922, length: 1737, dir.: FRWRD]
GTGCAAAATAAAGAATTAATACAACATGCAGCGTATGCGGCTATCGAACGTATTTTAAAT
GAATATTTTAGAGAAGAAAATTTATATCAAGTGCCACCCCAAAATCATCAATGGTCTATA
CAATTGTCAGATCTCGAAACGTTAACGGGTGAATTTCGCTATTGGTCTGCGATGGGGCAT
CATATGTATCATCCAGAGGTATGGCTTATTGATGGAAAAAGTAAAAAAATAACAACTTAT
AAAGAAGCTATTGCGCGTATTTTGCAACATATGGCTCAAAGTGCAGATAATCAAACGGCA
GTGCAACAACATATGGCGCAAATTATGTCTGACATCGATAATAGCATTCATCGCACGGCG
CGTTATTTGCAAAGTAACACAATAGACTACGCAGAGGATCGCTATATCTTTTCAGAACAA
TCTTTATATTTAGGTCATCCATTTCATCCGACTCCTAAGAGTGCAAGTGGGTTTTCAGAA
GCAGATTTAGAGAAATATGCACCCGAATGTCATACATCATTCCAATTGCATTATTTAGCT
GTGCATCAAGATGTTCTGCTCACGCGCTATGTAGAAGGTAAAGAAGATCAGGTTGAGAAA
GTGTTGTATCAATTAGCAGATATAGACATATCAGAGATACCCAAAGATTTTATTTTATTA
CCAATACATCCTTATCAAATCAATGTGTTGCGACAGCATCCACAGTATATGCAATATAGT
GAACAAGGTTTGATAAAAGACCTTGGCGTTTCCGGTGATTCAGTGTACCCGACGTCTTCG
GTTAGAACTGTATTTTCAAAAGCATTAAACATTTATTTAAAATTACCGATACACGTTAAA
ATCACTAATTTTATACGTACGAATGACCTTGAACAGATTGAACGGACAATTGATGCCGCG
CAAGTTATCGCATCAGTCAAAGATGAGGTTGAAACACCCCATTTTAAATTGATGTTTGAA
GAAGGATATCGTGCATTGTTACCGAATCCATTAGGGCAAACAGTTGAACCTGAAATGGAT
TTATTAACAAATAGTGCCATGATTGTTCGTGAAGGGATACCGAATTACCATGCTGATAAA
GATATTCATGTATTGGCGTCATTATTTGAAACGATGCCTGATTCACCGATCTCTAAGTTA
TCACAAGTGATTGAGCAAAGTGGTTTAGCACCAGAAGCATGGCTTGAATGTTATTTGAAT
CGTACATTATTGCCGATATTAAAGCTGTTTAGTAACACAGGCATTAGTCTAGAAGCACAT
GTACAAAATACATTAATTGAATTAAAAGATGGCATACCAGAAGTGTGCTATGTCAGAGAT
TTAGAAGGTATTTGTCTATCTAGAACGATTGCTACTGAAAAACAGCTTGTGCCAAATGTT
GTGGCAGCATCAAGCCCTGTTGTATATGCACATGATGAAGCATGGCATCGTCTTAAATAT
TACGTTGTAGTAAATCACTTAGGACATTTAGTATCAACTATTGGTAAAGCGACTAGAAAT
GAAGTTGTGTTATGGAAACTTGTAGCGCATCGTCTTATGACTTGGAAAAAAGAATACGCG
AATAACGCAGTATTTGTTGACTGTGTAGAAGATTTATATCAAACGCCGACCATTGCGGCT
AAAGCGAATTTGATGAGTAAATTGAATGATTGTGGTGCAAACCCTATTTATACACATATA
CAAAATCCAATTTGTCATAACAAGGAGGTATCGTATTGTGAATCAAACAATTCTTAA
>>0119|sbnF_(siderophore biosynthesis protein F from CC140)_[pos.: 106942 to 108681, length: 1740, dir.: FRWRD]
ATGCACCAACTGGTATCATCGCTTATTTATGAGAATATTGTTGTGTATAAAGCGTCATAT
CAAGACGGTGTCGGTCATTTTACAATAGAAGGACATGATTCAGAGTATCGTTTTACTGCT
GAAAAGACACATAGCTTTGATCGTATACGTATCACATCACCAATTGAGCGTGTCGTAGGA
GATGAGGCAGATACAACAATAGACTATACACAATTATTGAGAGAGGTTGTATTTACATTT
CCTAAAAATGATGAAAAGCTAGAACAATTTATTGTCGAGTTATTACAGACAGAACTAAAA
GATACGCAAAGTATGCAGTATCGAGAATCAAACCCACCAGCAACACCTGAGACATTTAAC
GACTATGAATTTTATGCGATGGAAGGGCATCAGTATCATCCAAGTTACAAATCACGTTTA
GGATTTACATTGAGTGATAATTTGAAATTTGGTCCTGACTTTGTACCAAACGTTAAACTG
CAGTGGTTAGCTATCGACAAAGATAAAGTAGAAACGACGGTATCAAGAAATGTTGTAGTT
AAAGAAATGTTACGTCAACAAGTTGGCGATAAGACTTATGAACATTTTGTACAGCAAATT
GAAGCGTCTGGCAAACATGTAAATGATGTTGAGATAATACCTGTACACCCATGGCAGTTT
GAACATGTCATCCAAGTTGATTTGGCTGAAGAAAGGCTTAATGGCACAGTACTATGGTTA
GGGGAAAGTGATGAGCTATATCACCCTCAACAATCGATTCGTACGATGTCGCCAATAGAC
ACGACAAAATATTATTTAAAGGTACCAATAAGTATAACGAATACTTCAACGAAACGAGTG
TTGGCGCCTCATACAATTGAAAATGCAGCGCAAATTACGGATTGGTTAAAGCAGATACAG
CAACAAGATACGTATTTAAAAGATGAATTAAAGACAGCTTTTCTAGGGGAAGTCTTAGGA
CAGTCTTATTTAAATACACAACTTTCGCCTTATAAACAAACTCAAGTTTATGGTGCGTTA
GGTGTTATATGGCGTGAAAATATATATCATATGTTAATCGATGAAGAGGATGCGATACCA
TTTAATGCACTTTATGCGAGTGATAAGGATGGTGTACCATTCATTGAAAATTGGATTAAA
CAATATGGTTCTGAAGCTTGGACAAAGCAATTTTTAGCTGTAGCGATTCGTCCAATGATT
CATATGCTTTATTATCACGGTATTGCCTTTGAATCGCATGCACAAAATATGATGCTCATT
CATGAAAATGGTTGGCCTACACGTATTGCCTTAAAAGATTTCCATGATGGTGTTCGTTTT
AAGCGTGAGCATTTAAGTGAAGCTGCTTCACACCTGACATTAAAGCCAATGCCAGAAGCA
CATAAAAAAGTGAATAGTAATTCATTTATTGAAACAGATGATGAACGTTTAGTACGTGAC
TTTTTACATGATGCATTTTTCTTTATTAATATCGCCGAAATCATCTTATTTATTGAAAAG
CAATATGGTATCGATGAGAAGCTGCAATGGAAATGGGTTAAAGGCATCATTGAGGCGTAT
CAAGAAGCATTTCCAGAGCTGAATAACTATCAACATTTTGATTTGTTTGAACCTACGATT
CAAGTTGAAAAGTTAACGACACGTCGATTATTAAGTGACTCCGAGTTAAGAATTCATCAT
GTTACAAATCCATTAGGTGTAGGAGGTATTACTGATGCAACAACTATCTCTGAAACATAG

>>0120|sbnG_(siderophore biosynthesis protein G from CC140)_[pos.: 108656 to 109432, length: 777, dir.: FRWRD]
ATGCAACAACTATCTCTGAAACATAGATTAAACAATGGTGATTCAGTTTATGGCATTTTT
AATTCTATACCGGACCCATTGATGATAGAGGTTATCGCAGCAAGCGGGTATGACTTTGTT
GTGATTGATACAGAACACGTGGCGATTAATGATGAGACACTAGCGCATTTAATTCGTGCA
GCTGAAGCAGCGCATATTATACCAATTGTACGTGTCACTGCAGTGATAGATAGAGATATC
ATTAAAGTGTTGGATATGGGTGCGAGAGGTATTATTGTGCCACACGTTAAAGATCGTGAG
ACAGTTGAGCATATTGTGAAATTAAGTCGTTATTACCCGCAAGGATTAAGAAGTTTGAAT
GGTGGTCGCATGGCAAGATTTGGACGTACACCATTACTTGATGCAATGGAGATGGCTAAT
GAGCATATTATGGTGATTGCCATGATAGAAGATGTTGAAGGGGTTATGGCCATTGACGAT
ATAGCACAAGTCGAAGGTTTAGACATGATAGTCGAAGGTGCCGCAGATTTATCCCAGTCA
CTTGGCATACCATGGCAAACGCGTGATGATCAAGTAACATCACATGTTCAACATATTTTT
GAAGTTGTGAATGCTCATGGTAAACATTTTTGTGCATTACCACGTGAAGATGAAGATATT
GCAAAATGGCAGGCACAAGGTGTAAAAACATTTATTTTAGGTGATGATCGTGGAAAAATA
TATCGCCATTTAAGTGCATCTCTAGCGACGTCTAAACAGAAGGGGGATGAAGACTAA
>>0121|sbnH_(siderophore biosynthesis protein H from CC140)_[pos.: 109432 to 110634, length: 1203, dir.: FRWRD]
ATGCGTATAGTTCAACCTGTTATTGAACAGTTAAAAGCACAATCTCATCCAGTTTGTCAT
TATATCTATGATTTAGTCGGACTGGAACATCATTTGCAACATATTACATCGTCATTGCCT
AGTAATTGTCAGATGTACTATGCAATGAAAGCAAATAGTGAACGAACAATCCTAGATACA
ATTAGTCAGTATGTTGAAGGATTCGAAGTTGCATCTCAAGGTGAAATAGCAAAAGGTCTT
GCTTTTAAACCAGCAAATCATATTATTTTTGGTGGCCCTGGTAAGACAGACGAGGAACTA
AGATATGCAGTAAGTGAAGGTGTTCAGCGTATTCATGTTGAAAGTATGCATGAATTACAA
CGGCTAAATGCCATCTTAGAAGATGAAGATAAGACACAACACATTTTATTGCGTGTTAAT
TTAGCAGGACCATTTCCCAATGCAACGTTGCATATGGCAGGACGCCCAACACAATTTGGT
ATTTCTGAAGACGAAGTTGATGATGTCATTGAAGCTGCGCTAGCAATGCCAAATATTCAT
CTAGATGGATTTCATTTTCATTCTATTTCTAACAATTTAGACTCGAATTTACATGTCGAT
GTAGTGAAACTTTATTTTAAAAAAGCAAAGGCATGGTCTGCAAAACATCAATTTCCTCTC
AAACATATCAATCTTGGTGGTGGCATAGGCGTTAACTATGCAGATTTAACTAGCCAATTT
GAGTGGGATAATTTTGTAGAAAATTTTAAAACACTTATCGTTGAGCAAGAAATGGAAGAT
GTGACATTGAACTTTGAATGTGGGCGCTTTATTGTGGCACATATTGGTTACTATGTGACA
GAAGTGCTAGACATTAAGAAAGTACATGGTGCTTGGTATGCCATTTTAAGAGGAGGTACG
CAACAATTTAGACTGCCGGTATCTTGGCAGCATAACCATCCTTTTGACATTTATCGCTAT
AAGGACAATCCATATTCATTTGAAAAAGTTTCAATTTCGAGACAGGACACAACGTTAGTC
GGTCAATTATGTACACCGAAAGATGTCTTTGCTAGAGAAGTACAGATAGATGCAATCAGT
ACAGGCGACGTTATTGTTTTCAAATATGCAGGTGCATACGGATGGTCTATTTCACATCAC
GATTTCTTAAGCCATCCACATCCTGAATTTATTTATTTAACGCAAACAAAGGAGGATGAA
TAA
>>0122|sbnI_(siderophore biosynthesis protein I from CC140)_[pos.: 110638 to 111402, length: 765, dir.: FRWRD]
TTGAATCATATTCATGAACATTTAAAATTGGTACCAGTAGATAAGATTGATCTTCACGAA
ACATTCGAACCTTTAAGATTGGAAAAAACGAAAAGTAGTATTGAAGCAGATGATTTTATA
CGTCATCCTATTTTAGTGACAGCGATGCAACATGGTAGATATATGGTTATAGATGGTGTG
CATCGGTATACAAGTTTGAAAGCGTTAGGATGTAAGAAAGTTCCAGTGCAAGAAATCCAT
GAAACACAATATTCAATTAGTACATGGCAACATAAAGTTCCATTTGGTGTGTGGTGGGAA
ACGTTACAACAAGAACATCGCTTACCATGGACTACTGAGACAAGACAAGAAGCGCCATTT
ATTACGATGTGTCATGATGATACAGAACAATATTTGTATACAAAAGATTTAGGCGAAGCA
CATTTTCAAGTATGGGAAAAGGTTGTCGCAAGTTATAGTGGTTGTTGTTCTGTAGAGAGA
ATTGCACAAGGTACATATCCTTGTCTTTCTCAACAAGATGTACTCATGAAGTATCAGCCA
TTGAGTTATAAGGAAATTGAAGCGGTTGTTCATAAAGGGGAAACTGTGCCAGCAGGTGTG
ACACGCTTTAATATTTCAGGACGATGTCTTAATCTTCAAGTACCACTGGCATTACTTAAA
CAAGATGATGATGTTGAACAACTGCGCAATTGGAAGCAGTTTTTAGCAGATAAGTTTGCC
AATATGAGATGCTATACTGAAAAAGTATACTTGGTGGAGCAATAG
>>0123|Q5HJP4_(putative membrane protein)_[pos.: 111598 to 112026, length: 429, dir.: FRWRD]
ATGAATACGGATTTAATTATAGGAAAAATAGCAATTTGGATAGGCATCGTAGTTCAAATA
TGTTATAACGTCGTCATTGTTAGCATGAAAACCTTCATCTTTTTTATAAATACTGAAGGA
GCAAGCCCTGAAATAGCTGTTTTAATAGCATTAGTAATCATTCTTATCTTAACTTTACCA
CCTATCCTAACCGTGATTAACTTAGAGAATAAAATGGAAGTAAAAGGTACGCTTTTTATT
GTTTATGCGATTGTGGCATTTTGTATGTTTAATTACCTTTCATCAATTTTATGGGTGGTT
TGCGGCATTTTTCTTATTTGGACTAAATATTCAAAAGGTGGGTCAACAGGTAAGAATGAG
AATGAAAAAGTTGAAATTGAAAGTACAGAGAATCAATTTGAATCTAAAGATAAAACCACT
AAAGAATAA
>>0124|Q5HJP3_(putative protein from CC140)_[pos.: 112076 to 112702, length: 627, dir.: FRWRD]
ATGGAAAAAAATGTAGAAAAATCATTCATAAAGATAGGTTTATATTTTCAAATAGCTTAT
ATAGTACTCATGGCTATAACTTTATGTGGGTTTGTAATTTGCTATGGACTAATTTTCGGC
CTTTTCTATTTATTGTCAGGTAGCAGAGCTGATTATTTAATAGTAACGATAGTTATATCG
TCAATAATTTCTATATTTGTAATTATACTTTCAATCGTACCTGTCATCGTATTGGCATCT
GACTTATTTAAAGAAAGGATTTCAAATGGTGTCATATTAATTGTATTGGCTATTATCGCT
TTAGTATTATGCAACTTTGTATCTGCAATACTCTGGTTTGTTTCAGCCATATCTATTTTA
GGTAGAAAAAAATTAGTATCTACATCAGATACTACCACTATTCAAAAAAGTAAAGGGAAC
GCAAATCAAGCATCACATAAAGACACGTGTAAAAAGGAACTTGATAGTCAAGACATGATG
GAACATCCTGAGTTTAAAAATCCCACGACTAAAAACCTAGAAGGATTAAACGAAGAAATA
CATAAAGATGAAGCTACAACTAAAGTTGACAGTGATAACACGGAACCGCCGTTTGAATCA
AAAGACCATGTCTCGAAAAAAGATTGA
>>0125|butA_(acetoindiacetyl reductase from CC140)_[pos.: 112914 to 113690, length: 777, dir.: FRWRD]
ATGACAAACAACAAAGTAGCATTAGTAACTGGCGGAGCACAAGGGATTGGTTTTAAAATT
GCAGAACGTTTAGTGGAAGATGGTTTCAAAGTAGCAGTTGTTGATTTCAATGAAGAAGGT
GCAAAAGCAGCTGCACTTAAATTATCAAGTGATGGTACAAAAGCTATTGCTATCAAAGCA
GATGTATCAAACCGTGATGATGTATTTAATGCAGTAAGACAAACTGCAGCACAATTTGGC
GATTTCCATGTCATGGTTAACAATGCCGGTCTTGGACCAACAACACCAATCGATACAATT
ACTGAAGAACAGTTTAAAACAGTATATGGCGTGAACGTTGCAGGTGTGCTATGGGGTATT
CAAGCCGCACATGAACAATTTAAAAAATTCAATCATGGCGGTAAAATTATCAATGCAACA
TCTCAAGCAGGCGTTGAGGGTAACCCAGGCTTGTCTTTATATTGCAGTACAAAATTCGCA
GTGCGAGGTTTAACACAAGTAGCCGCACAAGATTTAGCGTCTGAAGGTATTACTGTGAAT
GCATTCGCACCTGGTATCGTTCAAACACCAATGATGGAAAGTATCGCAGTGGCAACAGCC
GAAGAAGCAGGTAAACCTGAAGCATGGGGTTGGGAACAATTTACAAGTCAAATTGCTTTG
GGCAGAGTTTCTCAACCAGAAGATGTTTCAAATGTAGTGAGCTTCTTAGCCGGTAAAGAC
TCTGATTACATTACTGGACAAACAATTATTGTAGATGGTGGTATGAGATTCCGTTAA
>>0126|galE_(UDP-glucose 4-epimerase from CC140)_[pos.: 114034 to 115005, length: 972, dir.: FRWRD]
TTGGAAAAAGTTTTGATAACTGGTGGGGCAGGATTTATAGGGTCTCATTTAGTAGATTTT
TTGAGCCAAGATTATGATGTTTATGTTCTAGATAACTATAGAACAGGTAAACGAGAAAAT
ATTAAAAGTTTGGCTGACGATCATGTGTTTGAATTAGATATTCGTGAATATGATGCAGTT
GAACAAATCATGAAGACATATCAATTTGATTATGTTATTCATTTAGCAGCATTAGTTAGT
GTCGCTGAGTCGGTTGAGAAACCTATCTTATCTCAAGAAATAAACGTCGTAGCAACGTTG
AGATTATTAGAAACCATTAAAAAATATAACAGTCATATAAAACGATTCATCTTTGCATCA
TCTGCAGCCGTTTATGGTGATTTACCTGATTTACCTAAAAGTGATCAATCATTAATTCTA
CCATTATCACCATATGCAATAGATAAATATTACGGCGAACGTACGACATTAAATTATTGC
TCGCTATATAACATTCCAACAGCTGTTGTTAAATTCTTTAATGTATTTGGGCCAAGGCAA
GATCCTAAGTCTCAATATTCAGGTGTGATTTCAAAAATGTTCGATTCATTTGAACATAAC
AAGCCTTTTACATTTTTTGGCGATGGTCTGCAAACGAGAGACTTTGTTTATGTTTATGAT
GTTGTTCAATCTGTGCGTTTAATTATGGAGCATAAAGATGCGGTTGGACATGGTTATAAC
ATTGGTACGGGCACATTTACGAATTTGCTAGAGGTTTATCGCATTATTGGTGAATTATAT
GGAAAATCAGTCGAGCATGATTTTAAAGAAGCAAGAAAGGGAGATATTAAGCATTCTTAT
GCAGATATTTCTAATTTAAAAGCATTAGGATTTGTTCCTAAATACACTGTGGAAACAGGC
TTAAAGGATTACTTTAATTTTGAGGTAGATAATATTGAAGAAGTTACAGCGAAAGAAGTG
GAAATGTCGTGA
>>0127|wcaJ-tuaA_(capsular polysaccharide biosynthesis glycosyltransferase from CC140)_[pos.: 114968 to 115657, length: 690, dir.: FRWRD]
TTGAAGAAGTTACAGCGAAAGAAGTGGAAATGTCGTGAAATTGGCATTGAAGCTGTCCAT
AATAAGGGTTACGCCTATCAAAGAAAATTAGACACACTAGAAGAAGTAAAAAAGGGCTAT
TTTCCAATCAAACGTGCGATTGACTTGGTATTAAGTATAGTTTTATTATTTTTAACATTT
CCGATTATGTTCATATTCGCCATTGCTATCGTCATAGATTCGCCAGGAAACCCTATTTAT
AGTCAGGTTAGAGTTGGGAAGATGGGTAAATTAATTAAAATATACAAATTACGTTCGATG
TGTAAAAACGCAGAGAAAAACGGTGCGCAATGGGCTGATAAAGATGATGATCGTATAACA
AATGTCGGGAAGTTTATTCGTAAAACACGCATTGATGAATTACCACAACTAATTAATGTT
GTTAAAGGGGAAATGAGTTTTATTGGACCACGCCCGGAACGTCCAGAATTTGTAGAATTA
TTTAGTTCAGAAGTGATAGGTTTCGAGCAAAGATGTCTTGTTACACCAGGGTTAACAGGA
CTTGCGCAAATTCAAGGTGGATATGACTTAACACCACAACAAAAATTGAAATATGACATG
AAATATATACATAAAGGTAGCTTAATGATGGAATTATACATATCCATAAGAACACTGATG
GTAGTGATTACAGGGGAAGGCTCAAGGTAG
>>0128|epsF_(capsular polysaccharide biosynthesis glycosyltransferase from CC140)_[pos.: 115867 to 117033, length: 1167, dir.: FRWRD]
TTGAAAATTATATATTGTATTACTAAAGCAGATAATGGTGGTGCACAAACACATCTCATT
CAACTCGCTAACCATTTTTGCGTACACCATGATGTTTATGTCATTGTAGGCAATCATGGA
CCAATGATTGAACAACTAGATGCAAGAGTCAATGTAATTATTATCGAACATTTAGTAGGT
CCAATTGACTTTAAACAAGATATTTTAGCTGTCAAAGTGTTAGCACAGTTATTCTCGAAA
ATTAAACCTGATGTTATCCATCTACATTCTTCCAAAGCTGGAACGGTCGGACGAATTGCG
AAGTTCATTTCGAAATCGAAAGACACACGTGTAGTTTTTACTGCGCATGGATGGGCTTTT
ACAGAGGGTGTTAAACCAGCTAAAAAATTTCTATATCTAGTTATTGAAAAATTAATGTCA
CGTATTACAGATAGCATTATTTGTGTTTCAGATTTCGATAAACAGTTAGCGTTAAAATAT
CGATTTAATCGATTGAAATTAACCACTATACATAATGGGATTGCAGATGTTCCCGCTGTT
AAGCAAACGCTAAAAAGCCAATCACATAACAATATTGGCGAAGTTGTTGGAATGTTGCCT
AATAAACAAGATTTACAGATTAATGACTCGACAAAACACCAATTTGTTATGATTGCAAGA
TTTGCTTATCCAAAATTGCCACAAAATCTAATCGCGGCAATAGAGATATTGAAATTACAT
AACAGTAATCATGCGCATTTTACATTTATAGGAGATGGACCTACATTAAATGATTGTCAG
CAACAAGTTATACAAGCTGGGTTAGAAAATGATGTCACATTTTTGGGGAATGTCATTAAT
ACGAGTCATTTATTGTCACAATACGATACGTTTATTTTAATAAGTAAGCATGAAGGTTTG
CCAATTAGCATTATAGAAGCTATGGCTACTGGTTTGCCTGTTATAGCCAGTCATGTTGGC
GGTATTTCAGAATTAGTAACTGATAATGGTATATGTATGATGAACAACCAACCCGAAACT
ATTGCCAAAGTCCTGGAAAAATATTTAATAGACAGTGATTACATCAAAATGAGTAACCAA
TCTAGAAAACGTTATTTAGAATGTTTTACTGAGGAGAAAATGATTAAAGAAGTGGAAGAC
GTTTATAATGGAAAATCAACACAATAG
>>0129|wzy_(capsular polysaccharide polymerase from CC140)_[pos.: 117014 to 118252, length: 1239, dir.: FRWRD]
ATGGAAAATCAACACAATAGTAAATATCTAACATTGTTACTTATCGGTTTAGCGGTTTTT
ATTCAGCAATCTTCGGTTATTGCCGGTGTGAATGTTTCTATAGCTGACTTTATCACATTA
CTAATATTAGTTTATTTACTGTTTTTCGCTAACCATTTATTAAAGGCAAATCATTTTTTA
CAGTTTTTCATTATTTTGTATACATATCGTATGATTATTACGCTTTGTTTACTATTTTTT
GATGATTTGATATTTATTACGGTTAAGGAAGTTCTTGCATCTACAGTTAAATATGCATTT
GTAGTCATTTATTTCTATTTAGGGATGATCATCTTTAAGTTAGGTAATAGCAAAAAAGTG
ATCGTTACCTCTTATATTATAAGCAGTGTGACTATAGGTCTATTTTGTATTATAGCTGGT
TTGAACAAGTCCCCTTTACTAATGAAATTATTATACTTTGATGAAATACGTTCAAAAGGA
TTAATGAATGACCCTAACTATTTCGCGATGACACAGATTATTACATTGGTACTTGCTTAC
AAGTATATTCATAATTACATATTCAAGGTCCTTGCATGTGGTATTTTGCTATGGTCTTTA
ACTACAACGGGGTCTAAGACTGCGTTTATCATATTAATCGTCTTAGCCATTTATTTCTTT
ATTAAAAAGTTATTTAGTAGAAATGCAGTAAGTGTTGTGAGTATGTTAGTGATTATGTTA
ATTCTACTTTGTTTTACCTTTTATAATATAAACTACTATTTATTCCAATTAAGCGACCTT
GATGCCTTACCGTCATTAGATCGAATGGCGTCTATTTTTGAAGAGGGGTTTGCATCATTA
AATGATAGTGGATCTGAGCGAAGTGTTGTATGGATAAATGCCATTTCAGTAATTAAATAT
ACATTAGGTTTTGGTGTTGGCTTAGTGGATTATGTACATATTGGCTCGCAAATTAATGGT
ATTTTACTTGTTGCCCATAATACATATTTGCAAATTTTTGCGGAATGGGGCATTTTATTC
GGTGCGTTATTTATCATATTTATGATTTATTTATTATTTGAATTATTTAGATTCAATATT
TCTGGGAAAAATGTAACAGCAATTGTTGTAATGTTGACGATGCTGATTTACTTTTTAACA
GTATCGTTTAATAACTCAAGATATGTCGCTTTTATTTTAGGAATTATCGTCTTTATTGTT
CAATATGAAAAGATGGAAAGGGATCGTAATGAAGAGTGA
>>0130|wzx_(capsular polysaccharide extrusion protein from CC140)_[pos.: 118242 to 119672, length: 1431, dir.: FRWRD]
ATGAAGAGTGATTCACTAAAAGAAAATATTATTTATCAAGGGCTATACCAATTGATTAGA
ACGATGACACCGCTGATTACAATACCCATTATTTCACGTGCATTTGGTCCCAGTGGTGTG
GGTATTGTTTCATTTTCTTTCAATATCGTGCAATACTTTTTGATGATTGCAAGTGTTGGC
GTTCAGTTATATTTTAATAGAGTTATCGCGAAGTCCGTTAACGACAAACGGCAATTGTCT
CAGCAGTTTTGGGATATCTTTGTCAGTAAATTATTTTTAGCGTTAACAGTTTTTGCGATG
TATATGGTCGTAATTACTATATTTATAGATGATTACTATCTTATTTTCCTACTACAAGGA
ATCTATATTATAGGTGCAGCACTCGATATTTCATGGTTTTATGCTGGAACTGAAAAGTTT
AAAATACCTAGCCTTAGTAATATTGTTGCGTCTGGTATTGTCTTAAGTGTCGTTGTTATC
TTTGTTAAAGATCAATCAGATTTATCATTGTATGTATTTACTATTGCTATTGTGACGGTA
TTAAACCAATTACCTTTGTTTATCTATTTAAAACGATACATTAGCTTTGTTTCGGTTAAT
TGGATACACGTCTGGCAATTGTTTCGTTCGTCATTAGCATACTTATTACCAAATGGACAG
CTCAACTTATATACTAGTATTTCTTGCGTTGTTCTTGGTTTAGTAGGCACATACCAACAA
GTTGGTATCTTTTCTAACGCATTTAATATTTTAACGGTCACAATCATAATGATTAATACA
TTTGATCTTGTAATGATTCCGCGTATTACTAAAATGTCTATCCAGCAATCACATAGTTTA
ACTAAAACGTTAGCTAATAATATGAATATTCAATTGATATTAACAATACCTATGGTCTTT
GGTTTAATTGCAATTATGCCATCATTTTATTTATGGTTCTTTGGTGAGGAATTCGCATCA
ACTGTCCCATTGATGACCATTTTAGCGATACTTGTATTAATCATTCCTTTAAATATGTTG
ATAAGCAGGCAATATTTATTAATAGTGAATAAAATAAGATTATATAATGCGTCAATTACT
ATTGGTGCGGTAATGAATTTAGTATTATGTCTTGTTTTGATATATTTTTATGGAATTTAC
GGTGCTGCTATTGCGCGTTTAATTACAGAGTTTTTCTTGCTCATTTGGCGATTTATTGAT
ATTACTAAAATCAAAGTGAAGTTGAATATTGTAAGTACGATTCAATGTGTCATTGCTGCC
GTTATGATGTTTATTGTGCTTGGTGTGGTCAATCATTATTTGCCTCCTACAATGTACGCT
ACGCTGCTATTAATTGCGATTGGTATAGTAGTCTATCTTTTATTAATGATGACTATGAAA
AATCAATACGTATGGCAAATATTGAGGCATCTTCGACATAAAACAATTTAA
>>0131|sodA-L1_(superoxide dismutase, locus 1 from CC140)_[pos.: 119940 to 120539, length: 600, dir.: FRWRD]
ATGGCATTTAAATTACCAAATTTACCATATGCATATGATGCATTGGAACCATATATAGAT
CAAAGAACAATGGAGTTTCATCACGACAAACATCACAATACGTACGTGACGAAATTAAAC
GCAACAGTTGAAGGAACAGAGTTAGAGCATCAATCACTAGCGGATATGATTGCTAACTTA
GACAAGGTACCGGAAGCGATGAGGATGTCAGTCCGTAATAATGGCGGTGGTCATTTTAAC
CATTCATTATTCTGGGAAATACTATCACCTAATTCTGAAGAAAAAGGTGGCGTAATAGAC
GACATTAAAGCGCAGTGGGGCACTTTAGATGAATTTAAAAATGAATTTGCCAATAAAGCA
ACAACATTATTTGGATCAGGTTGGACTTGGTTAGTTGTTAATGATGGAAAATTAGAAATT
GTGACAACGCCAAACCAAGATAATCCATTAACAGAAGGCAAAACACCAATCTTACTATTT
GATGTTTGGGAGCATGCCTACTATCTGAAATATCAAAATAAACGTCCAGACTATATGACT
GCATTTTGGAATATTGTTAACTGGAAAAAAGTTGATGAATTATACCAAGCAGCAAAATAA

>>0132|sasD_(Staphylococcus aureus surface protein D from CC140)_[pos.: 120908 to 121633, length: 726, dir.: FRWRD]
ATGAAAAAATTAGCAACAGTAGGTTCTTTAATTGTAACAAGCACTTTAGTATTCTCAAGT
ATGCCTTTTCAAAATGCGCATGCTGACACAACTTCAATGAATGTGTCGAATAAACAAAGC
CAAAATGTACAAAATCATCGCCCTTATGGCGGAGTAGTACCACAAGGAATGACGCAAGCA
CAATATACTGAATTAGAGAAAGCTTTACCCCAATTAAGCGCTGGCAGTAATATGCAAGAC
TATAATATGAAATTGTATGATGCGACGCAAAATATTGCTGATAAATACAATGTGATAATT
ACAACTAATGTAGGGGTATTTAAACCACATGCTGTTAGAGATATGAATGGCCATGCGTTA
CCTTTAACAAAAGATGGCAATTTTTATCAAACGAATGTAGATGCAAATGGTGTTAATCAT
GGTGGTAGTGAAATGGTGCAAAATAAAACAGGACATATGAGTCAACAAGGCCATATGAAT
CAGAACACACACATGAACCAACAGCCACACATGCTACAAGGTCATATGCAATCATCAAAC
CATCAAATGATGAGTCCAAAAGCAAATATGCATTCATCAAATCATCAAATGAACCAAAGC
AACAAAAAAGTTTTACCAGCTGCTGGTGAAAGTATGACATCAAGTATTCTTACTGCAAGT
ATTGCCGCACTACTATTAGTATCTGGGTTATTCTTAGCATTTAGACGACGTTCAACAAAC
AAATAA
>>0133|Q5HJN3_(transcriptional regulator, GntR family from CC140)_[pos.: 121824 to 122579, length: 756, dir.: RVRS]
TTAATAATCCGATTGTCTTATACGTGTCAGTGTTAATTCAGATATTTCCTGAGGAATATA
CCACTTATTAATCATAATCGGATAGGGCGTTTGTGCGTACAATGTTTCAATAATCAGCCA
ACAATGTGTATCACCATCAAACACGTGACTATGATTTTTGAAGTGGGGCGCTTTGGTAAT
AGACATTTTTAAATCTGATTGATATGCATTGCTATAAATCGTCTGCTCAACGAACGTCTT
CATGTCGTCTTCGTTTTGTGTATTCACTTTAAATGTGTCAATGACATTTAACGGTATAAA
GGTAAAACAAAATGCATCAGCTTGCTTAGAAGGATTGTCCTTTTTTTGATAATAGCGTTC
CATTGCAATGACGGCAGAAGGATGGTTTGCAAACAAATGATTTGTATATTCACTTTCTAA
ATCAACACGATAATTAATTGATGACATAGATACACGAGCTAGCAATATTTGATCAAGTGG
ATGCTTAAATTGATCCATACTTGAAGCGTGTTGGGCATTTATTTGTGGAACAACGAAGTG
TCCCTTCCCTCTTGTACTCTCTACGATGCCATCTTCGGCTAACAATTTTATAGCTTGGCG
CAAAGTCATACGACTGACATCAAAGCGCGCACAAAGTTCCTTTTCAGTAGGTAATGCATG
GCCACTCGGATATTTTCCTATTTGAATTTCTTTATATAACGTATTATAAATCGTTAAAAA
TTTTGGTTGTGTTTGCGTCACGTAGACAACCTCCAT
>>0134|deoD-L1_(purine nucleoside phosphorylase locus 1 from CC140)_[pos.: 122815 to 123522, length: 708, dir.: FRWRD]
ATGAAATCAACACCACACATTAAACCAATGAATGACGTCGAAATTGCAGAAACGGTTCTA
TTGCCAGGAGATCCGTTAAGAGCTAAGTTCATTGCAGAAACATATTTGGACGATGTGGAA
CAGTTCAATACAGTGCGAAACATGTTTGGTTTTACCGGGACATATAAAGGTAAAAAAGTT
TCTGTCATGGGTTCAGGAATGGGTATGCCATCTATTGGCATTTACTCTTATGAATTAATT
CATACATTTGGTTGTAAAAAATTAATTCGCGTTGGTTCTTGTGGCGCGATGCAAGAAAAT
ATTGATTTATATGATGTGATTATTGCACAAGGTGCCTCTACTGATTCAAATTACGTTCAA
CAATATCAATTACCAGGTCATTTTGCGCCAATTGCTTCTTATCAGTTATTAGAAAAAGCT
GTTGAAACAGCACGTGACAAAGGTGTACGTCATCATGTAGGTAATGTGTTATCAAGTGAT
ATTTTCTATAACGCGGATACAACAGCGAGTGAACGTTGGATGCGTATGGGTATTTTAGGT
GTAGAAATGGAATCAGCTGCATTATACATGAATGCAATTTACGCTGGTGTCGAAGCATTA
GGTGTGTTCACAGTGAGCGATCATTTAATTCATGAAACTTCAACAACACCTGAGGAAAGG
GAACGTGCATTTACAGATATGATTGAAATTGCACTGTCATTGGTGTAG
>>0135|tet38_(major facilitator superfamily permease from CC140)_[pos.: 123529 to 124881, length: 1353, dir.: FRWRD]
ATGAATGTTGAATATTCTAAAATAAAGAAAGCAGTGCCTATTTTATTATTCTTATTTGTA
TTCAGTTTGGTTATAGACAACTCATTTAAATTGATTTCTGTAGCCATTGCTGATGACTTA
AACATTTCTGTAACGACAGTAAGTTGGCAAGCGACATTAGCCGGTTTAGTAATTGGTATT
GGCGCTGTAGTATACGCTTCATTATCTGATGCCATTAGTATACGCACACTATTTATTTAT
GGCGTGATATTAATCATTATCGGATCAATTATTGGTTACATTTTCCAACATCAATTCGCA
TTACTTTTAGTTGGACGTATTATTCAAACTGCAGGTTTAGCTGCTGCAGAGACATTATAT
GTGATATATGTTGCAAAGTATCTTTCTAAAGAGGACCAGAAGACTTACCTTGGCTTAAGT
ACGAGCAGTTATTCCTTGTCATTAGTTATCGGTACATTATCAGGTGGATTTATTTCTACG
TATTTACACTGGGCAAATATGTTTTTAATTGCATTAATCGTAGTATTTACGTTGCCATTC
CTATTTAAATTATTACCAAAAGAAAATAATACAAATAAAGCTCATTTAGATTTTGTTGGC
TTAATTCTAGTGGCAACTATCGCTACAACAGTCATGCTGTTTATTACGAACTTTAATTGG
TTATATATGATTGGTGCTTTAATTGCGATTATCGTTTTTGCGCTATATATTAAAAATGCG
CAACGTCCATTAGTAAACAAATCATTTTTCCAAAATAAACGTTATGCTTCATTTTTATTT
ATAGTATTTGTAATGTATGCCATCCAATTGGGTTATATTTTTACGTTCCCATTCATAATG
GAACAAATTTATCATCTTCAGCTAGACACAACATCACTGCTATTAGTACCGGGTTATATT
GTAGCAGTCATCGTTGGTGCACTAAGTGGTAAAATCGGCGAATATCTTAATTCAAAACAA
GCGATTATCACAGCAATTATTTTAATCGCACTGAGCTTGATTTTACCTGCATTTGCAGTA
GGTAATCACATTTCAATCTTCGTCATTTCTATGATATTCTTTGCAGGTAGCTTTGCTTTA
ATGTATGCACCTTTACTTAACGAAGCCATTAAAACAATAGATCTTAATATGACTGGTGTG
GCTATTGGTTTTTATAATTTAATTATTAATGTGGCGGTATCTGTAGGTATTGCGATTGCT
GCGGCTCTAATCGATTTTAAAGCATTAAATTTCCCAGGCAATGATGCATTAAGTTCACAT
TTCGGTATTATTTTAATTATTTTAGGTTTAATGAGTATTGTCGGATTAGTTTTATTCGTC
ATCTTAAATCGTTGGACACAATCTGAAAAATAA
>>0136|deoC-L1_(deoxyribose-phosphate aldolase locus 1 from CC140)_[pos.: 124962 to 125624, length: 663, dir.: FRWRD]
ATGAAATTTGAGAAATATATAGATCACACTTTATTGAAGCCTGAGTCAACACGTACGCAA
ATCGATCAAATCATCGATGAAGCGAAAGCATACAATTTTAAATCTGTATGTGTGAATCCA
ACGCATGTTAAATATGCAGCAGAGCGACTAGCTGATTCAGAGGTGCTCGTTTGTACGGTA
ATAGGATTCCCATTAGGTGCGTCGACAACGGCAACGAAAGCATTTGAAACAGAAGATGCG
ATTCAAAATGGTGCAGATGAAATTGACATGGTCATCAACATCGGCGCATTAAAAGATGGA
CGTTTTGATGATGTACAACAAGACATTGAAGCAGTGGTTAAAGCTGCGAAAGGTCACACG
GTAAAAGTGATTATTGAGACGGTATTGTTGAACCATGACGAAATCGTAAAAGCCAGTGAA
TTAACAAAAGCGGCTGGTGCGGACTTCGTTAAAACTTCAACAGGTTTTGCAGGTGGCGGT
GCGACTGCAGAAGACGTTAAATTAATGAAAGATACAGTAGGTGCAGATGTAGAAGTAAAA
GCATCAGGTGGCGTACGTAATTTAGAAGATTTCAATAAAATGGTTGAAGCAGGTGCGACA
CGTATTGGTGCGAGCGCAGGCGTTCAAATTATGCAAGGTTTAGAAGCAGATTCAGATTAC
TAA
>>0137|deoB_(phosphopentomutase from CC140)_[pos.: 125652 to 126830, length: 1179, dir.: FRWRD]
ATGACAAGACCATTTAATCGTGTACATTTAATCGTAATGGATTCAGTAGGTATTGGTGAA
GCGCCAGACGCAGCTGATTTTAAAGATGAAGGTTCACATACTTTAAGACATACCTTAGAA
GGCTTCGATCAAACATTACCAAACCTTGAAAAGTTAGGTCTAGGGAACATCGATAAATTA
CCAGTAGTAAATGCAGTTGAACAACCAGAAGCATACTATACTAAATTGAGTGAAGCTTCA
GTTGGTAAAGATACAATGACTGGTCACTGGGAAATTATGGGATTAAATATTATGCAGCCT
TTTAAAGTATACCCTAATGGATTCCCTGAAGAGTTAATTCAACAAATTGAAGAAATGACA
GGTCGTAAAGTTGTTGCTAACAAACCGGCATCGGGTACGCAAATTATCGATGAGTGGGGC
GAGCACCAAATGAAAACTGGTGACTTAATTGTTTATACAAGTGCAGACCCAGTATTGCAA
ATTGCTGCACATGAAGACATTATCCCATTAGAAGAGTTATATGATATTTGTGAAAAGGTT
CGTGAGTTGACAAAAGACCCTAAATATTTAATTGGTCGTATTATCGCACGTCCATATGTT
GGTGAACCAGGAAACTTTACACGTACATCTAATCGACATGATTATGCGTTAAAACCATTT
GGTAAAACTGTCTTAGATCATTTGAAAGACGGTGGTTATGATGTCATTGCCATCGGTAAA
ATTAATGACATTTATGATGGTGAAGGTGTAACAGAAGCGGTTCGTACGAAGAGTAACATG
GACGGTATGGATCAATTGATGAAAATTGTTAAGAAAGATTTCACAGGTATTAGTTTCTTA
AACTTAGTAGACTTTGATGCATTATACGGTCATCGTCGTGATAAACCAGGTTATGCACAA
GCAATTAAAGATTTCGATGATCGCTTGCCAGAACTGTTTAGCAACTTAAAAGAAGACGAT
TTAGTAATTATTACAGCAGACCATGGTAATGACCCGACAGCGCCAGGTACGGACCATACA
AGAGAATATATCCCAGTAATTATGTACAGTCCGAAATTTAAAGGTGGTCATGCACTAGAA
AGTGATACTACATTCAGTTCTATCGGTGCAACTATAGCGGATAATTTCAACGTAACATTA
CCAGAGTTCGGTAAAAGTTATTTAAAGGAATTGAAATAG
>>0138|phnE2_(phosphonate ABC transporter, transmembrane permease from CC140)_[pos.: 126961 to 127776, length: 816, dir.: RVRS]
TTAAACAATACGTTTTCGGATTGAACCGGAAATTAAATCGACAATTGCGACCATTAGTAC
TAAACCGATTAATATAATACCTACACGGTCCCAAGAACGTGTTTGAATGGCAAATATGAG
TGGTGTCCCGATACCGCCAGCCCCAATTAGCCCCAGTATAGAAGCTGAACGTAAGTTTAG
TTCAAAGCGATAAAGTATGAGTGATAGAAAGGCAGGCATAATTTGTGGTATGACTGCAAA
TACGAGTGTTTTAATCTTATTCGCACCACTGGCCTTTAATGATTCTACAGCACTGAAATC
TAGACCTTCAATATCTTCAGCTAAAAGTTTCCCAAGCATACCTACGGAATGGATACCTAA
AGCTAATACACCTGAAAATGAACCTGGGCCAACAGCTTTGATAAATATAAGTGCCATTAC
AATTTCTGGGAAGACACGTATAACACTTAAAATAAATTTGCTAACACCTGAAACTGGGCG
TAGCTTTACCATATTATTTGCACCTAGAAATGCTAATGGAATACAGATAATTGCGGCGAT
GAAAGTACCTACAACGGCTATCGCAAAGGTTTCAAGTAAACCACGTAATAAGTCTTCGCC
ATCTGGTATATAGATATAGCTGATATCAGGATGGAATAATCCGCTGAATATGGATTTTAA
GATTTCTAATGATTTACTTTTAAGTTCTAAACTTGGTACACCTGCAAATGCCCAGATGAT
AATAGCTAAGACGACAATTGCAATAAGCCATCTTTTAATCAATTTTCGTTTGTGTGCTTT
TGTGTGAACATTATATTTTGCTATTTCCTGTGTCAT
>>0139|phnE1_(phosphonate ABC transporter, transmembrane permease from CC140)_[pos.: 127773 to 128573, length: 801, dir.: RVRS]
TCATGCGAGATGTGCCCTCACTTTCGTACTGATGTAATCAATGACGACGACGATAACTAA
AGTAAATAAAATAATCGTTGCTGTTTTTGGATATTGAAATAAACCAAGTGTTTGATCATA
AAACAATCCAATACCGCCAGCGCCGACTAATCCAAGCACAGCTGAAGCACGTATATTTAC
TTCAAATGCATATAATACGTATGACATAAATGACGATATGGCTTGTGGTACAACACCGAA
AACAATCCATTTTATTTTATTAGCGCCAACAGCCGTCATTGCTTCCATTGGACCTGGATC
TATCGTTTCCAATGATTCATATAATAATTTTCCAATAATACAGATAGTTAAAATAAACAG
TGCTAATATCCCTGGAATTTGACCGATTCCAAATACAGCCACAAAGATTGCTGCTAATAG
CAAATCTGGAATAGTACGAACTATATTTAAAATAAAGCGCGAGGGTATTGAAATCCACTT
TTGATGAACGATATTGCTAGCACATAATAACGCAATTGGTATTGAAACGATGCTACCTAA
TACTGTACTTACGATAGCCATTCGAATGGTATCTAACATTGGCGTTGTAATTTGTTGTAA
ATACTCGAAATCAGGTGGAATCATTTGTTTGAATAGATCACCTATTTGAGGTATTCCTAT
CATTAAATCTCCAAAATTAAACCCCGTATAAATGAAGCTCCAAATGATAAGCACAATGAT
TAACATGAAGGTAAAACTCGTTTTTAAAGAAACCTTTTTCTTTAAAAGGGAGTCATACTT
TGTAGGTGTTTCTAAAGGCAT
>>0140|phnC_(phosphonate ABC transporter, ATP-binding protein from CC140)_[pos.: 128575 to 129348, length: 774, dir.: RVRS]
TTAGTTCACTCCTAGCTTTTCGTCTTCTTTAATTGTACGTCCATATATTTTACTAAATAC
GTCATCTGTTGCTTCAGATGCAGGACCATCATAGACAACTTCACCATCACGTAAACCAAT
GATGCGTGTGCCATATTCTTTTGCTAAGTCAACAAAATGTAAGTTAATTAAAATTGTGAT
GCCTAATTCTTGGTTGATTTTTCTTAAATCATCCATAACCTGTTTCGTAGTTAATGGGTC
TAATGAAGCAACTGGCTCATCTGCAAGAATAATTTCAGATTCTTGGCATAGCGCACGTGC
AATAGATATACGTTGTTGTTGGCCACCTGATAATTCATCAGAGCGTTGATTATATTTATC
TAAGATGTTGACCCGTTCTAGTGCATCCATTGCTTTAATTTTGTCTTCTTTTGGAAATAA
ACCTAATACCATTTTCCAAGTAGGGTGATAACCTACACGTCCACTTAGTACATTTCGTAA
TACACTTGACCGTTTAACTAAATTAAAATGTTGGAAAATCATACCTATATTTCGGCGCAT
TTCTAATAATGCTTTACCATGGGCTTTAGTGATTGATTTACCTTGGATGAAAATTTCACC
TGACGTGATATCATGCAAACGATTTACAGATCTTAATAACGTGGATTTCCCAGCACCAGA
TAGTCCGACAATGACTGCAAATTCACCTTTTTCAATATTTAAGTTAATATTTTTCAAGCC
TACATGACCGTTAGGATAGACTTTACTGACGTTTTTAAATTCGATTTGACTCAT
>>0141|phnB_(phosphonate ABC transporter, substrate-binding protein from CC140)_[pos.: 129562 to 130518, length: 957, dir.: RVRS]
TTATTTCATATCTTTAACTAATTTTTCGTACTCTCTTACAATGTCGAAATTTGAATCTTT
CGTTTCTGTGTATCCTTCATGTGAATAAACTTCGCTAATAATTTTGTGACCTTCTTTTGA
TTTAGCAATGTCTATAAAAGCTTTTTTCAATTTCTCTTGGAAGTCTTTATCCATATCTGG
TCTTACAGAAATTGTGTCATTCGGAATAGCTTGTGTTAATTTTAAAATTCGTGTGTCTTT
AAATACATTTGGTTGGTCTTTTTTCACAGTATTACGTGCATCGTTAAATACAGCTGCAGC
ATCTACATCTCCATTTAATAATGAGATAACTGCTTGGTCATGACCTTTAACATTCACAAT
TTTCATATCTTTAGTTGCATTAATACCTGCTTCGTTTTTTAACATCGCAAGTGGGAATGT
ATATCCAGCAGTTGATGTTACATCTTGTAAGGCAATTTTCTTACCTTTTAAATCTTTCAA
GCTTTTAATTTTTGAGTCTTTTTTAACAAGAATTTCTGATTTATAACTATCTACAAGTTC
TTTACTTGCTGAACCATCTTCTTTTACACCAAAACGTTGTGCTTGTAATAATAAATCAGC
TGCTTTTTGATCATGTACTAATGTGTATGCCGTTGGTGGTAAGAAACCAACATCAACTTT
TTTAGACTTCATAGCTTCAACAATTGTATTGTAGTTAGTTGATACAGACACTTTAACTGG
AATCCCTAATTCTTTAGATAGTAATTTTTCTAATGGTTTTGCTTTAGCCTCTAATGTTCC
AGCATTTTGCGAAGGTACAAATTGAACTGTTAATTCTTTAGGTTTGTATCCTCCTGATTT
AGAATCCGAATCATTACTAGCGTTCTTTTGATTATCTAAAGAACTTGAATTTCCGCCTGC
TGCTGCAAAAACAATGACTGCTAACATTAATACAAATAAACACTTAAAATTTTTCAT
>>0142|Q5HJM4_(putative exported protein from CC140)_[pos.: 130747 to 132291, length: 1545, dir.: FRWRD]
ATGAAAAAAATATATAAGTCATTAACTGTCTCTGCAATTGTTGCAACGGTATCATTAAGT
GCTTTACCGCAATCTTTAGCTATAACGCATGAATCGCAACCTACAAAGCAACAGCGAACC
GTATTATTCGATCGTTCTCATGGTCAAACAGCTGGTGCTGCAGATTGGGTTAGTGATGGT
GCATTTTCAGATTATGCGGATTCAATACAAAAACAAGGTTATGACGTTAAAGCTATTGAT
GGTCATTCGAACATAACAGAAGCAAGTTTGAAAAGTTCCAAAATATTTGTAATTCCTGAG
GCTAACATTCCTTTCAAAGAATCAGAACAGGCAGCAATTGTTAACTATGTGAAACAAGGG
GGAAATGTTGTCTTTATTTCAGATCATTACAATGCTGACCGAAATTTAAATCGTATTGAT
TCATCAGAGGCAATGAATGGTTATCGACGTGGAGCGTATGAAGATATGTCGAAAGGTATG
AATGCAGATGAAAAAAGTTCGACTGCAATGCAAGGTGTGAAAAGTTCAGATTGGTTATCT
ACAAACTTTGGCGTACGTTTTCGATATAATGCACTAGGTGATTTAAATACGAGCAATATT
GTTTCTTCAAAAGAAAGTTTCGGTATTACTGAAAGTGTGAAATCTGTATCTATGCATGCC
GGATCGACATTAGCAATTACTAATCCAGAGAAAGCAAAAGGTATTGTGTATACACCAGAA
CAATTGCCAGCGAAAAGTAAATGGTCACATGCTGTAGATCAAGGTATTTATAATGGGGGC
GGTAAAGCAGAAGGCCCCTATGTAGCAATTTCTAAAGTTGGAAAAGGTAAAGCAGCATTT
ATCGGTGATTCATCACTTGTGGAAGATAGTTCGCCCAAATATGTAAGAGAAGATAATGGA
GAAAAGAAGAAAACATATGATGGTTTTAAAGAACAAGACAACGGTAAGCTATTAAATAAT
ATAACGGCTTGGATGTCTAAAGATAATGATGGGAAATCACTTAAGGCGAGTGGCCTAACA
TTAGATACAAAGACTAAGTTGCTTGATTTTGAACGACCAGAGCGTTCAACTGAGCCTGAA
AAAGAGCCATGGTCACAACCGCCGAGTGGTTATAAATGGTATGATCCAACAACATTTAAA
GCAGGTAGTTATGGCAGCGAAAAAGGCGCAGATCCTCAGCCAAACACACCAGATGATCAT
ACACCACCAAATCAGAACGAAAAAGTAACATTTGATATCCCGCAAAATGTTTCTGTAAAT
GAGCCATTTGAAATGACAATACATTTAAAAGGATTTGAAGCAAATCAAACACTTGAAAAT
CTTAGAGTTGGTATTTACAAAGAAGGCGGACGTCAAATCGGACAATTTTCAAGTAAAGAT
AACGATTATAACTCACCAGGTTACAGTACTTTGCCAACAGTTAAAGCAGATGAAACCGGA
AATGTCACAATTAAGGTCAATGCTAAAGTACTTGAAAGTATGGAAGGTTCAAAGATTCGT
TTAAAACTCGGTGACAAAACCTTGATTACAACAGACTTCAAATAA
>>0143|cpdB_(cpdB 2',3'-cyclic-nucleotide 2'-phosphodiesterase/3'-nucleotidase precursor from CC140)_[pos.: 132342 to 133877, length: 1536, dir.: FRWRD]
ATGTCAAACATAGCATTTTATGTCGTGAGTGACGTACATGGTTATATTTTCCCAACAGAT
TTTACGAGTAGAAATCAATATCAGCCTATGGGATTGTTACTAGCGAATCATGTTATAGAA
CAAGACAGAAGGCAGTATGACCAAAGTTTTAAAATAGATAATGGTGATTTTTTGCAAGGG
TCACCATTTTGTAATTACTTAATCGCGCATAGCGGCAGTAGCCAGCCTTTAGTTGATTTT
TATAATCGAATGGCATTCGACTTTGGTACGCTTGGTAATCATGAATTTAATTATGGATTA
CCATACTTAAAAGACACTTTACGCAGACTCAATTATCCAGTTTTGTGCGCTAATATTTAT
GAAAATGATAGTACATTGACTGATAACGGTGTGAAGTATTTTCAGGTTGGAGATCAAACG
GTTGGTGTGATAGGGTTAACGACACAATTTATTCCCCATTGGGAACAACCAGAGCATATT
CAGTCACTTACGTTTCATAGTGCTTTTGAAACACTTCAACAACACTTGCCTGAAATGAAG
CGACATGCAGATATCATTGTGGTTTGTTACCATGGTGGATTTGAAAAGGATTTAGAAAGT
GGTACGCCGACCGAAGTGTTAACGGGTGAAAATGAAGGATATGCCATGTTAGAAGCATTT
TCTAAAGATATAGATATCTTTATTACGGGTCACCAACATCGACAAATTGCTGAAAGGTTT
AAGCAAACGGCTGTGATTCAACCTGGTACGAGAGGTACAACTGTAGGCAAAGTTGTCTTG
AGTACTGATGAATATGAAAATGTATCCGTTGAATCATGTGAATTACTTCCTGTTATAGAT
GGTCCCACATTTACTATTGATGAAGATGACCAACATATACGAAAGCAGTTAGAGGACTGG
TTAGATTACGAAATTACTACATTGCCATATGATATGACGATTAATCATGCATTTGAGGCA
CGTGTGGCACCGCATCCTTTTACTAATTTTATGAATTACGCTTTATTAGAAAAAAGTGGA
GCAGATGTTGCCTGTACAGCTTTGTTTGATTCTGCTAGTGGTTTCAAGCAAGTCGTGACG
ATGCGAGATGTTATTAACAATTACCCATTTCCAAATACATTTAAAGTTTTAGCTGTAAGT
GGTGCCAAACTTAAAGAAGCCATTGAACGATCAGCAGAATATTTTGACGTGAAAAATGAT
GAAGTAAGTGTGAGCGCAGACTTCCTTGAACCCAAACCACAACACTTTAATTATGATATA
TATGGTGGCGTAAGTTATACCATTCATGTTGGAAGACCAAAGGGACAACGTGTGAGCAAT
ATGATGATTCAAGGTCACGCAGTTGATTTAAAGCAGACATATACAATTTGTGTAAATAAT
TATCGTGCAGTTGGCGGTGGTCAGTATGATATGTATATCGACGCGCCAGTTGTAAAAGAT
ATTCAAGTTGAAGGCGCACAATTACTTATTGATTTTTTATCAAATAATAATTTGATGCGC
ATCCCGCAAGTCGTTGATTTTAAAGTTGAAAAGTGA
>>0144|A5IP16_(putative protein)_[pos.: 134033 to 134801, length: 769, dir.: FRWRD]
TTTGGAAACAATTAAACAAGAAGTAAGAGAATCTATTGTTAAAGGAATTATCGCGGGATA
TAAGGACTATGTTAATGAGAGAAATGAAGTCAAGAAACGTATGGTGATTAGTGATGCCTA
TGTGTACACCAAATCTAATCATATTGAAAATCAAGTTGCTAAGCATTTGGAAAATTTTGT
TAAGTATATTAAAGAAAATGCTGGACCATCATGGAAGTATTTAAAGTTTATATTTAATAA
AGATGAAGAGAAAAATAATATCATGTTTATATTGAAAAATGAAGATTACTTTGATGAAAA
AAATGTAAGCGTAGGGAAGAGTTTAGTTGCTGATAAAAATCCAAAAAGTAAAAACTACCT
AGAGGTACTTATGGCTAAGAATAGGGACATTAATTTTGGTACTGTTGAAGAAGATTTTGA
AATTGGGCATCAAATGACTGCAGATAGTATATTATTTAATATAAAAGAAGGCAGTAATAG
AGATATTAATTCTTATTTTTTAATTATTACATATCGTATTGATAAAGAATCAAAGCAATT
AGCTGTAATCAAACAATGGTTACCAAATCCAGAAACAAATTCTGCAATTATGGTTGATGA
TTTGACAGAGTTAATAGAAAAAGTAATAGTAGAAAGAGAAGATTATCATATTGACGAAGA
AGAGTTAGAAGTACTTAAAAACGATGGAGAGTTAGAACTCATAGATGTGGAACATGCATT
TGGTATCAGTATCGATGAAGGTAACGATATGATTGAAAGTGAAAGGTGA
>>0145|Q1Y4B9_(putative DNA-binding protein from CC140)_[pos.: 134807 to 135982, length: 1176, dir.: FRWRD]
ATGTTTATTGGCAAGAATTTAGAATACGTGAGAAAGCTTAATGCTCTAAGTAGAAAAGAA
TTATCAGAAAAAATAAATGTGAGTGAACAAGCAATTTGGCAATATGAAACAAAAAATATG
ATGCCAGAAATTAGTAAAATTTATGATATGACATCTATTTTTAATGTTAAATCTAGCTAC
TTTATTAGCGAGCAGCCCGAAGAGCTCCTAATAAATTCTGTCGATAAACATAGTATAGCT
TTTAGAGCAAAAAATTATAAAGTATCTACGAAACTATTAAATAAGCAATATTATCAAGCA
ATGTATTTATCTAATTTAACTAGCTACTTATTTTCTTTTGTAAAGATACCGGATAATATT
ATTTTATCTTTAATAAATAATTTAAATGACTTGTTGAATGGCAATTTAGAATCACTAAAT
AAAAAAGAAAGCATAAAAGAAACTGCTAAAGTTGTGAGGGCTAAAATTCTTCAAGACGAA
AGCAATGAAGCACTATTATTTATGCTTGAAAAAGCGGGTATAGTTATATACGAAAAGCGA
ATTAATGATAGCATAGACGCATATAGTTTTTGGAGTAAAGATCAGACACCTTTTATTATA
CTGGGTACAAATAAGGGGGTAGCAGTTAGAAGGAATTTTGATCTTGCACATGAGCTGGGA
CATCTCGTTCTACATCGTCATATTCAATTCGACTTATTATCTCCTGAAGAATATAAGACA
ATTGAACATGAGGCAGATATTTTCGCCTCTGAATTTTTACTACCTGAAGAAGCGTTTAAA
AAAGACTTTGATCAAATGACAAAAAAATCAAATCCTGACTATTTAGCTGTATTGAAAGAA
AAATGGTATGTTTCTATACAAGCAATTGCAATGAGAGCCTATTATCTAGGTCTAATGTCT
AGTACTCAGTACAGATATTTTTGGGCATCATTAAATAAAAAAGGCTATAAAAGTAAAGAG
CCTTTAGACGACGTGATTGAAATGTCACGTCCTGTCAAAATGAATAGTTTATTAAAGTTG
TATTTTGATAGAAATATACTGACACCACAAAAATTATTGAATTATTTAAAAGTTGATGAA
ACATTTTTGAATCATCTAGCAGGTATTAATTTAAAACTCTTTAAGGATTATGTTAATGAA
AATAGAGAATATAATATAACGAATCTATATAAATAA
>>0146|txbi_Q1Y4B9_(bidirectional rho-independent terminator of Q1Y4B9)_[pos.: 135984 to 136048, length: 65]
GCACCAATATTTAAACCTCGAGCTGAAAAGATCATCATTTCAGTTCGAGGTTTTTTATTT
GTAAC
>>0147|adhE_(alcohol-acetaldehyde dehydrogenase from CC140)_[pos.: 136369 to 138978, length: 2610, dir.: FRWRD]
ATGTTAACTATACCTGAAAAAGAAAATCGTGGATCGAAAGAACAAGAAGTGGCAATTATG
ATTGATGCTCTAGCTGACAAAGGGAAAAAAGCATTAGAAGCATTATCTAAAAAGTCACAA
GAAGAAATTGATCATATTGTTCATCAAATGAGTTTAGCAGCTGTTGATCAACATATGGTG
CTAGCAAAATTAGCACATGAAGAAACTGGAAGAGGTATATACGAAGATAAAGCGATTAAA
AATTTATACGCTTCTGAATATATATGGAATTCAATAAAAGACAATAAGACAGTAGGGATT
ATTGGTGAAGATAAAGAAAAAGGATTAACGTATGTAGCGGAACCAATTGGTGTTATTTGT
GGTGTTACGCCAACAACAAATCCTACGTCGACAACTATTTTTAAAGCGATGATTGCAATT
AAGACAGGAAATCCAATCATTTTTGCATTCCATCCAAGTGCACAAGAATCGTCGAAGCGT
GCAGCAGAAGTTGTATTAGAAGCGGCAATGAAGGCAGGTGCACCTAAAGATATTATTCAA
TGGATTGAAGTGCCTTCTATCGAAGCAACAAAACAATTAATGAATCACAAAGGTATTGCA
TTAGTTCTAGCAACAGGTGGTTCGGGCATGGTTAAGTCTGCATATTCAACTGGTAAACCG
GCATTAGGTGTGGGACCAGGTAACGTGCCGTCTTACATTGAAAAAACAGCACACATTAAG
CGTGCAGTAAATGATATCATTGGATCAAAAACATTTGATAATGGTATGATTTGTGCTTCT
GAACAAGTTGTAGTCATTGATAAAGAAATTTATAAAGACGTTACTAATGAATTTAAAGCA
CACCAAGCATATTTTGTTAAAAAAGATGAATTACAACGCTTAGAAAATGCAATTATGAAT
GAACAAAAAACAGGTATTAAGCCTGATATTGTCGGTAAATCTGCAGTTGAAATAGCTGAA
TTAGCAGGTATACCTGTCCCCGAAAATACAAAACTTATCATAGCTGAAATTAGCGGTGTA
GGTTCAGACTATCCGTTATCTCGTGAAAAATTATCTCCAGTATTAGCCTTAGTAAAAGCC
CAATCTACAAAACAAGCATTTCAAATTTGTGAAGACACACTACATTTTGGTGGATTAGGA
CACACAGCCGTTATCCATACAGAAGATGAAACATTACAAAAAGATTTTGGACTAAGAATG
AAAGCTTGTCGTGTACTTGTAAATACACCATCAGCGGTTGGAGGTATTGGTGATATGTAT
AACGAATTGATTCCGTCTTTAACATTAGGTTGTGGTTCATACGGTAGAAACTCAATTTCA
CATAATGTTAGTGCGACAGATTTATTAAACATTAAAACAATTGCTAAACGACGTAATAAT
ACTCAAATTTTCAAGGTGCCTGCTCAAATTTATTTTGAAGAAAATGCAATCATGAGTCTA
ACAACAATGGACAAGATTGAAAAAGTGATGATTGTCTGTGACCCTGGCATGGTCGAATTC
GGTTATACAAAAACAGTTGAGAATGTATTAAGACAAAGAACGGAACTGCCTCAAATTAAA
ATATTTAGCGAAGTCGAACCGAACCCATCAACTAATACAGTATATAAAGGTCTGGAAATG
ATGGTTGATTTCCAACCGGATACAATCATTGCACTTGGTGGTGGTTCAGCGATGGATGCT
GCAAAAGCAATGTGGATGTTCTTTGAACACCCTGAGACATCATTCTTCGGTGCTAAACAA
AAGTTCCTAGACATCGGTAAACGTACTTATAAAATAGGCATGCCTGAAAATGCGACGTTC
ATTTGTATCCCTACGACATCAGGTACAGGTTCAGAAGTAACACCATTTGCAGTTATCACA
GATAGTGAAACAAATGTAAAATATCCGTTGGCTGATTTTGCTTTAACACCTGACGTTGCA
ATTATTGACCCTCAATTTGTGATGAGTGTGCCAAAAAGCGTTACAGCAGATACAGGAATG
GATGTACTAACGCATGCAATGGAATCATATGTATCTGTAATGGCTTCAGATTACACAAGA
GGTTTGAGTCTACAAGCGATTAAATTGACGTTCGAATATTTAAAATCATCTGTTGAAAAA
GGTGATAAAGTTTCAAGAGAGAAAATGCATAACGCATCAACTTTGGCTGGTATGGCATTT
GCAAATGCATTCTTAGGCATTGCACACTCAATTGCGCATAAAATTGGTGGCGAATATGGT
ATTCCGCATGGTAGAGCGAATGCGATATTACTACCGCATATTATCCGTTATAATGCCAAA
GACCCGCAAAAACATGCATTATTCCCTAAATATGAGTTCTTCAGAGCAGATACAGATTAT
GCAGATATTGCCAAATTCTTAGGATTAAAAGGTAATACGACAGAAGCACTCGTAGAATCA
TTAGCTAAAGCTGTCTACGAATTAGGTCAATCAGTCGGAATTGAAATGAATTTGAAATCA
CAAGGTGTGTCTGAAGAAGAATTAAATGAGTCAATTGATAGAATGGCAGAGCTTGCATTT
GAAGATCAATGTACAACTGCTAATCCTAAAGAAGCACTAATCAGTGAAATCAAAGATATC
ATTCAAACATCATATGATTATAAGCAATAA
>>0148|capA-L1_(capsular polysaccharide biosynthesis protein A, locus 1 from CC140)_[pos.: 139322 to 139990, length: 669, dir.: FRWRD]
ATGGAAAGTACATTAGAATTAACAAAAATTAAAGAAGTATTACAAAAAAACTTGAAGATT
TTAATTATTTTGCCACTATTATTTTTAATTATTAGCGCTATTGTTACATTTTTCGTCTTA
TCACCTAAATATCAAGCTAATACTCAAATTTTAGTGAATCAAACTAAGGGTGACAATCCT
CAGTTTATGGCGCAAGAGGTTCAAAGTAATATTCAACTTGTAAATACGTATAAAGAAATT
GTTAAAAGTCCTAGAATTTTAGATGAGGTGTCAAAGGACTTAGATGATAAGTATTCACCA
TCTAAATTGTCGAGTATGTTGACAATTACAAACCAAGAAAATACACAACTTATCAACATC
CAAGTTAAAAGTGGTCATAAACAAGATTCGGAAAAAATTGCGAATAGCTTCGCTAAAGTT
ACAAGTAAACAAATTCCGAAGATTATGAGTGTGGATAACGTATCAATTTTATCTAAAGCA
GACGGTACAGCAGTTAAAGTCGCACCGAAAACTGTAGTGAATCTAATCGGTGCATTCTTT
TTAGGATTAGTTGTCGCGCTTATATATATCTTCTTCAAAGTAATTTTTGATAAGCGAATT
AAAGATGAAGAAGATGTAGAGAAAGAATTAGGATTGCCTGTATTGGGTTCAATTCAAAAA
TTTAATTAA
>>0149|capB-L1_(capsular polysaccharide biosynthesis protein B, locus 1 from CC140)_[pos.: 140006 to 140692, length: 687, dir.: FRWRD]
ATGTCAAAAAAGGAAAATACGACAACAACACTATTTGTGTATGAAAAACCAAAATCAACA
ATTAGTGAAAAGTTTCGGGGTATACGTTCAAACATCATGTTTTCAAAAGCAAATGGTGAA
GTAAAGCGCTTGTTGGTTACTTCTGAAAAGCCTGGTGCAGGTAAAAGTACAGTTGTATCG
AATGTAGCGATTACTTATGCACAAGCAGGTTATAAAACGTTAATTATCGATGGGGATATG
CGTAAGCCAACACAAAACTATATTTTTAATGAACAAAATAATAATGGATTATCGAATTTA
ATCATTGGTAGAACGACTATGTCAGAAGCTATTACGACGACAGAAATTGATAATTTAGAT
TTACTAACAGCTGGTCCTGTACCTCCTAATCCAACAGAATTAATTGGTTCTGAAAGATTT
AAAGAGTTAGTTGATCTTTTCAATGAGCGTTATGACATAATTATTGTCGATACACCGCCA
GTTAATACCGTGACTGATGCACAACTATATGCGCGTGCTATTAAAGATAGTCTGTTAGTC
ATTGATAGTGAAAAAAATGATAAAAATGAAGTTAAAAAAGCTAAAACACTTATGGAAAAA
GCAGGCAGTAATATTCTAGGCGTCATTTTAAATAAGGCAAAAGTAGATAAATCTTCTAGT
TATTATCACTATTATGGAGATGAATAA
>>0150|capC-L1_(capsular polysaccharide biosynthesis protein C, locus 1 from CC140)_[pos.: 140695 to 141459, length: 765, dir.: FRWRD]
ATGATTGATATTCATAACCATATATTGCCTAATATCGATGACGGTCCGACAAATGAAACA
GAGATGCTGGATCTTTTAAGACAAGCGACAACACAAGGTGTTACCGAAATCATTGTAACA
TCACATCACTTACATCCTCGATATACCACACCTATAGAAAAAGTGAAATCATGTTTAAAC
CATATTGAAAGTTTAGAGGAAGTACAAGCACTGAATTTAAAGTTTTATTATGGTCAGGAA
ATAAGAATTACCGATCAAATCCTTAATGATATTGATCGAAAAGTTATTACCGGTATTAAT
GATTCACGCTATTTACTAATAGAATTTCCATCAAATGAAGTTCCACACTATACTGATCAA
TTATTTTTCGAATTACAGAGTAAAGGCTTTGTACCGATTATTGCACATCCAGAGCGGAAT
AAAGCAATAAGTCAAAACCTTGACATACTATACGATTTAATTAACAAAGGTGCTTTAAGT
CAAGTGACAACGGCATCATTAGCGGGTATTTCCGGTAAAAAAATTAGAAAATTAGCAATT
CAAATGATTGAAAACAATCTGACACATTTCATCGGTTCAGATGCGCATAACACAGAAATT
AGACCGTTCTTAATGAAAGACCTATTTAATGATAAGAAATTACGTGACTATCATGAAGAT
ATGAACGGATTTATTAGTAATGCGAAGTTAGTTGTTGATGATAAAAAAATTCCTAAACGA
ATGCCACAACAAGATTATAAACAGAAAAGATGGTTTGGGTTATAA
>>0151|capD_(capsular polysaccharide biosynthesis protein D from CC140)_[pos.: 141479 to 143302, length: 1824, dir.: FRWRD]
ATGGCACATTTATCTGTGAAATTGCGGCTTTTAATACTAGCATTAATCGATTCACTGATA
GTGACATTTTCAGTATTCGTAAGTTATTACATTTTAGAACCGTATTTCAAAACATATTCT
GTCAAATTATTAATATTGGCAGCTATATCACTATTCATATCGCATCATATTTCAGCATTT
ATTTTTAATATGTATCATCGAGCGTGGGAATATGCCAGTGTGAGTGAATTGATTTTAATT
GTTAAAGCTGTGACGACATCTATCGTTATTACGATGGTGGTCGTGACAATTGTTACAGGC
AATAGACCGTTTTTTAGATTGTATTTAATTACTTGGATGATGCACTTGATTTTAATAGGT
GGCTCAAGGTTATTTTGGCGTATTTATCGGAAATACCTTGGAGGTAAGTCATTTAATAAG
AAGCCAACTTTAGTTGTTGGTGCTGGTCAAGCAGGTTCAATGCTGATTAGACAAATGTTG
AAAAGTGACGAAATGAAACTTGAACCGGTATTAGCAGTCGATGATGACGAACATAAACGC
AATATCACAATTACTGAGGGGGTAAAAGTACAAGGTGAAATTGCGGATATTCCAGAACTA
GTGAGGAAATATAAGATTAAAAAAATCATCATTGCAATTCCAACTATTGGTCAAGAGCGT
TTGAAAGAAATTAATAATATTTGCCATATGGATGGCGTTGAGTTATTGAAAATGCCAAAT
ATAGAAGATGTCATGTCTGGTGAGTTAGAAGTGAACCAACTTAAAAAAGTTGAAGTAGAA
GATTTACTAGGCAGAGATCCTGTTGAATTAGATATGGATATGATATCAAATGAATTGACG
AATAAAACTATTTTAGTTACGGGTGCAGGTGGTTCAATAGGATCAGAAATTTGTAGACAA
GTTTGTAATTTCTATCCAGAACGTATTATTCTACTTGGCCATGGTGAAAACAGTATTTAT
TTAATCAATCGTGAATTGCGAAATCGCTTCGGAAAAAATGTTGATATCGTTCCTATTATA
GCGGATGTGCAAAATAGAGCGCGTATGTTTGAAATTATGGAAATGTATAAACCATACGCA
GTTTATCATGCAGCAGCACACAAGCACGTGCCGTTAATGGAAGACAACCCAGAAGAAGCA
GTACGTAATAATATTTTAGGTACGAAAAATACTGCTGAAGCTGCTAAAAATGCAGAGGTA
AAGAAATTCGTTATGATTTCTACGGATAAAGCCGTTAATCCACCTAATGTCATGGGAGCT
TCAAAGCGAATTGCAGAAATGATTATTCAAAGTTTAAATGATGAAACACATCGAACAAAT
TTTGTTGCAGTGAGATTTGGTAATGTACTTGGATCAAGAGGGTCTGTGATTCCACTTTTC
AAAAGTCAAATTGAAGAAGGTGGGCCAGTTACTGTGACACATCCTGAAATGACACGTTAC
TTTATGACAATTCCTGAAGCTTCTAGACTAGTTTTGCAGGCAGGGGCATTAGCAGAAGGT
GGCGAAGTATTTGTGCTAGATATGGGAGAACCAGTGAAAATTGTAGATTTGGCACGTAAT
TTAATTAAGCTAAGTGGTAAAAAAGAAGACGACATACGCATTACTTATACAGGGATTAGA
CCCGGCGAAAAAATGTTTGAAGAGCTTATGAATAAAGATGAGGTTCATCCTGAACAAGTA
TTTGAAAAAATTTATCGTGGCAAAGTACAACATATGAAATGTAATGAAGTTGAAGCGATT
ATTCAAGACATCGTCAATGACTTTAGTAAAGAAAAAATTATTAACTATGCCAATGGCAAA
AAGGGAGATAATTATGTTCGATGA
>>0152|capE_(capsular polysaccharide biosynthesis protein E from CC140)_[pos.: 143292 to 144320, length: 1029, dir.: FRWRD]
ATGTTCGATGACAAAATTTTATTAATTACTGGGGGCACAGGATCATTCGGTAATGCTGTT
ATGAAACGGTTTTTAGATTCTAATATTAAAGAAATTCGTATTTTTTCACGCGATGAGAAA
AAACAAGATGACATTCGAAAAAAATATAATAATTCAAAATTAAAGTTCTACATTGGTGAT
GTGCGTGATAGTCAAAGTGTAGAAACAGCAATGCGAGATGTTGATTACGTATTCCATGCA
GCAGCTTTGAAACAAGTGCCGTCATGTGAATTCTTTCCAGTTGAGGCAGTGAAGACAAAT
ATTATTGGTACAGAAAATGTCTTACAAAGTGCTATTCATCAAAATGTTAAAAAAGTCATA
TGTTTATCTACAGATAAGGCAGCGTACCCTATTAATGCTATGGGTATTTCGAAAGCAATG
ATGGAAAAAGTATTCGTAGCCAAATCAAGAAATATTCGTAGTGAACAAACGCTTATTTGC
GGTACAAGATACGGCAATGTGATGGCTTCAAGAGGATCAGTAATTCCTTTGTTTATCGAC
AAAATCAAAGCTGGAGAACCTTTAACGATTACAGATCCTGATATGACAAGATTTTTAATG
AGCTTAGAAGATGCGGTAGAACTAGTTGTTCATGCATTTAAGCATGCAGAGACAGGCGAT
ATTATGGTTCAAAAAGCACCAAGCTCAACGGTAGGGGATCTTGCTACCGCATTATTAGAA
TTGTTTGAAGCTGATAATGCAATTGAAATCATTGGTACGCGACATGGAGAGAAAAAAGCA
GAAACATTGTTGACGAGAGAAGAATACGCACAATGTGAAGATATGGGTGATTATTTTAGA
GTGCCGGCAGACTCCAGAGATTTAAATTATAGTAATTATGTTGAAACCGGTAACGAAAAG
ATTACGCAATCTTATGAATATAACTCCGATAATACACATATTTTAACGGTGGAAGAGATA
AAAGAAAAACTTTTAACACTAGAATATGTTAGAAACGAATTGAATGATTATAAAGCTTCA
ATGAGATAG
>>0153|capF_(capsular polysaccharide biosynthesis protein F from CC140)_[pos.: 144333 to 145442, length: 1110, dir.: FRWRD]
TTGAATATTGTAATTACAGGAGCAAAGGGTTTTGTAGGAAAAAACTTGAAAGCAGATTTA
ACATCAACGACAGATCATCATATTTTCGAAGTACATCGACAAACTAAAGAGGAAGAATTA
GAGTCAGCGTTGTTGAAAGCAGACTTTGTCGTGCATTTAGCGGGTGTTAATCGACCTGAA
CACGACAAAGAATTCAGCTTAGGAAACGTGAGTTATTTAGATCATGTGCTTGATATATTA
ACTAGAAATACGAAAAAGCCAGCGATATTATTATCGTCTTCAATACAAGCAACACAAGAT
AATCTTTATGGAGAGAGTAAGTTGCAAGGTGAACAGCTATTAAGACAATATGCCGAAGAG
TATGGCAATACGGTTTATATTTATCGATGGCCAAATTTATTCGGTAAGTGGTGTAAGCCG
AATTATAACTCTGTGATAGCAACATTTTGTTACAAAATTGCACGTAACGAAGAGATTCAA
GTTAATAATCGGGACGTTGAACTAACGCTAAACTACGTGGATGATATCATCGCTGAAATA
AAACGTGCTATTGAAGGAAATCCAACGATTGAAAATGGTGTACCTACAGTACCAAACGTA
TTTAAAGTGACATTGGGAGAAATTGTAGATTTATTATACAAGTTCAAACAGTCACGTCTC
AATCGAACATTGCCGAAATTAGATAACTTGTTTGAAAAAGATTTGTATAGTACGTATTTA
AGCTATCTACCTAGTACAGACTTTAGTTATCCCTTACTTATGAATGTGGATGATAGGGGT
TCTTTTACAGAATTTATAAAAACACCGGATCGTGGTCAAGTTTCTGTAAATATTTCTAAA
CCAGGTATTACTAAAGGTAATCACTGGCATCATACTAAAAACGAAAAATTTCTAGTCGTA
TCAGGTAAAGGGGTAATTCGTTTTAGACATGTTAATGATGATGAAATCATTGAATATTAC
GTTTCTGGCGACAAATTAGAAGTTGTAGACATACCAGTAGGATACACACATAATATTGAA
AATTTAGGCGACACAGATATGGTAACTATTATGTGGGTGAATGAAATGTTTGATCCAAAT
CAGCCAGATACGTATTTCTTGGAGGTATAG
>>0154|capG_(capsular polysaccharide biosynthesis protein G from CC140)_[pos.: 145446 to 146570, length: 1125, dir.: FRWRD]
ATGGAAAAACTAAAATTAATGACAATAGTTGGTACAAGGCCTGAAATCATTCGCTTATCA
TCAACGATTAAAGCATGTGATCAATATTTTAATCAGATATTAGTACACACTGGTCAAAAT
TATGATTATACATTGAATCAAATTTTCTTTGATGATTTGGAATTAAGACAACCGGACCAC
TACTTAAAGGCAGTTGGAAGTAACCTCGGAGAAACGATGGGGAATATTATTGCTAAGACA
TATGACGTTTTATTACGCGAACAACCAGATGCACTTTTAATTCTTGGTGATACAAATAGT
TGTTTAGCAGCAGTATCTGCTAAACGATTAAAGATTCCTGTGTTCCATATGGAAGCGGGT
AATAGATGCTTTGATCAGAATGTACCTGAAGAAATCAATCGTAAAATTGTTGACCATGTC
AGTGATGTGAATCTACCTTATACGGAACATAGCAGACGGTATTTATTAGATGAAGGCTTC
AATAAAGCGAATATCTTTGTGACAGGATCACCGATGACAGAAGTGATAGAAGCGCATCGA
GATAAAATTAATCACAGTGACGTTTTAAATAAACTAGGATTAGAACCGCAACAATACATT
TTAGTATCTGCGCATAGAGAAGAGAATATCGATAATGAAAAGAATTTTAAATCATTAATG
AATGCGATAAATGATATTGCCAAAAAGTATAAAATGCCTGTGATTTATTCAACGCATCCA
AGAAGTTGGAAGAAAATTGAAGAAAGTAAATTTGAATTTGATCCATTAGTTAAACAGTTA
AAGCCATTTGGTTTCTTTGATTATAATGCATTGCAAAAAGATGCGTTTGTTGTGCTATCA
GATAGTGGAACATTGTCAGAAGAGTCGTCTATTTTGAAGTTCCCTGGTGTCCTTATTCGA
ACTTCCACAGAAAGACCGGAAGTACTAGATAAAGGTACGGTTATTGTAGGTGGTATTACC
TATAACAATCTAATCCAATCAGTTGAACTAGCAAGAGAGATGCAAAACAATAACGAACCG
ATGATTGATGCTATTGATTATAAAGACACTAACGTTTCGACAAAGGTAGTTAAAATTATT
CAAAGCTATAAAGATATTATCAATCGAAATACTTGGAGGAAATGA
>>0155|capH5_(capsular polysaccharide biosynthesis protein Cap5H from CC140)_[pos.: 146573 to 147199, length: 627, dir.: FRWRD]
ATGAGGATAGCGATTGAAAAGATAATTGGTTTGCTGAAAAACCAGTCCTCTAAAGAATCG
AATGTTAAGATTCATCGCTTGGCGTATATTACAAACTCAAAATTTGATGGCAATAACTAT
ATAGATAGATGGTGTAAAATCAGGAATTCTCACATTGGTGAATACAGTTATATTGGATTT
GGTAGTGATTTTAATAATGTAGAAGTAGGAAGGTATTGTTCGATATCTTCGGATGTAAAA
ATTGGGTTAGGAAAACATCCTACACACTTTTTTAGCTCATCACCGATTTTTTATTCTAAT
AATAATCCATTTAACATAAAGCAAAAGTTTATAGACTTTAATGACCAACCAAGCTGTACA
ACAATTGAAAATGATGTGTGGATTGGTGCAAATGTAATTATTATGGATGGTTTAACAATA
AATACTGGTGCAGTCATAGCAGCCGGCTCAGTTGTTACTAAAAATGTAGGAGCATATGAG
GTTGTTGGTGGGGTTCCTGCAAAAGTGATTAAGAAGCGATTTGACAATAAAACAATTGAA
AAACTTTTAGAAAGCAAGTGGTGGGAGAAAACGCCTGACAAACTAAAAGGATTTTCGGTT
GAATATTTAAATAAAAAGGATACTTAA
>>0156|capI5_(capsular polysaccharide biosynthesis protein Cap5I from CC140)_[pos.: 147204 to 148313, length: 1110, dir.: FRWRD]
ATGAGAATTTTAAATATTGTATCGAGTAATATTGTTCAAGACCCAAGGGTACTTAAACAA
ATAGAAACAATTAAAGGCGTTACGAATGATTATAAAATTGTTGGAATGAATAATTCACAA
GCTACTAATAAGCGATTGGAAAATTTAGATTGTAATTATCGTTTGTTAGGTAGCAAGGTA
GATCCAAAAAATATTCTTTCTAAATTAATTAAGCGTATAAGATTTGCAATAGGTGTTATC
CGAGAAATTAAAGCTTATAAACCTGACGTGATTCATGCAAATGATTTCGACGTATTATTA
ATGGTTTATTTAAGCAATTATAAAAAAGCTAATATTGTTTATGATGCGCATGAAATATAT
GCGAAAAATGCCTTTATTAATAAAGTTCCACTTATTTCAAAGTTTGTAGAAAGTATAGAA
AAACACATTGTAAAACATCGTGTTAATGCCTTCGTAACAGTAAGTCATGCAGCAAAAGAA
TATTATCAATCTAAAGGATATAAGAAGGAAGCGAATGTTATTACGAATGCACCTATTTTA
AATGATAGCAGAGAATTTAAAGAAATCGAAAACTTTAAATCAATCGTATATCAAGGTCAA
ATTGTAATGGATAGAGGATATGAAGAGTTTATTATTGCTTCATCAGCTTTTAAACAAAAT
GCCCCTTCATTTATAATTCGAGGGTTTGGTCCGCATGAAAAAGTGATAAAAGAACTGATT
AGTTATAACCCGGAAAATATTAGGTTGGATAAACCAGTTGAAGTAAAAGAATTGGTTGAT
AAGTTAGCAGAAAGTAATGTTGGTGTTGTCTTGACGAAACCTGTATCTATTAATTTTGAA
TATACAGTATCTAATAAAATTTTTGAATGTATACATGCTGGTTTACCAGTAATTTTATCT
CCTGTCAAAGAGCATATTTATCTCAATGAAAAATATAAATTTGGCATTGTTCTAAAGGAA
GTTACGCCGTTAGAAATTGAAAAGGCGGTTAGAAAACTAAGAGATAATCACGATTTGTTT
AATCATTTACGTCAAAATGCAATTAAGGCGTCTAAAATTTTGAATTGGCAAATAGAAAGT
GAACGATTAGTAGAATTATATAAATTTTAA
>>0157|capJ5_(capsular polysaccharide biosynthesis protein Cap5J from CC140)_[pos.: 148327 to 149493, length: 1167, dir.: FRWRD]
ATGAAATTTTTTGTACTTTGTGCAATTATCAGCATGAACATATTTATAGTAATCTCTACA
TTTACTAAAGAAGTATTAGGATTCCCTATAGAGCCGGTGTATTACTCAACCATGGTTAGT
ATAGCATTAATTACTACGGTGTTTGCTATTTATAAGATAATTGTCACGCAAGAAATTCCG
CGAGGGTTAATATTATTAATTGCTATATGTTTGCTTTATCTAGCTTTTTATTATTTTTCA
CCAGATAAGGAAGAGAAACTAGCTAAAAATAATATTCTATTCTTTTTAACATGGGCAGTT
CCAGCGGCAATTAGTGGTATTTATATTAAATATATAAACAAGGTTACAGTAGAAAGATTT
TTTAAATTAGTATTTTTCATATTTTCTGTTTCATTTATTTTTGTAATTTTAATACCAAAA
CTTACAGGTGAGATACCTAGCTATATCAATTTTGGACTTATGAACTATCAAAATGCTTCG
TACCTTTCAGCATTTACTGCCGGATTAGGCATTTATTTCATTATGAAAGGCTCAGTTAAA
CATAAGTGGATATATGTTCTATTTACAATAATTGATATCCCTATTGTGTTTATACCAGGA
GGGCGTGGAGGTGCTATTTTATTAATTCTTTACGGCTTGTTTGCATTTATACTTATTACG
TTTAAAAGAGGAATACCTATAGCAGTAAAAAGCATTATGTATATTTTTGCATTAAGCATA
TCTAGTGTATTGATTTACTTTCTTTTTACAAAAGGTTCGAATACTAGAACATTTTCATAT
CTACAAGGTGGAACACTTAATTTAGAAGGTACTTCTGGAAGAGGACCGATTTATGAAAAA
GGTATTTACTTTATTCAACAAAGTCCGTTATTAGGCTATGGACCATTTAACTATTATAAA
CTAATCGGAAATATACCACATAACATCATTATTGAGTTGATTCTATCATTTGGCTTATTA
GGGTTTTTTATCATAATGATTTGCATTTTGTTACTAGTTTATAAAATGATTAGGAACTAT
GATCCAAACACTATAGATTTACTCGTTATGTTTATAGCAATCTATCCAATCACATTATTA
ATGTTTAGTTCAAATTATTTAGTTGTAAGTGAATTTTGGTTTGTGTTGTTCTATTTTATT
ACAAAAGGACGGCGTCATCATGGCTAA
>>0158|capK5_(capsular polysaccharide biosynthesis protein Cap5K from CC140)_[pos.: 149486 to 150691, length: 1206, dir.: FRWRD]
ATGGCTAAGAAAGTTTTTATTATGGATAGCGTAAAGACAATAATTGGTACGTTGCTTATA
GCTTTAGGATTACAATTTTTAGCTTATCCAATTATTAATCAACGAGTAGGTAATGAAGCG
TTCGGTTCTATTTTAACGATTTATACAATAATAACAATCACGAGTGTTGTATTAGGCAAT
ACGCTTAACAATATACGATTGATTAATATGAATCTATACAAATCCAATCATTACTACTGG
AAATTTGCATCGATACTTTTAATCTCAATTCTGATTGAGAGTATAGCTTTAATTATTGTA
TTTCTTTACTTTTTTAATTTGAACATCATCGATATTATCTTTTTAATTCTACTTAATATT
TTAATGTGTTTAAGGATTTATCTGAATGTATTTTTTAGGATGACTTTAAAATATAATCAG
ATTTTGTATATTGCTCTTATTCAATTTTTAGGTTTGCTGATAGGACTATTTCTATATTAT
TTAACCCAAAACTGGATTGTTTGTTTTATTACCAGTGAATTGTTTGCAACGATATATACA
TTGGTTAAATTACGGGGATTAACTATAGGTGAGTATCAAAGTGAAGATAATAATGTGGTA
AAAGATTATGTGATGCTACTGAGTACAAATAGCCTTAATAATTTGAATCTCTACTTAGAT
AGGTTAATCTTATTACCAATTATAGGTGGGACAGCTGTAACTATATCATTTCTTTCAACA
TTTATTGGGAAAATGTTAGCTACATTTCTGTATCCGATTAATAATGTAGTACTTTCATAT
ATTTCTGTAAATGAAAGTGACAATATAAAGAAACAATATTTGAAAACTAATCTATTTGCT
ATAGCTGCCCTATGTTTAGTCATGATTATATGTTATCCAATTACAATAATTATTGTCTCT
TTACTGTATAACATTGATTCAAGTTTATATTCGAAGTTTATTATTTTAGGTAATATAGGT
GTTTTATTCAATGCAGTGAGTATTATGATCCAAACTTTAAATACAAAACACGCATCAATA
ACATTACAAGCGAATTATATGACGCTTCACACGATTACATTTATATTCATAACTATTTTA
ATGACAATTGCGTTTGGTCTAAATGGATTCTTTTGGACAACGCTGTTCAGCAACATTATT
AAGTATGTGATTTTAAATATTATAGGTCTAAAGTCTAAATTTATTGATAAAAAGGACGTC
GATTAG
>>0159|capL_(capsular polysaccharide synthesis protein L from CC140)_[pos.: 150692 to 151897, length: 1206, dir.: FRWRD]
ATGAGTGAAAAAAAGATTTTGATTTTATGTCAGTATTTTTATCCGGAATATGTATCTTCT
GCGACGTTACCAACACAATTGGCGGAAGATTTAATTGCGAATCACATTAATGTCGATGTC
ATGTGTGGATGGCCATATGAATATAGTAATCATAAACAGGTTTCTAAAACCGAGATGCAT
CGTGGTATTCGCATTCGACGTCTAAAGTATTCGAGGTTTAATAACAAAAGTAAGGTTGGA
AGGATCATCAATTTCTTTAGTTTATTTTCAAAATTCGTGATTAATATACCTAAAATGTTG
AAATATGATCAGATTCTTGTTTACTCTAATCCACCAATCTTGCCATTAATACCAGACGTT
CTACACAGACTGCTTAAGAAAAAATATTCTTTTGTGGTGTATGATATAGCACCTGATAAT
GCGATTAAGACAGGTGCAACTCGTCCAGGTAGCATGATTGATAAACTGATGCGTTACATT
AATAGACATGTCTACAAGAATGCTGAAAATGTCATTGTCCTTGGTACGGAAATGAAAAAC
TATTTAGTAAATCATCAAATTTCTAAAAATCCTGACAATATTCATGTGATTCCTAACTGG
TATGACATGCGTCAGTTACAAGACAATCATATCTATAATGACACATTTAAAACTTACCGT
GAGCAATACGACAAAATATTATTGTATAGCGGTAATATGGGGCAGTTACAGGATATGGAG
ACACTTATCTCATTTTTAAAATTAAATAAGGATCAGCCTCAAACGTTAACAATACTTTGT
GGTCATGGTAAGAAATTTGCAGATGTCAAAACGGCAATAGAAGACCATCGTATTGAAAAT
GTTAAAATGTTTGAGTTTTTAACAGGTACAGACTATGCTGACGTATTAAAAATTGCGGAT
GTATGTATTGCATCGCTGATTAAAGAAGGCGTCGGTTTAGGCGTGCCGAGCAAGAATTAT
GGCTACCTTGCAGCTAAGAAGCCATTGGTACTCATCATGGATAAGCAATCTGATATCGTT
CAACATGTTGAACAATATGATGCGGGTATCCAAATTGATAATGGCGATGCACATGCCATT
TATAACTTCATCAACACTCACTCGAGTAAGGAATTGCACGAGATGGGTGAGCGCGCACAT
CAACTGTTTAAAGATAAATATACGAGAGAAATTAATACTATGAAGTATTACAATCTGTTG
AAGTGA
>>0160|capM_(capsular polysaccharide synthesis protein M from CC140)_[pos.: 151908 to 152465, length: 558, dir.: FRWRD]
ATGAAGCGATTATTCGATGTAGTGAGTTCAATATATGGTTTAGTAGTTTTAAGTCCGATT
CTGTTAATTACAGCATTACTAATTAAAATGGAATCACCTGGACCAGCCATTTTCAAACAA
AAAAGACCGACGATTAATAATGAATTGTTTAATATTTATAAGTTTAGATCAATGAAAATA
GACACACCTAATGTTGCAACTGATTTAATGGATTCAACATCGTATATAACAAAGACAGGG
AAGGTCATTCGTAAGACCTCTATTGATGAATTGCCACAATTATTGAATGTTTTAAAAGGA
GAAATGTCAATTGTAGGTCCTAGACCAGCGCTTTATAATCAATACGAATTAATCGAAAAA
CGTACAAAAGCGAACGTGCATACGATTAGACCAGGTGTAACAGGGCTAGCTCAAGTGATG
GGGAGAGATGATATTACTGATGATCAAAAAGTAGCGTATGATCATTATTACTTAACACAT
CAATCTATGATGCTTGATATGTATATCATATATAAAACAATTAAAAATATCGTTACTTCA
GAAGGTGTGCATCACTAA
>>0161|capN_(capsular polysaccharide synthesis protein N from CC140)_[pos.: 152465 to 153352, length: 888, dir.: FRWRD]
ATGAGAAAAAATATTTTAATTACAGGCGTACATGGATATATCGGTAATGCTTTAAAAGAT
AAGCTTATTGAACAAGGACATCAAGTGGATCAAATTAATGTTAGGAATCAATTATGGAAG
TCGACCTCGTTCAAAGGTTATGATGTTTTAATTCATACAGCAGCTTTGGTTCACAACAAT
TCACCTCAAGCAAGGCTATCTGATTATATGCAAGTGAATATGTTGCTTACGAAGCAATTG
GCACAAAAAGCTAAAGCTGAAGACGTTAAACAATTTATTTTTATGAGTACTATGGCAGTT
TATGGAAAAGAAGGTCAGGTTGGTAAATCAGATCAAATTGATACACAAACACCAATGAAC
CCTACGACCAATTATGGTATTTCCAAAAAGTTCGCTGAACAAGCATTACAAGAGTTGATT
AGTGATTCGTTTAAAGTGGCAATTGTGAGACCACCAATGATTTATGGTGCACATTGCCCA
GGAAATTTCCAACGGTTAATGCAATTGTCAAAGCGATTGCCAATCATTCCAAATATTAAC
AATCAGCGTAGTGCATTATATATTAAACATCTGACAGCATTTATTGATCAATTAATATCA
TTAGAAGTGACAGGCGTGTATCATCCTCAAGATAGTTTTTACTTTGATACATCGTCAGTA
ATGTATGAAATACGTCGCCAATCACATCGTAAAACGGTATTGATCAACATGCCTTCAATG
CTAAATAAGTATTTTAATAAGTTGTCGGTCTTTAGAAAATTATTCGGCAATTTAACATAC
AGCAATACATTATATGAAAATAATAATGCGCTTGAAGTTATTCCTGGAAAAATGTCACTT
GTTATTGCGGACATCATGGATGAAACGACAACCAAAGATAAGGCATAA
>>0162|capO_(capsular polysaccharide synthesis protein O from CC140)_[pos.: 153406 to 154668, length: 1263, dir.: FRWRD]
ATGAAGTTAACAGTAGTTGGCTTAGGTTATATTGGTTTACCAACATCAATTATGTTTGCA
AAGCATGGCGTCGATGTGCTTGGTGTTGATATTAATCAGCAAACGATTGATAAGTTACAA
AGTGGTCAAATTAGTATTGAAGAACCTGGACTACAAGAGGTTTATGAAGAGGTACTGTCA
TCGGGAAAATTGAAGGTATCTACAACGCCAGAAGCATCTGATGTTTTTATCATTGCCGTT
CCGACACCGAATAATGATGATCAGTACCGGTCATGTGACATTTCGCTAGTTATGCGTGCA
TTAGATAGTATTTTACCATTTTTAGAAAAAGGAAATACCATTATTGTAGAGTCGACAATT
GCGCCTAAAACGATGGATGATTTTGTAAAACCAGTCATTGAAAATTTAGGGTTTACAATA
GGTGAAGATATTTATTTAGTGCATTGTCCAGAACGTGTACTGCCAGGAAAAATTTTAGAA
GAATTAGTTCATAACAATCGTATCATTGGCGGTGTGACTAAAGCTTGTATTGAAGCGGGT
AAACGTGTCTATCGCACATTCGTTCAGGGAGAAATGATTGAAGCAGATGCACGTACTGCT
GAAATGAGTAAGCTAATGGAAAACACATATAGAGACATGAACATTTCTTTAGCTAATGAA
TTAACAAAAATTTGCAACAACTTAAATATTAATGTATTAGATGTGATTGAAATGGCAAAC
AAACATCCGCGTGTTAATATCCATCAACCTGGTCCAGGTGTAGGCGGTCATTGTTTAGCT
GTTGATCCGTACTTTATTATTGCTAAAGACCCTGAAAATGCAAAGTTAATTCAAACTGGG
CGTGAAATTAATAATTCAATGCCGGCCTATGTTGTTGATACAACGAAGCAAATCATCAAA
GCGTTGAGCGGGAATAAAGTCACAGTATTTGGTTTAACTTATAAAGGTGATGTTGATGAT
ATAAGAGAATCACCAGCATTTGATATTTATGAGCTATTAAATCAAGAACCAGACATAGAA
GTATGTGCTTATGATCCACATGTTGAATTAGATTTTGTGGAACATGATATGTCACATGCT
GTCAAAGACGCATCGCTAGTATTGATTTTAAGTGACCACTCAGAATTTAAAAATTTATCG
GACAGTCATTTTGATAAAATGAAGCATAAAGTGATTTTTGATACAAAAAATGTTGTGAAA
TCATCATTTGAAGATGTATCGTATTATAATTATGGCAATATATTTAATTTTATCGACAAA
TAA
>>0163|capP_(capsular polysaccharide synthesis protein P from CC140)_[pos.: 154715 to 155890, length: 1176, dir.: FRWRD]
ATGTGTTTGAACTTCAGAGAGGATAATGTTATGAAAAAAATTATGGTTATTTTCGGTACG
AGACCCGAAGCAATAAAAATGGCACCATTAGTAAAAGAAATTGATCATAATGGGAACTTT
GAAGCGAACATTGTGATTACAGCACAACATAGAGATATGTTAGATAGTGTGTTAAGTATA
TTTGATATTCAAGCTGATCATGATTTAAATATTATGCAAGATCAACAAACGTTAGCGGGC
CTTACGGCGAATGCGCTTGCTAAACTTGATAGCATCATTAATGAAGAACAGCCGGATATG
ATTTTAGTACATGGTGATACTACAACGACTTTTGTAGGAAGTTTGGCAGCATTTTATCAT
CAAATTCCGGTCGGACATGTAGAAGCTGGACTTCGAACACATCAGAAATACTCACCATTT
CCTGAAGAGTTAAATCGAGTCATGGTAAGTAATATTGCTGAATTGAATTTTGCGCCAACA
GTAATTGCAGCTAAAAATTTACTTTTTGAAAACAAAGACAAAGAGAGGATCTTTATTACT
GGAAATACAGTTATTGACGCATTGTCAACAACAGTTCAAAATGATTTTGTTTCAACGATT
ATTAATAAACATAAAGGCAAGAAAGTTATTTTACTAACAGCGCATCGTCGTGAAAATATT
GGGGAACCGATGTATCAGATTTTTAAAGCAGTAAGAGATTTGGCAGATGAATATAAAGAT
GTTGTCTTCATTTATCCAATGCATCGTAATCCACAGGTAAGAGCGATTGCCGAAAAATAT
TTATCTGGGAGAAATCGGATTGAATTAATTGAGCCATTAGATGCGATTGAGTTCCATAAT
TTTACAAATCAATCGTACCTCGTGCTGACAGATTCTGGTGGTATTCAAGAGGAGGCTCCT
ACATTTGGAAAACCTGTGTTGGTATTAAGGAATCATACAGAGCGTCCCGAAGGCGTAGAG
GCGGGAACATCGAGAGTAATTGGCACAGATTATGACAATATTGTTCGAAATGTGAAACAA
TTGATTGAGGATGATAAAACGTATCAACGTATGAGTCAAGCGAATAATCCATATGGTGAT
GGACAAGCATCACGACGTATTTGTGAAGCAATAGAATATTATTTTGGATTGCGTTCAGAC
AAGCCGGATGAATTCGTACCTTTACGTCGCAAATAA
>>0164|isdI_(heme oxygenase from CC140)_[pos.: 155955 to 156281, length: 327, dir.: RVRS]
TTATTTTTGATAGTGGTAGCCAATATCATATTTGAATACTTTATTTGATAATATTGGACT
TTGCTGTCCATCGTCATCACTTTTTAAACGTACATTTTTATGCGCTTCTTTAAATACATC
GGAATTCAACCAATTATTAAAGCTATCTTCAGATTCCCAAATAGTTAAGATTTTAACTTC
ATCTGTATCCTTGGTATTTAATGTTTTAGTGACAAACATTTGTTGGAAGCCTTCAATAGT
TTCAATACCTTGTCTATTGTAAAAACGTTCAATCGTTTCTTCCGCACTGCCTTTTTGTAA
TTGTAATCTATTTTCTGCCATAAACAT
>>0165|ybaN_(putative membrane spanning protein from CC140)_[pos.: 156288 to 156671, length: 384, dir.: RVRS]
TCACTCCTCTATTTTATTATTTGATTTGGGTAATGTTTTTACAAATGTAAAGAGTACAGC
GGTTTGTATGATAACCATTATGATTAATCCTATACGGACTGCAAGAACATCCACCATATA
AATTGAAAAACCTATTACAATGTATAAGCTAATTAAAATTTTAATTTTCTGTTGTAGCGT
GTAGCCTCGATGTAAATAAAAGTTTTCTACATATTCTTTATAAATTTTTTGATTAATAAG
CCAATTGTAAAAGCGATCTGAACTTCGAGCAAAACAAAAAACTGCTACGAGTAAAAAAGG
GGTCGTTGGCAGTAAAGGTAATACGGCACCTGCAATACCAAGCGCTGTAAATATTAAGCC
AATGACGATTAAAATAAGTCGCAT
>>0166|aldA1_(aldehyde dehydrogenase, locus 1 from CC140)_[pos.: 157098 to 158585, length: 1488, dir.: FRWRD]
ATGGCAGTAAACGTTCGAGATTATATTGCAGAGAATTATGGTTTATTTATCAATGGGGAA
TTTGTTAAAGGTAGCAGTGACGAAACAATCGAAGTGACCAATCCAGCAACTGGAGAAACA
CTATCACATATTACAAGAGCAAAAGATAAAGATGTCGATCATGCAGTCGAAGTGGCGCAA
GAGGCATTTGAATCATGGTCATTAACTTCTAAATCAGAACGTGCACAAATGTTGCGTGAT
GTTGGTGATAAATTAATGGCACAAAAAGATAAAATTGCAATGATTGAAACATTAAATAAT
GGTAAACCGATTCGTGAGACAACAGCAATTGATATTCCATTTGCTGCAAGACATTTCCAT
TATTTCGCAAGTGTTATTGAAACAGAAGAAGGTACAGTGAATGATATCGATAAAGACACA
ATGAGTATCGTACGACATGAGCCGATTGGCGTCGTAGGTGCTGTTGTTGCTTGGAACTTC
CCAATGCTATTAGCTGCATGGAAGATTGCGCCAGCCATTGCTGCAGGTAATACAATTGTG
ATTCAACCTTCGTCTTCAACACCATTAAGTTTATTGGAAGTTGCTAAAATTTTCCAAGAG
GTATTACCTAAAGGTGTTGTCAATATACTAACGGGTAAAGGTTCAGAATCAGGTAATGCA
ATTTTCAATCATGATGGTGTAGATAAATTATCATTTACGGGCTCAACTGATGTAGGTTAT
CAAGTTGCCGAAGCTGCAGCAAAACATCTAGTACCCGCTACATTAGAGCTTGGTGGTAAA
AGCGCCAATATCATATTAGATGATGCTAATTTAGACCTTGCAGTTGAAGGTATTCAGTTA
GGTATTTTATTCAACCAAGGTGAAGTATGTAGTGCAGGTTCTCGATTATTAGTTCATGAA
AAAATTTATGATCAATTGGTGCCACGTTTACAAGAGGCATTTTCAAATATTAAAGTTGGA
AATCCACAAGATGAAGCTACACAAATGGGTAGTCAAACTGGTAAGGATCAATTAGATAAA
ATTCAATCATATATTGATGCAGCTAAAGAATCAGATGCACAAATTTTAGCAGGTGGACAT
CGCTTAACTGAAAATGGGTTAGATAAAGGATTCTTCTTTGAGCCGACATTAATTGCTGTG
CCAGACAATCATCACAAATTAGCACAAGAAGAAATATTTGGACCAGTGTTAACAGTGATT
AAAGTGAAGGACGATCAAGAAGCAATTGATATAGCTAATGATTCAGAGTATGGTTTAGCT
GGCGGCGTATTTTCTCAAAATATCACACGTGCATTAAATATTGCTAAAGCTGTTCGTACA
GGACGTATTTGGATTAATACTTACAACCAAGTACCAGAAGGCGCACCATTTGGTGGTTAT
AAAAAATCAGGTATCGGTCGAGAAACTTATAAAGGTGCGTTAAGTAACTATCAACAAGTT
AAAAATATTTATATTGATACAAGCAATGCTTTAAAAGGTTTGTACTAG
>>0167|czcD_(Co/Zn/Cd efflux potassium/proton antiporter from CC140)_[pos.: 159233 to 160192, length: 960, dir.: FRWRD]
ATGAACGGGAAAAAGGCGAATACGATAAACAGATACAAATATTTTCATCATGTCGATCAT
CAAAAAATTCAACAAAGTTCTAAAAAGACGCTATGGGCATCACTTATCATCACACTATTA
TTTACAGTGATTGAATTTGTTGGAGGTTTAGTATCTAATTCATTAGCATTGCTGTCAGAC
TCATTTCATATGCTTAGTGATGTATTAGCACTCGGTTTGTCAATGTTGGCAATTTATTTT
GCTAGTAAGAAGCCAACTGCACGCTACACATTCGGATATTTAAGATTTGAGATATTAGCT
GCATTTTTAAATGGTTTAGCATTAATTGTAATTTCAATCTGGATTTTATATGAAGCTATT
GTACGTATTATTTATCCGCAACCCATTGAAAGTGGCATTATGTTTATGATTGCTAGTATT
GGTTTACTCGTCAATATTATTTTGACTGTTATCCTTGTAAGGTCTTTAAAACAAGAAGAC
AATATCAATATTCAAAGTGCATTATGGCATTTCATGGGAGACTTATTGAACTCTATTGGT
GTCATCGTTGCAGTTGTATTGATCTACTTTACAGGATGGCGCATCATTGACCCAATCATT
AGTATTGTAATTTCACTCATCATTTTACGTGGTGGTTATAAAATTACGCGTAATGCGTGG
TTAATTTTAATGGAAAGTGTGCCTCAACATTTGGATACTGATCAAATTATGGCAGATATA
AAAAACATAGATGGCATATTAGATGTACATGAATTTCATTTGTGGAGTATTACAACAGAA
CATTATTCATTAAGTGCCCATGTTGTGTTAGATAAAAAATATGAGGGCGATGATTATCAA
GCGATTGATCAAGTATCATCATTGTTGAAAGAAAAATATGGCATTGCACATTCAACGTTG
CAAATTGAAAACTTACAATTGAATCCATTAGATGAGCCATACTTCGACAAATTAACATAA

>>0168|ERS140266_RS03045_(hypothetical protein )_[pos.: 160254 to 160457, length: 204, dir.: RVRS]
TTATGTTGCATCATCTAAATGATTTTCGTCGATGTCTTTGATGGTATTTACATCTAACAC
GACATCTTTAGGTTTCAAAATATGAATATGTTTTTCATCATTTGTATGTAAAATGCGTTC
TATGATGTACCTTTGACCGGTCATTGTTTCTACAGCAATCTTTTTGTTTCTTGCTAAACT
TGCTACGACAGATTCTTTATCCAT
>>0169|Q5HJK0-srpF_(alpha-helical coiled-coil protein from CC140)_[pos.: 160637 to 161149, length: 513, dir.: FRWRD]
ATGACATTATTTTTATTAGAAGCTAACAATCTTGATTTTGCATCAACGAAAGAAGAACTA
GAAGCAAAGGCATCATCACTATCTACGAAGACAATTCCAACATTAATTGAAGTACAAGCT
ACTGAAAATTTAACTCATGGTTATTTTATTGTGGAAGCAAATGACGAAGCAGAAGCTAAA
CAATTTTTAACAGAAGCAGGTATTAGCATTCAATTAGTCAAAGAAGTACGCTTAGTTGGT
AAAGATTTAGATGAAGTAAAAAATGGTGATGCACATGTTGATTACCTTGTAACTTGGAAC
ATTCCGGAAGGCATTACGATGGATCAATATTTAGCACGTAAAAAGAAAAATTCTGTTCAT
TATGAAGAAGTGCCAGAAGTTGAATTTAAACGCACATATGTATGTGAAGATATGTCTAAA
TGTATTTGTTTATACAACGCACCTGATGAAGAAGCGGTACGTCGCGCGCGCAAAGCAGTT
GATACACCGATTGATGGCATCGAAAAACTTTAA
>>0170|tauB_(taurine ABC transporter, ATP-binding protein from CC140)_[pos.: 161491 to 162232, length: 742, dir.: FRWRD]
ATGATTAAAATACAACAATTACAACATCACTTTGGATCACATAAAGTAATTCATAACTTT
AATTTGGACATTAGCAAGGGAGAAATAGTCACTTTTATAGGGAAAAGTGGTTGCGGGAAG
TCTACTTTACTCAATATCATCGGTGGATTTATTCAGCCATCATCTGGTCGTGTCATTATT
GATAACGAAATTAAACAACAGCCATCTCCAGATTGTTTAATGCTATTTCAACATCATAAT
CTGCTGCCATGGAAAACGATTAATGACAACATTAGGATTGGATTCCAACAGAAAATTAGT
GATGAAGAGATTAACGCACAGCTTAAATTAGTTGATTTAGAAGGCAGAGGAAAGCATTTT
CCCGAGCAATTGTCCGGTGGTATGAAACAACGTGTAGCATTATGTCGAGCGCATGTGCAT
AAGCCTAACGTTATATTGATGGATGAGCCATTAGGTGCATTAGATGCATTTACACGCTAT
AAACTTCAGGATCAACTAGTACAACTAAAAACATAAAACGAAATCAACTATTATCTTAGT
CACTCACGATATTGATGAAGCTATTTATCTTTCCGACCGCATTGTTCTGTTAGGTGAAGG
GTGCAATATTATTTCTCAATATGAAATTACAGCATCACATCCACGCAGTCGTAATGATAG
CCACCTACTTAAGATTCGTAATGACATTATGGAAACATTTGCATTGAATCATCATCAAGT
TGAACCTGAATATTATTTATAA
>>0171|tauA_(taurine ABC transporter, substrate-binding protein from CC140)_[pos.: 162246 to 163220, length: 975, dir.: FRWRD]
ATGAAAAGGTTAAGCATAATCGTCATCATTGGAATCTTTATAATTACAGGATGTGATTGG
CAAAGGACGTCTAAAGAACCGTCTAAAAATGCCCAACATCAGCAAGTGATTAAAATTGGA
TATTTGCCGATTACACATTCAGCTAATTTGATGATGACTAAAAAATTATTATCACAACAC
AATCATCCGAAATATAAATTAGAATTAGTTAAATTCAATAATTGGCCAGATTTAATGGAC
GCATTAAACAGTGGTCGTATTGATGGTGCATCAACTTTAATAGAGCTCGCGATGAAATCA
AAGCAGAAGGGCTCGAATATAAAAGCTGTGGCATTGGGTCATCATGAAGGCAATGTCATT
ATGGGACAAAAAGGTATGCACTTAAATGAATTTAATAATAATGGCGATGATTACCATTTT
GGTATACCGCATCGTTATTCAACACATTATCTCTTACTTGAAGCATTACGAGAACAATTA
AAGATTAAACCGGGGCATTTTAGCTATCATGAAATGTCGCCAGCAGAAATGCCAGCCGCA
TTAAGTGAACACAGAATTACAGGGTATTCTGTAGCCGAACCATTCGGTGCACTGGGGGAA
AAGTTAGGCAAAGGTAAGACTCTGAAACATGGTGATGACGTTATACCTGATGCGTATTGC
TGTGTGCTAGTACTGAGAGGCGAATTGCTTGATCAACACAAGGCTGTAGCGCAAGCATTT
GTACAAGATTATAAAAAGTCTGGCTTTAAAATGAATGATCGCAAGCAAAGTGTAGACATT
ATGACACATCATTTTAAACAAAGTCGTGACGTTTTAACACAGTCAGCGGCATGGACATCC
TATGGTGATTTAACAATTAAGCCATCCGGCTATCAAGAAATTACGACATTGGTAAAACAA
CATCATTTGTTTAATCCACCTGCATATGATGACTTTGTTGAACCGTCATTGTATAAGGAG
GCATCACGTTCATGA
>>0172|tauC_(taurine ABC transporter, transmembrane permease from CC140)_[pos.: 163217 to 163978, length: 762, dir.: FRWRD]
ATGACACGTCTCACAATTAATAAAATTATATTACCTATTATCACATTTATTATTTTCTTA
GGCATTTGGGAAATGGTCATTATTATTGGGCATTACCAACCTGTATTGTTACCTGGTCCT
GCTCTTGTAGGAAAAAGTATATGGACTTTTATTGTTACTGGAGAAATTTTCCAACATTTA
GCAATTAGTTTATGGAGATTTGTAGCGGGCTTTGTTGTCGCATTGTTGGTTGCTATTCCA
TTGGGCTTCTTGCTTGGAAGGAATCGTTGGCTATACAACGCTATCGAACCGCTATTTCAA
TTGATTAGGCCGATATCTCCGATAGCTTGGGCACCATTTGTTGTTCTATGGTTTGGTATT
GGTAGTTTGCCAGCGATTGCGATTATTTTTATCGCTGCTTTTTTCCCAATTGTGTTCAAT
ACCATTAAAGGCGTTAGAGACATTGAACCTCAATATTTAAAAATAGCGGCAAATTTAAAT
TTAACTGGGTGGTCATTGTATCGCAATATATTATTTCCCGGGGCATTTAAACAAATCATG
GCTGGGATACATATGGCGGTAGGAACAAGTTGGATATTTTTAGTTTCTGGTGAAATGATT
GGTGCACAATCGGGATTAGGTTTTTTAATCGTTGATGCACGAAATATGTTGAACTTAGAA
GATGTTTTAGCAGCAATATTCTTTATCGGATTATTTGGTTTTATTATTGATCGATTCATT
AGTTATATTGAGCAGTTTATACTTAGAAGATTTGGTGAATAA
>>0173|Q5HJJ8_(putative acyl-CoA dehydrogenase from CC140)_[pos.: 163991 to 165022, length: 1032, dir.: FRWRD]
ATGACTTTAGAAACGCTTATCAAAGAACAATTAGATCCTCATTTAGTAGAAGTTGATGAA
GGGACGTATTATCCGAGAACATTTATTCAACAATTATTTGTAGATGGCTATTTTGGTGAA
GCGACACTGAGAAAAAATGCTGAAGTAATCGAAAAAGTATCGCAGTCTTGTTTGACAACA
GGATTTTGTTTATGGTGCCAATTAGCTTTTTCAACGTATTTAGAAAATGCCACACAGCCA
CATTTAAATAATGACTTACAACAGCAATTGTTATCTGGAGAAATATTAGGTGCTACCGGA
TTGTCTAATCCGATGAAGTCATTTAATGATTTAGAAAAGTTGAACCTTGAACACACTTAT
GTTGATGGACAATTGGTTGTCAGTGGACGTATGCCAGCTGTAAGTAATATTCAAGAAGAC
CATTATTTTGGTGCGATTTCGAAGCATGAATCATCAGATGAATTTGTCATGTTCATTCTA
CGTGCCAATCAAGATGGTATCACGCTTGTTGAAAAAACAAATTTTTTAGGGGTAAACGGC
TCAGCAACGTATCAAATTACTTTGAATCAAGTCGTAGTGCCACAATCACAAATTATCACG
CATGATGCGAAGCAGTTTGCGGCAACTATTCGCCCGCAATTTATTGCTTACCAAATTCCA
ATAGGATTAGGCTCAATTAAAAGTTCTTTAGAGTTAATTGATGCATTTTCAAATGCGCAA
AACGGAATAAATCAATATTTAGAGTATGATGTTGAAGGTTTTAAAAAACGCTATCGTCAA
CTTAGAGAGGAATATTATGCAATATTAGATGACGGTAACTTAACTTCACATTTAAATGAA
TTAATATCATTGAAGAAGGACATTGGCTACTTATTGTTAGATGTAAATCAAGCTTCTGTT
GTCAATGGTGGTTCAAGAGCGTACACACCATATTCGCCACAAGTACGTAAATTAAAAGAA
GGATTCTTCTTTGCGGCATTAACGCCAACATTAAGACATTTAGGTAAACTTGAAGCAGAG
TTGAAGGGGTAA
>>0174|yrhF_(putative regulator protein)_[pos.: 165242 to 165601, length: 360, dir.: FRWRD]
GTGAATACTATAGATACGCATACTAAAGAACAACAATTCTCGAATCTAGTAAGATCTTAT
CGTAAAGAATACGTGGGTAAAGGACCCAATAGTATTCGAGTGTCGTTTAAAGATAATTGG
GCGATTGCACATATGACAGGTGTTTTGAGTAAAGTTGAGAGTTTTTACCTAAACGACAAA
CGCAATGAATCGATGCTCCATTATACACGCACAGAGAAGATTAAACAGATGTATAAAGAA
ATAGATGTAAATGAGATGGAAAGTCTTGTAGGCGCTAAGTTCGTAAAATTATTTACAGAT
ATTGATTTGAATGATGATGAAGTCATTTCAATATTTGTTTTCGATAAGTCAATAGAATAA

>>0175|fdh_(NAD-dependent formate dehydrogenase)_[pos.: 165774 to 166799, length: 1026, dir.: FRWRD]
ATGAAAATCGTAGCGTTATTTCCAGAAGCAGTAGAAGGTCAAGAAAATCAATTACTTAAT
ACTAAAAAAGCATTAGGATTAAAAACATTTTTAGAAGAAAGAGGACATGAGTTCATTATA
TTAGCAGATAATGGTGAAGACTTAGATAAACATTTACCAGATATGGATGTGATTATTAGT
GCGCCATTTTATCCTGCATATATGACTCGTGAACGTATTAAAAAAGCACCGAACTTGAAA
TTAGCAATTACAGCAGGTGTAGGATCTGACCATGTAGATTTAGCGGCAGCAAGTGAACAC
AATATTGGTGTCGTTGAAGTTACAGGAAGTAATACAGTTAGTGTGGCAGAACATGCGGTT
ATGGATTTATTAATACTTCTTAGAAACTATGAAGAAGGTCATCGTCAATCAGTAGAAGGT
GAATGGAACTTGTCTCAAGTAGGTAATCATGCGCATGAATTACAACACAAAACAATTGGT
ATTTTTGGATTTGGTCGAATTGGACAACTTGTTGCTGAAAGATTAGCGCCATTTAATGTA
ACATTACAACACTATGATCCAATCAATCAACAAGACCATAAATTGTCTAAATTTGTAAGC
TTTGATGAACTTGTTTCAACAAGTGATGCGATTACAATTCATGCACCATTAACACCAGAA
ACTGATAACTTATTTGATAAAGATGTTTTAAGTCGTATGAAAAAACACAGTTATTTAGTG
AATACTGCACGTGGTAAAATTGTAAATCGCGATGCGTTAGTTGAAGCGTTAGCATCCGAG
CATTTACAAGGATATGCTGGTGATGTTTGGTATCCACAACCTGCACCTGCTGATCATCCA
TGGAGAACAATGCCTAGAAATGCTATGACGGTTCACTATTCAGGTATGACTTTAGAAGCA
CAAAAACGTATTGAAGATGGAGTTAAAGATATTTTAGAGCGTTTCTTCAATCATGAACCT
TTCCAAGATAAAGATATTATTGTTGCAAGTGGTCGTATTGCTAGTAAAAGTTATACAGCT
AAATAG
>>0176|lmrP_(integral membrane transporter from CC140)_[pos.: 167184 to 168434, length: 1251, dir.: FRWRD]
ATGAAACGTTTAAGTACGACTTTGAAAGTACGATTGATTAGCAGTTTTTTACAGCTAATT
ATTACGACAGCATTTATACCGTTTATAGCACTATATTTAACAGATATGTTAAGTCAATCA
ATAGTCGGTATATACCTTGTTGGTTTAGTGGTTCTAAAATTTCCATTGTCCATTATATCT
GGTTACCTTATTGAGATTTTTCCGAAAAAGTTGCTAGTACTTATTTATCAAGCGACGATG
GTGATAATGCTTGTGTTCATGGGCGTATTTGGGTCACATCAATTGTGGCAAATTATTGGT
TTTTGTGTTGCATATGCCATATTTACAATCGTTTGGGGATTACAATTTCCAGTTATGGAC
ACATTAATTATGGATGCAATTACCGAAGACGTGGAACATTATATTTACAAGATTAGCTAT
TGGATGACGAACTTATCGGTAGCTATTGGGGCATTGTTAGGTGGCTTGATGTATGGCTAC
AGTATGTTACTACTTTTCTTAATAGCAGCTTGTATATTTTTAATTGTACTGTTTATTTTA
TATATTTGGTTACCTCAAGACCGAAATCAAGTAAAGCAAAGTGATGACAAGAGACATGCA
AGTCGTTATCAAAAATTACAAATAATAAATATATTTCGCAGTTATAAATTAGTTTTGAAA
GACCGTAATTATATGTTATTGATTTCGGGGTTCAGTATCATCATGATGGGTGAATTTTCA
ATCTCCTCATATATTGCTATTAGACTAAAGGATCAGTTTGAAACAATAAGTATAGGTTCA
TATGATATTACAGGTGCTAAGATGTTAGCAATCTTGCTAATGATTAATACGGTCGTCGTC
ATTTTACTCACGTATTCAATCTCGAAAGTTGTATTGAAAATAGATTTTAAAAAAGTTTTA
ATCACTGGTTTGCTGATTTATATTGTTGGCTATAGTGGTCTAACCTATCTTAATCAGTTT
GGCTTATTAGTTGTTTTTATGATAATTGCGACTGTAGGTGAAATTATTTATTCGCCTATA
GTTTCAGAGCAACGTTTTAAAATTATTCCTAAAGCTAAAAGAGGAACATATAGTGCAGTT
AATGCATTAGGCATTCATTTTTCAGAAACACTAGCTAGGTTAGGGATTGTGTTGGGTGCT
TTCTTAACGACATTACAAATGGGACTGTATATGTTTATAGTTTTAACAATTGGTGCTAGC
ATGCTTGTTGCTGGTGTATTCGGGGGACAAAAACAAGTGAATACAAATTGA
>>0177|ausA_(nonribosomal peptide synthase from CC140)_[pos.: 168881 to 176056, length: 7176, dir.: FRWRD]
ATGATTATGGGTAATTTGAGATTTCAACAGGAATATTTTCGTATATACAAAAATAATACA
GAATCAACGACACACCGTAATGCGTATTGGGTTAAACTCGCTAAAAATGTTGAAGTTACT
AAAATGATGTATGCATTATCGACAATTGTGCAACAACATGCATCTATAAGACATTTTTTT
GATGTTACTACCGATGACAATTTAACAATGATACTTCATGAATTTCTGCCTTTTATTGAG
ATAAAACAAGTTCCATCTTCTTCCGCAAACTATGATTTAGAAGCTTTTTTTAAGCAAGAA
TTAAGTACTTACCATTTTAACGATTCACCTTTATTCAAGTTTAAATTGTTTCAGTTCGCT
GATGCTGCATATATATTATTAGATTTTCATGTGTCCATTTTCGATGATAGTCAAATTGAT
ATTTTTCTTGATGATTTATGCAATGCATATCGTGGCAATACTGTTATTAACAATACTCGA
CAGCATGCACATTTAAATAGAAATGATGATAAAGACAATCAAGATGCTTCGCATATAGCA
TTAGACTCAAACTATTTTCGGCTAGAGAATAACTCTGACATCCATATCGATAGTTATTTA
CCAATTAAGCATCCATTTGAGCAAGCTTTATATCAAACGTATTTGATTGATGATATGACA
TCGATAGATCTGGCATCGTTGGCTGTTAGTGTGTATTTAGCTAACTATATAATGAGTCAA
CAACATGATGTCACATTAGGTATACATGTACCATCACATTTACCAAATGATTTACACGGA
AATATTGTGCCATTAACGTTAACATTCGATGCAAAAGATGTATGTCAACGTTTTACAACA
GATTTTAATAAAAGTGTGTTGCAAAATATGTCGCAATTACAGTGCGCGAAGTCTTCACTT
TCATTAGAGACTATTTTTCATTGTTATCATCAAATGATGTCTTGTTGTAATGATGTTATT
GAGGATGTACATCAAATACATGATGCACATACATCTTTAGCGGATATTGAAATTTTTCCA
CATCAACACGGGTTCAAAATTATATATAACAGTGCAGCATATGATTTGCTCTCAATCGAG
ACGCTGAGTGACTTAGTTCAAAATATTTATTTGCAAATTACTGAAGAAAATGGAAATAAA
CGAACAACCGTAGATGAACTTAATTTGATGACAGAAAGTGATATTCAATTATATGACGAT
ATCAATTTAAGTTTGCCTGAGATAGATGATGCGCAAACAGTTGTTACCTTATTTGAGCAA
CAAGTTGAAGCAACGCCGAACCATGTCGCTGTGCAATTTGACGGAGTGTTTATAACATAT
CAAACATTGAATGCGCGCGCGAATGATTTAGCACAACGTTTGAGAAACCAGTATGGTGTT
GAACCTAATGATCGTGTCGCTGTCATAGCTGAAAAAAGTATTGAGATGATAATAGCGATG
ATAGGTGTGTTGAAAGCTGGTGGGGCTTACGTGCCAATTGATCCGAACTATCCAAGTGAT
CGTCAGGAGTACATTTTAAAAGATGCAACGCCTAAAGTTGTTATCACATATCAAGTAGTA
TTCAACAATAATGATGACTGTATTCCACACTTTGAGTTGGACACGATTGTGTGGGAAGAA
GTTGATAATCTTTCTAAATGTAACACGTTAGAAGATCATGCGTATGTTATTTACACGTCG
GGGACAACTGGTAACCCTAAAGGGACACTAATTCCGCACCGAGGTATTGTTCGCTTGGTC
CATCAAAATCATTATGTACCATTAAATGAAGAGACGACGATTTTGTTATCAGGAACTATA
GCCTTTGATGCTGCAACATTTGAAATATATGGTGCATTGCTCAATGGTGGAAAACTGATT
GTTGCTAAAACAGAACAATTATTAAATCCAATAGCGTTAGAACAATTAATCAATGAAAAT
GACGTCAATACTATGTGGTTAACCTCCTCATTATTTAATCAGATTGCTAGTGAACGAATA
GAAGTATTGGTACCGTTAAAGTATTTATTAATTGGTGGAGAAGTATTGAATGCTAAGTGG
GTGGATTTGCTTAATCAAAGACCGAAGCATCCTCAAATTATTAATGGTTATGGACCAACT
GAAAATACAACATTTACAACGACGTATAATATACCTAACAAAGTTCCAAATCGTATTCCT
ATTGGTAAACCGATTCTTGGTACTCATGTTTATATCATGCAAGGCGAGCGTCGGTGTGGC
GTTGGTATTCCTGGAGAATTATGTACAAGTGGCTTTGGGTTAGCTGCAGGTTATTTAAAT
CAGCCAGAACTGACAGCAGATAAATTTATCAAAGATTCAAATATAAATCAGCTGATGTAT
AGAAGTGGTGATATCGTACGTTTGTTACCCGATGGCAACATAGATTATTTATATCGAAAG
GACAAACAAGTTAAGATTCGAGGATTTAGGATTGAGTTGTCAGAGGTTGAGCATGCGCTC
GAGCGTATACAAGGTATTAATAAAGCTGTTGTTATTGTTCAAAATCATGATCAAGACCAG
TATATCGTTGCTTATTATGAAGCGATGCATACATTATCACATAATAAGATTAAATCACAA
TTACGTATGACCTTACCTGAGAACATGATACCAGTTAATTTTATGCATATTGAGCAAATT
CCTATTACTATTAATGGGAAATTAGATAAGAAGGCATTGCCTATCATGGACTATGTCGAT
ACGGATGCCTATGTAGCACCGAGTACAGATACCGAACACTTGCTATGCCAAATTTTTGCA
GATATTTTACATGTGAATCAAGTAGGTATTCATGATAATTTCTTTGAATTAGGTGGCCAT
TCATTAAAAGCAACGTTAGTGGTGAATCGGATAGAGGCATCTACTGGGAAACGATTACAA
ATTGGTGATTTATTACAAAAGCCAACTGTATTTGAACTAGCACAAGCAATTGCTAAGGTT
CAAGAACAAAACTATGAAGTGATTCCTGAAGCTATAGTTAAAGATGATTATGTGTTGAGC
TCTGCACAAAAGCGTATGTATTTATTATGGAAATCAAACAATAAAGATACGGTGTATAAC
ATACCTTTTTTATGGCGGTTATCATCAGAACTTAATGTAGCTCAATTGCGACAAGCAGTT
CAGCATTTGATAGCGCGACATGAGATTCTACGAACACAATATATTGTTGTAGATGATGAG
GTTCGACAACGTATTGTGGCAGATGTTGTAGCTGACTTTAAAGAAGTTAACACGCATTTT
ACGGATGAACAAGAAATCATGCGCCAATTTGTGGCACCTTTTAATTTGGAAAAGCCAAGC
CAAATTAGAGTGAGATACATTCGAAGTCCATTACATGCATACCTGTTTATAGATACACAT
CATATTATTAATGATGGTATGAGCAATATACAATTAATGAATGATCTTAACGCATTATAT
CAACATAAATTATTGTTACCACTTAAATTGCAATATAAAGACTATAGTGAATGGATGTCG
CATCGTGATATGACGAAACATAGACAATATTGGTTATCTCAATTCAAAGATGAAGTACCT
ATTTTAAGCTTACCGACAGACTATGTTAGACCAAATATTAAAACGACAAATGGAGCAATG
ATGTCATTTACAATGAATCAACAAATGAGACAGCTACTTCAAAAGTATGTAGAAAAGCAT
CAAATTACTGATTTTATGTTCTTTATGAGTGTGGTCATGACGTTGTTAAGCAGATATGCT
CGAAAAGATGATGTTGTTGTCGGTAGTGTCATGAGTGCGCGTATGCATAAAGGCACGGAG
CAAATGCTAGGCATGTTTGCTAATACGTTGGTATATAGAGGGCAACCGTCACCTGATAAA
ATGTGGACACAGTTTTTACAAGAGGTTAAGGAAATGAGTTTGGAGGCATACGAGCATCAA
GAATACCCATTCGAATGTTTAGTAAATGACTTAGATCAATCACATGATGCCTCACGGAAT
CCATTATTTGATGTCATGTTAGTACTACAAAACAATGAAACGAATCATGCTCATTTTGGG
CATAGTAAATTAACACACATTCAACCCAAATCAGTGACGGCGAAATTTGATTTATCTTTC
ATCATTGAAGAAGATCGCAATGACTATACAATCAATATCGAGTATAATACCGATTTATAT
CACTCAGAAACAGTTCGTCACATGGGTAATCAATGTATGATTATGATTGATTATATTTTG
AAGCATCAAGATACACTACAAATTTGTGATATACCAAACGGCACGGAGGAACTTCTAAAT
TGGGTCAATACGCATGTTAACGATCGAATGCTTAATGTCCCGGGAAATAAATCTATCATA
AGTTACTTTAATGAAGCTGTCTCACGGCGTGGTAATCATGACGCACTTGTTATGAATGAT
TTGGCAATGACGTATGAGACGTTACATGAATATGTAGATGCTATTGCGCACATGCTCCTA
TCAAATGGTGTGGGCAAGGGTCAACGGGTTGCTTTAATAACAGAACGTAGTTTTGAAATG
ATTGCGGCGATGTTGGCGACAGTTAAAGTAGGTGCATCTTATATACCTATCGATATTGAT
TTTCCGAAAAAGCGACAAGGCGCAATTTTGGAGGATGCTAAAGTAACTGCAGTCATGTCT
TACGGCATTGAAATTGAAACGACATTACCAGTCATTCAATTGGAAAATGCTAAATGTTTT
GTTGAATCAAAGGAAAATGAACAATATGATGATTTACATGGCGATCAACTTGAAAACACA
GCGATGTTAGATAATGAGATGTATGCTATTTACACATCTGGTACGACCGGAATGCCTAAA
GGGGTTGCCATACGACAACGAAATTTGTTGAATTTAGTATATGCATGGTCAACTGAATTG
CAATTAGGCGACAATGAAGTATTTTTGCAACATGCAAATATTGTTTTTGATGCATCAGTT
ATGGAGATTTATTGTTGTTTGTTAAATGGTCATACGCTTGTGATTCCAGATAGAGAGGAA
CGTGTTAATCCAGCACAGTTACAACACCTCATTAATAAGCATCGTGTGACGGTGGCGTCG
ATTCCATTACAGATGTGTAGTGTTATGGAAGACTTTTATATTGAAAAATTGATTACAGGC
GGGGCAACTAGTACGGCATCCTTTGTTAAATATATTGAGAAGCATTGCGGCACGTATTTC
AATGCCTATGGACCATCTGAGTCAACAGTCATCACATCGTATTGGTCACATCAATGTGGT
GATTTGATACCTGAGACGATTCCAATTGGCAAACCCTTATCTAACATCCAAGTGTATATT
ATGTCAGATGGTTTGTTATGCGGTATTGGTATGCCAGGCGAGTTGTGTATTGCAGGTGAT
AGTTTAGCGATAGGATATATTAATCGTCCAGAATTAATGGCTGATAAATGGCAAAATAAT
CCATTTGGTAAAGGAAAGTTGTATCATAGTGGTGATTTAGCACGTTATACATCTGATGGT
CAAATTGAATTTTTAGGAAGAATAGATAAACAAGTGAAAGTTAACGGGTACCGTATTGAA
CTTGATGAAATTGAAAATGCAATATTAGCTATTCGTGGTATATCTGATTGTGTTGTCACA
GTAAGTCACTTTGATACGCATGATATATTGAATGCTTATTATGTTGGAGAGCAACAAATG
GAGCAGGATTTGAAGCAATATTTAAATGATCATCTGCCTAAGTATATGATTCCTAAGACT
ATAACGCATATCGATTGTATACCATTAACCACGAATGACAAGGTGGATACTACGCGTTTG
CCAAATCCATCACCTATACAACAGTCTAATAAAGTGTATAGCGAACCATCTAATGAAATT
GAGCAGACATTTGTTGATGTATTCGGAGAGGTATTGAAACAAAATGATGTCGGTGTTGAT
GATGACTTCTTTGAACTTGGTGGTAACTCATTAGAGGCGATGTTAGTTGTCTCGCATTTA
AAACGATTTGGCCATCATATTTCAATGCAGACATTATATCAATATAAAACCGTGCGACAG
ATTGTTAATTATATGCACCAAAATCAACAATCATTAGTTGCATTACCGGATAATCTTTCG
GAATTACAAAAGATTGTTATGTCTCGTTATAATTTGGGTATTTTAGAGGATAGTCTAAGT
CATCGACCTCTAGGAAAAACACTATTGACTGGCGCTACAGGGTTTTTAGGTGCTTATCTG
ATTGAAGCACTACAAGGATACAGTCATCGCATTTATTGTTTCATACGTGCTGATAATGAG
GAAATAGCATGGTATAAGTTGATGACGAATTTAAATGATTATTTTTCAGAAGAGACGGTT
GAAATGATGTTATCAAACATTGAAGTCATTGTTGGTGATTTCGAGTGTATGGATGATGTT
GTTTTACCAGAAAACATGGATACGATTATTCATGCAGGTGCTCGTACAGATCACTTTGGT
GATGATGATGAATTTGAAAAAGTAAATGTTCAAGGTACTGTTGATGTCATACGTTTGGCA
CAACAACATCATGCAAGGTTAATATATGTGTCTACGATAAGTGTGGGAACTTATTTTGAT
ATAGACACAGAAGATGTGACGTTTTCAGAAGCGGATGTCTATAAAGGACAACTACTAACA
TCGCCATATACACGGAGTAAATTTTATAGTGAATTAAAAGTATTAGAAGCTGTAAATAAT
GGCTTAGATGGTCGGATTGTACGTGTTGGTAATTTGACGAGTCCTTACAATGGAAGATGG
CATATGAGAAATATAAAGACTAACCGTTTTTCAATGGTAATGAATGATTTGTTACAACTG
GATTGTATCGGGGTTAGCCTGGCTGAAATGCCTGTAGATTTTTCTTTTGTGGATACGACT
GCAAGACAAATTGTCGCATTAGCACAGGTCAACACGCCACAAATCATTTACCATGTGTTA
TCACCTAATAAAATTCCGGTGAAATCTTTGTTAGAATGCGTTAAGCGCAAAGAAATTGAA
CTCGTCAGCGATGAATCATTTAATGAAATTTTACAGAAACAAGACATGTACGAAACGATT
GGATTAACTAGTGTTGACCGTGAACAACAACTAGCAATGATAGATACAACATTAACATTA
AAAATAATGAATCACATCAGTGAAAAATGGCCAACGATAACTAACAATTGGCTGTATCAT
TGGGCGCAATATATCAAAACAATATTCAATAAGTAA
>>0178|ausB_(holo-[acyl-carrier-protein] synthase from CC140)_[pos.: 176069 to 176713, length: 645, dir.: FRWRD]
ATGACAGTATTTGTAATGCAATTACAGAGTAACTTGAAAAGTATTGAAGAATTAATATCA
CAAAGTCGTTGGTCATATAAAAAACCGCGTACAGTCAACTATAGATACAATCAAGATAAA
CTCATGCACAGATTGGGAGATATTTTAGTGCAATATGGAATTCAACATGACACAGGGTTA
TTACCACATGAATGGCATTATCACATTTCGCCACGAGGTAAGGCAGATATAGTTCAACAC
AATCGTGATGGACAGCCCATCTATGTGAGCTTATCATATAGTTATCCTTATATCGTGTGT
GTTGTCGATAAAGAACCAGTTGGTATTGATATCGAAAAGATATCACAACGTTTAGACTGG
CGTACATTAGTGACGTGTTTCTCTACAAACGAAGCACATCAAATATGTAGTTTAAATGAT
TTTTATCAAATATGGACACAAAAAGAAAGTTTTACAAAATTGATTGGTGAAGGTTTAATC
AAAGGATTGGACATTTATGATATGACGCAATCACACTTTTATCAATCACGTGAAGTGAAG
TTCAAACAATTTATTTTTGATCAGTTTATGGTACAGGTATGTTTCTTAGGACAGGCACCC
TGGGGTTATAAAAAAGTGTCTGTATTTCAGTTATTGAGTTGTTAA
>>0179|Q5HJJ2_(putative protein from CC140)_[pos.: 177041 to 177535, length: 495, dir.: RVRS]
TTAATTTAATTTATAGCGATAGACAAAATGTTGTCGCACTAATTCAATTGTCATCATCCA
GACGATATGGCCAAAGAATTCTGACAGATGCTCTTGGAATGGTTGATCCCACACAGCAGG
TACAGTATGCATGATTGGCATAATGATAAGGTGGAATAATACCCAAATAGCAATACCAAA
AACAGCACCTTGTCCCATTGCTAAGTAAGCGTATTTTTTAACTAATATACAGTAAATAAT
TGCAATGACGATAGAAAAACTAAAGTGGACAATAAAGCTTACCCAAGGCAATTCCATATT
TGAAAATGTATATGTTTGATGCGTAAACTCACTACTAAATCCTAATTGTTGCAATAACTC
TTGAGGTGGGTTCGTTGCATTACGTTCTGGTGTGCGAGGTGGAAACATGACCTCCCAACC
TAATTTTACAATTCCAGATAACAAGCCGCCGATAATTCCAGCATAAATGAATATACCCAT
TTGTCGTTTCGTCAA
>>0180|argB_(acetylglutamate kinase from CC140)_[pos.: 177782 to 178552, length: 771, dir.: RVRS]
TCATAGTTATGAATTAAGGATTGTTGTGCCAACAAAATCATTATTGTAAATAGATTCAAT
GATATTTGGCTTGTTTCCTAATGCAATGATAACTTTAGGACAGCCATTTTCAATCGCATT
TTTGGCATCTAGCACTTTGGGAATCATACCTCCATAAATATCACCATGCTCAATATACTG
ATGAATATCGACTAATGGCAATTGAGGTATAACCACATCATTGATTAGCACGCCAGCAAT
ATTACTTAGTACATAAATAGGTGCTTCCAATGATGCTGCAATAAAATAGGCGAGTGTGTC
TGCATTTATGTTGTAAAATTCTCCATCATGGTTATTGAAACCAATCGAATTGATGATAGG
TACAAATTTAGTACATAAATAAGACAATGAGTCTATATTTAAAGTGGTCGGAACCCCGAC
ATATCCATATTGTTGATCAAAACGTTTAATTTCAAATAATTGAGCATCCAAACCACATAA
GCCTATTGCAGAACATTGCTGCTGGTTAAATTGAGCTACTAATGCAGTGTTAACGTCTGC
AATGAGCGTGTGTTTAGTAATAGTCATGGTTGCTTTATCAGTCACTCTTAGGCCATTAAC
AAAGTGTGGCTCGATTTTCTGGTTTGATAATGCTTCATTAATAAATGGACCACCGCCATG
AATGATAATGGGGTAGATGTTGATTGATCGTAAATGCTTAATGTTGTTAATAATTGATGG
ATGCATGTCACTAAGTGTACTGCCACCAATTTTAATGACAATAAATTTCAT
>>0181|argJ_(arginine biosynthesis bifunctional protein from CC140)_[pos.: 178568 to 179809, length: 1242, dir.: RVRS]
TTATGTTCGATATGATGCGTTAATACGCACATAATCATAGGATAAATCACAACCGTATGC
AGTCGCTGCAGCGTTACCTAAACCAAGCTGAACGTCAATTGTGACATTTTCATGAGTTAA
TGTATTCGACATAGCTTGCTCATCAAATAGTACAGCCATACCTTTATCCACGACAGGTAT
TTGGTTCAGTTGAACATATGTGCTGTGTGGATCAATTTCACATCCGCTGTAGCCAATAGC
TGTAATGATTCGACCAAAATTGGCATCTTCGCCAAAAATAGCTGATTTTACTAAATTTGA
ACTTACGATAGTTTTACCGATTTTTCTTGCGTCTGATATTGATTTGGCGCCTGAAACATT
GACACTGATTAACTTTGTTGCGCCTTCGCCATCTCTGGCTATAGCTTTAGCTAAAAATGT
ACAGACAAAATTGAATGCATCAACAAATATTTCCCATTGTGGATGGTCTTGATTAAGTAT
TTGGTGTTCAACTTGTTGATTTGCCATGACTAATACCATGTCATTTGTACTTGTATCGCC
ATCAACAGTAATCATATTAAATGTATGGTCAGTCGAAGATTTTAATAATTGATGAAGTGT
ATTCGATTCAATTGATGCATCGGTTGTTATAAAAGCAAGCATGGTAGCCATATTTGGGTG
AATCATACCTGATCCTTTAGCACTGCCACCAATTGTAATAGTTTTACCATCAATATTTAG
TGATACAGCGATATGCTTTGTACATGTATCAGTTGTTAAAATTGCCTCGTTAAACGCACC
TGGCGTTGTAAAATTAGCATCATTAATATGTTCTGTACCAGTTTTAATTTTATCCATTGG
TAAATATTCTCCAATGACCCCAGTTGAAGCAACAGCAACATGCTCAGATGGTATTTGAAG
TTGTTGAGCAACCCATGTTTGAGTTTGTTGTGCATCATCGATACCTTGCTGACCTGTGCA
AGAATTTGCATTAGCTGAATTAACAACAAGTGCTTGTAATTTCCCTTTAGACTTTTGTAA
AGTGTCTTCAGTGACAATAAGTGGTGCAGCTTTAAATTGGTTTAAAGTATATACGGCAGC
TGAACTTGCTAAAGACGATGAGTAAATCCACCCAAAGTCTTTTTTGTTAGCGCGTAAACC
GATGTGCATACCACCAGCCGTGAAGCCTTGAGGTGTACTGATATCGCCATGTTTAATAAT
TGAAAAGTTATATTGTTGTGATGTCGTTTCTTGATGTTTCAT
>>0182|argC_(N-acetyl-gamma-glutamyl-phosphate reductase from CC140)_[pos.: 179821 to 180855, length: 1035, dir.: RVRS]
TTATGGATAAACTGGTGATTGTTTTAGGCCAGTCGTAACTTCAAAATCATATAATATATT
TAAGTTTTGAATGGCTTGACCACTTGCCCCTTTGACAAGGTTATCAATCACTGATACTAA
AATTGCTGTTTGCGTTGTTTCATCTACATAGATACCGATATCGCAGTAGTTACTACCGAG
TACTTCTTTTGTGGTTGGAAAAGTCCCAATATCTCTAATTCTGACAAATGGCTGATTAGC
ATAATAAGAGGTCATTAATTTATGTAATGATTCAGTCGTGTATTCAGATGATAATTTGAC
ATATATTGTTGATAAAATACCTCGTGTCATTGGTACGAGATGTGGTGTAAATATGACTGA
TACATCTTGACCCGCAATGATAGATAAATATTGCTCGATTTCGGGTTTGTGTTTATGGCT
TCCGATTGCATAAGCGCTTAGATTTTCATTCATTTCTGAAAAATGAACACGTTGTGATAA
TGAACGTCCAGCACCTGATACACCGGTCTTAGCATCAATAATAATAGATGACAAATCTAT
AATTTTTTCGCTAATAAGAGGATGTAATGCTAATAATGTTGCTGTAGGGAAACAGCCAGG
ATTAGAAATGAGCTTCGTTCCATTGTTATCAAACGATTGCCATTCTGAAATGCTATAGAT
AGCGTGATTTAAGTCGTCTTGTGATGCAGCAGTTTCTTTGTAATATGCTTCATATATTTC
ACGGTTTTTAATTCTGAATGCACCAGATAAATCAATAACATGAATTCCTTTTTCTACTAA
AGGAGGGATACATGTTTTACTCACGGGTGCGGGTGTAGCAAAGAAAATTACATCACAGTC
ATTATTGTCCACTGTAAGTGCTTCGAAATGTTGCATAATATGTTGTAAATGTGGAAATGT
TAATTTCAACGGCTCATCTACTTTTGAATGTGAGTAGATGTGTGCAATCGTTACATGAGG
ATGTGTTTGTAATAATCGAATTAATTCAATTGCGCCATAACCGCTACCGCCAACGATACC
TACTTTAATCATCAT
>>0183|rocD1_(ornithine aminotransferase 1 from CC140)_[pos.: 180891 to 182075, length: 1185, dir.: RVRS]
TTAATTTTTAAAAACGTCTTGAAAAGCTGCAACAATTTGATTGATTTCCTCTTTATCAAT
GACTAGAGGTGGAGACAATCGAATGATAGTACGATGCGTGTCTTTGCATAAGATTCCACG
TTGAATCAGTTGATCCACAAAAGGTGCAGCATCTGTGTTAAGCTCTATGCCTATAAATAA
ACCACGACCTCTAATTTCTTTAATACTAGGATGTTTAAGTTGTAGCAACGCTTTTAATAA
AAATGAACCTAAGCGTTCTGATCGTTCAACCAGTTGTTCATCTTTAAGTACATCAAGCGC
TGCCGTCGATATTGCAATGGCTAAAGGGTTACCACCAAATGTCGAACCATGTGTACCTGG
TGTTAGTACACGCATGACATCATTATTTGCAAGTACAGCAGATACAGGGTATAAGCCGCC
ACCCAATGCCTTACCTAAAATATAAATGTCTGGAACGACTTGCTCCCATTCCATCGCAAA
CCATTTCCCAGTTCTACCAAGACCAACTTGAATTTCATCTGCAATCAATAATATTTGATG
TTTATCACATAATTGACGTACAGCTTGGATATATCCTTTCGGTGGTATATTAACGCCACC
TTCACCTTGAATGGGTTCCAAAATAATGGCTGCAGTATTTGGTGAAATAGCTTGTGTTAG
TTGCTCAATATCTCCAAAATCTACTGTTGTAGTGCCTTGAAGTAGGGGATGAAAGCCTGC
TTTATATGCGTCGTGGTTAGATAGTGATAACGAACCGAGTGTACGACCATGAAAATTGTT
ATTCATAGCAATGATTTCAACTTGACCATCAGTGATGCCTTTAACTTCAGAGCCCCATTT
TCTAGCAATTTTAATGGCTGCTTCAACAGCTTCAGTACCAGAGTTAAGGGGGATTACTTT
GTCTTTCTTAGCAAGATGACAAATTTTTTCTTCCCATTTCCCGAGATTGTCACTATAAAG
GACACGTGAAATGATAGACAACTTTGAAGCTTGTTCTGTCATCGCTTTAACAATTGTTGG
ATGACAATGGCCTTGGTTTGCAACTGAAAAACCCGAAATGCAATCTATATATTGTTTGCC
ATCAGTATCCCAAACTTTGACACCTTTACCTTTAGTAATGACAAGCTTAAGTGGTGCATA
ATTATTAGAACTATAATAATCAGTTAATTCAATGATTGAATTCAT
>>0184|D2N3P1_(amidohydrolase 2)_[pos.: 182422 to 183399, length: 978, dir.: RVRS]
CTATTTTTGGAATCTTGGGAATAATTTAAGTGCACTATTATATTTAATATTTTCAATTGT
TTCATTCTTTAAATCAAGTTGATGCTTTATTGTATTAATCATTGATTGATCTAAATTTTC
AGGTGCATAGTGAGCATCGCTACCGAATAAAATATGATCTTCAAGAGTAGTTTCTTCTAA
TGCTCTAAATGTTGCAGATTGTGTTGATAAAGCAGTGTCATAATAGAAATCACTAACATA
AGCTTCAGGATCTTTTGCTAGAACAACAAATTGACTTTCGTCTGCAGTTTGTTTGATTAA
TTTATAACATTCGTTAATTCTCCATGTTAAATATGGTAATGTACCACCGGCATGTGCCAA
AATAAATTTAATGTTTGGATAGCGATCCATTGTACCACTTAAAATTAAGTTTGCTGCAGC
ACGTGTTGTATTAAAAGTAAACTCAGCCATGAAATCAACAGGCATATATTTTGGTCTAGG
TACATAATCAGGTGGTGTACTTGGATGTATAAACACGACTGCTGCTCTTTCATCTAGTAC
TTTCATTAAAGGTTCAAATTGTGGATCGCCTAAAAATACTTCATTGTAGTTGGATAATAA
ACCTACACCATCCAATTGTAAATTATCCAAAGCATATTTAACTTCTTCAATTGCACTATC
CACATCAGGTAGTGGCAATGTTGCGAAAGCACCAAAACGATTTGGATACTCTTTGATGAT
TTGTTTTTGTAATAAATTAATTTCTCGTGCAATTGCTTTTCTTTTGCTTGGTTCAAGTGG
TTCAACGACTGGATCAGAAATGGAAGTAATCCCTACTTCAATACCCAATCTATCCATCAT
TTTTATGCTGTTTTCAGGTTGCCAATTGTTAATTTTTAGACCACCGGCTTTGTCAATCCC
AGCTTCTTTTAATGCGTCTAGGTAAAATTCAGGAATGATGTGATGATGAATATCAATATA
ACCTGTTTTATTTGCCAT
>>0185|D2N3P2_(transcriptional regulator)_[pos.: 183582 to 184196, length: 615, dir.: FRWRD]
ATGACAAATAAAAAAATTGACCCACGGGTAAAGCGAACAAATCAATATTTAATTAATGCA
ATTGTAAAACTACTCAATGATAAAGATATCAATAAAATATCTATACAAAATATTACAGAT
TCAGCAGATTTGACTCGAGCAACGTTTTATCTGCATTATCGAGATAAGCAGGATTTTTTC
AATCGAATTGTTACAAATGTTATAGATGATTTGATAGATTATGTAAAAGATGGACATTTG
ATAGCATCTGGCTTAAATAATGAATCAGATATTAAAAATGCATTTACGCGATTATTTGAA
TATATTTATATGAATTACGAGTTTTTCAGTGTGATGTTAAGTGATAGAGGTCTATCACAA
TTCAGACCGAAATTAGAATCTGTAGTACAAAAGGAAATTTATATACCATTGTTTCATGCA
CTTGTTAAAATAGACGGTGAAAAAACAAGTAAATTTCCACAACATTATTTTTTAAATTAT
ATAACGTCCGCTCATATTGGTGTTATTTGTACTTGGTTAAATGATGATATGAATTATAGT
CCGAAATATATGGCTGAACTTCTATATAAACTAACTTTAGAAGGTATTTTTTCAGTAGTA
CGAAGTGAATTTTAA
>>0186|brnQ1_(branched-chain amino acid transport system II carrier protein from CC140)_[pos.: 184309 to 185664, length: 1356, dir.: RVRS]
TTATGCTTGTGGAATTTTACGATGCTTAATTTTATAAATAATGAAGCCGATAATGAAACC
AATCAAACTGAGAACAACCCAGCCCATACCAATGTCTGATAATGGTAAATATTTTTGGCT
GAAATTAATCAAAGTTTGTGAGAATGATGTGCTTGAAATGAACTCTGGACTAGCTTTTAA
TCCATCTACTAATGCAGCAATCATTGTAAAGAAAATGGTACATTGATAAATAATTTTTGA
ATGATGGAATTTGCTGCTAAATAATGTTAGTACAATCAAGGCAATTGCTAATGGATATAA
GAACATTAACACTGGGACTGAGTACATAATAATTTTAGTTAAGCCAACATTCGCGAATAA
GAATGAGATAAAGCTCACAACTGTTGCAATCGCTAGGTAATTCATTTTAGGGAAAAGATG
TTCAAATGTTTCTGAAAATGCCGTAATTAAACCGATGGCTGTTTTTAAACAAGCAACCAT
AACGATAAGTGATAACAAGACGATACCGTAGTTACCTAAGTAGTATTGCGTAATTTGCGC
TAAGGCAATACCACCATTTTCACTAAGTTTGAAATGACCAATACTTAATGTACCCATGAT
TGCTAGTAGGGTATAAATGATCCCCATCATAATGATGCTGATAGTACCAGACTTAATTGT
TTCTTTAGCGATATCAGTTGGATTTTCGATACCTAACTTTTTAATCGTTGCAACAATGAT
GATACCAAATGCCAATGACGCTAGCGCATCTAAGGTATTGTATCCATCTAAAAAGCCGTT
AAATAAGGCATTTGATTGATATTGTTTACTAATAGGTGCATCAGATATGCCACCTAATGG
ATGGATAAAAGCAAATAATAAAATAATTGCTAATAATACTAAGAATACCGGATTTAAAAA
TTTACCGATATATTCTAAAATTCTTGATGGCTTTCTCGCAAAAAACCATGCAATCACAAA
GAAGACGAAGCTAAAAATAAATAAATATAAAGTGATTTGCTTTGGTGATAAAAATGGCGA
AAATGCAATTTCAAATGATGTAGTTGCCAGTCTAGGTAAGGCGAAAAATGGTCCGATAAC
TAGATATAAGGCAATCGTGAAAATGTAAGCATATGTTTTATTAACACGCGATGCAATTTC
AAATAAACCAGATGTCTTTGAAATGCCAATAGCAATGATACCTAGAAATGGTAAGCCAAT
TGCTGTAATTAAAAATCCTAAGTTAGCGATAAAAACGTTAGAACCAGCAGCTTGACCCAA
GTGTATTGGGAAGATAAGATTGCCGGCACCAAAGAATAAACCAAATAACATAGAACCTAT
AAACATGTTTTCTTTAAATGTTAGTTTCTTCTTCAT
>>0187|ywoC2_(isochorismatase from CC140)_[pos.: 185944 to 186441, length: 498, dir.: RVRS]
TTAGTTCAATATATTTAGTAATTCGCTTGTGGTTACTGTTTGCCCCATTATAGGGAATAA
ATTATCTATTGGGAATTGATGTAGCGTTTCGTTTTGTGCACTCATCATATCTGTAACAAA
ATACTGATCGTAGTTTAATTGATAGGCGTCTCGTGCTGTCGTATCTACACCAACATGTGT
TGCTACACCGCCAAGAACAATTGTATCAATTCCTCGACGTCTCAACTGTAAGTCTAAATC
CGTTCCTACAAATGCACTAAATTGTCGTTTATCTATGACAAAATCGTCATCTCTTTTGTC
TAGTAAATAATGGAAATGGCTGTAGTCATCGCCTTCTTTTGGTGGTAATGAGATCATTGC
ATTTGGTTGCAATGAATCTTTACCATCATAGAAATTCACGCGAACAAAGGCGATAAAGCC
ATTGTTTTTTCTAAAAGCTTCAATTAATTTGTTAGCATTTTGAACAACATTTTCAGCTGT
ATGTGGCGCATAATCCAT
>>0188|ipdC_(indole-3-pyruvate decarboxylase from CC140)_[pos.: 186568 to 188208, length: 1641, dir.: RVRS]
TTATTTATTTTGTTGTGAAAAAGCTTTAGCAATATCGATCAGTTTCTTCGGTGCATCTTC
GACAGACATTTTGACTTCGACAAAATGCATCACATCGGGATGGCCATTAATTGTATTAAA
TACCTCTTGTAAATCTTTTGATGATTCAACGTCATGAATTTCAACATTTTTACCACCAAA
TACAGCTGGTAAAGCTTTATAATCCCACATGTGAATTTCATTATAAGGTTCATACATGCC
GTGAATAAGTCGTTCTACCGTATAGCCGTCATTATTAATCACAAATAATACCGGTTTAAT
ATGCTGTCTAATCATAGTTGAAATAGCTTGAACAGTTAGTTGCAATGAGCCATCGCCAAT
TAATAATAAGTTACGACGATCTTTGTCTGCTAATTGTGAACCTAATGTTGCAGGTAATGT
ATAGCCGATAGAACCCCATAACGGTTGCCCTATAAAAGTATTGTTTTTGTATAATGCTAA
ATCATAAGCACCAAAGAATGATGTACCTTGATCAGCAATAATGACATCATTTGGTTTTAA
GAAATTTTGCATCATTTTAAAATAAGTTTGTTGTGTTAATGGCTCTGTGCCAACAGTATA
ATCGGGTGATGTTGGACGATGATAAGCAGGGAACGCTGCGTTATTCGTATATGATATATC
GGTCAATTGTTGTAGTAATGATGGTAGAGATATTTCATCATTTGTAACATCATCAATTTT
GATATTGTGATGATTTAACATAACGACATCATCGATATTGAATTGGTATGAAAAACCTGC
TGTTGCTGAATCTGTTAATTTGGCTCCAATATTTAAAATTAAATCGCTGTTGTCCACATA
ATCTCGTATTTTATCTTCGGCAATTTTCCCATCGTAAATCCCCATATAGTATGGATTTTC
CTCATTAAAAGCACCTTTTCCTAATGAAAGTTGTGCTACTGGTATCTGTGTTTGATTTAC
AAAATCTTCTAATTCTTGATGGAGGTGAAAACTGTTAATTTCATGTCCAGTAATGATGAT
AGGCTGCTTCGCTTGATGCAATTTAGATGCTAATAACTCTATATATGTTGACGCATCCGT
ATCTTTAGTTGCCGTCACTTCAAATGGTGTCGGTATCTCAATTTCAGAGATTGCGACATC
GATTGGTAAATGTAAATGAACTGGGCGTCTTTCGGCGATTGCTGTATTAATTAAACGTGG
TATTTCGGTTGTTGCATTTTCAGGTGTGATATAACCTTGTGCAACGGTTATATGTGCAAA
CATTTTTCGGTAGTCGTCAAATGTACCTTCACCAAGTGAGTGATGTACATATTTACCGGC
TTGTTCAACAGCACGTGTCGGCGCACCTGTAATCGCAATGACAGGTATGCGTTCAGCATA
CGAACCTGCGATACCGTTGACGGCACTTAATTCGCCAACACCAAATGTAGTAACTAATGC
AGCGAGTCCATTAAGACGGGCATAACCGTCCGCTGCGTAACTTGCGTTTAATTCATTTGT
ATTTCCTACCCAATCTACATTGGGATTACTGATAATATCGTCTAGAAAAGCGAGATTAAA
ATCACCAGGAACACCAAAAATTTTATCGACGCCTGCTCGATGAATAGCGTCAATTAAGTA
AGCTCCAATGCGTTGTTTCAT
>>0189|glcA-ptsG_(glucose-specific PTS transporter protein II, ABC component from CC140)_[pos.: 188480 to 190525, length: 2046, dir.: RVRS]
TTATTTAGCTTCAAATAATTGATCGCCAAATGAAATGTTGCCATGTTCACCTTGTTTAAA
ATCAAGGTTTGTAATGTTTCCTTGTGTAACGATAATAGGAGTAATATCACTCTTTGCATG
ATTGCGGATGTAGTCTAAATCAAAGTTGATTAATAAATCACCTTGTTTAACTTCTTGACC
TTCCTCAACATGTAAAGTAAAGCCTTCTCCGTTTAATTTAACAGTGTCTAAACCGATGTG
GATTAATAGTTCTAAACCACTATCTGATACAAGACCAATTGCATGTTTTGTTGGGAAAAT
CATTTGTACTTTACCGTTGAATGGTGCACGAACTTCACCTTGTGAAGGTTTGATAGCGAT
ACCGTCACCCATCATTTTTTCGCTGAACACTTGATCAGGCACTTCTGATAATGGTGTTAC
TTCACCAGTTAATGGTGCATGCACGATATGGCTCAATTCGCTTGTTGCAGATTTATCTTC
TGCAACAACAACAGTTTCGTCTTTATCGTCTTCCATAGTAGTAGGGTTTTCTACTACTTG
ACCATTCATAATCTGTTGCATTTCATGTTTGATTTGGTCAGATTTTGGACCAAAAATTGC
TTGCATATTATTGCCGACTTCTAATACACCAGATGCGCCTAAATCTTTCAAACCAGGAAC
ATCAACTTTAGATTTGTCGTTAACTTCAACACGTAGACGTGTGATACAAGCGTCTAAATG
TTTAATGTTTGCTTTGCCACCCATAGCTTCTAATACTGCATATGGTAATTCAGTTGCTGA
AGCAGTAGCCGCTTGTGATTGTTTATCTTCACGACCTGGTGTTTTGTATTTTAATTTTAC
AATTAGGAATCGGAATACGAAGTAGTAAATGACTGCGTATACAAGACCTACAGGAATGAC
TAACCACCATTGTGTCTTATTAGGTAGTATACCGAGTAAGAAGTAGTCGATGAAACCACC
TGAGAATGTATAACCTAGATGAAGATCTAATAAGTACAATGTTAAGAATGATAAACCATC
AAGTACTGCGTGAATAAAGAATAATAATGGTGCTACGAATAAGAATGAGAATTCTAAAGG
TTCTGTAATACCAGTTAAGAATGATGTTAAAGCAGCAGAACCCATTAAACCGGCTACTAC
TTTCTTGTTTTCAGGTTTAGCTGTGTGATAAATTGCTAAAGCTGCTGCAGGTAAACCGAA
CATCATAACAGGGAATTCACCTTGCATGAATTTACCAGCTGTCAAATGTGCACCTTCACG
AATTTGTTCGATAAAGATACGTTGGTCACCGTGAATAATTTCACCAGCTGCATTTTTCCA
TGAACCAAACTCGAACCAGAACGGTGCGTGGAAAATGTGATGTAGACCGAATGGAATTAA
TAAACGCTTAATAAAACCAAATAAGAATACGGCAACACCAGTATTTGAGTCTAATAATCC
TGTACTGAATGCATTTAATCCTGTTTGGATTGTTGGCCAGATTAATGCCATTGGGAATGC
TAATATAAATGATGTTGTAGCCATCATAATAGGTACGAAACGCTTACCAGCGAAGAAACC
TAAATAAGATGGTAAGTTAATGTTATAGAACTTGTTATAACACCAAGCTGCCAGGGCCCC
GATTATAATACCGCCGAACACACCTGTTTGTAATGTTGGGATACCTAAAATGCTAGCGTA
ACCACTCGCTGGATCACCAATGTTCTTAGGTGTTACTTGTAAAAAGTCACCCATTGTTTT
GTTCATGATTATGTAACCGACGAATGCTGCGATAGCTGCTACACCATCACCGCCAGCTAA
TCCGATTGCGACACCTAATGCGAAAATCATAGGCAAGTTATTAAAAATGATACCACCAGC
ACCTGTCATTAATTTAGCGACAGTTTGTACGCCACCATTTTGTATAAACGGCAAGTAGTG
TTGTAATGCTTCGCCTTGCATAGCTGTACCGATAGCTAATAACAGACCCGCTGCTGGTAA
AATCGCAACAGGTAACATTAGTGCCTTACCAATACGTTGCAATTGACCGAAAAGTTTCTT
CCTCAC
>>0190|rsaK_(ncRNA of Staphylococcus aureus K)_[pos.: 190584 to 190795, length: 212]
AATAGACTGTGTTGGTAACCATCACAGCTTAATTTAACTCATGCCTAATCTTACTTAGTA
ACACGTTGGTGTATGTAATTAATGTAAAAGAAGCAATTGACTAAGTAGCATATAAAACTG
ATACGTTAGTTTATCTAGCTTACCATCACATCTTACTGAATCTTATTTGTTTGCGACTCC
TATTTTAGCATGGTGAAGTATGCGTTTTCAAT
>>0191|DUF871_(putative protein from CC140)_[pos.: 191110 to 192165, length: 1056, dir.: FRWRD]
TTGACAGGCTTTTCAGTGTATTTAGGACAACCTTTAGATGAAGCGTATATTAAGCGAATG
ATTAAACAAGGTTACCAAATGATTTTTACATCTGTACAAATACCAGAAGAAGATGACGAG
ACAAAATATCATTATTTCACAAAACTACTCAATTTATTAAAACATGAACAAGTGACTTAC
CTCATAGATGCTAATCCATCTATATTAACACCATCTTTTTATGAGCATCTTCGACAATAT
GATGCACAATTTATGATTCGTATCGATCATAGTACATCAATTGAGGCAATCGAAGCGATA
ATGGCACAGGGTTTAAAGTGCTGTTTGAATGCAAGTATTATTTCCCGGGAATTGTTAACA
AGCTTACATCAACAATTGAATGATTTTACATTACTTTCATTTTGTCATAACTATTATCCA
AGACCAGATACGGGATTATCTGTTGACTTGGTCAATAAGAAAAATGAACTCATTTATCAA
TTTAATCCAAAGGCACAAATATATGGTTTTATTGTAGGGAGTGGTTTGCGAGGTCCTTTG
CATAAAGGCTTGCCAACAATTGAAGCAACGAGACATAGTCATCCCGTCGTTGCAGCTAAA
TTATTACAAGAAACTGGTGTATCTGAAGTGTTAGTTGGAGACTCATTGATTGAAATGAGG
CAGGCAAAACAACTTATAGATTTTTGCAAGCATAGGCATTTCACGTTATGTATTGAAGAA
GTGTTTGATACGACAGTGACTTACCTTTTCGATATGTGTCATAAAGTACGTCCGGATAAT
CCGGAGAATGTCATTCGTTCGGAAACGTCAAGACAAATATGTCCGCATTCGATTCAACCA
CAGTTTACGACGCAACGACGCATTGGTTCAGTAACCGTTGATAATTTGAATAACGGACGT
TATCAAGGTGAAATGCAAATTGTGAGACAAACGCTTAGTGCACATGACAATGTGAATGTT
GTTGCACAAATTATTAAAGAAGACTTACCACTGTTAAGTTGTATCGAGCCGAATGATACA
TTTGATTTTCAAAAAACTAGGGAGTGTAAGAAGTGA
>>0192|murQ_(N-acetylmuramic acid 6-phosphate etherase from CC140)_[pos.: 192162 to 193061, length: 900, dir.: FRWRD]
GTGATGGAAAATAGTACGACCGAAGCGCGTAATGAAGCGACGATGCATCTTGATGAAATG
ACTGTGGAAGAGGCTTTAATTACGATGAATAAAGAAGATCAGCAAGTCCCGTTAGCAGTT
CGAAAGGCAATACCACAATTGACAAAAGTAATTAAAAAAACAATTGCACAGTATAAAAAG
GGTGGACGATTGATCTATATCGGTGCAGGTACAAGTGGACGATTGGGTGTCTTAGATGCA
GCGGAGTGTGTACCTACATTCAATACTGATCCTCATGAAATTATAGGTATTATTGCTGGT
GGACAACATGCTATGACGATGGCTGTAGAAGGTGCGGAAGATCACAAAAAATTAGCGGAA
GAAGATTTGAAAAATATAGATTTAACATCAAAAGATGTCGTTATAGGAATTGCCGCGAGT
GGCAAAACGCCATATGTTATAGGCGGTTTAACATTTGCTAACACAATCGGTGCTACAACA
GTATCTATTTCATGCAATGAACATGCAGTTATAAGTGAAATTGCGCAGTATCCAGTAGAA
GTTAAAGTTGGTCCAGAAGTATTAACTGGTTCAACGCGTTTAAAGTCTGGTACAGCACAA
AAATTAATTTTAAATATGATTTCAACCATCACAATGGTTGGTGTCGGAAAAGTTTACGAT
AACCTCATGATTGATGTTAAAGCAACCAATCAAAAACTGATCGACCGTTCAGTGCGTATT
ATTCAAGAAATATGTGCTATCACATATGATGAAGCAATGGCGTTATATCAGGTATCTGAG
CATGATGTGAAAGTTGCGACAGTTATGGGTATGTGTGGCATTTCTAAGGAAGAAGCAACA
AGACGGTTATTAAACAATGGTGACATTGTTAAACGAGCAATCAGAGATAGACAACCTTAG

>>0193|Q5HJI0_(phosphotransferase system EIIC component from CC140)_[pos.: 193073 to 194527, length: 1455, dir.: FRWRD]
ATGACCAAAGAACAACAACTTGCAGAACGAATTATTGCTGCAGTAGGTGGTATGGATAAT
ATAGATAGTGTCATGAACTGTATGACACGTGTGCGTATTAAAGTATTAGATGAAAATAAA
GTAGATGACCAAGAACTAAGGCACATTGATGGTGTCATGGGTGTTATACACGATGAACGC
ATTCAAGTTGTGGTTGGACCTGGTACAGTCAATAAAGTGGCTAATCATATGGCGGAATTA
AGTGGTGTTAAACTAGGTGACCAAATACCACACAATCACAATGATAGTGAAAAAATGGAC
TATAAATCATATGCAGCTGATAAAGCAAAGGCGAATAAAGAAGCACATAAAGCAAAACAA
AAGAATGGTAAGTTGAATAAAGTATTGAAATCAATTGCCAATATCTTTATACCGTTGATT
CCTGCATTTATTGGAGCTGGATTAATTGGTGGTATTGCAGCAGTACTGAGTAACTTAATG
GTGGCAGGCTATATTTCAGGTGCTTGGATTACGCAACTTATAACAGTATTTAATGTCATT
AAAGACGGTATGTTAGCATACTTAGCTATTTTCACTGGTATTAATGCGGCTAAAGAATTT
GGTGCGACACCAGGACTTGGTGGCGTGATTGGTGGTACAACGTTATTAACGGGTATTGCT
GGTAAAAATATTTTAATGAATGTCTTCACTGGAGAACCATTGCAACCTGGACAAGGTGGA
ATTATTGGCGTTATTTTTGCCGTTTGGATTTTAAGTATTGTCGAAAAGAGATTGCATAAA
ATTGTGCCAAATGCGATTGATATTATTGTAACGCCGACTATTGCATTGTTGATTGTAGGA
CTATTAACTATCTTTATCTTTATGCCATTAGCAGGTTTTGTTTCAGACAGTTTAGTTTCA
GTAGTTAACGGAATTATTAGTATTGGTGGCGTATTTAGTGGATTTATCATCGGTGCAAGC
TTCCTACCATTAGTTATGTTAGGGCTTCATCATATTTTTACGCCAATTCATATAGAAATG
ATTAACCAATCTGGTGCTACTTACTTATTGCCAATTGCAGCGATGGCTGGTGCTGGACAA
GTAGGTGCCGCATTAGCACTTTGGGTAAGATGTAAACGCAACACAACATTACGTAATACT
TTAAAAGGTGCATTGCCAGTTGGTTTCCTAGGTATCGGAGAACCATTAATCTATGGTGTG
ACTTTGCCATTAGGTCGACCTTTCTTGACTGCTTGTATTGGCGGTGGTATTGGTGGCGCT
GTAATAGGTGGAATTGGACATATTGGTGCCAAAGCAATAGGCCCAAGTGGTGTGTCACTC
TTACCATTAATCTCAGATAATATGTATTTAGGTTATATTGCAGGATTACTTGCTGCGTAT
GCTGGTGGATTCGTTTGTACATATTTATTTGGAACGACAAAGGCGATGCGACAGACTGAT
TTGTTGGGTGATTAA
>>0194|rpiRB_(putative phosphosugar-binding transcriptional regulator from CC140)_[pos.: 194527 to 195405, length: 879, dir.: FRWRD]
ATGATGACAAATATTTTATATCGCATTGATAAGCAGTTGAGTGATTTTACGAAGACAGAA
AAGATAATCGCTGATTACATTTTAAAGAATCCACATAAAATCATTGATATGACCGTGAAT
GATTTGGCAGATGTTACGAATGTTAGTACAGCATCAATTGTTAGATTTAGTCGGAAAATG
ACACATCAAGGTTTTCAAGAGCTAAAGATTGCGATATCTCGATACTTACCCGAAGATATT
GCAACCAATCCACATTTGGAATTGATTGAAAATGAATCTGTAGAAACTTTGAAAAATAAA
ATGATTGCTAGAGCAACGAATACGATGCGATTTGTAGCTACTAATATTATGGATGCGCAA
ATTGATGCAATTTGTGATGTGTTGAAAAATGCCAGGACAATATTTTTATTTGGATTTGGC
GCATCGAGTTTGACTATTGGTGATCTTTTTCAAAAGTTATCTCGTATTGGCTTAAATGTC
AGGTTATTACATGAAACGCATTTACTTGTGTCAACATTTGCGACACATGATGATAGAGAT
TGCATGATTTTTGTGACGAATCAAGGTAGTCATAGTGAATTGCAGTCAATTGCACAGGTG
GCCACACATTACAGTATTCCCATCATAACTATATCTAGTACAGCTAATAATCCAGTGGCT
CAAATTGCAGACTATGCATTGATTTATGGCAGAACTGATGAAAATGAAATGCGTATGGCG
GCTACAACGTCACTATTTGCACAGTTATTCACGGTAGATATATTGTACTATCGATTTGTA
GCATTAAATTATCATGCGATTCTAGATTGTATAACCCAATCGAAAATGGCACTTGATAAT
TACAGGAAGCATCTTGCGACGATAGATTTTAAACATTAG
>>0195|D2N3Q2_(putative protein)_[pos.: 195630 to 196484, length: 855, dir.: FRWRD]
TTGGAACTTAACGAGATGATTAATTTTGTAAAAGAAAACAATAAGATAATGGTTACTTTA
TCGCTAACAATTTTCACGTCTGTAATATTTCCTGAGTTAAAAAGTTGGTATTCAAAAATC
ATTAATACTGAAAACAAATATAGAATATTCGATAGGGCAATTATTATGATTGGCACAGTG
TTACCAATGTATTTTCTTTTAGGATTTTTGAATTATAAAATATATATTAAACTGCTAGAA
AGACCTCATAGTGAATTTATTAATACAATATGGTTTTCATTAATAGGCATAAGTTATGGA
TTAATCTTATTTATAGCTATTTCAACTTACAGAAATTATTTAGCGATTGTTAATAGATTT
CAATTATATAAAATATGTGAAAATTGTGATTACATACATTCCTATAGGTTTGTTGTAAAC
AAAGAAAGTACATTAATTAAAGATTGTTTTAAAGTTGGCAATAATGACCTTTACGAACCT
GGATCAAACTACAAAATAATTAACCTAAATCAAACCATATATGGACACTATGAAAAAGTT
GAAAGTTTTTATCAAAATAAAAACGACAAAATATTCCATATCATTACGCTGAATAGAAAA
AACTTAATAAGAAGTTGGCTTTTTATAAATAATTGGTCTATTATTTTATGTCGTTTTACA
ATGCCGATAGTGTTCACTTTATTTATTTTTTCTTTATCCTATTTTGATAATGGCATTTAT
AATGCTTTTATTCCAATTGTGATATACATTTTCACTTTTGTTTTTCAATCAATCATATTC
AATAAAATATATACAGAGAACAAACAATTGAGGACACAATATATTCAAAAGTTGAACTCT
GGCATAGAAGTATAA
>>0196|hsdR_(type I restriction-modification system endonuclease from CC140)_[pos.: 196662 to 199451, length: 2790, dir.: FRWRD]
ATGGCATACCAAAGTGAATACGCATTAGAAAATGAAATGATGAATCAACTTGAACAATTG
GGTTACGAAAGAGTAACGATACGTGATAATAAGCAATTGCTTGATAATTTTAGAACGATT
TTAAATGAGCGTCATGCGGACAAATTAGAAGGCAATCCCTTAACAGATAAAGAGTTTCAA
CGTCTGTTAACGATGATTGATGGGAAAAGTATTTTCGAGAGTGCCCGTATTTTACGTGAT
AAATTACCACTTAGACGTGATGATGAGTCTGAGATTTATTTGTCGTTTTTAGATACGAAA
AGTTGGTGTAAAAATAAGTTTCAAGTGACGAATCAAGTATCTGTCGAGGATACATATAAA
GCACGTTATGATGTAACGATATTAATCAACGGACTACCCCTTGTCCAAGTTGAATTGAAA
CGTCGAGGTATTGATATTAATGAGGCGTTTAACCAAGTAAAACGTTACCGCAAACAAAAT
TACACAGGCTTATTCCGCTACATACAAATGTTTATCATTAGTAATGGTGTTGAAACGCGA
TACTTTTCTAATAATGATAGCGAACTATTGAAGAGTCACATGTTTTATTGGAGTGATAAA
CAGAATAACCGAATCAATACATTACAATCATTTGCTGAGTCGTTTATGAGACCCTGTCAA
TTAGCTAAGATGATATCGCGCTATATGATTATTAATGAAACAGATAGAATACTGATGGCA
ATGCGTCCGTATCAAGTGTATGCGGTAGAAGCACTTATTCAACAAGCGACTGAGACAGGG
AATAATGGATATGTATGGCATACAACTGGAAGTGGTAAGACATTGACTTCTTTTAAAGCG
AGTCAGATTTTATCACAGCAAGATGATATTAAGAAAGTTATCTTTTTGGTTGACCGTAAA
GACTTGGATAGTCAAACAGAAGAGGAATTTAATAAATTTGCTAAGGGTGCTGTCGACAAA
ACATTTAATACCTCGCAACTGGTACGCCAACTAAATGATAAAAGTTTGCCACTTATTGTA
ACGACGATTCAAAAAATGGCTAAAGCGATTCAAGGTAATGCCCATTTATTAGAACAGTAT
AAAACGAATAAAGTTGTATTTATTATTGATGAGTGTCATCGCAGTCAATTTGGTGACATG
CATCGTCTAGTTAAACAACATTTCAAAAATGCCCAATACTTTGGGTTCACTGGTACGCCA
CGTTTTCCAGAAAATAGTAGTCAAGATGGTAGGACAACTGCAGATATTTTCGGTAGATGC
TTACATACGTATTTAATTAGAGATGCCATTCATGATGGTAATGTACTTGGTTTCTCAGTT
GACTATATTAACACTTTTAAAAATAAAGCTTTAAAAGCAGAAGATAACAGCATGGTTGAA
GCAATTGATACGGAAGAAGTATGGTTAGCGGATAAACGTGTGGAATTAGTAACACGACAT
ATCATCAATAATCATGATAAATATACACGTAATCGTCAATATTCAAGTATATTTACAGTC
CAAAGTATTCACGCGCTTATTAAATATTATGAGACATTTAAGCGACTTAACAAAAAGTTG
GAACAACCATTAACGGTAGCTGGTATATTTACGTTTAAACCTAATGAAGATGATCGTGAT
GGTGAAGTGCCATATCATTCACGTGAAAAATTAGAGATAATGATTAGCGATTATAATAAA
AAGTTCGAGACGAATTTTTCAACAGACACAACTAATGAGTATTTTAATCATATTTCAAAA
AACGTTAAAAAGGGCGTTAAAGATAGTAAAATTGATATCTTAATCGTTGTTAATATGTTC
TTAACTGGTTTTGATAGTAAAGTACTGAACACTTTATATGTTGATAAGAATTTAATGTAT
CATGATTTAATTCAAGCGTATTCACGTACAAATAGGGTTGAAAAAGAATCAAAGCCATTT
GGTAAAATTGTAAACTATCGTGACTTGAAAAAAGAGACAGACGATGCACTGAGAGTATTC
TCACAAACAAATGATACGGATACAATTTTAATGCGTAGTTATGAAGAGTATAAAAAAGAA
TTTATGGACGCTTATCGTGAGCTTAAAATGATTGTGCCGACACCACATATGGTTGATGAC
ATTCAAGATGAAGAAGAGCTAAAGCGCTTTGTTGAAGCTTATCGTTTATTAGCTAAAATA
ATATTACGTTTAAAAGCATTTGACGAGTTTGAGTTTACAATTGATGAAATTGGAATGGAT
GAACAAGAGAATGAAGACTATAAAAGTAAATATTTAGCTGTGTACGATCAAGTAAAAAGA
GCGACGGCTGAGAAAAATAAAGTATCCATTTTAAATGATATTGATTTCGAAATAGAAATG
ATGCGTAATGATACGATTAATGTGAATTATATTATGAATATATTGAGACAAATTGATCTT
GAAGACAAAGCGGAACAACGTCGTAACCAAGAACAAATTAGACGCATTTTAGATCATGCA
GATGATCCGACATTGAGGTTAAAACGAGATCTAATTAGAGAATTCATCGACAATGTTGTA
CCTTCTTTAAATAAGGATGATGATATCGATCAAGAATATGTTAATTTCGAAAGTATTAAA
AAAGAAGCGGAGTTCAAAGGATTTGCTGGAGAGAGATCTATCGATGAACAAGCCCTAAAA
ACAATTTCAAATGACTACCAGTATAGTGGTGTTGTAAACCCACATCACCTTAAAAAAATG
ATTGGTGATTTGCCATTGAAAGAAAAGCGTAAAGCAAGAAAAGCCATTGAATCTTTCGTG
GCAGAAACAACTGAAAAATACGGTGTGTAA
>>0197|Q5HJH7_(putative protein)_[pos.: 199651 to 200493, length: 843, dir.: FRWRD]
ATGGATAATAGAAATATGATTAATCGTGTTTTTAGTCAAAAGATATTACATCAAATTGCA
ATCAAAAACAAAAGTGATGTTGTTGATGAGGCATATGATTTTTATATACAAGGGCCTAAA
AATATCAATGTAATACAGAAAATGAAGTCTTTATATAACTATCTTAAAAAGTCTTATCGT
AACGAATATTTTTACAAAAACACAATGCTTAATAAACTCCTTCTAGGACGACATTCTGTT
AATACAACTACTGCACTTTCTGAGATGCCCATAGGGAAAAGTATTGCTGATTTTATATTG
TTAAACGGCAAAGGTGTTGTCTATGAGATTAAAACAGAATTAGATAAGCTGGATAGATTA
GATAATCAAATTAATGATTATTATGAAGTGTTTAATTATGTCGTAGTCATTACAAATGAC
AAACACTTGAATAAAGTTATGGCTAGATACAAAGATACAACAGTCGGAATTTTAGTATTA
ACATCTAGAAATACACTGAGTGAAGTTCAAAAACCAAAAGAAAACAATAGTCTCTTAAAC
TCAAAAGCGATGTATAACTTTTTACGAAAAGAAGAAAGAAAAAGAGTTATTGCACAAAAT
CATATGGATGTGCCAACTTATAATGATTTCACAGAGTATGATGTGTTATTTGACGTGTTT
AAAGAAATACCAATGACGAAACTGCATAACAATATGATTTCTGAGTTGAAAAAAAGAGGC
AACATGAAAGAGTACAAAGATGAATTTTTAGCAGCTCCGACTGAAATTAAGTTCTTGTTA
TATTTCGCAAAAATGACAAAGAAAGATAAAAATAAACTATATCATTTTCTTAAGGAGGAT
TAA
>>0198|Q9RL82_(putative protein from CC140)_[pos.: 200495 to 201418, length: 924, dir.: FRWRD]
ATGTATTATCCTTATTTGCGTGGGAAACAAAATGAACTATTTGCAATTAAAGAATTGTTA
GAGAAAGGTTTGATTGGTGATTGTATTCAACCGATAATTGAACCGATTAAGTATACAACC
ACGTTTAAAAATGTTTTGAAATATTGTGGTGAAAAAGAATTTCGTATAAATTTAGTAGTA
AATTCGAAGTTAACTGAAGAAGAGATTAGTAACGAAACTGTTGAAGACTTAAGCGAAATA
ATAACAGAAAACAAAAGTATTATTCAAAAAGCTTATTTAGGTCCCTCTGATGAAGGTAAT
GAAAAGTTGAAGCAACAATTTTCAAATAGTAGTTTAGCTATTTTAAAGGGTGTAGATGAC
TGGGAAATGTTTGAAGATAAAAATGAACTTGAAATGGTTTTTGTACCAGATGATAGACAC
ATTAAACGTAAATTACGTAATATTCGAAACAAAGGGCTCATTACGGACCCTTTTAATAAA
CTGAGTCGAAATGTTGATTATTTGGATAATGATGACGAGTTTTATAGCGATGATCACCTT
TATTATGAAGAGGATGGATACAAGGCATTTTCAGACTATTCTGTTATAGGCGGAGAATAT
ATAGACGGTGGCTTTTCACCATTAGCTATTGCGATACATATCGTCTATTTTGATGAGGCT
AATGAGTTAAGAGTTAAACATTTTGTCTCTGATTCTAATAACGATAGATTAAATCCAGCT
AAAAAGTTTTTTGAGGCTGTAGATAAATTAGTAACTTGGTCTAAAAACTTAGATAATAAA
AATAGATCTTATGCGATCGGACAATTTGAAGAACTAAATAAAAATAATAAGTATCCAGGC
TTAGGGTTAATTAAAAGGTTATCAATCATGCATCATCTAGAAATTATGAATAGATACTTG
GAGTCTTAAAATGAAAATATGTGA
>>0199|A6QDI2_(RES domain protein/RES family NAD+ phosphorylase)_[pos.: 201405 to 202517, length: 1113, dir.: FRWRD]
ATGAAAATATGTGAAAAATGTTTTGATAATACTGAAATCGTAGAAATCATTGTAAATGAT
AATAGCAAATTTGACAATTGTGATATTGATAACGATCATCTTGGTGTTAAAATATTTGAT
ACGACTCGAGACATAGATAAATTAGAGCAGATTAGAGATTATTTAAGACCAGCGTTAGAA
TTATATGATATTAGTATAAATTTACCAGATACTTTTAGCCAAAAAGAAGGTAAAAAAATT
GAAACAGCATTAAAAGATGATTGGAGTATATTTAATATTGAAGAAGATAAAATAAGTTGT
ATTTTAAATGAACTTTTTAAAGATGATGAAAATATAGATAGACGGGTGTTGGAAGGTTTA
GTAGGCGCTAAAATCATTAAAGATAAAAAATATACAAATGAAAATCTAATTGTAGCAAAT
AATGACTGGGATGGATTTTGTGAGAGCTTGAAGTATAAAAATAGATTTCATAATAATATG
ATCAATTTAGAGAATTTAGCGTTCTTTCTTGATATCACTACTAATTACTATAGTATTGAG
GAATTTAGAGAAAGATTTGAACCATTATATAGATCTAGGGTAGTTAAGTTTATTACAGAG
AAAAGTGAATTGATGGCACCACCAAAGGAACTAGCAACGGCAGGAAGATTGAATTCTAAA
TGGATAAGCGTGTTATACCTTAGTACAAAAGAACAGGTCAGTATAGAAGAAGTTAAGCCT
AAGCATAATGACATTATTTATATAGGTAAGATTAAGTTACAAAAAAACATTACAAAAGAG
AAGTTGAAAATAGCGAATTTAACTAATTTAACTAGTAATGCAATAAAAGCTGGTGATGAT
GGTTTTAGAAAGTATTTTGTAAATTACCAAACATTAAAAAAGATTCATGAAGGAATTACA
AATCCAAGCGATGAACAAGGAATAGATTATTTACCATTTCAATATTTAGCTGATTATATT
CGAAGTCTTAAATATGATGGGATAATGTACGAGAGTATATTGCAAGATGGTACTTTTAAC
TTTGTGTTTTTTAATCAAAATTTATTTGAATGTGATAAATATGAAAGAAAAAGAGTAAGT
GACGTTATATACAAACTGGCTAAATTAAGATGA
>>0200|oppF2_(oligopeptide ABC transporter 2, ATP-binding protein from CC140)_[pos.: 202781 to 204373, length: 1593, dir.: RVRS]
TTATTTAGCGATAACTGCTACTTCTGAAATAAGTTGCTTTGCATAGTCTGATTGCGGATG
TTTGATAATATCTTCTGTGTTATTCAGTTCAACGATTTCGCCATTTTTCATAACTGCAAC
TCGATCACATATTTCATTGATAACACCCATGTCATGTGTGATGAATAAATAAGTGATGCC
GAAGTCTAACTGTAATTGTTTTAATAACTCGATGATATCTTTTTGAATTGAAACGTCTAA
AGCTGACACTGCTTCGTCGCAAACAATCACTTTAGGTTCTACAGCAAGTGCTCTTGCGAT
ACTTACACGCTGGCGTTGCCCACCAGATAATTCGTGTGGATAGCGATATAAGAAACTTTG
ATCTAGGCCAACTTTTTCTAACAACGATACGACAGTTTTAATAATGTCGTCATTATCTTT
GACTTTCCCGTGAATGATAAGTGGTCGTTTAATCACATCAATGACTTTAAATCTTGGGTT
AATAGATGCGAATGGATCTTGGAAAATCATTTGTATCTCTCGTCGTAAAGCTTTCAATTC
ATCATCTTTAAATAAACTTAATGGCAATTCGTTATACCAAATAAAGCCTTCTGACACTTC
CTTTAGACCGACGACCGTCTTAGCTAATGTGGATTTCCCTGACCCTGATTCACCGACAAT
GCCTAATGTTTCGCCTTTTCTAATAGCCAAGTTAATATCATTAACTGCTCGGTATAGGCT
ACCACTTGGTGACTTGTAATCCACGCTCACGCGATCGAATTTTAATAAAATATCATTGTT
TAACGGTCTTGGCGGACGCGTTTGATGAATATCAGGAATCGCATCTATTAAGCGTTTCGT
ATAGGTATGTTGTGGCGATTTAAAAATACTTTCAACCGTGCCACTTTCAACGACACTTCC
ATCTTTCATTACAATCACATCGTCGCAAAATTGATACACAGCGCCTAAATCGTGAGTGAT
AAAAATAATAGACGTTTCTGTGTACTCATAAAGGGATTTCATTAACTGCAGTAATTGATT
TTGTGTACTGGCATCTAATGCCGTTGTTGGTTCATCTGCGATTAAAATTTGTGGCTTTAA
AATCAATGCCATTGCTATCATGACACGTTGACGCATACCACCAGAAAGTTCATGCGGATA
AGCATCAAATTGTCGAGTTGCATGTTTTATACCTACTTTTTCTAAAATGTCTATTGTCAT
CGACTTTGCTTCAGATTTAGATACACGTTTATGTTGAAATAGTACTTCTGTAATTTGTTT
GCCAATCGTTAATCTTGGATTCAACGAAGAGAGTGGATCTTGAAAAATCATTGAAATATC
CTTGCCTCGAATTTGTTGTAACGCTGAAGTTGATAAATTAGTTAACGATTGCCCATTAAA
AATAATTTCTCCTGTTAACGTGTGATCCGGATAATCTGGTAGTAGCCCTAAAATAGATTT
AGCGGTAATACTTTTTCCTGATCCTGATTCACCAACAATACCTAGGATATGTTTTTTTCG
TAATTCGAAAGAGACGTTTTTTACCGCTTGAACTGTAGTTTCATCATAATTGAATTGTAC
ATTCAGACTGTTGACTTCTAATAAATTTGACAT
>>0201|oppB2_(gsiC, Glutathione transport system permease protein gsiC from CC140)_[pos.: 204330 to 205808, length: 1479, dir.: FRWRD]
TTGAATTGTACATTCAGACTGTTGACTTCTAATAAATTTGACATGATGTTGTGCCTCCCT
ATTCACAAATGTGTAAATTTATTCTATACTTTTGTATATCATAGTAATCTACTCAAGATT
ATTTTACAAGGAGTGATTAGCATAATTACTTATTTAGAATCTTTTAAGTCGTTGTATCAC
AAGGCATTTTACAAGTTTGTATTATCGGTATTAAGCTTGCCATTATTTTTATATGCAGTG
ATAAAGTTTTTCTTTTCTGCTAAGAGAAAAAATTTTTACGCTAATAATTCTGAAATTTCA
GAAATCGAACAGGCGTTACATCAAAAATATAAATATTTATCGCAGCAAAAGTCATCCACA
CAAATACATAAAGAAGCATTAAAAATATTCAAGGCACAAAGTTCTAATACGAATTCAAAG
AATATTGAACAAGCACATTTTTCAACATACTTTGAAAATGTATTATTTCATAAGTTCATC
ATTATCAAAGTGATATTGGCGTTACCGATGTTCATCTTATTGACTATTTATTTACAGCCA
CTAGTTAGATATATTTTTGAGCGAATTGTCATGGCTGTGATTGTCATCATTGGTGTTATT
GTCAGTGTGTTTACCATTCTGTATTTTTCACCGCTTGATGCGGCTTATAGCATACTGGGA
CAAAATGCAACAAAGGCACAGATACATCAATTCAATGTATTACATCATCTTAACGAACCT
TATTTTATTCAATTGTGGGATACCATCAAGGGTGTTTTTACCTTTGACTTAGGTACGACT
TACAAAGGGAATGAGGTTGTGACTAAAGCAGTTGGCGAAAGAATTCCAATTACAATAATT
GTCGCAGTATTAGCGCTAATTGTGGCATTAATTATTGCAATACCAATTGGTATTATCAGT
GCGATGAAGCGAAATAGTTGGCTTGATATCACGTTAATGATAATTGCATTAATTGGTTTG
TCTATTCCAAGTTTCTGGCAAGGGTTATTATTCATTTTAGCGTTCTCATTGAAATTGGAT
ATTTTGCCACCATCTTATATGCCAGAACATCCAATATCGTTGATTTTACCTGTACTTGTC
ATTGGAACAAGTATTGCTGCTTCTATCACGCGTATGACAAGGTCTTCTGTACTTGAAGTA
ATGCGCAGCGATTATGTTTTAACTGCTTATGCAAAGGGATTATCGACGACACAAGTGGTT
ATTAAACATATTTTGAAAAATGCCATTATTCCAATTGTAACGCTAGTTGGTCTTCTAGTG
GCAGAGTTACTAGGCGGTTCAGCAGTGACTGAACAAGTATTTAACATTAATGGTATCGGT
CGTTATATCGTCCAAAAACAACTAATACCTGATATCCCAGCAGTCATGGGTGGGGTCGTA
TATATATCAATTGTAATATCTTTAGCAAACTTAATTATTGATATATTTTATGCTTTAATC
GATCCAAAATTACGTAGTGAAATTAACGAAAGGAAGTGA
>>0202|oppC2_(oligopeptide ABC transporter 2, transmembrane permease from CC140)_[pos.: 205814 to 206977, length: 1164, dir.: FRWRD]
ATGGTAAAACTTACAACAAAGATAGCTTCCTTAAAACTATTCGCAAGTTATGCTATTGCA
ACTTATATTTTAGTTATATTAACGAGTGCATTAAATCTTTTTAAAGGTTATGTGGCCGAT
ACGTTCTATATTGCTGAAACATTGCTAATCGTTTTAACTATCATTTTAATTATCATCTTA
ACAACGGAACAAACATGGAAGCATCATTACCTATGGCGACGTATCGTCGAAGTGTTGTTA
TTGTTGATGACATTAACAGGCAACGTATTTACATTATTAATGTTTGTAAGTATTAGACGT
TACCAACGTACATCGCAAATACATAGTTATAACGGATGGGAATCGTTTATACGAAAAACT
ACTAGACATCGTATTGCAATTATCGGGTTACTTATTTTAGTCTACATGCTGACATTATCA
ATTGTGTCACAATTTACATTTGATACGACATTGGCTACTAAAAATCAGTTCAATGCACTG
TTACATGGACCGAGTTTAGCCTATCCGTTTGGTACTGATGATTTCGGTAGAGACTTATTT
ACACGCGTAGTTGTCGGAACGAAACTGACATTTTCAATTTCAATTATTTCAGTAGTTATT
GCAGTTGTTTTTGGTGTGTTACTAGGCACTATCGCAGGTTATTTTAATCATATTGATAAT
TTAATAATGCGAATTTTAGATGTAGTGTTTGCAATACCATCATTATTGTTAGCGGTGGCA
ATTATTGCATCATTTGGAGCAAGTATTCCAAATTTAATTATTGCTTTAAGTATCGGTAAT
ATACCATCATTTGCACGGACAATGCGTGCCAGTGTTTTAGAAATTAAACGCATGGAATAT
GTAGATGCAGCACGTATCACTGGTGAAAACACTTGGAATATCATATGGCGTTATATTTTG
CCGAATGCGATTGCGCCTATGATTGTACGTTTTTCATTAAATATAGGTGTGGTTGTATTA
ACAACAAGTAGTTTAAGTTTCCTAGGACTTGGTGTTGCACCTGATGTAGCTGAATGGGGC
AACATTTTACGTACCGGTAGTAACTACTTGGAAACGCACAGTAATTTAGCTATTGTACCT
GGTATTTGTATTATGTTCGTCGTTTTAGCATTTAATTTTATAGGTGATGCAGTGCGTGAT
GCACTAGATCCAAGAATTCATTAA
>>0203|oppA2_(oligopeptide ABC transporter 2, substrate-binding protein from CC140)_[pos.: 206994 to 208769, length: 1776, dir.: FRWRD]
GTGAAAAAAATCATTAGTATCGCAATTATAGTTTTAGCGTTGGTATTAAGTGGTTGTGGT
GTCCCTACGAAATCAGAAGTAGCTCAAAAGTCATCGAAAGTTGAAGTGAAAGGCGAGCGA
CCAACGATACATTTCCTAGGACAGGCAAGTTATGAAAATGATATGAATATCGTCAAAGAT
CAATTGGAAAATGCAGGATTTAACGTGAAGATGAATATCCAACCAGATTATGGTAGCTAC
CGTACACAACGTCAAGCCGGCAATTATGATATCCAAATCGATGACTGGATGACAGTATTC
GGTGACCCGAACTATGCTATGACGGCATTATTTAGTTCTACAGGATCAAATAGTTTATTG
AAAGATAAACATGTAGACCAGTTGTTAAATAAAGCTTCTACTCAAAATGAAGCAGATGTT
AAACAAACATATAAGCAAATTGAAGATGAAGTTGTATTTGATAAAGGGTATATGGCGCCT
TTATATGGATCAAAAAAGAATTTAGTATATGACAATAAAGTGTTAGATAAAAATAGTGTT
GGATTGCCAAATTCACGTGCATTAATATGGCAACAATTTGATTACAACAATAGTAGAGAA
CAAGATACGCGGCCACTTGTGATGACACAACAAGATGGTGAAATTCCTACATTAGATCCA
ATACGTTCAATTGCGCCGTCAGTATATTCAATTAATATGAATATGTACACAAGGTTATTA
TTATTAGATGAAAATGACCACTTAACAACGAAAGGTTCGTTAAGTCGTGATTATGCTGTG
AATAAGGACAATAAAGCGTTTTATTTCTTATTAAGAGATGATGATTATTTTGCGAAAGTG
GTTAATGGACAAGCCCGTAATACTGGAGAGCGTGTATCGGCTGAAGATGTTAAGTTTTCT
TTAAATAGAGCCCGTGATAAAAAGTCTGTGCCTAACAATAATACTTACAATATGCACAAA
CATATAAATGACATCAAGATATTAAAAGATGAGGACATCGATCAGTTGCGTAAAGAGAAA
GACAAGGACGATAAATCCATCTATGATAAGTTGATTAAAGCGTATAACGTCAAATCGTTA
ACGACAGATGGTCAAAAAGTAAATAATAAAGACGGTATTTATCAAATTGTTAAAATTACG
ACAGATCAATCGATGCCTCGAGAGGTAAATTACTTAACACACTCTTCGGCAGGCATTTTA
TCTAAAAAATTTGTTAATCAAGTAAATCAAGAATATCCAAAAGGATATGGGGATAGCAGT
ACAATTCCTGCAAATTCAGATGGAAAAAATGCGCTTTATGCAAGTGGCGCATACATTATG
ACACAGAAAAATGCATATCAAGCAACGTTTCAACGTAATCCAGGATTCAACGAAACAGAA
AAAGGTAGTTATGGACCAGCTAAAATTAAAAATATTACATTGAAGTTTAATGGTGATCCG
AATAATGCATTGTCAGAACTTAGAAATCATTCAATTGATATGTTGGCAGATGTGAATCAA
AAACATTTTGATTTAATTAAGTCGGATAAAAATTTAAGCATTATTCGCAAAAATGGACGC
AAGTCAGTCTTTTTAATGCTAAATATTAAAAAAGGTATATTTAAGACGCATCCAAACTTG
AGACAAGCAGTAGTTAATGCGATAGATCAGGATCAATTTATTAAGTTTTATCGTGGCGAT
AAATTTAAAATTGCATCACCGATTACACCACTTGTCGATACTGGTAACGAGCAACGTCAA
GATTTAGAAAAAGTAGAAAAAGCCATTAATCAATAA
>>0204|ggt_(gamma-glutamyltranspeptidase from CC140)_[pos.: 208807 to 210813, length: 2007, dir.: FRWRD]
ATGGTCATTAACTTAAATGACAAACAGACAAAAACATCTAAAGAAGGGTTAATTTCCGTA
TCACATCCTCTTGCGGCTAAAATTGGTAAGGATGTATTAGATCAAGGTGGCAACGCCATG
GATGCAGTGATTGCAATTCAACTGACATTGAATGTGGTAGAACCATTTGCATCAGGTATT
GGTGGCGGCGGGTACTTGCTATATTATGAGCAAAGTACTGGCAGTATAACTGCGTTTGAT
GCGCGTGAGACAGCCCCTGCACATGTAGACAAACAATTTTATCTAGATGATTCAGGCGAA
TATAAATCATTTTTTGATATGACTACACATGGTAAAACTGTCGCTGTGCCAGCAATTCCA
AAGCTGTTTGATTATATTCACAAGCATTATGCTAAGTTGTCATTGGAAGATTTAATTAAT
CCTGCAATTGAACTAGCTATTGAAGGTCATTCTGCCAATTGGGCTACTGAAAAATATTCG
CGCCAGCAACACGCACGATTGACAAAGTACCACGAAACGGCACAAGTATTTACGCATGAA
AATCAATATTGGCGTGAAGGTGATTGGATTATACAACCCGAATTAGGCAAGACATTTCAA
ATATTAAGAGAACAAGGGTTTAATGCATTTTATAAAGGTGACATTGCGAAACAATTAGTT
AATGTTGTCAAAGAATGTGGTGGGACAATCACTTTAGAGGATCTAGCCAATTATGACATT
CAGATTAAAGCGCCAATCAGTGCGACATTTAAAGACTATGACATTTATTCAATGGGTCCA
TCTAGTTCCGGTGGTATCACTGTCATTCAAATATTGAAGTTATTAGAACACATCGATTTA
CCATCTATGGGTCCAAGATCTGTTGATTACTTACATCATTTGATACAGGCGATGCATTTA
GCATATAGTGATCGTGCGCAATACTTGGCAGATGATAATTTTCATGAACTGCCTGTACAG
TCATTAATTGATGACGATTATTTAAAAGCACGCAGTACGCTCATTGATAGCAATAAAGCA
AATATTGATATAGAGCATGGTGTTGTGTCTGATTGCATTAGTCATACAGATGTTGAAGAA
AATCATACCGAAACAACTCATTTTTGTGTGATTGATAAGGAAGGTAATATTGCTTCATTT
ACGACATCAATCGGTATGATTTACGGATCGGGTATTACGATTCCAGGGTACGGCGTGTTA
TTGAATACCACAATGGATGGTTTTGATGTTGTGGCGGGTGGGATCAATGAAATTGCACCT
TATAAACGACCACTAAGTAACATGGCTCCAACGATTGTGATGCATCACGGGAAGCCAATA
TTAACAGTAGGTGCACCTGGTGCCATAAGTATCATTGCTAGTGTTGCGCAAACATTAATC
AATGTATTAGTGTTTGGCATGGATATTCAGCAGGCTATAGATGAACCTAGAATTTATAGT
AGCCATCCTAATCGCATTGAATGGGAGCCTCAATTTTCACAATCTACAATATTAGCATTG
ATTGCACGTGGACATGCAATGGAACATAAACCAGATGCCTATATTGGAGATGTACATGGG
CTACATGTTGACTTGAATACACGTGACGCATCGGGAGGTGCTGATGATACGAGGGAAGGT
ACAGTGATGGGTGGTGAGGTATTATCAATTAGAAAACAACCATTACTTAGTCCCGAAATA
TACGATAATGACACCCATCGTGTATATTTCAATGATGTGCAGTTACCATTATTGGCAGAA
CAAGTGCGATGGATGCATGACAAATATTGGGTTGATGAAAGTGTCGTTAGAATCATCTTC
TCTGAAGTTAGTGCACATATTGAAGATTTAAGAAGTTATGAAAACGCAGGAGAAAATTAT
ATAGATATTGCCTGGGTAGCACGAAAGAAAGGTTATCAAGTCACATTGAAGGATGACGGT
TTATACTTAACTGATGATACATATACTTCAGTGAAACGGAACACAAATGCATACTATAGA
TATGATCGAGATAGTATCACAAGATAG
>>0205|DUF576_Saur_(putative tandem lipoprotein)_[pos.: 211126 to 211899, length: 774, dir.: RVRS]
TTAATGTTCACTTAATTTATTATAAGTAAGGCTTTCTTTATAAATGATTTGGTCTTTTCC
AGGACTTGAAAAATAAAAATAAAGTTTCTGATCTTGATGATTATTGCCTTTTAAATCACT
CATTCCCTTTAATTCCATCTTTGTTGATGCGTTTTTAGGAATATTATATCTACGTTTTAA
TTGTTTAACGTTTGGATTATCGTTCGACAACTTACCAGATAAATTATAATAATCAGTGGT
AGGATCATGTGTTACTTTCAAATCATTGCTATTTAAAATGCTTGTTAAATCACCATTTTG
AATCAAAAATTGATTGTTTTCGATTTTTTGTTTCAGCGCGGGATCTTTTACGTCTTTTGT
GAAAACGATTTTATTATTAACTACTTTTACTGGATAACTTTTGTATGTCGAGTCAGTAGC
ATTTTTTCTATCGTTTGTAGTTGTGTCATATTCACCAGTTATTTTATGTGTGTTCTTATC
TACCTTTAACAACATACGGTCTTCTTTTAAAAGCTCATCTGATCCAACAACTGAATAAGA
GGATTCTATATACCATGTGTCTTGATCATTATTTTTATAATAGGGATTATCGTGACCATC
AATTTCATAAAGCGTTTCTAAGTTTTTAATAGGATATGTATTTAGTACTTTTTTAAGGCC
ATCTTTCAAATGAATTTGTTCCCACTTCATTGCCAAAAACATACCGCCACTGACTACAAT
TGAAATAATAATAATTGCTGCTAAGTTTAACCAGAAAATTTTATGTGCTTTCAT
>>0206|acpD_(FMN-dependent NADH-azoreductase from CC140)_[pos.: 212089 to 212715, length: 627, dir.: RVRS]
TTAAAATGTTGTTGCCAATTTTTCAGCATTATTAATACTAGTTGCTTTAATTTCTTCAGT
TTTATGCGGTTCGGCATTGTGCCCTTCAATAATGATTGTTTCATATGATGGCACACCTAA
GAATGTCATAATTGTTCTTAAATAACGGTCACCCATTTCAAAATCAGCAGCAGGTCCTTC
AGTATAATATCCACCACGTGATTGAATGTGTAATACTTTTTTGTCAGTTAATAAACCTTG
TGGTCCTTCAGCAGAATATTTAAAAGTTTTACCTGCAATTGAAATAGCATCAATATATGC
TTTAACTACAGGTGGGAAAGAAAGGTTCCACATAGGTGTTACAAATACATATTTATCTGC
ACTTAAAAATTCTTCTAAAATGTCACTCATTCTTGAAACTTTCATTTGTTCATCATCAGT
TAACGTTTCGCCATTACTCATTTTTCCCCAACCAGTTAATACATCTTTATCAATAACTGG
AATATAAGTTTCAAATAAATCAATATGTTTCACTTCATCTTCAGGATGTTGTTGTTGATA
TGTTTCGATAAATGCTTTACCAGCCGCCATAGAATTTGATACCAGTTCATTAAAAGGGTG
TGCTGTAATATATAATACTTTTGCCAT
>>0207|Q5HJG7_(NCTC13712_00159, Glycyl-glycine endopeptidase ALE-1 precursor from CC140)_[pos.: 212924 to 213502, length: 579, dir.: FRWRD]
ATGACAAAGCGACCAAAACGTATTTTGGCAACAATTATCATTTTTCTTTCACTATTATTT
ACGATTATTTATATAGATGACATACAAAAATGGTTTAACCAATATACCGATAAATTGACA
CAAAATCATAAAGGACAAGGACACTCAAATTGGGAAGACTTTTTTAGAGGGAGTCGAATT
ACTGAGACTTTTGGTAAATATCAACATTCACCATTTGATGGTAAGCATTATGGTATTGAT
TTTGCACTGCCAAAAGGTACACCAATTAAAGCGCCGACGAATGGTAAAGTAACACGTATC
TTTAATAATGAATTAGGCGGAAAGGTATTACAGATTGCCGAAGACAATGGAGAATATCAC
CAGTGGTATCTACACTTAGACAAATATAATGTCAAAGTAGGTGATCGAGTCAAAGCAGGT
GATATTATTGCATATTCAGGCAATACAGGTAAACAAACGACAGGCGCACATTTACATTTT
CAAAGAATGAAGGGTGGCGTAGGTAATGCATATGCAGAAGATCCTAAACCGTTTATCGAT
CAGTTACCTGATGGGGAACGTAGCCTATATGATTTGTAG
>>0208|malK-ugpC_(maltose ABC transporter, ATP-binding protei/glycerol-3-phosphate import ATP-binding proteinn from CC140)_[pos.: 213885 to 214982, length: 1098, dir.: FRWRD]
ATGGCAGAACTAAAGTTAGAGCATATTAAAAAGACGTATGATAACAACAATACTGTAGTG
AAAGATTTTAATCTACATATTACTGACAAAGAATTCATTGTATTTGTTGGACCATCGGGG
TGTGGTAAATCAACAACATTACGAATGGTTGCTGGACTAGAGTCTATCACATCTGGAGAT
TTTTATATTGATGGGGAACGCATGAACGATGTTGAACCAAAGAATAGAGATATTGCGATG
GTATTTCAAAACTATGCATTATATCCACATATGACTGTTTTTGAAAATATGGCATTTGGG
CTAAAACTACGTAAAGTAAATAAAAAAGAGATTGAACAAAAAGTTAATGAAGCAGCTGAA
ATATTAGGATTAACTGAGTATCTTGGTCGTAAACCAAAAGCGTTATCTGGTGGACAGCGT
CAACGTGTTGCTTTGGGCAGAGCTATTGTTAGGGATGCGAAAGTCTTTTTAATGGATGAA
CCATTATCGAATCTTGATGCGAAGCTTCGAGTACAAATGCGCACAGAAATATTGAAATTA
CATAAGCGACTTAATACTACGACAATTTATGTTACACATGATCAAACTGAAGCATTGACG
ATGGCTAGTCGAATTGTTGTTTTGAAAGATGGCGACATTATGCAAGTCGGCACACCTAGA
GAAATATATGATGCCCCTAATTGCATATTTGTGGCGCAATTTATCGGCTCACCAGCAATG
AATATGTTGAATGCTACAGTTGAAATGGATGGATTGAAGGTAGGAACACACCATTTTAAA
TTACATAATAAAAAATTTGAAAAGTTAAAAGCTGCTGGCTACTTAGACAAGGAAATTATT
TTAGGTATTCGAGCTGAAGACATTCATGAAGAACCAATATTTATTCAAACTTCTCCAGAG
ACACAATTTGAATCTGAAGTAGTTGTATCCGAACTGTTAGGTTCAGAAATTATGGTACAT
AGCACATTCCAAGGAATGGAATTGATTTCTAAATTAGATTCAAGAACACAAGTGATGGCG
AATGACAAGATTACACTAGCATTTGATATGAATAAGTGTCACTTTTTTGATGAAAAAACA
GGAAATCGTATCGTCTAA
>>0209|malE_(maltose ABC transporter, substrate-binding protein from CC140)_[pos.: 214995 to 216266, length: 1272, dir.: FRWRD]
ATGTCTAAAATTTTAAAATGTATCACGTTAGCCGTGGTAATGTTATTAATCGTAACTGCA
TGTGGCCCTAATCGTTCGAAAGAAGATATTGATAAAGCATTGAATAAAGATAATTCTAAA
GACAAGCCTAACCAACTTACGATGTGGGTGGATGGCGACAAGCAAATGGCGTTTTATAAA
AAAATTACGGATCAATATACTAAAAAAACTGGCATAAAAGTAAAGCTTGTAAATATTGGT
CAAAATGATCAACTAGAAAATATTTCGCTAGACGCTCCTGCAGGAAAAGGTCCAGATATC
TTTTTCTTAGCACATGATAATACTGGAAGTGCCTATCTACAAGGCTTAGCTGCTGAAATC
AAATTATCAAAAGATGAGTTGAAAGGTTTCAATAAGCAAGCACTTAAAGCGATGAATTAT
GACAATAAGCAACTAGCATTGCCAGCTATCGTTGAAACAACCGCACTTTTCTATAATAAA
AAATTAGTGAAAAATGCACCGCAAACGTTAGAAGAAGTTGAAGCTAATGCTGCCAAACTA
ACTGATAGTAAAAAGAAACAATACGGTATGCTATTTGATGCTAAAAATTTCTATTTTAAT
TATCCGTTTTTATTCGGCAATGATGATTATATTTTCAAGAAAAATGGCAGTGAATATGAT
ATTCATCAGCTAGGATTAAATTCAAAACATGTCGTCAAGAATGCTGAACGATTACAAAAA
TGGTACGACAAAGGGTATCTTCCTAAGGCAGCAACACATGATGTCATGATTGGTCTTTTT
AAAGAAGGAAAAGTAGGACAATTTGTCACTGGACCGTGGAACATTAATGAATATCAAGAA
ACGTTTGGTAAAGATTTAGGAGTAACAACATTGCCTACAGATGGTGGCAAACCTATGAAA
CCATTTCTTGGTGTACGTGGTTGGTATTTATCTGAATATAGTAAACATAAGTATTGGGCT
AAAGATTTAATGTTGTATATCACTAGTAAAGATACATTACAAAAATATACAGATGAAATG
AGCGAAATTACTGGACGTGTTGACGTGAAATCATCTAATCCAAATTTAAAAGTGTTTGAA
AAGCAAGCACGTCATGCTGAACCGATGCCTAATATTCCTGAAATGCGACAAGTTTGGGAA
CCGATGGGCAATGCAAGCATATTTATCTCAAATGGTAAGAATCCTAAACAAGCGTTAGAT
GAGGCGACGAATGATATAACGCAAAATATTAAGATTCTTCATCCGTCACAAAATGATAAG
AAAGGAGATTAG
>>0210|malC_(maltose ABC transporter, transmembrane permease from CC140)_[pos.: 216269 to 217537, length: 1269, dir.: FRWRD]
ATGACGAAACGTAACCCTAAATTAGCGGCATTATTATCTGTTATACCTGGTTTGGGACAG
TTTTATAATAAAAGACCCATTAAAGGTACGATATTTTTTATCTTTTTCATCAGCTTTATT
TCTGTATTTTATAGCTTTTTAAATATTGGTTTTTGGGGATTGTTCACATTAGGGACAGTA
CCTAAGTTAGACGATTCTCGTGTCTTACTTGCACAAGGTATTATTTCTATCTTACTTGTT
GCTTTCGCAATCATGCTATATGTCATTAATATTTTAGATGCATATCGTAATGCTGAACGA
TTTAATCGCAATGAGGAAATAAAGGATCCGAAGGCTCGCATGGTTGCAACATGGGACAAG
ACGTTCCCATACTTACTAATCTCACCAGGTACATTCTTATTGATATTTGTAGTTGTATTT
CCATTAATATTTATGTTTGGAGTAGCATTTACAAACTACAATTTATACAACGCGCCTCCG
AGACATACATTAGAATGGGTTGGTTTAGATAACTTTAAAACGTTATTCACGATTGGCGTT
TGGCGTAAAACATTTTTCAGTGTTATTACTTGGACATTAGTATGGACGCTTGTTGCAACG
ACACTTCAAATTGCATTAGGGCTGTTTTTGGCAATTATTGTAAATCACCCTGTCGTCAAA
GGTAAGAAATTTATCCGTACTGTGTTAATCCTACCTTGGGCCGTACCATCATTTGTGACA
ATTTTAATATTTGTAGCGTTATTTAATGATGAATTTGGTGCGATAAATAATGATATATTG
CAACCTTTATTAGGTGTTGCACCAGCATGGTTAAGTGATCCATTTTGGGCAAAAGTGGCA
TTAATTGGCATTCAAGTATGGCTTGGTTTCCCATTTGTCTTTGCACTGTTCACTGGTGTA
CTGCAAAGTATTTCATCAGATTGGTACGAAGCAGCAGATATGGATGGTGCGTCTAGTTGG
CAAAAGTTTAGAAACATCACATTCCCGCATGTCATTTACGCCACAGCGCCATTGTTAATT
ATGCAATATGCAGGTAATTTCAATAATTTTAATCTTATTTATCTATTTAATAAAGGTGGT
CCACCAGTGTCAGGGCAGAATGCTGGTAGTACCGACATCTTGATATCTTGGGTGTATAAT
CTGACATTTGAGTTTAACAACTTTAACATGGGTGCAGTTGTGTCATTAATTATTGGATTT
ATTGTTGCTATTGTCGCATTTATTCAATTCAGACGTACAAGTACGTTTAAAGATGAGGGA
GGTTTATAA
>>0211|malD_(maltose ABC transporter, transmembrane permease from CC140)_[pos.: 217539 to 218378, length: 840, dir.: FRWRD]
ATGACAAAGAAGAAAAACATATTAAAAGCAATCGGCATTTACAGTTTTATAGCGATGATG
TTTGTCATCATTTTATATCCACTACTGTGGACATTTGGCATTTCCCTTAATCCAGGTACG
AACTTGTATGGTGCCAAAATGATACCAGACAATGCAACATTTAAAAATTATGCATTCTTA
CTATTCGATGACAGTAGTCAATACCTGACTTGGTATAAAAATACGCTTATCGTAGCATCT
GCAAATGCACTGTTTAGCGTGATATTTGTCACGTTAACAGCATATGCTTTTTCTAGATAT
CGCTTTGTTGGTCGTAAATACGGGCTGATTACATTTTTGATTTTACAAATGTTCCCTGTA
TTAATGGCAATGGTCGCAATCTATATTTTGCTAAATACAATTGGATTATTAGATTCTTTA
TTTGGACTAACACTGGTATATATTGGTGGATCAATACCGATGAATGCCTTTTTAGTGAAA
GGTTACTTCGATACGATTCCAAAAGAACTTGATGAATCTGCCAAAATTGATGGTGCAGGG
CATATGCGTATTTTCTTACAAATTATGCTTCCATTAGCTAAGCCGATTTTAGCAGTTGTT
GCTTTGTTCAATTTTATGGGGCCATTTATGGACTTTATATTACCTAAAATACTATTAAGA
AGTCCTGAAAAATTCACATTAGCAGTTGGATTGTTCAACTTTATTAATGATAAGTATGCA
AATAATTTCACAGTGTTTGCAGCAGGGGCAATTATGATTGCAGTACCTATAGCAATCGTA
TTCTTGTTCTTGCAACGCTATTTAGTATCAGGTTTAACAACAGGTGCGACAAAAGGTTAG

>>0212|yrbE_(putative NAD-binding oxidoreductase from CC140)_[pos.: 218650 to 219726, length: 1077, dir.: FRWRD]
ATGACGATTAAAGTTGGAATCATTGGGTGTGGTGGTATTGCGAATGGCAAGCACATGCCA
AGTTTACAAAAAGTTGAAAATGTTGAAATGACCGCATTTTGTGACGTAGACATTTCGAAA
GCAGCGAGTGCGGCAGAAGCATACGGTACTGACAATGCAAAGGTTTATGATGATTACAAA
GCATTGTTAAAAGATGACACGATTGATGTTATCCATGTTTGTACGCCAAATGACTCGCAT
TGTGAAATTACTGTAGCAGGGTTGCATGCCGGTAAACATGTGATGTGTGAAAAACCAATG
GCTAAAACGACAGCAGAAGCTCAAAAAATGATAGATACAGCTAAATCAACAGGTAAAAAA
TTAACAATAGGTTATCAAAATCGCTTCAGACCAGATAGTCAATTTTTATATAAATCAGCG
CAACGTGGCGACTTAGGTGACATTTATTTCGGAAAGGCACATGCTATTCGTCGTCGAGCA
GTACCAACATGGGGTGTCTTTCTAGACGAAGAAGCTCAAGGTGGAGGACCATTAATCGAT
ATCGGTACACACGCTTTAGATTTAACGTTATGGATGATGGATAATTATGAACCAGAATCA
GTGATGGGTTCAACATTCCATAAATTAAATAAGCAGCATGATGCTGCAAACGCTTGGGGT
TTATGGAATCCAGATGAATTTACAGTTGAAGATTCTGCGTTTGGCTTTATTAAAATGAAG
AATGGAGCGACGATCATTTTAGAATCCGCTTGGGCGATTAATTCTTTAGAAGTGGATGAG
GCAAAATGTTCATTATCAGGAACGAAAGCAGGTGCTGATATGAAAGATGGTCTACGTATT
CATGGTGAAGATATGGGCACACTTTATACCAAACACGTTGAATTGGAAAACAAAGGCGTC
GACTTTTATGAAGGTAATGAAGTGGATGAAGCTGAAGAAGAAGCAAAAGCTTGGATTGAT
GCAGTTGTAAATGATACTGAACCAGTTGTGAAACCGGAACAAGCAATGGTAGTTACAAAA
ATTCTTGAAGCGATTTATCAGTCTGCAAAATCAGGCAAAGCAATTTACTTTGAATAA
>>0213|mviM_(NADH-dependent dehydrogenase from CC140)_[pos.: 219751 to 220791, length: 1041, dir.: FRWRD]
ATGACAAAATTAAAAGTTGGTGTGATAGGTGTTGGTGGTATTGCACAAGACCGTCATATT
CCAGCATTGCTGAAACTCAAAGACACAGTCTCGTTAGTTGCAGTACAAGATATTAATACA
GTGCAGATGATTGATGTTGCGAAGCGCTTTAATATACCTCATGCAGTTGAGACACCTAGT
GAGCTGTTTAAACTTGTTGATGCGGTGGTCATTTGTACACCTAATAAATTCCATGCTGAT
CTTTCTATAGAAGCATTGAACCATGGTGTCCATGTATTGTGTGAAAAGCCAATGGCAATG
ACGACGGAAGAGTGTGATCGCATGATTGAAGCGGCTAATAAAAATCACAAATTATTAACT
GTCGCATATCATTATCGCCATACGGATGTCGCAATTACTGCTAAAAAAGCAATTGAATCA
GGTGTGGTTGGTAAACCTTTAGTAGCACGTGTACAAGCGATGCGTAGGCGTAAAGTGCCT
GGGTGGGGTGTTTTTACCAATAAAGCGTTGCAAGGTGGCGGTAGTTTAATTGATTATGGT
TGCCACTTGTTAGACTTATCTTTGTGGCTACTAGGTAAAGATATGGTGCCGCATGAAGTG
CTAGGGAAAACATATAATCAATTGAGCAAACAACCGAATCAAATTAATGATTGGGGAACA
TTTGATCACACTAAATTTGATGTCGATGATCATGTTACTAGTTATATGACATTTGCCAAT
CGAGCAAGCATGCAGTTTGAATGTTCGTGGTCTGCAAATATAAAGGAAGATAAGGTACAC
GTTAGTTTATCAGGCGAAGATGGCGGTATCAATTTATTTCCATTTGAAATATATGAGCCC
CGCTTTGGAACTATTTTTGAAAGCAAAGCTAATGTTGAGCATAACGAAGACATTGCTGGT
GAGAGACAGGCGCGTAACTTTGTCAATGCATGTTTAGGGATAGAAGAGATTGTGGTGAAG
CCGGAAGAAGCACGCAATGTAAATGCCCTTATAGAAGCGATTTATCGTAGCGATCTTGAT
AACAAGAGCATACAACTTTAA
>>0214|iolE_(sugar phosphate isomerase/epimerase from CC140)_[pos.: 220846 to 221814, length: 969, dir.: FRWRD]
ATGAAAATAGGTGTATTTTCAGTATTATTTTACGATAAAAATTTCGAAGATATGTTAGAT
TATGTCGCAGAATCTGGATTGGATATGATTGAAGTTGGAACAGGTGGTAACCCAGGAGAT
AAATTTTGTAAGTTAGATGAGTTGTTAGAAAATGAAGACAAGCGACAAGCATTTATGAAG
TCAATCACAGACAGAGGCTTACAAATAAGTGGTTTCAGTTGTCATAACAATCCAATTTCT
CCAGATCCGACACAAGCGAAAGAAGCCGATGAAACGTTACGTAAAACAATCCGTTTAGCA
AATCTATTAGACGTGCCAGTTGTTAATACATTTTCTGGCATTGCAGGATCAGATGATACC
GCTAAAAAGCCTAATTGGCCTGTTACACCATGGCCAACAGCCTACTCTGAAATTTATGAT
TATCAGTGGAATGAAAAGTTGATACCATATTGGCAAGATTTAGCTGAGTTTGCAAAAGAG
CAAGATGTAAAAATTGCCATAGAGTTGCATGCAGGATTTTTAGTTCATACACCATATACG
ATGTTGAAGTTACGTGAGGCTACAAATGAATATATCGGTGCTAACTTAGATCCTAGTCAT
TTATGGTGGCAAGGTATCGACCCAATTGCTGCGATTCGCATATTAGGCCAAGCAAATGCA
ATTCATCACTTCCATGCTAAAGATACGTATATTAATCAAGAAAATGTAAATATGTATGGT
CTAACTGATATGCAACCATATGGTAACGTTGCGACAAGAGCATGGACATTCCGTACAGTT
GGTTATGGACATAGTCCATATGTATGGGCAGATATCATAAGTCAACTTATTATTAATGGA
TATGATTATGTATTAAGTATTGAACATGAAGATCCTATTATGTCAGTAGAAGAAGGTTTC
CAAAAAGCTTGTCAAACTTTGAAATCTGTTAATATTTACGACAAGCCAGCAGACATGTGG
TGGGCATAA
>>0215|Q7A1X1_(isoprenylcysteine carboxyl methyltransferase from CC140)_[pos.: 222174 to 222668, length: 495, dir.: RVRS]
TTAAATATTCATTAATTTCTCTTCTTGTTTAATACGTACATATAAGAAATACGCATACGG
TACTAATAAAATAGTTGTATATGTTGCGTGTGTTAATAATAATACACCGATTAATTCAGG
AATGATGTTTAAGAAGTAATTTGGGTGTTTTGTAATTTTATATAATCCAGATTTAATAAT
AGGATGGTTAGGTAAAATGAATAATTTTAATGTCCAAATACCACCTAAAGTTTTAATAAC
CATAAATAACATGATATAAGCAAAGATTAATATAACTAAGCCAATACCATTTGCAAAGCT
AAATGTATCTTTATTAATAAATGCCTCTACACCAGCCAATACATAAATTAAAACGTGTGT
TATTGCTAAAAACTTCGAATTTTTAACGCCATATTCAACTGCACCGTCTGCTTTTAATTG
TTTTGAGTGATTAATAGATATCTTTAAGCTGACAAGTCTGATACAGAAAAAGATAAGTAA
TATAGATAGAATCAT
>>0216|uhpT_(hexose phosphate transporter, major facilitator superfamily from CC140)_[pos.: 222901 to 224280, length: 1380, dir.: FRWRD]
ATGAACTTTTTTGATATCCATAAGATTCCGAACAAAGGCATTCCATTATCGGTACAACGT
AAATTATGGCTTAGAAACTTCATGCAAGCTTTCTTTGTAGTGTTCTTTGTTTATATGGCT
ATGTATTTAATTCGAAACAACTTTAAGGCGGCACAACCGTTTTTAAAAGAGGAAATTGGA
TTATCTACATTAGAACTTGGTTATATCGGATTAGCATTTAGTATCACGTACGGTTTAGGG
AAAACATTACTTGGATATTTTGTCGATGGACGTAACACAAAACGTATTATCTCGTTCTTA
CTTATCTTATCTGCGATTACAGTTTTAATTATGGGATTTGTGTTAAGTTACTTTGGTTCT
GTAATGGGATTATTAATTGTACTTTGGGGACTTAACGGGGTGTTCCAATCAGTTGGTGGA
CCTGCAAGTTATTCAACGATTTCAAGATGGGCACCAAGAACGAAACGTGGTCGATACTTA
GGATTCTGGAATACATCACATAATATCGGTGGTGCCATTGCAGGTGGTGTCGCACTTTGG
GGTGCTAATGTATTCTTCCATGGAAATGTTATAGGAATGTTCATTTTCCCGTCGGTGATT
GCATTACTTATTGGTATCGCAACATTATTTATCGGAAAAGATGATCCAGAAGAATTAGGA
TGGAATCGTGCTGAAGAAATTTGGGAAGAGCCGGTTGATAAAGAAAATATTGATTCTCAA
GGTATGACAAAATGGGAGATCTTTAAAAAATATATCCTGGGAAATCCTGTTATATGGATT
CTATGTGTTTCAAACGTCTTTGTATACATTGTACGAATCGGTATTGATAACTGGGCACCG
TTATATGTGTCAGAGCATTTACACTTTAGTAAAGGCGATGCAGTTAATACGATATTCTAC
TTTGAAATTGGTGCTTTAGTTGCAAGTTTATTATGGGGCTACGTATCAGACTTATTAAAA
GGTCGTCGTGCAATTGTAGCTATTGGCTGTATGTTTATGATTACATTTGTTGTCTTATTC
TACACAAATGCTACAAGTGTAATGATGGTTAACATTTCATTGTTTGTATTAGGTGCGTTA
ATCTTTGGTCCGCAATTATTAATTGGTGTATCATTGACTGGTTTTGTTCCTAAAAATGCC
ATCAGTGTAGCAAACGGAATGACAGGTTCATTCGCGTATCTATTCGGTGACTCAATGGCA
AAAGTTGGTTTGGCGGCTATTGCTGATCCAACACGTAACGGTTTAAACATCTTTGGATAT
ACATTAAGTGGATGGACAGATGTTTTCATCGTCTTCTATGTTGCATTATTCCTAGGCATG
ATTTTATTAGGAATTGTTGCTTTCTATGAAGAAAAGAAAATTAGAAGTTTAAAAATCTAA

>>0217|rsaG_(ncRNA of Staphylococcus aureus G)_[pos.: 224335 to 224528, length: 194]
CCCCGACGGCATGTGCGTGAAGAGATGAAAGATACTGCTTCTACCCTTGCAAATATATCA
TCTCTATGTCTCGGGGCAGATCATAATTCCCTGTTATGAAGTATCCTTATCTGCCCGACT
TAGGGTGACTCAATGAATTTACTCCTTACAATAAAGATATATAGCGGTGTCAATATTGTA
GGGAGTATTGTTTT
>>0218|txbi_rsaG_(bidirectional rho-independent terminator of rsaG)_[pos.: 224534 to 224603, length: 70]
TAAACTCTCTAAAAAGCGGACTGAAAGAAAAGTGAAAACTTCTCTATCAGTCCGCTTTTT
CATAGAACAA
>>0219|yesN_(two component sensor/regulator, transcriptional regulator from CC140)_[pos.: 224639 to 225397, length: 759, dir.: RVRS]
CTATTTTGCTTGCTTACAATAATCACTTGGCGACATTTGTAAATATTTTTTAAAATGATA
GCTAAACATTTTATACTCTGAAAAGCCTACTTTGTCTGCAATTTCATAGTGTTTATAATG
TCGATCTAACAATTGCAGAGATTGTAAAATACGATAGCGATTTAAATAATCGACAATTGT
AATACCAACATGATCTTTAAATGTTCGCATCGCATACGATTCACTAACATCGATATGTTG
AATTAAATCTGAAATAGTCACTTTCGTTTGATAAGATTGCTTAATTTGATCAACAATCTG
GTTTACATAATAATCATCGTATTCTACTTTTAATAGTGGTTGGAAGGCATCATGACAAGG
TGCTAAGCTACGGCCGTTCTGTGATTGTTGCTCTAATAAGGTACGGACAAGTCTTCCTAA
AACAACTTCTAATTGTGCATGGTCCACTGGTTTTAATAAATAATCAAGAACATGATGTTG
AATGCCGGCTTTCATATATTCAAAGTCATCGTAACTCGATAATATGATGACATTACAATC
TAGATGCGCAATATCATTGAGTAAATCGACGCCATTTTTACGTGGCATACGAATATCAGT
AATTACTAATTCTGGCTGATGTTGTTGAATTAGTGATAATGCTTCAACACCATCTTTAGC
AGTGTATATTGTATTGAAATGATAGTCTCCCCAAGGAATGATTTGCTTTAAACCTTCTCG
AATAATTCGCTCATCATCACAAATAACTACCTTAAACAT
>>0220|yesM_(two component sensor/regulator, sensor histidine kinase from CC140)_[pos.: 225390 to 226946, length: 1557, dir.: RVRS]
TTAAACATCTACATTCCCCCTTGAAAGTGGTATTTTATAACAAATTAACGTACCTTGATT
ACGCTTTGAAAAAATATGGAGTCGTGCATGTGAACCATATTGAATCATTGCTTTATTGTG
TAAATGATTTAATCCCAAATGCTTAGTATCAAATACATCATTATTAAGAGATTGGCGTAC
ATATTGCAGGCGAGATGACGACATCCCAATACCATTGTCGCAAACTAAAACATGTAAATT
CTGACGTGCCAATGTCAGGCGTATAGTAATGTCCAATGACTCAGTATCTCTACCATGTTT
AATAGCATTTTCTATGAGTGGCTGAAGCATCATTTTACCAATTGTCTGGTGAAGCGCTTC
TTCAGAACTTTCGATATGGAGATTAATCATGTCATCAAAACGGATGTTTTGTATCGCAAC
ATACTGTTCAATGTAGTTCAACTCTTCGTTTAATTCCACTGTATGTGAGTTTGTACGTAA
TGAGTAACGTAACATTTGCGATAATTGTTGAACCACAGTTTGTGCTAATTTCGGAGATAA
CGTAATTAAATATTGTATTGTTTGCATCGTATTGAATAGGAAATGAGGTTGGAATTGGCG
TTCTATTTCCTTTAACTGAATATCACGCAAGCGACGTTCTGTATGCTCAATAGAATGGAT
CAGTTGCTCATTTGATTCAAATAAATCGTAAATATAATTATTAATTTCTTCTAGTTCACT
GTTGTTTTTTAAAGGCGTATATGTACCTAGATGACGATTTTTGGCATAGTAAATTTTTTG
AATAATCGTTTCGATATCTTTTGTTTGTCGTTTAGCCATATTATCTGCACTAATGAAACC
AAATATTACTAGTAAAACAAGAACTACAGCCATAACAATTAACAACGTGATACCATCTTC
AATGTTTTCATGGATATCTTTATAAATAATGAGACGATGGTCAGCATGGTTTAATTTTAC
AGATTCATTCATAAATCCGAATTGTTGCGGTCTATACTTTTCACCTATAGTAAAACGGTC
ATCGTTGGCGTATAAAATATTGTCATATTGATCAACGATAAGTGCGAATTGTCGGCTATC
TTTCTTAATTTCACTTAAACGTGGGGTGTTAGCCATATAAATTTTAAGCATATATGTACT
ATTTTTGAATTTAAGCTGATGCGTTGAAAATAAATACATATTTTTAGTGTTTAAATGTTC
ATAATTATTGGTTATAAACTGATTTGGTCCAGATAATTCATAATAAAGTGTTGCGGGCTG
TTGGTGTATTAATTTTAATAATTCACGTTTTGTAGCGGTAACATCATGATGATTTGTTAA
ATCAAGCTCTTGAAACGAATTGTTATGCTGTGTAATAAATGTCTGAATCTGCTTTTCAGT
ATGATGTATAGATGACTGACTTTCATCAACATGTTGATGAATCGTACGATGCTCAATCCA
AATATAGATGGCATAGAAGCTTACTAGTCCAATAATAATGACTAAAAATACTGGAAAAAT
AGTAGACGCAAATAACGATCGTCTCAACTGATGTCTATAAGGTTTGTATGCCGTCAT
>>0221|hptA_(NCTC13712_00171, 2-aminoethylphosphonate ABC transporter substrate-binding protein from CC140)_[pos.: 226943 to 227911, length: 969, dir.: RVRS]
TCATTGAATCATCTCCAAAAATTTATGATGCGGAATGTCCGGTAATTTAGATTTCGGTAT
TAAAGGTATGTTCTTAAGATTTTCGATAGACTGATCGCTTTGTTCACTAACATCTTTTCG
AATTGACTTGGCATCGAACTCTGCAACTAATCGTTGTTGTACTGAGCGGCTTGTTAAATA
TTGTACTAACTTTTTACGCTTAGGATGAGGGTGTGCATTTTTAACTAAAGCAATACCATC
AACATTTAACATTGTTCCTTCAATTGGATAAACGATTGATACAGGATAACCTTTGTTTTT
CCATGTGCGTGCATCTTGTTCGTAGCTTAGACCTGCATAATATTTACCTTTTGCAACATC
TTCAATGACTTTAGACGTTTTTGACAGTTGCATCGCATGGTCTTGGAATTGATGCACATC
ACTTACTCGATGATGCATGCTATAAATAGCACGCATATGTTGATAACCTGTCGTTGTTGT
ATTTGGATTTGAGTACGCAATTTTACCTTTAAGTATAGGTTGTAATAAATCTTGATAACC
TCGAATCTTAATATCTCCTTGTAAATCTGAATTAACTACTATAACTGTTGGCATTAATAG
AAAGCTAGTAACATATTTATTGTTCGAGCGATAATCCTCTAATTGCTGTGTTACAGATGT
ATCTTGATAGGGAACAAAATCTTCTGGATGATCAATTGTTTCTGACAACACACCACCCAT
AAAGACATCACCACGCTCCGAAAAATCTTCATTATGCAAGTTTGAAAGCAGTACTTGAGT
AGATCCGTGTTTAATTTCAATTTTGACATGCTCTTGTTTTTCAAAATCATTTAAAATTGG
ACGAATCAAGTTTGATTGATACGGAGAATAAACTGTTAATACATTTTTATCTGATTCAGA
GTGACGCGTATTAGTGCATGCTGATAAAAAAATGAGAAATAATAGCAAGATATAAATTTT
TGATTTCAT
>>0222|pflB_(formate acetyltransferase from CC140)_[pos.: 228499 to 230748, length: 2250, dir.: FRWRD]
ATGTTAGAAACAAATAAAAATCATGCAACAGCTTGGCAAGGATTTAAAAATGGAAGATGG
AACAGACACGTAGATGTAAGAGAGTTTATCCAATTAAACTACACTCTTTATGAAGGTAAT
GATTCATTTTTAGCAGGACCAACAGAAGCAACTTCTAAACTTTGGGAACAAGTAATGCAG
TTATCGAAAGAAGAACGTGAACGTGGCGGCATGTGGGATATGGACACGAAAGTAGCTTCA
ACAATCACATCTCATGATGCTGGTTATTTAGACAAAGATTTAGAAACAATTGTAGGTGTA
CAAACTGAAAAGCCATTCAAACGTTCAATGCAACCATTCGGTGGTATTCGTATGGCGAAA
GCAGCTTGTGAAGCTTATGGTTACGAATTAGACGAAGAAACTGAAAAAATCTTTACAGAT
TATCGTAAAACACATAACCAAGGTGTATTCGATGCATATTCTAGAGAAATGTTGAACTGC
CGTAAAGCAGGTGTAATCACTGGTTTACCTGATGCATACGGACGTGGACGTATTATCGGT
GACTATCGTCGTGTAGCTTTATATGGTGTAGATTTCTTAATGGAAGAAAAAATGCACGAC
TTCAACACGATGTCTACAGAAATGTCAGAAGATGTAATTCGTTTACGTGAAGAATTATCA
GAACAATATCGTGCATTGAAAGAATTAAAAGAACTTGGACAAAAATATGGTTTCGATTTA
AGCCGTCCAGCAGAAAACTTCAAAGAAGCAGTTCAATGGTTATACTTAGCATACCTTGCT
GCAATTAAAGAACAAAACGGTGCAGCAATGAGTTTAGGTCGTACATCAACATTCTTAGAT
ATCTATGCTGAACGTGACCTTAAAGCAGGTGTTATTACTGAAAGCGAAGTTCAAGAAATT
ATTGACCACTTCATCATGAAATTACGTATTGTTAAATTTGCTCGTACACCTGATTACAAT
GAATTATTCTCTGGAGACCCAACTTGGGTAACTGAATCTATCGGTGGTGTAGGTATTGAC
GGACGTCCACTTGTTACGAAAAACTCATTCCGTTTCTTACACTCATTAGATAACTTAGGT
CCAGCACCAGAACCAAACTTAACAGTATTATGGTCAGTACGTTTACCTGACAACTTCAAA
ACATACTGTGCAAAAATGAGTATTAAAACAAGTTCTATCCAATATGAAAATGATGACATT
ATGCGTGAAAGTTATGGCGATGACTATGGTATCGCATGTTGTGTATCAGCGATGACAATT
GGTAAACAAATGCAATTCTTCGGTGCACGTGCGAACTTAGCTAAAACATTACTTTACGCT
ATTAATGGTGGTAAAGATGAAAAATCTGGTGCACAAGTTGGTCCAAACTTCGAAAGTATT
AACAGCGAAGTATTAGAATATGACGAAGTATTCAAGAAATTTGATCAAATGATGGATTGG
CTAGCAGGTGTTTACATTAACTCATTAAATGTTATTCACTACATGCACGATAAATACAGC
TATGAACGTATTGAAATGGCATTACATGATACAGAAATTGTACGTACAATGGCAACAGGT
ATCGCTGGTTTATCAGTAGCAGCTGACTCATTATCTGCAATTAAATATGCACAAGTTAAA
CCAATTCGTAACGAAGAAGGTCTTGTAGTAGACTTTGAAATCGAAGGCGACTTCCCTAAA
TACGGTAACAATGACGACCGTGTAGATGATATCGCAGTTGATTTAGTAGAACGCTTTATG
ACTAAATTACGTAGTCATAAAACATATCGTGATTCAGAACATACAATGAGTGTATTAACA
ATTACTTCAAACGTTGTATACGGTAAGAAAACTGGTAACACACCAGACGGACGTAAAGCT
GGCGAACCATTTGCACCAGGTGCAAACCCAATGCATGGCCGTGACCAAAAAGGTGCATTA
TCTTCATTAAGTTCTGTAGCTAAGATCCCTTACGATTGCTGTAAAGATGGTATTTCAAAT
ACATTCAGTATCGTACCAAAATCATTAGGTAAAGAACCAGAAGATCAAAACCGTAACTTA
ACTAGTATGTTAGATGGTTACGCAATGCAATGTGGTCACCACTTAAATATTAACGTATTT
AACCGTGAAACATTAATAGATGCAATGGAACATCCAGAAGAATATCCACAGTTAACAATC
CGTGTATCTGGTTACGCTGTTAACTTCATTAAATTAACACGTGAACAACAATTAGATGTA
ATTTCTCGTACATTCCATGAAAGTATGTAA
>>0223|pflA_(pyruvate formate-lyase-activating enzyme from CC140)_[pos.: 230771 to 231526, length: 756, dir.: FRWRD]
ATGCTTAAGGGACACTTACATTCTGTCGAAAGTTTAGGTACTGTCGATGGACCGGGATTA
AGATATATATTATTTACACAAGGATGCTTACTTAGATGCTTGTATTGCCACAATCCAGAT
ACTTGGAAAATTAGTGAGCCATCAAGAGAAGTCACAGTTGATGAAATGGTGAATGAAATA
TTACCATACAAACCATACTTTGATGCATCGGGTGGCGGTGTAACAGTCAGTGGCGGCGAA
CCATTGTTACAAATGCCATTCTTAGAAAAATTATTTGCAGAATTAAAAGAAAATGGTGTG
CACACTTGCTTAGACACATCGGCTGGATGTGCTAATGATACAAAAGCATTTCAAAGGCAT
TTTGAAGAATTACAAAAACATACAGACTTGATATTATTAGATATAAAACATATTGATAAT
GACAAACATATTAGATTGACAGGAAAGCCTAATACACACATCCTTAACTTCGCGCGCAAA
CTGTCAGATATGAAACAACCTGTATGGATTCGACATGTCCTTGTGCCTGGTTATTCTGAT
GATAAAGACGATTTAATTAAACTAGGGGAATTTATTAATTCTCTTGATAACGTCGAAAAG
TTTGAAATTCTACCATATCATCAGTTAGGTGTTCATAAGTGGAAAACATTGGGCATTGCA
TATGAATTAGAAGATGTCGAAGCGCCCGATGATGAAGCTGTTAAAGCAGCCTACCGTTAT
GTTAACTTCAAAGGGAAAATTCCCGTTGAATTATAA
>>0224|Q2YV51_(putative protein from CC140)_[pos.: 231516 to 231810, length: 295, dir.: FRWRD]
TTGAATTATAAATACAATTCAGACCGAAAAGAAAGCATATGTAACTTCAAGAGTGAAGGG
GCATATGCTTCTTTTTCAATTGAGTATAGAGTATTAGCAAGACGTAGTAGGTATATGAGA
TAACTTCTACAATGGTTGAATGAAGACGTTTTTGTAAGTAGCTATGCTGATAAAGAATGT
GAAGCCTTGTTAAAGGAGGGGTTCCAATATCATCGAATGGGTTATTATTTGCTACTTGCA
TATGAATATGAGTCTTTTCAAATTTTTATTGACCCTGAGTAATGAAAAATATTAA
>>0225|glpQ1_(glycerophosphoryldiester phosphodiesterase from CC140)_[pos.: 231848 to 233611, length: 1764, dir.: FRWRD]
ATGAAGAGAATTAGTAAAGATATATGGGCAGTATTTAAATTACTGTATCAAAATAAAGGG
CGTTTTAGCATTAATGCCTTACTATTGCAGTTAATCATGATTTTTATTAGTAGTACATAC
TTAATTTTACTATTTAATATGATGTTAAAAGTAGCTGGGCAAAGCCAACTTACGATTAAC
AATTGGATGGAAATCGTTAGTCATCCTGCCAGTGTGATACTTCTTATTATATTCATATTA
AGTGTTGCCTTTCTGATTTATGTAGAGTTTTCATTGTTAGTTTATATGGTTTATGCCGGC
TTTGATCGACAAATTATTACATTTAAATCCATTTTTAAAAATGCCTTTGTAAATGTGCGT
AAACTCATAGGTGTACCAGTTATTTTCTTTGTCATTTATTTAATGTTAATGATACCCATT
GCCAACCTAGGACTAAGTTCAGTATTAACAAAAAATATTTACATACCTAAATTTTTAACG
GAAGAACTTATGAAAACGACGAAAGGTATAATCATTTACGGTACCTTTATGATTGCTGTA
TTTATATTAAACTTTAAATTAATATTTACCTTACCGTTAACGATTTTAAACCGCCAGTCG
TTATTTAAAAATATGAGACTAAGTTGGCAAATTACGAAGCGAAATAAGTTTCGACTTGTT
ATAGAAATAGTTATATTAGAACTCATCATTGGTGCGATTTTAACATTAATTATTTCAGGA
GCAACATATCTTGCTATTTGTGTAGATGAAGAAGGAGATAAGTTTTTAGTCTCATCAATT
TTATTTGTTGTATTGAAAAGCTCATTGTTCTTCTATTATTTATTTACGAAATTATCATTA
ATCAGTGTGTTAGTACTGCACTTAAAACAAGAGAATGTATTAGACCAACCGGGCTTAGAA
TTTAAATACCCAAAACCGAAACGGAAGTCTAGGTTCTTTATAATTTCAATGGTGCTTGCA
GTGACATGTTTTATCGGTTATAACATGTACTTACTTTACAATAATACTATCAATACAAAT
ATCTCCATTATTGGCCATCGTGGTTTCGAAGATAAAGGCGTTGAAAATTCTATTCCGTCA
TTGAAAGCTGCTGCAAAAGCGAATGTCGAATACGTTGAGTTAGATACAATTATGACGAAA
GATAAACAATTTGTTGTTAGTCATGATAACAATTTAAAACGTTTAACAGGTGTTAATAAA
AATATTTCTGAATCTAATTTCAAAGATGTCGTCGGTTTAAAAATGCGTCAAAATGGACAT
GAAGCAAAACTTGTATCCTTAGATGAATTTATTGAAACGGCTAAACAATCAAATCTGAAG
CTACTAGTAGAGTTAAAGCCACATGGTAAAGAACCAGCAGATTATACACAACGTGTTATT
GATATTTTGAAAAAGCATGGTGTTGAACATCAATATCGTGTGATGTCATTGGATTATGAT
GTGATGACTAAGTTAAAAAAAGAAGCGCCATATCTCAAGTGTGGTTATATCATTCCGTTA
CAGTTTGGTCATTTTAAAGAAACATCATTAGATTTCTTTGTCATCGAAGATTTTTCTTAT
TCGCCAAGACTTGTTAATCAAGCACACATGGAAAATAAAGAAGTCTATACTTGGACCATT
AACGGCGAAGAAGATTTAACGAAATACTTACAAACCAATGTTGATGGTATTATCACAGAT
GACCCAGCATTAGCTGATCAGATTAAAGAAGAAAAGAAAGACGAAACATACTTCGATCGT
TCTATAAGAATATTATTTGAATGA
>>0226|Q2YV49_(putative protein from CC140)_[pos.: 233775 to 234119, length: 345, dir.: RVRS]
TTAATTGTTTTGTGAATGCAAAGGGTTAGAAATTGAATCGTAAATACTTTCTAATCTATG
TTTCGCTTTAGTCATTTGATCCAAATTTTTAGTGCGTATAGCGGATTTTGCAATGTAGTG
CGCAGCTAAAATATCGCGTTTTTGATACGCATCTAAATTTAGGTGCGATAATTTATTTAA
GTCAGTGTTTGCTATTAATTCATGTAATTGATTTACAAGCGCTTGATGTTGATACGTATG
TGATGTAGTTTCAGATTTGCTTGCTAATTTAATACCAGTCGTATCAAGGAGCGCCGCTTT
AATACCAGCAACTAAATATGTTTTGATTTTCATTTGTGTTGTCAT
>>0227|coa_(staphylococcal coagulase from CC140)_[pos.: 234309 to 236291, length: 1983, dir.: FRWRD]
ATGAAAAAGCAAATAATTTCGCTAGGCGCATTAGCAGTTGCATCTAGCTTATTTACATGG
GATAACAAAGCAGATGCGATAGTAACAAAGGATTATAGTGGGAAATCACAAGTTAATGCT
GGGAGTAAAAATAGTGCTTCAATATCAGATAGTTATTATTGGGATATCATTAAAAATCTA
GAATTACAATTTACTGCTGCATTAGATTTATTAGAGGATTATCAATATGGTGAAAAAGAG
TATGAAAAAGCAAAAGATCAACTAATGACAAGGATATTAAGTGAAGATCAGTATTTACTT
GAGAAAAAAATTAAAGAATATGACAAGTATAAAGATTTATATAAAGAATATATGAGTAAA
AATCCAACGTCAAAGGTAAAAAGAGCAAATTTTGATCAATATAATATCGAAGATCTAAGG
GAAAAAGAATATAATGATTTACTAAGTTCTATTAAAGATGCGGTAGAAACATTTAAATCA
GATGTACAAAAAATAGAATATGAAAATAAAGAGTTGAAATCTTACTCTTACGAAGAAGAA
AAGAAGGCTACTTCTAGAGTTGATGATTTAGCAAATAAAGCGTATAGTGTTTATTTTGCG
TTTGTTAGGGATACACAACATAAAACTGAGGCATTAGAGTTAAAAGCGAAAGTGGATTTA
GTTTTAGGTGATGAGGACAAACCACATCGCATCTCTAATAAAAGAATTGAAAATGAAATG
CTAAAAGATTTAGAATCTATTATTGAAGATTTCTTTATAGAAACTGGTTTAAATAAACCT
GATAATATTACGAGTTATGATAGTAGTAAACATGACTATAAACATCATAGAGAAGGCTTT
GAGGCTCTAGTTAAAGAAACTAAGGATGCAGTCGCAAATGCTAAAGATTCTTGGAAAACT
AAAACTGTGAAAAGTTATGGTCAAACTGAAACAAAATCTCCTGTTGTAAAGGAAGAGAAG
AAAGTTGAAGAACCTCAATCAACTAAAGTTTCCGAAAAAGTAGATGTTCAGGAAATAGTT
GGTACAACTGAAGAAGCAACACAACCAGTGGCACAGCCATTAGTTAAAATTCCACAGGGC
ACAATTACAGGTGAAATTGTAAAAGGTCCCGACTATCTAACGATGGAAAATAAAACGTTA
CAAGGTGAAATTGTAAAAGGTCCAGATTTTCCAACAATGGAACAAAGCGGCCCATCATTA
AGCAATAATTATACAAACCCACCGTTAACGAACCCTATTTTAGAAGGTCTTGAAGGTAGC
TCATCTAAACTTGAAATAAAACCACAAGGTACTGAATCAACGTTGAAAGGTATTCAAGGA
GAATCAAGTGATATTGAAGTTAAACCTCAAGCAACTGAAACAACAGAAGCTTCTCAATAT
GGTCCGAGACCGCAATTTAACAAAACACCTAAGTATGTGAAATATAGAGATGCTGGTACA
GGTATCCGTGAATACAACGATGGAACATTTGGATATGAAGCGAGACCAAGATTCAATAAG
CCATCAGAAACAAATGCATATAATGTAACAACAAATCAAGATGGCACAGTATCATATGGC
GCTCGCCCGACACAAAACAAGCCAAGCAAAACAAACGCATATAACGTAACAACACACGGA
AATGGTCAAGTATCATACGGAGCTCGTCCGACATACAAGAAGCCAAGCGAAACAAATGCA
TATAACGTAACAACACATGCAAACGGTCAAGTATCATACGGAGCTCGTCCGACATACAAG
AAACCAAGCGAAACGAACGCATATAACGTAACAACACATGCAAACGGCCAAGTATCATAT
GGCGCTCGCCCAACACAAAACAAGCCAAGTAAAACAAATGCATATAACGTAACAACACAT
GCAAATGGTCAAGTGTCATACGGTGCTCGTCCGACATACAAGAAGCCAAGCGAAACAAAT
GCATACAATGTAACAACACATGCAGATGGTACTGCGACATATGGTCCTAGAGTAACAAAA
TAA
>>0228|ERS140266_RS02770_(hypothetical protein )_[pos.: 236473 to 236580, length: 108, dir.: RVRS]
TTAAAATAAACCACGCACATCTATGTGACATACGACAATCACAGCAATAATAATTGCTTT
AGAAAGTCGTACCGAACTGGAACTTACAAGTCTAGTTCGAACACACAC
>>0229|tx_coa_(rho-independent terminator)_[pos.: 236559 to 236606, length: 48]
CAAGTCTAGTTCGAACACACACTGATGTGAGTGGTTTTCTTTATTTTA
>>0230|fadA_(3-ketoacyl-CoA transferase from CC140)_[pos.: 236878 to 238062, length: 1185, dir.: RVRS]
CTAACGCACATACTCAAATATAGCAGCTGCACCCATACCGACACCAATACACATCGTAAC
CATGCCGTAACGACTATCGGGACGTCTACCCATTTCATTAAGTAAACGCGCGGTTAACAT
TGCTCCTGTAGCACCTAATGGATGACCTAAAGCAATAGCGCCACCATTCACATTCGTACG
TGATATATCTAGACCTACTTCTTTAATAGATGCAATCGTTTGAGAAGCAAATGCTTCGTT
CAATTCGATCAAATCAATGTCTTCAACAGATAGATTGCTGAGTGACAATACTTCAGGAAT
CGCATATGCAGGCCCAATACCCATAATTTTCGGGTCAACGCCTACTGCCTTATAACCAAC
GAATCGTGCAATAGGTGTCACGCCGAGTTCTTTCACTTTATCTCCAGACATTAAAACTAC
AAATCCTGCGCCATCAGAAAGTGGGGCAGATGTTCCCGCAGTCACAGTGCCGTCAGCTTT
AAATACTGTACGTAACTTGGCTAATGCCTCTATCGTGGTGTCAGGTCGTATAAATTCATC
TTGGTCAAAGATATTTGTGTGTACTTTTGGTCCTGCATTTGTATATTCAACTGAGTTTAC
TTGTATTGGAATAATTTCATCTTTGAACCGACCATCAAGTTGTGCGTCATAGGCACGTTG
ATGACTTCTGACAGCATAAGCATCTTGATCTTCGCGTGATACGTCAAATTGGGATGCTAC
ATTTTCAGCAGTTAAACCCATAGGATATGACGCACCTATATCATCATATTGTAAGGTTGG
ATTGTTTGTGGGCTCGTTGCCACCCATTGGTACGGCACTCATCAATTCAACGCCACCAGC
TACAAGTATATCTCCTTGACCAGCCATAATTTGATTGGCTGCAATCGCGATAGTTTGTAA
TCCTGATGAGCAGTAGCGATTCACTGTTTGACCCGGTACCGTGTCAGATAATCCCGTACG
CAATGCAATCGTTCGTGCAATGTTTTGTCCTTGTAATCCTTCTGGAAAAGCCGTACCAAC
AATGACATCTTCAATCATATTCTTATTGAATTTTCCGTCAATACGTTTCAATACGCCTTG
TAATACTTTGGCTGCGACATCATCAGGTCTTTCGTGGAATAATGCGCCTTGCTTTGCTTT
CGCTGCGGCTGAACGCCCATAAGCTACAATGTATGCTTCTTGCAT
>>0231|fadB_(NCTC13712_00178, Probable 3-hydroxyacyl-CoA dehydrogenase from CC140)_[pos.: 238092 to 240353, length: 2262, dir.: RVRS]
TTAATTACGTAATGGCTTACCAGTTTTTAACATATGTGCAATTCTTTCATATGATTTTTT
AGATTTTAGTAAGTCAATAAAGCCAATTTTCTCCAACGATTGAATGTAACGTTGATTGAT
AAATGTATTTCTTGGTAAATCACCACCTGCTAAAATTGTGGCGATATTTAAGGCGATATG
ATAATCATGGTCGCTAATAAAATGACCGTGTCTTTGCGCATCTAATTGTCCTTGGATCAA
TGCTTTGAAGTCTTCGCCTAAAGCGATATATTGATGTCTAGGATTCGGAATATAGTTTGT
TTCTGCTTCATATTTCGCACGTTTGAGCGCAACTTCGACACGTTGTGCTGTATTGAAAAT
AATCGTATCTGTATCACGTAAATAACCATAACGACGTGCCTCAAAGGCATTTGTAGAGAC
TTTCGCAAATGCGATATTCGTCAGTACTTTTGTCATGGAAGCTTGTTTGTCATCAAACTT
ATGCGATGTGCGTAATATGCGATCAGCCATTTCTGCAAGGCCACCGCCACTCGGTAATAA
GCCAACACCTGCTTCAACAAGACCGATATAAGTTTCACTTGCAGCGACAACAATAGGTGA
GTAAAGTACAAGCTCACAGCCACCGCCTAAGGCACGACCTTGAACAGCTGTGACTACTGG
TTTCAAACTATACTTCAAACGATTAAAGCTATAATGTAATTTATCAATTGATTGTGCAAC
GACATCATCTACAAGACCATCTTCATGCGCCTTTTTCATTAAGAAAAGGTTAGCACCCAC
ACTGAAATTATTACCATCTGCATAAATAACCATACTTGTGTAATGTTCATTTTCCAGTAA
ATCAATCGCATCAACTAACGCATCGTTGAATTCATCGGTAATGACATTATTTTTACTTTG
TAATTTCAGTAACAGTTGATCATCATGAGTTACGGAAAGTTTGGCATCACCTTTATCCCA
AAGTTCATCTTTTACGAAGTGAGAAACAGGCGTTGCATATTCAATGGTCTCATCTTGTTT
ATAAAAGCCACCGTCTAAATCACTAATCCATTGTGGTAAGTCTCCAAGTTCGTCTTCCAT
ACGTGTTTTAACACGTTCGTATCCCATTGCATCCCATAATTGGAATGGACCAAGTTTCCA
GTTGAACCCCCAGACAAGCGCACGGTCTATGTCTCGGAAATCATCGGTAGCTTTAGGTAC
ATTGATAGCAGAGTAATAGAAATTATTACGTAATGTCTCCCATAAAAATAGTCCCGCTTC
GTCTTGCGCATTGAATATGACATCAAGGTTATGCACTAAGTCTTTATTAAATTCATTTAA
AATTGGTAATTGTGGTTGCGATACAGGTACATAATCTTGTTTTTCAACATCGTAAACAAG
TCGAGCTTTAGTTTCTTTATCCTTTTTGTAAAATCCTTGTTTTGTTTTACGTCCGAGTGC
GCCATTTTCATACAACGTATTTACAATTTTGACATCATGAAAATAAGGTCTTTCTTCAGG
TACTTGTTGCATGCCTTTAATTACAGACACTGCAATATCTAAACCGACTAGGTCAGATAG
GGCATATGTACCTGTTTTAGGACGACCAATCGCTTGCCCAGTTAAAGCATCTACATCTAC
AATGCTTAACTTGTGTTGCTCGGCGCGATACATAATATCATTCATTGTTTGCGTGCCGAC
TCTATTTGCGACAAAGCCAGGCACATCATTGACGACAATGACACCTTTACCTAACACATT
TTGGGCAAAAGTTTTTACATCTAATATAATAGATTCCTTCGTGTGTGACGTAGGTATTAA
CTCCACTAATTTCATAATACGTGGTGGGTTAAAGAAATGTAGACCAAAGAATCGTTCTTG
ATCCTTCTCGTTAAATGCTTGAGCAATCGCATTAATTGGAATACCTGATGTATTTGTAGC
GAATAAAGCATCTTCTTTAGCATGTTGTAGAACTTGTTGCCAAACAGCATGCTTAATTTC
AATATCTTCTTTGACTGCTTCGATATATAAATCAGCATCATCATTTACCAAATCATCATC
AAAATTACCAAATGTTAAATGACTCGCTAGATTTAAGTCGAATAGTAGCGGACGTTTCTT
ATCTGTAATTTTATCGTAAGATTTTTTCGCAATGAGATTTGGATCGTTTTTGTCCACTAC
AATATCTAATAGTTTTACTTTAAGTCCAGCATTCACAAAGAGTGCTGCCAGTTGAGCGCC
CATTGTGCCTGCGCCAAGAACGGTTACTTTATTAATTGTCAT
>>0232|fadD_(putative acyl-CoA dehydrogenase from CC140)_[pos.: 240540 to 241751, length: 1212, dir.: RVRS]
TTATACGAAAGCAGAATCTCCAGTCAAAGCGCGTCCAATTACTAAGGCATTTATTTCATG
TGTACCTTCGTACGTGTAAATCGCTTCTGCATCAGAGAAGAAACGTGCAATATCATAATC
GTCAGCTAGTATGCCATTACCACCTGTAATACCACGGCCCATAGCTACTGTCTCACGCAA
ACGTAAGGCATTCATCATCTTCGCCGTTGAAGTTGCAACCTCGTCATATTCACCATGTGC
TTGCATATTAGCTAATTGAGCACATGTTGCCATTGCTTGAGCTAAATTACTTTGCATCAT
TGCTAGCTTTTCTTGTATTAACTGATATTTACTAATTGGTTTGCCGAATTGCTTACGCTC
AGTGACATAATCTAATGTGGCACGTAAAGCGCCAGCCATACCACCTGTAGCCATATAAGC
AACGCCTGCTCTCGTTGAATAAAGAATTTTGGCAATATCTTTAAAGCTTGTTATGTTTTG
TAAGCGATCCGCTTCATCTACTTTGACATTAGTTAATTTAATTAGTGCGTTAGGAACAAT
GCGAAGTGCGATTTTATTATCAATAACTTCAATATCGACGCCATCTTGTTCTGGTCTGAC
TACAAAGCAATGGGGTTTGCCAGTTTCTTTATTTACTGCGAATACTGGAATGACATCAGA
TACATGTGCACCACCAATCCATTTCTTTTCACCATTGATAACCCAAGTATCGCCCTGGCG
TTCAGCGACTGTTTCAAGACCTCCCGCAACGTCCGAACCGTGTTCTGGTTCAGTTAAAGC
AAAGCATGTACGCAGTTCATGTGACTGTAATTTAGGTACATATTTCGCAATTTGTTCTTT
GCTACCTCCGAAATAGAAAGTGTTATGCCCTAAACCTTGGTGAACACCGAGTAGGGTAGC
TAAGGAAATATCAAATCGCGCGAGTAGGTAAGACATGAAAAACTGAAATAGTTGACTAGG
CATTTTGGCGTTTGGACGATCCTTGTATAGTAATGGATTGTTAAAATAATTTAATTCTCC
CAGATCTTTAAAATAATCCTCGGGTACAGTAGCGTCTATCCAATGTTGATTAATATTTTC
ACGGTACTTACTTTCTAGCAATGAATCTACTTGTTGTAAAAATTCGACTTCACCGTCTGT
TAAACCTTTAGCAATACTAAGTACATCTTCAGGAAATAATGTTTTTAAGACTGTTTCTTT
TTCAAATGTCAT
>>0233|fadE_(putative long-chain-fatty-acid--CoA ligase from CC140)_[pos.: 241863 to 243368, length: 1506, dir.: RVRS]
TTAAAGTGTTTGCGAGACTTTGTCATTCATCATTTGTCGAATCGCAAGTTTATCTGGTTT
CTGCGTACTGTTTAACGGCATATGTGTCACTGGTACATACATTCTTGGGACTTTATAACC
TGCTAAACGACTTCGCATATGTTGATCTAAAATTTTATCGTAATGAGGTTCATCTTCGCG
AAGTATAATGGCTGCAGCAATTGACTCACCATATTTTGGATGATCATAGCCAACGACCAC
ACACCGATCTAATAGTGGATGCTCCGCTAAAGCATTTTCGACTTCGGATGGTAAGACATT
TTCGCCACCAGTTATGATTAATTCTTTTTTGCGGTCAATAATAAATATATCGCCATCGTC
GTCCATCTTCGCTAAATCTCCTGTCAATAAGTAACGACCATGAAACGCTTTAGCAGTCTC
TGCTGGTTTATTCCAATATCCTGGCGTGACATTTTTAGCCTTAATTGCAAGTTCGCCAAT
CTCACCAGTAGGTACTTCTTCACCGTTATCATCAAGGATACGTGCATCAATAAACATGAC
TGCTTTACCAATACTCATTGGTTTACGTTTTGAATTTTCCGGTGTATTAACAAGTACAAG
CGGTGCTTCAGTTAAGCCATAGCCATTAATAATGTTTATGCCATATTGTTTAAACGCTGC
TTGGATACTTGGTAATGGTTGTGAACCACCTTGGATGATATAATCCATAGCTTTAAAATT
TTCAGGATTAAAATTACTAGCACGTAGCGTACTATAATACATTGTCGGAATCATGATAAT
AAATGTAGGGTGATATTGTGCAATCATGTCATTCAATTCTTCGCCGTTAAAGTAACGTTG
AAGAATAAGTGTTCCACCTGACATTAATACTGGTAATACAGTATCGTTAAACCCTAAAAC
ATGGAACATTGGTGTTGATACAATCGTAATATAGTTTGAATTGAACTTGTACGTTAGCTC
TAAGTTTGCGCCGTTATGAACAAATGATTCATATGAGAACATCACACCTTTAGGTGATCC
GGTTGTACCACTTGTATAAATTAATGCTGCAAGATCTTGTGGTTCAACAGGTGTTGCTTG
AAAAGGTTGGTGATAATCTGGATTTACGATTTCATCATATTGCGCTACATCAATATCCAT
ATGCAATAAGTTTTGGTCAATATCGGTGAGTGAACTTAAATGTTTTTCAGCATAGAAGAG
CAGTTTTAATTGTGCATCTTCCACAATGGCTGCAATTTCTTTTGGGTTAAGCCGCCAATT
CAATGGTAAAAAAACCGCATCTGTTTTAAAACAAGCAAATAATAAATCTAATATTGCAAT
ATCATTTGGCGCAAAAATACCGATAACATCGCCTTTTTTAACACCTTGAGATGTTAAATA
ATGTGCCATATTATCAGCGCGTGCATTGAGTTGTTGGTATGTCCAAGATGTTTGTTTTGC
GTGATCAATAACGGCAGGCTTGTCATCATCGAAGTCTGAGCGCGTTTTTATCCAATCGAA
ATTCAT
>>0234|fadX_(putative acetyl-CoA/acetoacetyl-CoA transferase from CC140)_[pos.: 243394 to 244956, length: 1563, dir.: RVRS]
TCATACTTTATGAATTGATTGTTTAAGTTGTCCCCATTTTTCTTTGTAAATGCTGGTATC
AATTAATTTTAAATGATCAGCAATAATTGGTTTAAAAGCCATTTGATTCAAAATATCTTT
ATGCAAATCAAGACCTGGTGCAATTTCAATTAGTTTCAAGCCTTGATTGGTGAGCTCGAA
TACTGCACGATCAGTAACAAAATAGACTTCTTGCTCTAGTGATTGTGAATATTGTGCATT
AAAGTCGATATGGCTCACATCTGATACAAATTTCTGGTTTTGTCCTTCAGTTTCAATGTT
TAATCGTTGATTATGACATGAGACATGACTGCCAGCTACAAAAGTACCTGAAAAGATAAT
TTTATTTACAGATTGTGTAATGTCTATAAAGCCGCCACATCCATTTAGTCGGTCATTGAA
GTAAGACACGTTGACATTGCCGTATTGATCAACCTCAGCAAAGCTAAGATAGGCAACTGA
TACACCATTGTTATAAATAAAATCCCATGCTCGATCATGAGGCATGCGCACATCTGCATT
GTAATTCATACCAAAATGTTCACGACTCCCAACGAATCCACCGAAAATGCCAACATCCAG
AATCGGTTGTACATCATGTTCAACACATTCTTCATGCAATAAATTAGAGAGTTCATTATT
GATGCCATAACCGATGCTAATTGTATCGCCATAAGTTAAAAACTGAGCAGCACGTCGGAG
AATCAATTTGCGACTATTAAAAGGTAATGCGGGTTCAGGTATTCCATCAATTCGTTCTTC
TCCAGACAAGGCTGGTAAATAATGACTCTGAATTACTTGGCGGTGATTCTTTTCATCTTC
TGTGACGTATACATAATCGACGAGGTTTCCTGGGATAGCAACTTCATTCGGATTTAGTTG
ATAGTCGTCAACTAAATCTTTAACTTGTACAATAACTTTCCCATGATTGGCTTTCGCGTT
TAATGCGACATGATAACACTCGCTTAAGTACGATTCTTGAGTTAAATAAATGTTACCTTG
TTGATCTGCGTATGTTCCTCTCAGTAGTGCCACATCAACGCTAGGGAATGTGTAGTGTAA
GTATGTTTCATCGTCGATAGTTACTAATGAAACTAAATCATCAGTTGTTCGTGTATTTAC
TTTACCGCCACCGTATCTAGGATCAACAGCTGTGTTTAATCCGATTTTAGTAATAACTCC
AGGTAATAATTGATTACTCTGACGATAATGAGTTGCAATGATACCTTGTGGTAAAAAGTA
AGCTTCAATGTCATTATTTTTCATTGCTTGTGCCGTTTTGGAAGAAGCCGTTAAAATGCT
CATAATGACACGTTTAATCATGCGACGTTCTATAAAATCATCTAAATCCGGTGCGACACC
TAAACTATGGATATCATTCGCTAATATAAATGTTAAATCATTGGGCGTATGATATGTGTC
ATGTTGCGCTAACACAGCACGTAGAACCTCGGCGGGTAAGTTGGCTACAGCTAATGCTGG
TAAACCAATCACATCACCATCTTTAATGATATGTTGTAAGTCGTGCCATGTGATTTGTTT
CAA
>>0235|Q6GK79_(class-I glutamine amidotransferase)_[pos.: 245330 to 246001, length: 672, dir.: FRWRD]
ATGAGAGTCAATGTTTTACAACATACACCAAATGAAGGTGTTGGATACATAGGTGAGTGG
GCGAAGGAAAGAGGGCACGAAGTCTATATTTATCATCCATATATGAATGATGGCGTGCTA
CCTCTTGCGGAAGAAACGGATATGTTAGTGATACTTGGTGGGCCAATGAATCCAGACGAT
GAGATGCCTTGGATTCAATCAGAGCGCCAATTAATTTTAGTATTGATGGCACAAAACAAA
CCAATTTATGGTGCTTGCTTTGGTGCACAACAAATTTCGAAAGCATTAGGTTATGCGGTG
TTAAAATCACCAGTAAAGGAAGTAGGTTGGGATGATGTTTACTTAGAATCAGAAATCATT
CCGAATATACCAAGTCGATTGAAGGCACTACATTGGCATGAGGATATGTTTCAAATACCG
CAACAAGCAGAATTATTATTTTCAGGGAATCATATTAGGAACCAAGGATTTATCATCGAT
CATCATGTGATTGGATTACAATTTCATTTTGAGCCTGGTCCAGACGATGTCAGAGAAATA
GTACTAAATGATGCCCAGTACATCAATCATTCTATTTTAGAGCAATCGGCGGAGGATATA
TTAGCCTTTGAGGTGCCTAAACAGAATAGGCAGGCCATTTTCCGAATACTTGATTTTATT
ACTCAAGCGTAA
>>0236|prsW-prsS_(protease responsible for activating sigma-S from CC140)_[pos.: 246224 to 247366, length: 1143, dir.: FRWRD]
ATGTCATCAGCAAGTACACAATCAACTAAGACGTCCGACATACATAATGAATCTATCGAT
AAACAAATGGAAGCCAAAGCGCATGAAACAGCGCAAAATACAGATTTAAAAAATGAAGCA
AGAAGTTTATTTGATAATGCAACCAAATCAATCGGTAGACTAGCGGGCAATGATGAAAGC
TTAAATCTTAATTTAAAAGATATGTTTTCTGAAGTATTTAAGCCACATACTAAAAACGAA
GCAGATGAAATATTTATAGCGGGTACTGCTAAAACTACGCCAGCAATTTGTGACATATCA
GAAGAATGGGGGAAGCCATGGCTCTTTTCTCGAGTATTCATCGCTTTCACAGTAACATTT
ATTGGATTATGGGTCATGGCAGCGATTTTTAATAACACAAACGCGATTCCGGGTCTCATT
TTTATAGGGGCTTTAACAGTACCATTATCGGGTTTGTTCTTCTTTTATGAATCAAATGCG
TTTAAAAATATTAGCATTTTTGAAGTTATTATCATGTTCTTTATTGGCGGCGTATTTTCA
TTACTAAGTACGATGGTATTATATAGATTTGTCGTTTTTAGTGATCAATTCGAAAGGTTT
GGTTCTTTAACATTTTTCGATGCATTTTTAGTAGGATTAGTTGAAGAAACTGGAAAGGCG
CTTATTATTGTTTATTTCGTTAATAAATTGAAAACAAATAAGATTTTGAATGGATTATTA
ATCGGTGCTGCTATTGGTGCAGGGTTCGCAGTTTTTGAATCAGCAGGTTATATTTTGAAT
TTCGCTTTAGGGGAAAATGTCCCATTATTAGATATTGTCTTCACACGTGCGTGGACTGCG
ATTGGTGGTCATTTAGTTTGGTCAGCGATTGTTGGTGCTGCAATAGTTATTGTGAAAGAA
CAGCATGGCTTTGAATTCAAAGATATTTTTGATAAACGCTTTTTAATATTCTTTTTATCA
GCCGTTGGTTTACATGGCATTTGGGATACATCTTTAACTATACTTGGCAGTGATACGTTG
AAAATATTTATTTTAATCGTTATTGTGTGGATACTTGTATTCATTTTAATGGGGGCAGGT
TTAAAACAAGTGAATTTACTGCAGAAAGAATTTAAAGAACAACAGAAAAAAGTAGACGAA
TAA
>>0237|G7ZQL1_(transcriptional regulator)_[pos.: 247495 to 248046, length: 552, dir.: RVRS]
TTACGAGTTGAGTATGTCATACTTTAAATAAGGTTTTAATAGTAATAAGGTTTCATTAGC
TTTATTTTGATAATCTGAGTCACCGTTTAATGCAAAATCCACCATAACACCTAATATAGC
CGAAGTTAAAAAACATAATAATGTTGATTTACTTATACCTTCATTAATGACGCTTTCGGA
AATTTTATTTTCTAGTTGTTTGTAAATGATAGTCTCTAGTTTTTTACTGAATAGTGCTGA
AATTGAACTTTTGAATAAAACACTGAAAACGTCTTTATTGTTATATAAATATTCAAACCA
CTTAATATTACCAAGTTTAAAATTTATCTGCTCTTTGAAATGACATATTTCTACAAAATC
TGAAATATAATCACTCATAATATGTTCGACTAAATCATATTTATCATTGAAATGTGCGTA
AAAGGTTCTTCTAACGATATCAGATTTATCACATATATCTGTCACTGTGATGTCTTCGAT
GTGTTGCTTTTTTAACAACGTAATCATTGTTTGTTTCAATGTCCGTTGTGTTTTTTTAAT
ACGTTTATCCAT
>>0238|G7ZTC3-L1_(NAD-dependent epimerase/dehydratase locus 1)_[pos.: 248200 to 248844, length: 645, dir.: FRWRD]
TTGGAAAAGAAAAATATTTTAATCATAGGTGCAAGTGGTCAAATTTCTCAAGAGTTAATT
GACTTATTATTAGATAAAACAGAACATCATTTAACACTTTACTTAAGAAATAAAGCGAAA
TTGATGAATATAGAAGATGGAAATCGCGTAACACTAATTGAAGCAGATGCAACAGATGAA
GCTGCCTTGGAAAATGCATTGGATCAAATTGATGTTGTATTCGCTAGTTTAGCCGGTAAT
ATAGATGAACAAGCTCATGCAATTGTATCAGCAATGGAAAAGAAAAATGTGCAACGACTT
ATTTTTGTAACTGCATTAGGTATATATGATGAGGTGCCTGGCGCATTTGGCAAATGGAAC
AATGATAATATTGGACCGTATCTTCCACCATATAAGAAAGCAGCAGATATTATTGAAGCA
TCTAGCTTAGACTATACAGTATTACGTCCCGCATGGTTGACGAACAACGATGAGATTGAA
TATGAAACAACAGTTAAAGGCGAAAATTTTAAAGGCACAGAAGTTTCGCGTAAAAGTGTT
GCTGCATTAGGATTAGAAATCATTGAGAATCCTTCAATCCACGTTAAAGAAAGTTTAGGC
GTAAATAAACCAAATACAGATGGCGATAAGCCACACTGGTTATAA
>>0239|ycjY_(alpha/beta superfamily hydrolase)_[pos.: 248857 to 249759, length: 903, dir.: FRWRD]
ATGAAAAAAGTAAGTTTTAAAAGTAGTAATTTAAATGTAGTAGCTAACATGTATTTCCCA
GAAAATTTTGATGAAAATAATCAATATCCTGCTATTGTCGTTAATCATCCAGCAGGAGGC
GTGAAAGAACAAACAGCTGGTTTATATGCAGAACGACTAGCAACTTTAGGTTATGTCACG
ATGGCTTATGATGCAAGTTATCAAGGTGAAAGTGAAGGACAACCACATAATTTAGAAAAT
CCATCATCACGTGTAGAAGATGTAAGAGCTGCTGTGGATTACTTTAATACACTTGATTTT
ATTGATGATAGTCGTATTGGTGCACTTGGTATTTGTGCAGGTGGTGGCTATACAATTAAA
GCAGCGCAAACTGAAAAACGTATTAAAGCTGTAGTAGGCATTAGTGCTGCTGACATCGGT
CAAAACTTCCGTAAAGGTTGGACGGGTAATCAAGATGAAAAAGACATTAATCCTTTATTA
GAACAAGTTGCAGAACAAAGAAAAGCAGAAGCAAATGGTGCACCACAAAAGGTAGTAGGT
TTTGTTCCAGAAGAACCAACTGAAGATATGGATCAAGAAACAAAAGATGGATGGGAATAT
TATCGTACGCCAAGAGCGCAACATGAACGTTCAATTAATCAATTTCCATTTATTAGTTTC
GATCGCATTATAGAATTTACTGCGTTTGATTTAGTGGATAAATTATTAACACAACCTGTG
CTATTTATCGCTGGTAGTGAAGCTGGTACATTATGGCAAAGTGAAAATGCATATGAACGT
GCACTAGAACCGAAAGATATCCACATTGTAAAAGGTGCGAATCATTTTGATATGTATGAC
AAAGAACCTTTTGTAACAGAAGCGGTTGAAAAAATGAACTCATTTTATGGTCAATATTTA
TAA
>>0240|nikA_(ABC transporter substrate-binding protein from CC140)_[pos.: 250103 to 251578, length: 1476, dir.: RVRS]
GTATCGTTCAATCGTAGTTCGATAATCGATTAAATAGATACCTTCAGGTGTTACTTTATA
ATTTTTAACCTTAGAATTAGCAGCGACTATTTGATCGTTGTAAGCAATATAACTGTTAGG
TACATCTCGACTTGATAATTTAATAATATCATTAGAAATATTGTGACGTTCCTTAACATC
TACAGTATGATTCAATTGATTAATTAAATCATCAACGTTGTTATTATTGTAGTCTCCTTT
ATTAATAGCACCATCTTTTTTATATGCTTGATTAAAGAAATAGCCTGTATCTCCACGAGG
AATCGTTCCGAAACTATACATTGTTGCATCCCATGCAGAACGGTCTTTTAAGTAACCTTC
TATGTCATCAACACTTTTAATGTCGATTTCAATATGTGCTTTTTTAGCATCTGATTGTAA
TACTTGCGCAATTTTCGATAGCTCTGGACGACCGTCATACGTAATTAACTTAATTTTTAA
AGGGTGTTCTTTTGTATAACCATCTTTAGCTAATAACGTTTTTGCTTGTTCGATATTTTG
TTTGGTTAACTTAGGTTCTTTAATATATGGAATTTTATCATTAAATGGACTCGTTGCTGG
TTTCGCGTAACCTTGATAAATATGATCTGCAATACCTTGTCTATCAATGATATGATCTAA
TGCTTCACGAACGGATTTAGTCATTTTTTTATTAGTATGATTATACATAAGTAAAGAAGT
TCTAAATCCTGATTCTTTTGACACTTTTAAATTTTGATTGTTTTCTATGTCTTGAACTTT
ATTAACTGGGACATCAGTTATTAAATCATCTTTTTGAGATTCTAAATTTCTGACGCGATT
ATTGCCGTCTTCTTGGTACGTCACAGTAATATGATCAAGTTTCGGTTTACCTTGCCAATA
GTCCTTAAAATTCGACAATGATATTTTTCGAGATTGCTTATAATCTTTTATTTGGTAAGG
GCCTGTACCAACAGGAGTTTGATTAACATCTGATTTAGCATCTGTATCATAAATTGCCAT
AAAAGGATTAGCCAATTCAGATACAAGTTCAGGGTAAGCGGAGTTGGTTTTAATTGTCAG
TTTTTGACCTTTAGCGGTAATTGATGATATTGGTAATGAATATTTGACCAAGTCGCTTTT
TTTCATGCTATTTTCAAGGCTAGATTTCACTTTTTCTGCAGTCAATTTTTGACCGTTTTG
AAATTTAATATTATCTTTTAATTCTATATCTAACGTTGTATCATTTGGTTGATGATACGA
TTTCACTAATACTTTTTCTATTTTTCCTTGATCATTTGTTTTAAATAATGATTCTGCAGC
ACCGATCTTAACTGGTACATCTGTTTCATAAGGTGCAATAGACTTTGTTTTTAATGGTAA
CGAAATATTTAAGTCTTTGCCAGATGAATGCATTGAGCCACATCCTGATAACACTAATAC
TGCTGAAAATATAGTTGCTAGTCTTTTAAACTTCAT
>>0241|DUF488_(putative protein from CC140)_[pos.: 251776 to 252132, length: 357, dir.: RVRS]
CTAAGTATTAAGCAACTGCTGCAGTACCACAGCTTGATTATGTTCTGTATCTTTTGCGGC
ATATAACAATAGAACATGATTATGCTGATTTACAATATCCTTTAATTTTTCAAAAGCTTC
TTTTTGCGTCTCATTGTCACGCAATTCTTTTTCGTATTTTTCTTTAAAAGCACCATAAAG
TTTAGGATCATGTTGGAACCATTGTCGTAACTCAGTAGAAGGGGCAATGTCTTTTAACCA
ATAATCTAGGTTAGCAGTTCTTTTCGAAATACCTCTTGGCCAGACTCTATCGACTAGGAT
ACGAATAGCGTCGGTATTATCTTTATTGTCATAAATCCGTCCAATATCTACGGTCAT
>>0242|Q5HJD9_(putative protein from CC140)_[pos.: 252289 to 252462, length: 174, dir.: RVRS]
TTATTTATTTTTACGCTTGGTTAAATACTTCAAACCAACTGCAAAGACGGTGTAACCGGC
AAGTGTTTGAATCAATGTTTTGATTAAATTGTTATTTTTGACAACAATATTTGCGGTAAC
AATACTCGCGAAATATAATGCAAATACTTTAACGTAACGTTGATTAAGTTTCAT
>>0243|hmp_(radical nitric oxide-detoxifying flavohemoglobin from CC140)_[pos.: 252487 to 253632, length: 1146, dir.: RVRS]
TTATACTGCAACGCTTAGTCTTGGAATAAATGTTTCGTAGTGTACGCGATCCATATCGTA
ATTTAAAGATTTAAGTGCTTCGATCATAGATTGTAAGAATTTTGTACCACCACAGATATA
AATTTCAGGTTTATTTGCTAAAAATGCTTTTAATTCTTCAGCACCGATATAACCTTGTTC
GCCTTTTAAGTGGGTATATAATTTAGCGTTGTCATAATGATTTGCGATACTGTTGAAGTT
GTCTTTGAAAGGTAAATGTTGTTCATTTTCAGCAACTTGAACCATCTGTGTATCTAAACC
TTTGGCAGAGGCATCTTCATACATTGCTACTAAAGGTGTGACGCCAATACCTGAACCTAA
GAAAAGTTGTGGTTCAGTCGTATTCTCTAATACGAATCCACCTACAGGCGCAGCTAAATT
AATCATATCGCCTTCTTTAATCTCATCGTGTAAAATTGTTGAAACTTCGCCTTCATGTTC
TGTTGTGACATCACGTTTAACGCCAAAAGTTAAATGATTTTTATCACCTGATACGATAGA
ATAGTGACGTTTAGCTCTATATGGAAGTTTATCACTAGAAACATCAACTGTGATGTATTG
GCCTGGTACATATTGACTAAAGTCATATGCATCAGTTTCAACTGTAAATGATTTAATGTC
TTCAGATTCTTGTTTAATATTGGTAATTTTGAATGGTTTAAAACCAATCCACATCATTTG
ATCATAAATTTCTTTTTCAATTTGGATGAACACATCCGCAATAACGCCATATGCTTTCGC
CCAAGCTTGAATGACAGGGTCATTTTCTTCTAATCCTGTCACGTCTTGAATGGCTTTTAA
TAAATTTTCCCCCACAATTGGATAATGTTCAGCATAAACTTGTAGTGCGCAGTGTTTATA
TGCAACTGGCATAATAACTGGTTTAATAACACTTAAATTATCGATATTAACCGCTGCGGC
CATTACTGCTTGTGCTAATGCTGAAGATTGCATGCCTCGTTTTTGGTTCGTTTGATTAAA
CATGTTTAAAAGTTCAGGATGTGCTTTAAACATTTTTGGATAAAAGATTGACGTAATTTC
TGTCCCTTTCTCTTTAAGTAAAGGCACCGTTTGTTTGATAATGTCTTTCTCTTGTTCTGT
AAGCAT
>>0244|lctE_(L-lactate dehydrogenase 1 from CC140)_[pos.: 254205 to 255158, length: 954, dir.: FRWRD]
ATGAACAAATTTAAAGGGAACAAAGTTGTATTAATAGGTAATGGTGCAGTAGGTTCAAGC
TACGCATTTTCATTAGTGAACCAAAGCATTGTTGATGAATTAGTCATCATTGATTTAGAC
ACTGAAAAAGTTCGAGGAGATGTTATGGATTTAAAACATGCCACACCATATTCTCCAACA
ACAGTTCGTGTGAAAGCTGGCGAATACAGTGATTGTCATGATGCGGATCTAGTTGTCATC
TGTGCTGGTGCTGCACAAAAACCTGGAGAAACACGTTTAGATTTAGTATCTAAAAACTTG
AAAATATTCAAATCAATTGTTGGTGAAGTAATGGCATCAAAATTTGATGGTATTTTCTTG
GTAGCTACAAATCCTGTTGATATTTTAGCGTATGCAACATGGAAATTCTCTGGTTTACCT
AAAGAACGTGTTATAGGTTCTGGTACAATTTTAGACTCTGCACGCTTTAGATTATTGTTA
AGCGAAGCGTTCGATGTTGCGCCACGTAGTGTCGATGCTCAAATTATTGGTGAACATGGT
GACACTGAATTACCAGTATGGTCACACGCTAATATTGCGGGTCAACCTTTGAAGACATTA
CTTGAACAACGTCCTGAGGGCAAAGCGCAAATTGAACAAATTTTTGTTCAAACACGTGAT
GCAGCATATGACATTATTCAAGCTAAAGGTGCCACTTATTATGGTGTTGCAATGGGATTA
GCTAGAATTACTGAGGCGATTTTCAGAAATGAAGATGCCGTATTGACTGTATCAGCATTA
TTAGAAGGCGAATATGATGAAGAAGATGTTTATATTGGTGTTCCAGCAGTCATCAATAGA
AACGGTATCCGCAACGTCGTAGAAATCCCATTAAACGACGAAGAACAAAGCAAGTTCGCA
CATTCAGCTAAAACATTAAAAGATATTATGGCTGAAGCAGAAGAACTTAAATAA
>>0245|ptsIIBC_(putative PTS transport system, IIBC component from CC140)_[pos.: 255479 to 257008, length: 1530, dir.: RVRS]
TTAATCCCCGAGCAATTCTTCAATGTCATTTTTGATAACTGTAACGTGAGGCCCATAAAT
TACTTGCACACCAGTGCCTTGCTGGATTACACCTTTGGCACCAGTACTTTCGAGTAATAC
TTTATCGACTTTGTCATTTTGATGAAGTGTGACGCGTAGTCTCGTTGCACAACAGTCAAC
GATTTCAATGTTATCTTCGCCTCCCAAACCAGCAACAATAGTTTGTGCTCTTTCAGTAGC
CTCAACTTGTTGTGCTGCAGCTTTATCTTCACGACCAGGTGTTTTGAAATTAAATTTCGT
AATTAAGAATCTGAAAACGATGTAATACAAACAGAACCACACAATTCCAATAGGTATGAC
ATATAGGTAGTTTGTTTTACTATTACCTTGTAGCACACCAAAGAGTAAGAAATCGATAAA
GCCTCCACTGAAGGTTTGACCAATTGTAATGTTGAAAATGTCTGTCATCATAAATGCTAA
TCCATCAAAGAAGGCATGGATTACATAAAGAATAGGTGCGACAAACAAGAAACTAAACTC
TAAAGGTTCGGTAATACCTGTTAAAAATGAAGTGAGTGCAGCGGATAACATTAAACCGCC
GACAACTTTTTTATGTTCAGGTTTAGCCGTGTGATAAATTGCAAGTGCGGCACCACATAA
GCCGAACATCATCGTAATAAAACGGCCTGACATAAAGCGTGACACACCTGAATAATACTT
CGTCACATCTGGATCACCAAGTTGAGCAAAGAAGATGTTCTGCGTACCTTGAACTAAGTG
CCCTTTGACTTCTAAAGTACCACCAAGTGCCGTCTGCCAAAACGGTAAGTAAAAAATATG
ATGTAAACCGAGTGGACCTAATAATCTTAAGATGAAGCCATAAACAAAAGTACCGATGGC
ACCTGTTTTCGTTACAAATCCACCAACATGATAAATGCCGGCTTGTATGCTTGGCCAAAT
GAAAAACATCAATACACCTAAAAAGATTGCGGCAAATGCTGTGACAATAGGGACAAATCT
AGAGCCACCAAAGAAACCTAAATACGGTGGTAATACCACTTTGTGATATTTGTTGTGAAG
TATTGCGGTCATAATACCTGTGATAATCCCGCCAAAAACACCAGTTTCAACCGTTTGTAT
GCCGAGCACCATGCCTTGTCCATTTTGTGCAAGCTGATCTTTTGCTAATGTGCCCGTGAT
AGTTAATAAGCCATTCATAGTTGCGTTCATAATTAAGAAACCGAGCAGTGCAGCTAAACC
TGCAGTACCTTTATCGCTTCTAGATAATCCGATTGCGACACCAATTGCAAAGATGACTGG
TAAATTTTGGAAAACAATACTACCTGCAGCTGACATTAATGTAAAAATATTTTGTAATAA
GGTAATATCTAAAATAGGGTATGCTTTAATGGTGTTTGGATTACTTAATGCACCACCGAT
ACCCAACAATAGACCTGCAGCTGGTAAGATTGCGATAGGTAACATAAAGGACTTGCCGAA
CTGCTGTGCTTTTTCAAATAAAGATTTCAT
>>0246|rihA_(inosine-uridine preferring nucleoside hydrolase from CC140)_[pos.: 257370 to 258305, length: 936, dir.: FRWRD]
ATGAAAAGAAAGATTATTATGGATTGTGATCCAGGACACGATGATGCAATAGCATTAATT
TTAGCGGGGGCAATTGACAGTCCACTAGAGATATTAGCTGTAACCACAGTCGCAGGTAAT
CAATCAGTTGACAAGAATACGACAAACGCCTTGAACGTATTGGATATTATGGGACGCCAA
GATATAGCAGTAGCGAAAGGTGCGGATAGGCCGTTAATTAAACCAGCTGCCTTTGCTTCT
GAAATACATGGGGAATCTGGATTAGATGGTCCGAAACTACCGTCGACACCATCACGTCAA
GCAGTTGCAATGCCAGCATCAGATGTGATTATAAACAAAGTGATGACGAGTGATACACCT
GTAACAATTGTAGCGACAGGTCCTCTTACGAATGTAGCAACGGCATTGATTCGTGAGCCA
AGAATCGCTGAGCATATTGAATCTATTACTTTGATGGGTGGTGGTACATTTGGAAATTGG
ACGCCTACAGCAGAATTCAATATTTGGGTAGATGCTGAAGCAGCGAAGCGTGTTTTTGAA
AGTGGGATTACTATAAATGTGTTTGGTTTAGATGTAACACATCAAGTTTTAGCTGACGAT
CACGTGATTGAACGCTTTGAGAGTAACAATAATCCTGTTGCACAGTTCGTCGTAGAATTA
TTGCAATTCTTTAAGAAGACATACAAGACTCACTTTAATATGGACGGTGGTCCAATACAT
GATGCTTGTACAATTTTGTATTTGTTACAACCAGAATTGTTTACAATGGTACCCGTTAAT
ATCGACATTGAACATCAAAGTCCACTAACTTATGGCACTATGGCTGTCGATTTAAATCAT
GTTACAGGTAAGCCTGCCAATGCTTATTTTGCTACAGCAGTTGATGTTGAAGAAGTGTGG
AACTTGATAGATCATAAGTTACGTACATACGAATAA
>>0247|tnp-IS1272_(transposase for IS1272 from isolate M1)_[pos.: 258339 to 259975, length: 1637, dir.: TRUNCATED]
TGGGACATTAAGTTCTTAGGCAATGTAAAAAAGCTGATTTCTATTAATTATTTGATAGAA
ATCAGCTTTTTTTAAATGTATTTGATAATATACAGCTCGTCGAGCTACTATTTTCCTTAT
ATTAAGTGCCATTAATACAAAACCTAGCTCTCGTTTAACTTTATTTATTCCTCGAACTGA
CATTCGAGTGAAACCCAAAATAGCCTTCATAAATCCAAAAACAGGCTCTACATCAATTTT
TCTTTGACTATAGATTTTTTTCGTTTCTGGTTCAGAAAGCTTTTGATTAATTTGGGCTTT
AAAGTATTCCCAATTATAATTCTTCATGATTTTCTTATTGGATTTCGAATTTGGCTTCAT
GCATTGTTGCCTCAAAGAACATGCTGAACAGTCATCGCATTCATATAGTTTGAAGTCACG
TTTAAAACCATATCTATCATTACGGTATGCATATCTTTTAAAACCTATTCTTTTGTTATT
AGGACATATAAATTCATCATTAAGTTCGTCATATTTCCAGTTTTGAGTGTTAAAAATGTC
ACTTTTAAACTTTCTCGTTTTATCTTTAATAAACATACCATACGTAATAAGTGGCGTTTT
ATTAAAATCATCTATAATAGCCATATAGTTTTGCTCACTACCATAACCTGCATCAGCTAC
AATATACTCTGGTAAATAACCGAAGGTATTTTGAATCATTGTTAAAAATGGAATTAAAGT
TCTAGTATCTGTCGGGTTCTGAAATAGGTCATAGGATAAAACAAATTGAGAATTTGTCGC
TATTTGTAAATTGTATCCTGGCTTAAGTTGGCCATTTTTCATATGGTCTTCCTTCATTCT
CATAAAAGTTGCATCATGATCAGTTTTAGAAAAGCTATTTCTATCTTTAAGAATCGATTT
TTGTTCTTCATATTTACTTTTTCTTTCGGAATAATCATCAAATTTCTTTTTGAACTTCTT
AATCTCAGTTCTTTTTTTACGGGTCTGTTTTCTAATTTGAGTACAATCTTCGTTCTGAAT
AGAATGATTTAAATCTTCGATTTCTTTATCTAAATGACTACCAATTAAATCTATTTCTTC
TATTGTTAAATCGCTATCTCCATCTTCTTTTATCTCTGGTATTATTTTTTCTTCAACTAA
GTCACGATATAATGCTTTTGAATTTTCGTTCAATTTCGATTCGTGATTTTGAATACTTTT
CTTCCACACAAATGTATACCTATTGGCATTAGCTTCTACTTTTGTACCATCAATAAAAAT
TGAATTATCATCAATAAGATTTTGCTTTAAACATTGACTATGAAACTGAATAAATAAAGA
TTCAATTAATGCATCAGTATTAGGATTTACTCTAAAACGATTAATAGTTTTATAAGAAGG
TGTTTGATTTTGAGCTAACCACATCATTCGAATACTGTCATGAAGTAATTTCTCTATTCT
ACGACCAGAAAATACAGATTGAGTGTATGCATATAAGATAATTTTAACATCATTTTTGGA
TGATAGGATGTTGCGCCACGATGATGTCTGAATTCATCGAATTCGCTATCAGGTATCGTT
TCAACAATTTCATTAACATATCGTGAAATATCATTTTGAGGAATTCTAACAGAAGTTTCT
ATTGGTAGTGTAAGTTG
>>0248|txbi_universal1_(bidirectional rho-independent terminator)_[pos.: 260194 to 260266, length: 73]
TGTATAAATAGAGAACAGCAGTAAGATATTTTCTAATTGAAAATTATCTTACTGCTGTTT
TTTTAGGGATTTA
>>0249|tagN_(putative glycosyltransferase)_[pos.: 261803 to 264307, length: 2505, dir.: FRWRD]
ATGAAAAAATTTCGAAAAGTAATTAAGAATCAATTGAAAAGAAAAGCGAAGTTTATACTA
GCCCCTTTAAAAGCTGGCTTTAAAAGCAAGTATTCAAAAAAAATAACAAAATATGCTTCT
ATTCATTATAATAGTAGAGTTTTAGATGATACAATATTATACCAATCCAGAGATGGGAAA
AGTATCACGGATAGCCCTTATGCAATGTTTTTGCAATTAATCAATGATAAAAAATATAAG
GAATTTACTCATATTTGGGTAGCGAGTGATTATAATAAAAAGAAAGAATTCAAAAAACAG
TTAAAAAAGTATAGAAAAATTATAGTAGTTGTGAAAGAAAGTGATGAATATTTAGAGGCA
CTATGCACATCAAAGTATCTCATTAATAACTCAACATTTCCTGCATACTTTTCAAAAAAA
GATGAGCAAATATACATTAATACATGGCATGGTACGCCATTGAAGCATATGGGACTGGAT
GTTCCGGATAATTTAGTGGGATCACAAAATGTGATTAAAAATTTTTTGAGTTCTAATTAT
ATTATATCGCCAAATGCACATACAACTAGGATATTAAATAATGCCTTCAGGCTATCCAAT
ATTTATGGTGGTAAGATTTTAGAGATTGGATACCCTAGAATCGATTTAACTATAAATAAT
AATAAAAATCATATAAAAAACTTGTTAAAGAAACATAAGGTGAAGATTGGAAGCGATAAA
GTGATTCTTTACGCTCCAACATGGAGAGGAACAGATGTTAACAATTCAATAGATAATGTT
GAAGAGGTTTTAAAAACAGTTAAGTTAATTGAAAAAAATACTAATTATCAAGTATTACTG
AAAGTCCATCCATTTGATTATAAAAAGGCAAGTAAAGTTAAAAATTTAAATCCATATTTA
GTTCCTGATGATTTTGACACAAATGAGCTATTAACTGTTGTCGATCTACTAGTAACTGAT
TATTCTAGTATTTTCTTTGATTATTTAGTTACGAATAATCCTATAATTTTCTACTCTCCT
GATTATGATGAATATAATTCCAGTAGAGGCTTTTATATCACCCCAGATGAATTACCTGGT
CCCTCTGTGAAAAGTGTTGATGATTTAATAGAGGAAATAAACAAAGCAGAAGATACAAGA
GGAAAGTATAAACAAATATACAAGGAATTTAAATCTGATTATGTACCTTATGAAGACGGA
GATGTTGCTAAAAGAGCCATTAATCAAATTTTTAATAATACTTTCTCAATTGAAAAGAAC
AACAAAAAAGAAACAATATTGATATATCCTGGTGGTATGAAAAATAATGGCATAACAACT
TCGGCGATTAACTTGCTTGAAAATATTGACTACAATAAATACGATGTTACAATATTTTTG
AATAATTCTAAAAATAAAGAAATACTTAACAATTTGGCGAAAGTAAATGAAAATGTGCGA
ATTATTTTAAGAAAAGGTCCGTTACTTTCCAGTATCAAAGAATATTATAAACATCTATTT
ATTAAAAATAGAGGTTTATTATCATTTGTTGAAAAAAATATATATCCTAAAGAATTGTAT
GCGAGAGAGTTTAAAAAGATATTTGGAATATCAAGATTTGATTATGTTATTGATTTTAGT
GGTTATTCAATGTTTTGGCCAAAAATCTTATTAAGTACGGAATCAAAGAAAAAGCTGATT
TACATGCATAGTGATATTAAAAGTGATATGAATAGGTGGGTTAACGGTAAAAGGCCACAC
TACTTAAATTTGAAGGGCGTAATTACATTATATAATTCGTTTGATTATTTAGTAAGTGTT
TCCGATGAAACGAAGAATGTTAATCAAAAAAACTTACCTAATACAATAGTACAAAGCAAA
TTCACGTCTGCTATGAATACTTTAAATTTAGAAAATATTAATGAGAATAAAAATAAGAAT
AATGATTTCTTTACAACTAGTAATAAAGACAATGTTTTAGTTTCAGTGATTAACAATGAG
ATTACAACGATACCATTTAATGAATCTGATTTTAAAATTATCTCTATGGGAAGACTATCA
CCAGAAAAAGGCTTTGATGTCTTAATTAGTGCCTTCAAGTTGATTGTAAATGAAAAAGAT
AATGTTAAATTATACATCTTAGGAGATGGACCTTTAAGGGATCAGCTTATAAAGTTAATT
TATGAGTTAGAATTAGAAGACAGTGTTTTTTTAGTAGGTCAAAAAAGTAATCCGTTTAAC
ATTATGAGTAAATGTGATTTATTTACTTTAACTTCTCATTATGAGGGGCAATCTATGGTT
TTATTAGAATCATTAACTTTGAAACTTGATGTATTAGCATCAGATATACCTGCAAATCGA
TACGTTTTAAAAGATGGAGAATATGGAATGTTAGTAGATAACACCCCTGAAAAAGTCGCC
GAAGGCATCAATAAGTTTATTGATAAATCTGTGCCTGAATATAAAAAGTTTGATCCAGAG
AAACATAATAAGAAAGCTATGTCTGAATTTTATAATTTATTGTGA
>>0250|ERS140266_RS13630_(transposase)_[pos.: 264403 to 264843, length: 441, dir.: TRNC-RVRS ]
TTAGGCAATGTAAAAAATCTGATTTCTATTAATTATTTGATAGAAATCAGATTTTTTGAT
ACGTATTTTATAATGTACAGCTCGTCGAGCTGCTATTTTCCTTATATTAAGTGCCATTAA
TACAAAACCTAGCTCTCGTTTAACTTTATTTATTCCTCGAACTGACATTCGAGTGAAACC
CAAAATAGCCTTCATAAATCCAAAAACAGGCTCTACATCAATTTTTCTTTGACTATAGAT
TTTTTTCGTTTCTGGTTCAGAAAGCTTTTGATTAATTTGGGCTTTAAAGTATTCCCAATT
ATAATTCTTCATGATTTTCTTATTGGATTTCGAATTTGGCTTCATGCATTGTTGCCTCAA
AGAACATGCTGAACAGTCATCGCATTCATATAGTTTGAAGTCACGTTTAAAACCATATCT
ATCATTACGGTATGCATATCT
>>0251|tnp-IS1272_(transposase for IS1272 from isolate M1)_[pos.: 264521 to 265614, length: 1094, dir.: TRUNCATED]
AATACAAAACCTAGCTCTCGTTTAACTTTATTTATTCCTCGAACTGACATTCGAGTGAAA
CCCAAAATAGCCTTCATAAATCCAAAAACAGGCTCTACATCAATTTTTCTTTGACTATAG
ATTTTTTTCGTTTCTGGTTCAGAAAGCTTTTGATTAATTTGGGCTTTAAAGTATTCCCAA
TTATAATTCTTCATGATTTTCTTATTGGATTTCGAATTTGGCTTCATGCATTGTTGCCTC
AAAGAACATGCTGAACAGTCATCGCATTCATATAGTTTGAAGTCACGTTTAAAACCATAT
CTATCATTACGGTATGCATATCTTTTAAAACCTATTCTTTTGTTATTAGGACATATAAAT
TCATCATTAAGTTCGTCATATTTCCAGTTTTGAGTGTTAAAAATGTCACTTTTAAACTTT
TTAGTTTTATCTTTAATAAACATGCCATACGTAATAAGTGGCATTTTATTAAAATCATCT
ATAATAGTCATATAGTTTTGCTCACTACCATAACCCGCATCAGCTACAATATACTCTGGT
AAATAACCGAAGGTATTTTGAATCATTGTTAAAAAATGGAATTAAAGTTCTAGTATCTGT
TGGGTTTTGAAATAGGTCATAGGATAATACAAATTGAGAATTTGTCGCTATTTGTAAATT
GTATCTTGGCTTAAGTTGGCCATTTTTTATATGGTCTTCCTTCATTCTCATAAAAGTTGT
ATCATGATCAGTTTTAGAAAAGCTATTTCTATCTTTAAGAATCGATTTTTGTTCTTCATA
TTTACTTTTTCTTTCGGAATAATCATCAAATTTCTTTTTGAACTTCTTAATCTCAGTTCT
TTTTTTACGGGTCTGTTTTCTAATTTGAGTACAATCTTCGTTCTGAATAGAATGATTTAA
ACCTTCGATTTCTTTATCTAAATGACTACCAATTAAATCTATTTCTTCTATTGTTAAATC
GCTATCTCCATCTTCTTTTATCTCTGGTATTATTTTTTCTTCAACTAAGCCACGATATAA
TGCTTTTGAATTTTCGTTCAATTTCGATTCGCGATTTTGAATACTTTTCTTCCACACAAA
TGTATATCTATTGG
>>0252|istB2_(transposase helper protein)_[pos.: 267109 to 267874, length: 766, dir.: RVRS]
TTAAGATTGTCGTATATTTAAGGTTTTTTCGTTTTTATAATCTTTTAATTGATAAGATTC
TCCAATAATTTTAAATAATTTTGAATGGTGAACTAACTAATCAATTATAGATGTTGATAC
AAGGTTATTACTAAATGACTCTCCCCAATTCGAAAATGGAATATTAGCCGTAATTATTGT
TGATTACATTTCATATCTTAGTGACATTAACTGATAGAATAAATCAGCTTGTTCTTTTGT
GATGGGAGTATAACCAATTTCAACAATGATAAGTAACTCTATTCTGCTTAATTGTTTTAA
CGTTTTATTAATGATTCCTTTGGAATCTGTGACAGTTAATAAGTATATTAATTCTTTGAA
AGTATAGAATCTAGTCTTTATATTTTGTTTACATGCTCTATTCCTAATGAGATTGCTAGG
TGTGTTTTACCAACACCACTATTACCTATGAAACAAATATTTATACTATCTTCTAAAAAT
GCATAGATTTTAAAGTGAGTATTTCTTGTTGATTTATACTAGGTTGAAACATGAAATCAA
AATCATGTAAATATTTTATTTTAGGGAAACGTGCTGAATTCACAGCACGTTTAAATTTTA
ATTCTGATTGGTATTCTATTTCTTTTTCCGTTAAATCAATCAATATTTCAGTTAAAGATT
TCTCATTTTTAGAAAGTAATTCAATATAGTTTGGATAATAATCTTTGAATTTTTTTAGTT
TTAATATTTCAAAGTTATTGAGTAATTTTTGATGGTTCGTATTCAT
>>0253|tnp-IS712G_(transposase for IS712G)_[pos.: 268263 to 268847, length: 585, dir.: TRUNCATED]
GCTTGTGAAATTTCTAAGTGATTCAATTCGTGACATAAATCGTTTACTAGCCCAATAAGT
TCTACAGCATCATAAAATTTATAATCGTATGGTCTTAAATGCTGTTCAACAAATTTAGCT
AATGATTCAATAGACCCTTTTGTTTGAGGACGATAGGGTCTACAAGCAATAGGTTCAAAG
TTGGCATCCTTACTAAATTGATAAAATAAATTATTAAAGACGACTTTTTTATATTGTGTT
CTCGGTCGATCAACAACAGTTCTCATATTATCGAACCAGATTTCTTATGGAACCCCTTCG
GTGTATTCAAAAGCGTCTTTTGAACATTCGAATAAGGTATCTTGTTTTCTATCCCAAGTT
AATTTGATATACTTCATTTTTGAATAGTGTAGAACGTAAAGAAAGATGTTGAATTGATAA
GTTCTGCCAAACTTATCATACATTACTATATCTTCTTTCCAGTCTACTTGAGCAGCTATA
CCGGGATTAATTTCTACACGTATAGTTGCTTTTTTTGTCTCATTTTGTTTTTTATTTTTA
CAGTATTCTCGTAGAATAGTATATTTACCTTCATAACCCTTTTTC
>>0254|tnp-IS232-long_(transposase for IS232, long variant)_[pos.: 269432 to 270356, length: 925, dir.: TRNC-FRWD ]
ATGAAATTAGTTTAGACATAAATACGGATTTTGAGGTTACAACTCTTGCAGATTTCCCCC
AAAAAAATTTAAAATTGCTATGGAGAAATTAAACATGGAATCAACAAAATTGAAATAGCT
AGACACATGGGTGTTGACAGAAGAACAGGTGATAAATATTTAAATTGCTTTGAGCCAACC
AAAAAGAGGAATCGTCACTCTCTTATTGACCCGTACTATCCTATCATTGCAAAATGACTT
TCAGCACTAGTGAACAAAAATTTTACTATATCCGTATACTTTAGCAACATTTAAAAGATA
AACATGAATCAAGATGTGCATATTTTACATTTAGAGCTTATATCCTCAAACATGATGAGT
TTAATTGTTATTTTATGAAAGGTCTTCAACAGATGTCACATAAAGGTACAACTAGATTCA
AGTCAAAACCTGGTCATCTAGCACAGTTTGAGTGGAAACCAAGTATTAATTTTAAAATGA
AGGGAAATCAAATCGTCTCAATAAAAATAGGTGACCTACTACTGTCTTATTCTCGTTTTA
TAATCATGCAATTGACAATGAGTAAATCGAGGGATGTCTTATTTAATTTATTAATACAAG
CGTTTGAGCTAATGGAAGATGTGCTTAATGAACTTGTAAAGGATAACATGAAAAACGTCA
TGGAACAGCCAAGATCAGAATGTAGAAATAGTCAAATAAATCGTAGATTCAAAAAAATTG
CTGAGCATTTTAATTTTAAATCAAATCCTTGTATTGCTAGTCGTCCTAGAACATAGGGTA
AAGTTGAATCAATAATGAAAATATTAGACGAAATTCCTGTATTTCAACGAGAATTGTATT
TTGAAGAGATTCCTAATTTGATTTCTAATCTTAACGAAAGATTGAACTACTCAGTTCATA
CGACAACAGGTAAAAGTCCTATGAT
>>0255|tarF_(CDP-glycerol:polyGlycerophosphate glycerophosphotransferase from CC140)_[pos.: 270732 to 271904, length: 1173, dir.: FRWRD]
ATGAAAGTGAATCATAGTATAAATAATTTTAAACATAAAGTAATAAATAATATATTTAAA
TTAGGATCATTCTTCACTAATGAAAACTTGGTATATTTTGAGAGCTTTCATGGAACCCAA
TATAGTGATAACCCAAAAGCGATATACGAGTATTTAAAAAAGCATTCAAATAAAAAATTA
ATTTGGGGTGTGAAAAAAGGATACGAATCAATTTTTGAAGAAAATAATGTACCTTATGTA
AGGCGATTTTCTATAAAATGGTTTTTAGTAATGCCAAGAGCTGGGTTCTGGTTAATAAAT
ACAAGAATACCTAGGTGGTTTTATAAATCTGATAAAACAATTTATTTGCAAACATGGCAT
GGTACACCATTGAAAAAATTAGGGTTAGATATTGAAAATGTCCAAATGCCAGGTACTCAA
ACAGATTTATACAGAGTTAATATTGTTAATGAAAGTAAAAGATGGGATTATCTAATTTCA
CCTAATGATTATGCAACCAATATATTTGAGAGAGCATTTAAAGTTAATCGATCTAAAATT
ATTCAGACAGGCTATCCAAGAAATGATAAACTAGTTAACAAAAAAAATGATATTGAATAT
ATAAAAAAAATAAAAAAAAGTTTGAAGATCCCAGAAAATAAAAAGGTGATTATGTATACT
CCAACATGGCGTGATGATAAATTTTTAAGAAAAGGAACATATGAATTAGAATTGCAATTT
GATATTGAAAAATTACGTGAAAATTTTAGTTTTGAGTATGTAATTCTGCTTAGAATGCAT
TATTTAGTCATATCTAGAGTTAACGAGAAAGATGACTTTATTATAGATGTATCTGATTAT
AAAGATATATCTGATTTATATTTAATTAGTGATGTATTAATAACAGATTATTCTTCTACG
ATGTTTGACTTTGCTATTTTGAAAAAACCTCAAATATTTTATGCATTTGACTTAAAAGAT
TATAGCGACCGTTTGCGTGGTTTTTATATGAAATATGGCGACAATTTACCTGGTCCTATT
GTAAGTAATGAACAAGGGCTTATAAAGGAAATTGAAAAAATTCATACACTAAAAGATAGG
TATGCACATCAAATCAACAATTTTTATAATGAATATTGTTCTCTTGAAGATGGACAATCC
ACTAAAAGGGTTGTTGAAATTTTAATGGATTAA
>>0256|scdA_(iron-sulfur cluster repair protein)_[pos.: 272099 to 272773, length: 675, dir.: FRWRD]
ATGATAAATAAAAATGACATAGTAGCAGATGTAGTAACTGATTATCCGAAAGCAGCGGAT
ATTTTTAGAAGTGTGGGAATAGATTTTTGTTGCGGCGGACAAGTAAGTATAGAAGCAGCA
TCCTTAGAAAAGAAAAATGTAGATTTGAACGAATTATTACAGCGTCTCAATGAAGTTGAA
CAAACGAATACACCAGGTTCGCTTAATCCTAAATTTTTAAATGTTTCGTCACTTATTCAA
TATATTCAAGCAGCATATCATGAACCTCTTAGAGAAGAATTTAAAAATTTAACACCTTAT
GTGACGAAATTATCGAAAGTACATGGACCTAATCATCCATATTTAGTCGAGTTAAAAGAA
ACATATGATACATTTAAAAATGGCATGTTAGAGCATATGCAAAAAGAAGATGATGTTGAT
TTTCCAAAACTAATTAAATATGAACAAGGTGAAGTTGTAGACGATATTAATACAGTGATT
GATGATTTAGTATCTGATCACATTGCAACTGGACAATTGTTAGTGAAAATGAGCGATTTA
ACATCAAGCTATGAACCACCGATAGAGGCATGTGGTACTTGGCGACTCGTTTATCAGAGA
TTAAAAGCACTTGAAGTGTTAACACATGAGCATGTTCATTTAGAGAATCATGTTTTATTT
AAAAAAGTATCATAA
>>0257|lytS_(two component sensor/regulator, sensor histidine kinase from CC140)_[pos.: 273020 to 274774, length: 1755, dir.: FRWRD]
GTGCTATCGCTAACAATGTTATTACTTGAGCGTGTAGGTTTAATTATTATTTTGGCCTAT
GTGTTGATGAATATTCCATATTTTAAAAACTTAATGAATCGTCGACGTACATGGAAAGCA
CGTTGGCAATTATGTATTATTTTCAGTTTGTTTGCCTTAATGTCTAATTTAACTGGTATC
GTCATCGATCATCAACATAGTTTGTCAGGAAGTGTGTACTTCCGTTTAGATGATGATGTA
TCTTTAGCTAACACACGTGTATTAACGATAGGTGTCGCAGGATTAGTTGGTGGCCCTTTT
GTAGGTCTATTTGTTGGCGTTATTTCAGGTATTTTCAGAGTGTATATGGGTGGGGCGGAT
GCACAAGTTTATCTTATCTCATCTATATTTATCGGTATAATTGCTGGTTATTTTGGCTTA
CAAGCTCAAAGACGCAAGCGTTACCCGAGTATTGCGAAAAGTGCCATGATTGGAATTGTT
ATGGAAATGATTCAAATGTTGAGCATTTTAACATTTTCCCACGACAAAGCATATGCGGTT
GACCTCATATCATTAATTGCACTACCAATGATTATTGTTAATAGCGTTGGTACGGCGATT
TTTATGTCTATTATCATTTCAACATTAAAGCAAGAGGAGCAAATGAAGGCTGTTCAAACA
CATGATGTACTGCAATTGATGAACCAGACATTGCCGTATTTTAAAGAAGGATTGAATAGA
GAATCGGCACAGCAAATTGCGATGATTATTAAAAATTTAATGAAAGTATCTGCAGTAGCA
ATTACAAGCAAAAATGAAATCTTATCGCATGTAGGTGCAGGTAGTGATCATCACATACCA
ACAAATGAAATATTAACAAGTCTGTCTAAAGATGTATTGAAATCAGGAAAGTTGAAAGAA
GTTCATACTAAAGAAGAGATTGGTTGTAGTCATCCGAATTGCCCGCTTAGAGCAGCTATC
GTGATACCACTTGAGATGCATGGTTCTATCGTCGGTACATTGAAGATGTATTTTACAAAC
CCTAATGATTTAACTTTTGTGGAACGTCAACTTGCAGAAGGATTGGCAAATATTTTTAGT
AGCCAAATTGAACTTGGTGAAGCCGAAACGCAAAGTAAGTTATTGAAAGATGCTGAGATT
AAGTCATTACAGGCACAAGTGAGTCCACATTTTTTCTTCAATTCAATTAACACGATTTCA
GCTTTAGTTAGAATAAATAGCGAAAAGGCACGAGAGTTACTATTAGAATTGAGTTATTTT
TTCAGAGCGAATTTACAAGGCTCAAAGCAACATACGATTACTTTAGATAAAGAGTTAAGT
CAAGTGCGTGCATACTTATCACTCGAACAAGCACGTTATCCAGGAAGATTTAATATCAAT
ATTAATGTTGAAGACAAATATCGAGATGTGCTTGTACCACCATTTTTAATTCAAATTTTA
GTTGAAAATGCCATCAAACATGCGTTTACGAATCGAAAGCAAGGTAACGATATTGACGTG
TCAGTGATTAAAGAAACTGCAACACATGTACGTATTATTGTACAAGATAATGGTCAGGGT
ATTTCTAAAGATAAAATGCATTTGTTGGGAGAAACATCTGTAGAATCAGAATCTGGAACT
GGTAGTGCTTTAGAAAATTTAAACTTACGCCTAAAAGGATTATTTGGAAAATCCGCAGCA
TTACAATTTGAATCGACATCGAGCGGTACCACTTTTTGGTGTGTACTTCCTTATGAAAGA
CAAGAGGAGGAATAA
>>0258|lytR_(two component sensor/regulator, transcriptional regulator from CC140)_[pos.: 274777 to 275517, length: 741, dir.: FRWRD]
ATGAAAGCATTAATCATAGATGATGAGCCATTAGCACGTAATGAATTAACATATTTATTA
AATGAAATTGGTGGTTTTGAAGAAATTAATGAGGCAGAAAATGTAAAAGAAACATTGGAA
GCACTACTGATCAATCAATATGACATTATATTTTTAGATGTCAATTTAATGGATGAAAAT
GGGATCGAATTAGGAGCTAAGATTCAAAAGATGAAAGAGCCACCTGCGATTATTTTTGCA
ACTGCACATGACCAATACGCAGTACAGGCATTTGAATTAAATGCGACAGACTATATTTTG
AAACCGTTTGGTCAAAAACGTATTGAACAAGCAGTCAATAAAGTGCGTGCGACTAAAGCC
AAAGATGATAATAACGCAAGTGCAATTGCGAATGATATGTCGGCGAATTTTGATCAAAGT
TTACCTGTTGAAATTGACGATAAAATTCACATGTTAAAGCAACAAAATATTATTGGGATT
GGCACACATAATGGTATTACAACCATACATACAACGAATCATAAATACGAAACAACAGAG
CCATTGAATCGTTATGAAAAACGATTGAATCCCGCTTATTTTATACGTATTCATCGTTCA
TATATTATTAATACGAAACACATTAAAGAAGTGCAACAATGGTTTAACTACACTTATATG
GTAATATTGACAAATGGTGTCAAGATGCAAGTTGGACGTTCATTTATGAAAGATTTTAAA
GCGTCGATAGGATTACTTTAA
>>0259|lrgA_(antiholin-like protein from CC140)_[pos.: 275630 to 276073, length: 444, dir.: FRWRD]
ATGGTCGTGAAACAACAAAAAGACGCATCAAAACCAGCACACTTTTTTCACCAAGTCATT
GTAATTGCTTTAGTACTCTTTGTATCGAAAATAATTGAATCATTTATGCCAATTCCTATG
CCTGCATCAGTAATCGGTTTAGTATTATTATTTGTATTATTATGTACTGGTGCTGTTAAG
TTAGGCGAAGTCGAAAAAGTAGGAACGACACTAACAAATAACATTGGCTTACTCTTCGTA
CCAGCCGGTATCTCAGTTGTTAACTCTTTAGGTGTCATTAGCCAAGCACCATTTTTAATC
ATTGGACTAATAATCGTCTCAACAATACTATTACTTATTTGTACTGGCTATGTCACACAA
ATTATTATGAAAGTTACTTCGAGATCTAAAGGTGACAAAGTCACAAAAAAGATCAAAATA
GAGGAGGCACAAGCTCATGATTAA
>>0260|lrgB_(antiholin-like protein from CC140)_[pos.: 276066 to 276767, length: 702, dir.: FRWRD]
ATGATTAACCACTTAGCACTAAACACACCTTACTTCGGAATACTGTTATCCGTTATACCA
TTTTTCTTAGCGACCATATTATTTGAAAAAACAAATCGTTTCTTCTTATTTGCACCGCTA
TTTGTCAGTATGGTATTTGGTGTGGCCTTCCTCTATTTAACAGGCATTCCGTATAAGACT
TACAAAATAGGTGGAGACATTATTTACTTCTTCTTAGAACCAGCAACAATCTGTTTTGCG
ATTCCGTTATATAAAAAGCGTGAAGTGCTTGTTAAACATTGGCATCGTATCATCGGAGGT
ATTGGTATCGGTACAGTTGTAGCGTTATTAATTATTTTAACTTTTGCGAAGTTAGCACAA
TTTGCCAATGATGTTATTTTATCAATGTTACCTCAAGCAGCAACTACAGCGATTGCGTTA
CCAGTATCAGCTGGTATCGGTGGTATAAAAGAATTAACATCATTAGCAGTTATTTTAAAT
GGTGTCATTATTTATGCCCTAGGTAATAAATTCTTGAAGCTTTTCCGAATTACTAACCCT
ATTGCCCGAGGATTAGCACTTGGAACAAGTGGTCACACATTAGGTGTAGCACCAGCCAAA
GAATTAGGACCTGTAGAAGAATCAATGGCAAGTATAGCTTTAGTGTTAGTTGGTGTAGTT
GTTGTAGCAGTTGTGCCTGTCTTTGTAGCAATATTCTTCTAA
>>0261|nor_(nitric oxide reductase from CC10, 22, 30, 121, 130, 133, 140, 239, 291, 398, 425, 772)_[pos.: 277108 to 279399, length: 2292, dir.: FRWRD]
ATGAGTATGCAAAGTTCATATAAACGTTTAGTTAAAGTGCTACTAACGATTTTAGTGATT
GTGTTTTCAATTTTACTAGTAGGTGGTTGGTATATTTTTAAAAATGAAGCACCTCGTCCA
ACAAAGATAGTAGATCAACAAGGTCATACGCTTGTTACAAAAGGCGAGCTGATCAGTGGG
CAAGCGATATATGAGAAATATGGGTTAACAGATTATGGCTCCTACCTAGGCAATGGTTCT
TACTTAGGCCCAGATTATACTGCAGAGGCATTACATCATTATCTGATTGGTATGCGTAAA
TACTATGCACAAGATATTTATCATAAGCAACTTCATAAATTAAATCATGTAGAGATAGCC
GTAGTTAAAGATAAAGTGATGAAAGAAATACGGATTAATCGTTATTCTGAAAAAGAAGAT
CAACTTGTATTAACGCCAGGACAAGTATACGGTCTAAAATATTTGCAAGATTATTATAAA
AAAGAGTTTGTTAATAACCCTAAACAAGTAGGGTTAAATGAAAATATGATTAAACAGTTT
CAAAATGATGATTATATGGTCGCAGGAAATAAAGTTGAACATTTAAGTCAATTCTTTTTC
TGGGGTGCTTGGCTATCATCAACAGATAGACCTGGAAAAACATTTTCATATACAAATAAT
TGGCCATACGATGTGGATGCAGGAAATACGTTGCCTAGTGCAGGAATTTTATGGACTGCT
ATATCTGTAACATTACTGATTACAGGCTTGGCATTCATTATATATATTCAAAAGCGTTAT
GAATTTGACATGAAGCCGACGTATGAGTCGGAACGGGAACTACCAAAGATTGAAGTAGAT
AGTAAAATCACTGATAGTCAACGAAAAGTTGGGAAATATTTAGTCGTTGTCATGTTACTA
TTTTTGGTTCAAATATTATTAGGCGAATTACTGGCACATTATTATGTAGAGAATAAATTT
TTTGGTATAGAAATACAAAGGCTCTTTCCATTTAATATTGCGAAGACATGGCATGTGCAA
TTAGTTATTTTCTGGGTTGCTACGACTTGGTTAGCAGCAGGAATATACATTGTACCTAAA
GTATTGGGCAACGAACCAAAGAAACAAGGCGTATTAGTAGATATCTTGTTTTGGGCCTTA
ATCATAGTTGTGATGGGCAGCATGATTGGAGAATGGAGTCATATTTTAGGTTGGATTGAT
TCTCATTGGTGGCTATTCGGGCACTTTGGTTGGGAATATATAGAATTAGGTAAATTTTGG
CAAATATTATTTATAGTAGGTATGGTCTTATGGGTTATCATTCTTTGTCGAGGGTTTTTA
CCAGCTATTCGCAACAAAGTACAAGTGAATCATGATAAACGTCACTTATTGACGCTACTG
TTTGTTGGAGCAATTGCAATTCCGTTATTTTATCTTGCATCATTATTTATAATGCCGAAT
TCACATGTGACGTTTGCAGATTACTGGCGATGGTGGATTGTTCACTTATGGGTTGAAGGT
ATATTTGAAGCATTTGCCGTAGTGTTGATTGGTTTCTTAATGGTTAATATGAAATTAACT
ACCATTGAAACGACGATTCGTGCATTATATTTTCAATTAATCCTATTACTAGGTACAGGT
ATTGTTGGTATGGGTCATCATTACTATTGGCAAGGTGATCATTCCATATGGCTAGCACTG
GGTTCTTGTTTTTCAGCATTAGAAGTCGTGCCACTTTGTTTATTAATTTGGGAAGCATAC
ACACACTATCGCTTATATAAGAAAAGTGACATCGCTTTTCCTTACAAAGGTACATTTATT
TTTCTAGCTTCAACAGGATTGTGGAATGCAATTGGTGCTGGAGCATTAGGCTTTTTAATT
AACACACCAGCAGTTAACTACTTTGAACATGGTACGCAATGGACTGCAGCACATGCCCAT
GGTTCTATGGCTGGCGTGTATGGTATGTTCTCAATTGCAATTGCGTTGTATGTTTTTAAA
AATATTACTAAAAAAGAATTTTGGACACCGAAAGTTGAAAAATGGATTAAAATATCATGT
TGGGCTTTAAATGTTGGATTGGCAGGTATGGTGTTCGTTACATTAATACCAGTAGGTTAT
ATCCAACTTAAAGATGGATTAGAAGATGGTTATTGGCATTCAAGACTAACGTCATTTTAT
GAACAACCACTTGTGAAAGCAATCATGTGGGGTAGAATGCCTTGGGACATTATATTCACA
GTAGGTGTCATTATATTAGTAGTTATTTTTATAAGGGGATACAGACACTTAAAACCAAAA
TACAGAGTATAG
>>0262|Q5HJB2_(putative transcriptional regulator, GntR familypartially from CC8 and  from CC140)_[pos.: 279625 to 280329, length: 705, dir.: RVRS]
TTACTTTTTACTAGGAATATAAAACTGTGCATGACGATAATGAAATACGATGTCAGATGA
ATCAAAAGGTTTGCCAGTCATTGTATAAAACGTTTGGTGATAACGTAAACATGGTTCACC
TGTAGACAATTGTAGTAATGAAGCTTCACTTGAAGTGAGTTGATCTACATTAAAGAAAAT
ATCTGAAAAACCAATACGAAGTTTCATGTTTGATTCTAAATAGTCGAAGATAGAGCCCTT
AGCAATATCATCATTTAAATATTTCACGATTTCTTTATGATAATAAGAATATTCGATACA
TAAAACATCATCGTCCACGAATCTTAATCGCTCTAAATAGTAGACGGTATCATCTGCATT
TAATTGGAGCTCATCTTGTACAGATTTAGGTGGCGTTGCAATCTCCTTAAAAACAAGTAC
CTTACTTGTCATTCGGTGTTCACCTAAACTTTTAGAGAAACCATTAGTCTTAAAGACGTT
GATACGATTGGCATCAGCAATATTTCTCACATAAATACCACTGCCTTGTGCTTGATAGAT
CAAACCATCTTGTTCCAATAAGCCTAATGCTTTAATGATAGTACTCTTACTTACTTGATA
ACGTTCTTTTAATTGCGTCACGCTTGGCAATTTATCACCGGGTTTGAAATTAGATTGATG
TATAAACGCATTAAGTTGCTTAGCAATATGTTCATACTTTAACAA
>>0263|Q1YAD5-ptsG3_(PTS system, IIA component from CC8)_[pos.: 280478 to 281269, length: 792, dir.: FRWRD]
ATGAGCAATAAATATAAAGAACAAGCCCAAGACATTCTTACAGCTGTAGGTGGTGTCGAA
AACATTGTTGATGCAACGTATGATACGAAGTGCATTACAATTCATATGCAACATACAATT
CCTTCTACAGCAAATGAAGTGAAACAAATAGTTGATGTGACATCTGTAGCAGAAAATGAT
ACGCAGTTAGTCATAAAATTAAATGGAAATGTCGATGAAGTGTATCAGCAATTACAGCGA
TTAATTAAGAATGCTAATGTCGAAGAGAGTGAGAATACTGACAATATTAATAGTCAAGAT
ACAAGTTATACACCTCAAGTAAAAGTAACAACACCAATTTTAGTGAAAGCACCAATCGCT
GGTCGTCGTATTTTACTTAAAGAAGTAAGAGATTCAATTTTTAGAGAGAAAATGGTAGGT
GAAGGCTTAGCAATCAAAGCTCATGAAGAATCCAAAGTAATCGCACCGTTCAATGGTTTA
ATATCTATGATTGTACCAACTAAGCATGCAGTTGGTATTCAATCAGAAGACGGTGTGGAC
ATAGTCATTCATATTGGCGTGAATACAGTTGACTTGGAAGGTAAAGGGTTCAAGTGCTTT
GTAAAGCAAAATGATCATGTTGAAGCAGGGCAAACGTTGTTGCAATTCGACCAGCAATAT
ATACAACAACAAGGCTACAATGCTGACGTTATTGTCGTTATTAGCAACTCTGCCGATTTA
GGAAAAGTAGAACTGACAATGAATGAAATCATTACGACTGAAGATGTTATTTTTAAAATA
TTTAAAAACTAG
>>0264|bglA_(putative 6-phospho-beta-glucosidase from CC8)_[pos.: 281285 to 282721, length: 1437, dir.: FRWRD]
ATGACAAAATTACCGCAAAATTTCATGTGGGGTGGCGCTCTTGCCGCAAATCAATTTGAA
GGTGGATATGATAAAGGTGGTAAAGGGTTAAGTGTAATTGATGTTATGACGAGTGGTGCA
CATGGCAAAGCACGTCAGATTACAGAATCTATAGATCCCAATCACTATTATCCAAATCAT
GAAGGTATTGATTTTTATCATCGTTATAAGGAAGATATTGCCTTGTTTAAAGAAATGGGA
TTGAAATGTTTACGTACGTCGATTGCGTGGACACGTATCTTTCCGAATGGGGATGAAGAT
GTGCCAAATGAAGAAGGACTCGCCTTTTATGATCGTATCTTTGATGAATTAATTGCACAA
GGTATTGAACCTGTTGTGACGTTATCACATTTTGAGATGCCACTTCATTTAGCGAAACAT
TATGGTGGATTTAGAAATAGAGAAGTTGTCGATTATTTTGTGCATTTTGCGCGTGTTGTA
TTTGAAAGATATAAAGATAAAGTTACATATTGGATGACGTTTAATGAAATTAATAATCAG
ATGGACACATCAAATCCTATCTTTTTATGGACGAATTCTGGGGTAGCATTGACAGAAAAT
GATAATCCTGAAGAAGTCTTGTATCAAGTAGCACATCATGAACTTTTAGCCAGTGCTTTA
GCAGTTCGTCTTGGTAAAGAGATTAATCCGAAGTTTAAGATTGGAACAATGATTTCACAT
GTACCCATTTATCCATATTCGTGTCATCCGAAAGATATGATGGAAGCACAAATTGCGAAT
CGCTTACGTTTCTTTTTCCCGGATGTCCAAGTGAGAGGTTATTATCCAAGCTATGCTAAA
AAAATGTTGGCACGAAAAGGATATGATGTTGGATGGCAAGAAGGGGACGACAGTATTTTA
CAGCAGGGCACGGTTGATTATATTGGCTTTAGTTATTACATGTCTACGGCTGTAAAACAT
GATGTTGATACTACAGTTGAAAACAACATCGTCAACGGTGGTTTGAATCATTCTGTGGAG
AATCCGCATATCGCAACGAGTGATTGGGGTTGGGCGATTGATCCAGATGGCTTAAGATAT
ACATTGAATGTGTTATATGATCGTTATCAGTTACCACTTTTTATTGTGGAAAATGGTTTT
GGTGCAGTTGATGAAGTGGTAGATGGACATATTCATGATGATTATCGCATTGAATATTTA
AAAGCACATATTACAGCAGCGATAGAAGCAGTTGATCAAGATGGTGTAGATTTAATCGGT
TATACACCGTGGGGAATCATTGATATTGTTTCATTTACAACCGGTGAAATGAAGAAACGC
TATGGTTTAATATATGTTGATCGAGATAATGATGGTCATGGCACGATGGAACGCTTGAAA
AAAGATTCGTTCTATTGGTATCAACAAGTGATAGCATCAAATGGAGATAAATTATAA
>>0265|Q5HJA9_(putative methyltransferase)_[pos.: 283155 to 283916, length: 762, dir.: RVRS]
TTAGTGCTCTTTTTTAGCGACAAAAGTAATATAATTCATATCTTTACGCAATTTAGTCAT
CGTTTTAAACATTTTACAAAACATTGGTCGATTTTCTTTTTTCAAAGCATTGTTGATAAT
CTTTATAGTTCCAACAATACCTTCGTCATAAATTAAACCTTTTGGTGTCATTAAACTCAT
TGGACCAGTATGATAATGCACATGATTAAAACCAGCTTGATGATATAAATCTAACCAGCC
AAGTTTCGTCTGCGGTGAGACATTGACATTAATTGCTGCAGATAATGATTTAACAACATG
TGTGGCATGTGATTCATTAACGATGACAATATCATGTGTTAACAAGATACCCCCAGGCTT
TAAGACTCGGTAGTACTCGCGTAATGCTTTTTCCTTTATGGCGATGGGTAACATTGTTAA
CATTGCTTCATTTAAAACGATATCGAATTGATTGTCATCAAAGGGCAATTTAACAGCATT
CGCTTGTTGAACTTGAATATATGATTCAAGACCTGCTGCTGAAATGTTTTCCTGTGCTTT
TTCTAATGCTTTCTTATTTATATCAACGCCTTGAATGTGACAGCCATATGTATGAGCTAG
ATAAATAGATGTTGTGCACATATTACATGCCACTTCTAACACTTGTTTATCTTGTGAAAA
TGCCCCTTGTTGTATTAACCAATCTGTTGCTTCTTTACCACCGGGGCGTAGACGAGTTTT
TCCTAATTTAGCTAAAAATGTATGACCAGCTTCTTTAGACAT
>>0266|rbsK_(ribokinase from CC8)_[pos.: 284167 to 285081, length: 915, dir.: RVRS]
TTAAACTTGATTTACTTCTTCTAGTAGAGGAATAGATGCTTGCGCGCCGTGTTTTTGTAC
AGTGAGTGAGCTCGCTTTATTACCAAAATCAATAGCATCTGCTAAGTTATCTTGCGACTT
GTTTAAGCGACTGACAAATGCACCAATAAATGTGTCGCCTGCAGCAGTTGTATCAATCGC
ATTTACTTTATAAGCTTCGATGTGTTGGCTTTGATTTTTAGTAGCAAAATATGTACCTTG
CTTACCTAGCGTAATCAAAACAGTCTTAATGCCTATAGATAAAAAGTAATTGGCATTGTC
TTTCATAGATTGTTCATTAGTTACTTTAATCCCAGATAACAATTCGGCTTCTGTTTCGTT
TGGCACAATAATATCGATTAATGATAATAATTCATTAGGTAATGCTTTCGCTGGTGCAGG
ATTTAATACTGTCGTCACACCATGTGCCTTGGCAATTTCAAATGCAGATATAATAGCCGG
GATGGGTACTTCTAATTGTGCAACGACAAAGTCTGCATTGATTATAGCGTCTTTTGCGTT
AATAACATCTTCAGGTGTCATCGTCATATTCGCACCACCATAAACATAGATGGTGTTTTG
TCCTTCTGCATTCACAGTGATAAAGGCTTGGCCCGTTTTTGCTTCAGCTGTTTTGATAAT
ATATGATGTATCAATATGAGCTACTTTAAAATCTTCTAAGATGAAATCAGCAACGCCATC
AGTGCCAATTTTAGTAATAAATGTTGTGTCTGCTTGCATGCGTGCAGTGGCAATAGCCTG
GTTGGCACCTTTACCTCCGCCGAATGCTTTTTGTGCTTCTTCAACATGTAATGTTTCGCC
TGGTTGTGCATATCTTTCAACTGTTAAAAATTGATCGACATTCGTTGAACCTAAAATAAC
AACTTTGTTGGTCAT
>>0267|rbsD_(D-ribose pyranase from CC8)_[pos.: 285109 to 285513, length: 405, dir.: RVRS]
TTAAAAAGTAACATTCGATTCTAATGCAATATTAGAGTAGGGCGTTGTTTCACCAGTACG
AATATTACCTTTATTTAATGGGTGAGCTAAGTTACTTTTCATTTCTTCGTGAGGAATGAA
AATGATTTCGATTTCCGATGAAATCAATTGTTTAATTTGTTGCAATTGTGTAGGGTTATG
TTCTTTTATTTCTTCTGCTAAGTATATTTTTTGGATTTCCATTTCTTCTAACACTGTAGC
TAAGACATCAATAAAGCGTGGTAAGTTTTTAGTTACAGCTAGGTCGATACGACGATGATC
ATTTGGAATTGGCATGCCAGCGTCATTAATCGTTAATAAATCAAAATGACCAATTGTCGC
GATTGCTTTTGAAATATGTTCATTTAAAACAGCTGATTTTTTCAT
>>0268|rbsU_(ribose uptake protein from CC8)_[pos.: 285528 to 286409, length: 882, dir.: RVRS]
TTATTTTATAAATACTGTAACAGAAGCGGCTACTAAAATGAGTACTAAGCCGATGATTGT
AATAACCATTTCTTTTGACGTTTTATGTTGTTTTAAGAAATAAATACCAGTTAATGTAGC
AAGCACAACGGATGTTTGAGAAAGAATAAATCCAGTTGCTAAACCATTCATATTAGGTTG
TGCTGAAATAAGATATGTTAAAGCACCAAATGCAAAGAAGAAACCTGAAATAATTTGTAA
CCACGTAATTTTATTACGGAATGGATTCTCTGCTTTCATATTCATAAAGCCATAAATGAC
TGCAACAATTACCATACCCATTGCTTGAGGTAAAAAGGCAGTTAGGCCATCAATAGAAGT
TGCTTGCGGTGCAGCTGAATATAACCAGTATCCAAATTCACCAATTAACAGAAGTACCAC
TGCACGACGTAAATTTTTGGCGTTACTTGCTTCTTTGCGTTCACTCCAAACTGTCATACG
CGCTCCAATTAGAATAACGACTAAAGCTGTAAATCCAATGATTTTATGACCAATGCCTGG
CCAATTTCCTAATGCAAAGACACCCCATAAAGATGCGCCTAATAATTGGAATGCTGTTGT
GACTGGCATGGCACGAGATGAGCCGACTAATTCGAACGCTTTAAATGTAATGATTTGTCC
GAATCCCCATCCTGCACCTGATAATAAGGCGAATAGCAAATTGGTTCCAGTAGGGAAGCC
ACTTGATGTGACTACGGCTAATATAATAGCGAAGATTAACGTACCTACAGTAGCACCGAT
AATTTGATGTACAGGTTTACCACCAAACTTTGAAGCGACTGTTGGGAAGAAGCCCCAGCC
AATTAAGGGGCCTAACCCGATAAGTAATACAACAATGCTCAT
>>0269|rbsR_(ribose operon transcriptional repressor from CC8)_[pos.: 286641 to 287639, length: 999, dir.: RVRS]
TTAGTTTGAAAGATGATAGCCAGTTGTTGCACGAATTTTTAAAGTCGTTGGTAATTCAAT
CATATCAATGGATTTATCTAAGTGCTGTAATCGTTGAAGTAATAAGGTTAAAGATGTTTT
GCCAATATCAGTTATAGGTTGTGCCACAGTAGTTAAAGGTGGCGAGACGTACGCTGCATA
ATCAATGTCGTCATAACCTATTAATGAGATATCTTTCGGGATACTGATGCCATGTTCAAT
TAGTCCTCGTAAAATGCCAATAGCGAGTTCATCGTTAATAGCGAAGATTGCAGTGGCAGA
TTGAACCATGATGTCATCAACAATGGTTAGCCCACCGCGCTTAGATAATTCAGTATGGAC
GATTTGTGGTTCTGGCAATTGATTCGCGCGCAAAGTATCGACAAATCCAGCGACACGAGT
CGACATATTCGCCATCATGTCATATGGTGCAACAATTATCATATGGTTGTGACCGAGTTC
TATTAAATGTTGTGCTGCAAGTTGTCCACCTTGATATTCATTTGTCCGAACAAAATCTGT
ATAGCCTTGATGGTCATTTTGATCCAGTACGACATAAGGTACATGATGTTTCTTTAGATA
GTTATTTAGGGCGTCCGGGGATGATATGTATTGTGCGATAATTAATCCGTCAATACCTCG
ATCAATTAAATGTTTAATATTGTCATACAAATCAGTTGCTGTAGATGTTAAAAAGCATAA
ATCAACATCAGATGGTTTATGGTCATGAATACTTTGCATCAGTGCTGAGAAAAACGGATT
TGTTAAGCTAGGCAAAATGACGCCAATAGTTTGAATTTTACTGCCGCGCAATTGTTTTGC
ATGTTTATTAGGGGCATAGCCTAAACGTTCTGAAACAGCATGTACGTTTTTTATCGTTGT
TGCGGAAAAACGACTATCATTATGATTTAAAATATGTGACACAGTTGTAACTGATACACC
AGCTTCTCTAGCAACATCTTTAATTGACACTTTTTTCAT
>>0270|IRl_IS256_(inverted repeat left of tnpIS256)_[pos.: 287853 to 287886, length: 34]
GATAAAGTCCGTATAATTGTGTAAAAGTAAAAAG
>>0271|tnp-IS256_(transposase for insertion sequence IS256)_[pos.: 287954 to 289126, length: 1173, dir.: FRWRD]
ATGACCCAAGTACATTTTACACTGAAAAGCGAAGAGATTCAAAGCATTATTGAATATTCT
GTAAAGGATGACGTTTCTAAAAATATTTTAACAACGGTATTTAATCAACTAATGGAAAAT
CAACGAACAGAATATATTCAAGCAAAAGAATATGAACGAACAGAAAACCGACAAAGTCAA
CGAAATGGCTATTATGAGCGCAGCTTTACGACACGTGTAGGCACGCTAGAATTAAAAGTA
CCCAGAACACGTGATGGCCATTTTTCACCCACAGTGTTTGAACGTTATCAACGAAACGAA
AAAGCCCTCATGGCTTCAATGTTGGAAATGTATGTATCAGGCGTTTCAACTCGTAAAGTA
TCAAAAATTGTGGAAGAACTTTGTGGTAAATCCGTCTCTAAGTCCTTCGTTTCTAGCTTA
ACAGAACAGCTAGAACCTATGGTTAACGAGTGGCAGAATCGTTTATTATCAGAAAAAAAT
TATCCTTACTTAATGACCGATGTACTCTATATAAAAGTACGAGAAGAAAATCGAGTACTC
TCAAAAAGCTGTCATATAGCGATTGGAATAACCAAAGATGGCGACCGTGAAATTATCGGC
TTCATGATTCAAAGTGGCGAAAGCGAAGAGACCTGGACAACATTTTTTGAATACCTAAAA
GAACGCGGTTTACAAGGTACGGAACTCGTTATTTCTGATGCGCACAAAGGATTAGTCTCT
GCCATTAGAAAATCCTTCACCAACGTAAGTTGGCAAAGATGCCAAGTTCACTTCCTAAGA
AATATCTTTACCACCATTCCTAAAAAAAATTCAAAATCTTTCAGAGAAGCTGTTAAAGGA
ATTTTTAAGTTCACAGATATTAACTTAGCGCGTGAGGCTAAAAATCGATTGATTCATGAT
TATATCGATCAACCAAAATATTCAAAAGCTTGCGCATCATTGGATGATGGATTCGAAGAC
GCCTTTCAATATACCGTACAAGGAAATTCCCACAATCGACTAAAGAGTACCAATCTAATT
GAACGACTGAATCAAGAAGTACGCAGAAGAGAAAAGATTATTCGCATCTTCCCCAATCAA
ACATCAGCCAATCGCTTAATTGGAGCCGTTCTTATGGACCTACATGATGAATGGATTTAT
TCTTCAAGAAAATACATCAATTTTGATAAGTAG
>>0272|IRr_IS256_(inverted repeat right of tnpIS256)_[pos.: 289138 to 289175, length: 38]
ACATTGTATAGCATTTTACACAGGAGTCTGGACTTGAC
>>0273|Q5HJA3_(putative protein)_[pos.: 289351 to 289743, length: 393, dir.: FRWRD]
ATGCAATTCAAATTAAAAGAAGAAGAGATTATTAGTTTTTTAGAATTGAAATATCCAGAA
AAAGAGTTCGAATATGGTCGTTTGTTAGTTGGACAACATAAACGTGATGATTTAGATGTT
TATTACTTTGGTGATACGTTTTTAATGTGCACGATTATTTCATTCAAGACATTTGAAATT
AAAGAAACAGTAGAATTATCATATGATGCTGTTAATCGTATTGTGTTAAAAGATGGATGG
TTATTTAGAAAAATGAGAATAGAAACAATGCAAAAAGTGTTAAAATACGGTACATCTAAA
TTAATGTTAACTGATTTTCAAAAAGAGAATTATAATAAATATATTCAAGGTCAGAAACAA
CGCGTGATATTTGAAAATGGCCATTTTGTCTAA
>>0274|txbi_universal1_(bidirectional rho-independent terminator)_[pos.: 289781 to 289852, length: 72]
TAAATCCCTAAAAAACAGCAGTAAGATAATTTTCAATTAGAAAATATCTTACTGCTGTTC
TCTATTTATACA
>>0275|yusP_(major facilitator superfamily transporter from CC8)_[pos.: 290416 to 291792, length: 1377, dir.: RVRS]
TTAAGATTTAACTGTTTTTGGAATGATCATGTATGCAGACAATGAGCCAAGGATCATCAA
TACAATGCTGACTATAAATGTTACGGTTGCAGCTACACTTGGTGCATAGTTTAGTTGTAA
CATACTGAAAACTGTAGTACTTAGTGCTATACCAAAGGCGCCACCTAATGTACCACTCAT
TTTATATAATCCTGTAGCTAAACCAACTTTTTCATTAGGCATACTGAAAATTGCAATCGT
AAGTCCAGGTGTTGCGACTAAACCATTACCTATCGCACATATGACGAAACCAATGATAAC
TGCAATGACATATTGTGATGCCAATAATTGAGTCATGCTAATAATAGTGATGCCGATGAC
AGGGAACAACGGACCAATGATGAGCATCAATTTGCCACCGAAACGTAATGTTGCTTTTTC
ACCTAAACGAATCATCGCAACTGCCACAATGGCATATGGCAATGTAACAAGTCCAGATTG
CGCAGCTGATAAACCAAGGTGTGTTTGAGCATATATGAAAAAGACCACTGTTACGCCTAG
ACCGCTATTTAAAACAAAGTTATTTAAAAATGCACCAATGAACGGACGGTTGCGTAATAC
TGAGAAATCAATAAAAGGTACTTCATGTCGACGTTCGATGATGATGAATATCAACGTAGT
GATGATAAAAATGCTCAGACAAATGATTGAAAATGTACTAAACCAACCTTGTTCGAATCC
TTGTGTTAACAATAATGTAAAGCTACCAATCATAACAGCGAAAATCGACATACCTTTGTA
ATCGAATGGATGACGGTGGCTATGTTGACTTACTTTTTCAGATGTGCCTTTTAGAAGCAA
TATGGCAATGAAAGCAATGACTATACTAATGATGAAATTCGTTTGCCATCCGAAATTTGA
GGCAATTAAACCGCCGATAACACCAGCTAGGCCGATGCCACCAACAGTACTAATCATTAG
ATAACTAATCGCTCGTCTTAAATGTTCTCCTTTAAATTGATTATTTAACACGCCAACTGT
TGAAGGTAACAAGATAGCTGCTGATAGACCTTGTAAAATTCTACCGATGATGAGCAGTGC
AGTGATGTCCGATATAATTAATAGAAGAGATGCAAACATACTGATTATGAGACCCATGTA
TGTCATTCTCAGTTGTCCTATTTTATCAGCAATATCACCTGCAGCCACCATGAAGATACC
TGTGGCGAAGGAAGTTAAACTAATAGATAAATTTAACACGGCAGGAGAGGTTTGATACGT
TTGACCAACGAGAGGTCCTATATTAATAAATGATTGTGCAAACAACCAATATGTTAATGC
AGACAACATAATCGCAATAATAATATTACTGCGTGGTGAAGATTGTGTGTTATTCAC
>>0276|yxeI_(choloylglycine hydrolase family protein from CC8)_[pos.: 292026 to 293018, length: 993, dir.: FRWRD]
ATGTGCACAGGATTCACAATACAAACTTTAAATAATCAAGTACTTCTTGGACGCACGATG
GATTATGATTATCCATTAGATGGTTCGCCAGCAGTGACGCCTAGAAATTATCGTTGGAAA
TCTCGCACTGGCACGACAGGCCAAACGCAATATGGCTTTATTGGCACAGGAACAGATATG
GAAGGTTTTATTTATGGTGATGGTGTTAATGAACATGGCGTTGCCATTTCAACACAATAT
TTCCGAGGTTATAGTTCATATGGATCAACACACAAAGCGGACGCGATGAATATTACGCAA
AATGAAATTGTGACATGGATTTTGGGATATACAACAAGCATTGAAGATATGAAACAACAA
GCATCCCAAATACATGTTGTAGCTGTATATTTAAATGACATCGGTGAAGTTCCGCCATTG
CATTATCATGTTTCCGATGCAACTGGACATACAGTCGAAGTTTCATTTAAAGAGGGTGAA
GTGGTTATAAAAGATAATCCTATTGGTGTCTTAACAAATCATCCAGACTTAAATTGGCAT
TATAGTAATTTAAGACAATATATCAATATTTCTCCTTATCCAGCAACAGCAAATTTATTG
GAAGGTGTAACGATTGAACCTTTAGGCAATGAAGCAGGTACATTTGGATTGCCAGGTGGA
TTTACTTCAACTGAGCGCTTTGTGAGAATGGCATTTATGAAAGCAAACATTGCTCAAAAC
AATGATAAAGAAATGGATTTAATGAATGCATTTTATTTATTAGATGCGGTAAATATACCG
ATTGGAATTGTACGTCCGCATGATGCTGACAATCACTATACGATGTATCAGACCGTAATA
AATTTAACTACAAGAACGTTATATATTAAGTATTATGGCAGCAATGAATTAGTAGCATTA
AAGCTCACAGATGATTTAATTAATAGAAAAGATATGACGATTTTTAAGCCTGAGAAGCAT
ATCACTATTAGAAAGTTGAATGACAATCAATAG
>>0277|lytM_(lysostaphin from CC8)_[pos.: 293344 to 294294, length: 951, dir.: FRWRD]
ATGAAAAAATTAACAGCAGCAGCGATTGCAACGATGGGCTTCGCTACATTTACAATGGCG
CATCAAGCAGATGCAGCAGAAACGACAAACACCCAACAAGCACATACACAAATGTCAACA
CAATCACAAGACGTATCTTATGGTACTTATTATACAATTGATTCTAATGGGGATTATCAT
CACACACCTGATGGTAACTGGAATCAAGCAATGTTTGATAATAAAGAATATAGCTATACA
TTCGTAGATGCTCAAGGACATACGCATTATTTTTATAACTGTTATCCAAAAAATGCAAAT
GCCAATGGAAGCGGCCAAACATATGTGAATCCAGCAACAGCAGGAGATAACAATGACTAC
ACAGCGAGTCAAAGCCAACAGCATATTAATCAATATGGTTATCAATCAAATGTAGGTCCA
GACGCGAGCTATTATTCACATAGTAACAACAACCAAGCGTATAACAGCCATGATGGTAAT
GGAAAGGTCAATTATCCTAATGGCACATCTAATCAAAATGGTGGATCAGCAAGTAAAGCG
ACAGCTAGTGGTCATGCGAAAGACGCAAGCTGGTTAACAAGTCGTAAACAACTACAACCA
TATGGACAATATCACGGTGGTGGTGCGCATAACGGTGTCGACTATGCAATGCCTGAAAAT
TCACCAGTTTACTCATTAACTGATGGTACAGTAGTACAAGCAGGTTGGAGTAACTATGGT
GGCGGCAATCAAGTAACGATTAAAGAAGCGAACAGTAATAACTACCAATGGTATATGCAT
AATAATCGTTTAACTGTTTCAGCTGGTGATAAAGTCAAAGCTGGTGACCAAATTGCATAT
TCAGGTAGTACGGGTAATTCAACAGCGCCTCACGTACACTTCCAACGTATGTCTGGTGGC
ATCGGTAATCAATATGCAGTAGACCCAACGTCATACTTGCAAAGTAGATAA
>>0278|Q5HJ98-ybhF_(putative ABC transporter, ATP-binding protein from CC8)_[pos.: 294346 to 295005, length: 660, dir.: RVRS]
TTAATAATAGGTATAAGTCCATTGTTTGTCCTCTAAAACATGTTGATAAAAAGGATCTTG
GCCAATTAACTTGATATCATCTGCAAGTGCTTCAACTTCATCTAAATGATGGGTAGTTAA
TATAATTAAACATTTAGATTTCATGATGTTAAGTAGTTGGTGGATGTCATGTCTAGATTT
TAAATCAATACCAACTGTCGGTTCATCTAAAATGAGAATTCGAGGTTGACCTAGTAAACC
TACTAATATATTAATTTTACGTTTATTCCCACCGGACAATGTAGATACTTTGGCAGACGT
ATCATCAAAGTTTAATTGCTGTAAATATTCGTTGATAGTTGTATCGTTAATTGGATTTTT
ACAAAGTGATTTAAAAAATTTAATGTTTTCAGCCACTGTCATGTGTTCAAATAACGCAAT
GTCTTGTGGCACATAACCGATGTGATTTTGTATTTGTCTTTGATTCCATTTTTCGCCGAA
ATAGTTGATAGTTCCATCATTAGCTTTTTCAATACCAGCAATCATACGAAGTAATGTTGA
TTTTCCAGCACCATTATCACCAAGTAATACGGTTAAACGATTACTATCAAAGGACATAGT
TAAATGATTGAAAATCTGTTTGTTACGGTAACGCTTTGAAAGGTTATTAATTTCTATCAT

>>0279|Q5HJ97_(putative ABC transporter, transmembrane permease from CC8)_[pos.: 295019 to 295939, length: 921, dir.: RVRS]
TTACATGAAAATAATCAAGTATACGATACCCATAGCAAGTGCATATATAAATGTCATGAA
TAATCGATGACTTATTGTTTGAATATGGAATAAGATAAAGACGATACCTATCTCATAAAT
CAATATAAGTAACAGTGATTTTAAGTAAAATATTAAGCTGAGTGGTTGAGACAAATATAG
ACTAACTGCCAATAGTACCAACAATAACAAAATCGTATGTGTCATTACATAAGTACTATA
TAGTTTGAAACGGCTTAAATGATATTGTGATAATCGTTGCAATGCTGCTTGTTGGTTTAA
ACGATAATGAAGTACTACTTGAACAGCGCTAACAAATAAAATCACCGCAAAGATTAAGCT
AATTGAAATAGAGTGTTGTGCTTGTTTAGTAAGCGACACAAATTTGATTTTAGATTCAGG
TGTATGTTTATGATAGGACTTGTTGATAGCATCGATGGATTGATGCTGTTTCATATCCTC
AAGGTGTTCATAAATAATGTTAGGAATTTGCTGCTCATATAATGAACTACTAACAATTTC
TACAGCAATACCACCTATAAAGTCATCTCTACCATATAACTGTATCGTTTCTTTTAAACG
GTTCTCTTTTAATTTTTGAGAGAAACCTTTAGGAATTTGCATACTTAAAATAGCTTCCTT
TTTAGTAACATCATCTTCAATATAGCTTTCATCTTCATCGACTTTTTTAATAGTTACATA
GTCAGATTGTTTAATTTTATTGACGAATGATTTTGATGCAGTGGTTTGGTCTAAATCTTG
AATGGTAATCGGTATTTTGAAGTTGTCATGTGCTACACGGTAACCGATACCAATAAGTAC
GAGTGCGATGACAATGGTTGTTACGAGCAAGATGTATTGTAACCATTGCTTGAACACAAC
AAGTTGTATATAAGGCTTCAT
>>0280|Q5HJ96_(putative ABC transporter, ATP-binding protein from CC8)_[pos.: 295936 to 297102, length: 1167, dir.: RVRS]
TCATTGACGATACCTCCAAACCAATACAGCTAAATTAATTATCAAAAGTGCGATGAAGCT
AAGATAGAAACTAGGGTGCAGTTCTAAAATGTAGTTGTTTAAAATAATTTCTAACAATTG
ATTTGTTACAACTGCGAACGGTTGAATATTGAAAACACCATTTGCTATATGTTGTAAAAA
AATCGTAGGTATTGTTAAACCAGATAACACCAGGATGACAATAGCTAATATGACTTTACT
AATACTATTCAACAAGCCTGTTGTTAAAAGTTCGATGAGTAATAACCACAGTATTAAAAA
GGTAACATAATAGCTTAAATGAATGGCTAACGTTGGCCAATTATATAATTCAAAGATATT
CGGAATACTGAACACAATCCAAACTACACCAACGATACTCCATAACATAGTATAAAACCA
TGTAATCAACGTACGAATGATTAATAAACGCTCTTTAGAAAAATGAAACATTTTCAATCG
CGCTTTCAATACAGTATCTTGATTCATTTTCAAAACTGTAAATAAAGATAGTGCAAAGAT
GAATACCGTTGTTAAAAATCCTGTAATTGCATAATAACTGCCCGTATCGTATAAATGAAT
CGGTTCTAAGTTAAATGCACCTGAACGGTTTAATCCTGTAATCAGCAAATCAGTCATAAC
ATTGATACTGTCAGAATGTGATGCTTTCGGTGCTAAGTCTTGAAAAGCTAAGATGCCACC
CATTGATCGCATAAGACGTTGGTAAACAGAATCTGTTAGCTGAGATAGCACGACACTTTT
CATGGATTGTTGATCATATGTATATACTGAAATTGGTAGTTCGCCTTGTTTATAAAATGC
CTTGGTCATACCTTTATCAAAAACAAAATAGCCTTGAAGTTTATGTTTTTTTAACAAAGT
ATGTGCTTGCTTATCATCATATGCTTTAATGCTCACGTTTTTTCCTAGGTTACTCCCTTT
ACCAATAGAGTTTAAGATTAATTTCGTTTCACTTGATTGATCTTTATCTACGACACCTAT
ATTAAAATGATTGTCATCTTCTGTTACATGTTGGATTGTCGTTAATGTAATAAGGAGTGC
CGCTAATATAAATAGTAAATAGATAATCAAATACCACTTTTTCAATAAAAAAGAGTGGTA
GATGCGAAACAAATGTATTGTTTTCAT
>>0281|Q5HJ95_(putative membrane protein from CC8)_[pos.: 297170 to 298693, length: 1524, dir.: RVRS]
TTATTTAGATGCCTTTTTTAAAATTGATTCAAACATTTTGCCGCCATTTTTTTCGATTTC
TTTTTCAAGTTTTTCACGGTCTTTTGAAGATAGACTATTGAAATCTTTTGCACCACTATC
ATCAAAATCAATATCTGCTTTCAATTTTGTGCTAGATTTTAAAATGAAATTAATTGGTTC
TTCAGCATATTTGATGCCGATATTTAACGTAGATTTCTGAGTGTTATTTTTTACGTCAGA
ATCTATATTATTTTCAAAAGTGAATTCATTTTCGTCGCTATATTTATCTAATGCGACAGT
GATTTTACCTTTATCTTGACGTTTTGTGCCATCTACTTTTTCTTGGTTATCTAATTTGAT
TTTTGATTCATCATATTCTGTCTTTTTACCAAATTCGTATTTATCATTATATTTATTATC
TTTTTCTTTAGAAGATACGCCTTTAATTGTATATTTCGCTTCAGCATACGTGTATTTATC
TTGATCGAAATCAAGTGCGTAATCTAGTTTTAACTTATCGTCTTCTAAAGTATTAGTACC
TTTGATTTTAGTTTTATTATTTTCTTTGTCTGTAATAGTAATTTCTCGTTTTACAATCGT
ATGTTTTTCGGTATAAATTTTAGATTGAATTTTAGCAAATTCATCCTTTTTAGTTTCTTT
GACATCGTCAATTGCTTTTTTGATGTCTTTTTCAAAGTCTTTTGTAGCACCTTGTTCTTC
CATTAATTTTTTAAGGTCTTTATCCTTTTTAGCTTCTTCTAATACAGCTAATGTAATTTT
TTTAGTGTCAGCTCTGCTAAGTGTTAACGTGACAGGTCTAACTTTGTACTTTTCACCATT
AACCTTAATTTCTTCTTTTTTACCTTTATCAAAATTATCGTCATCTAATTTGTCGACAAT
AAGTTCGGAATATTTTTCGGCAATTTTGCTGTAGTCACTTTGTTGTGCTTGAGCATTATT
AAAAAGAGTATTTAAATTTAGTTGTTGGTTTGTAATACCATTTTCTTTTGCTGTTTCTTC
ATCTTCACCTGTAAGTTTTGAATAAGTTGATAATAAATCAGAATTATTAACACTATATTT
CCCTTTAAATAATGGTGATTCGAAATAATGCTTATCTTTATCTGCAGCTAACTGGAATTT
CCCTAATGCAGAGTCTGCGATTGTTGGTTCAAGATTAATCATTGATTTCTCTTTTTTAGG
ATCATGTCCATATGACATTTTAATTTTCGATGCATTAACAACAGATTTAGGAATGCCAAG
CCCTTTAACAATTTCATCTGATGCATCTGCGCTTAATTCTAATGAAGATAAAAACGAATT
ATCTTTCATCTTTTCTTGGAACTTCACTTCATTTTCAAAACGGTCATTAAAATAATCTTT
ATACATTTTTGCTGTTTGTTGTTCACTTTTTAGGTATGTATTTTTCGGTGTATTAGCAAA
AAATGCATAAACTCCCCATGCGATTCCACCTATTAATAGTAAGACAATAATAATAGGAAT
TATAATTTTTAACTTTTTAGACAT
>>0282|Q2G192_(putative membrane protein)_[pos.: 298964 to 299617, length: 654, dir.: FRWRD]
ATGGAATTGAAAGTCGATGATTTTGTAAAGAATATAAAAAGACCATACTTGACTGTATTG
GGAGTATTTGTAGTTGCAGTTTCATTATTTTTTGACGCGATTATGTTTTTCTACGCTAAA
CTATATGATAAATTGCCTATGTATTTACTGGTGTTTATGGCCTTTACAGCTGTAATTTTG
ATTATGATGTACATACAAGAGAAAAATGAAAATTACAAAGTTGAAAAAAGATATGTGGTT
AGATATCTCACACTTAACGTTATTGTGGGATATACTTTGCCATTGCTTTTTGTATCTATT
TACGTTTTTGGTGTAGTCGGTTTTGGATTTGATGTTTTCAATTATTGTCTAGGTATTATC
TTGATGTTATTTATTTCTTGGTTAGGTTTATTTTTATTTTATAAAAACGAATTTGATAGT
GAAAATCCTAATCCTGCAGTTAATGCCATAGCAATTATTATAAAATTATTTGCTTTTGGA
GGAATATTTTATATAAGTCTAATAGTTCCTGTAACACAGCAAGAAGAGATTTTTATAGGG
TTAAGTATATTCATCAATATAATTGTTGATGCTCTTCTTGTTAGGTCATATTTTAATTAC
GCGTTATATAAGAGTATTAAGAAAGATATCGAAAATGAAGGTAAGACAATGTAA
>>0283|Q6GK17-var1_(putative protein)_[pos.: 299651 to 300238, length: 588, dir.: FRWRD]
ATGATAATTTTTATTTTAATAACAATATTTGCTATTTATTATATAGCTATGATTGCTAGT
TTGTTTAAAAGTGAAGGTTTTTCAATAATAGGTTTAATATTAGATGTTGTTATAATGGGG
ACATTGATTTTTTACTATTTTATAGGCGCTCGCTTTGTTGATCATGATTTAAGCAACTTT
TTAATGTTTATGGATACTGGATCATATATTTTTATGTACTTTGCAATTAAGTGTTTATGG
GTGAAACCTAAGGTAGTAAATTATTTGATTGCAAAAGAATTGGGTGAATCTAAAGAGGTC
ATTGAAGAGCAGGAATTAGATTTACAGACATCAAAGATAAGAGGTATCTACTTTTTCATT
ATTTCAGTAGTGATGTTAATTATCACTAAATTAAGAATGCAACCTGAGTTACAGGCAGAT
GCTATATCGATGAATCCTGTATTTATTTTTGTTGGTGTTATAATCATTTTAATTTGGCTA
GTACTGGATATATATCGCAAGAAAAAATACGGTATATTCTTATTCAAGACGATAGTGCCA
CTAGTTGTTACGACTTGGATTATTATAGCTACAATTATACTTTCGTAA
>>0284|ssaA_(staphylococcal secretory antigen A from CC8)_[pos.: 300381 to 301283, length: 903, dir.: RVRS]
TTAATGGATGTAATTATATGATGAAACTTCTGAAGCAGAGATGGTTCTTGATGAAACGAT
ATATTCACCAATCCAGTTCATTTCTGAAATTAGAATACTTCCATCAATATTAACTTTTTC
AACGTAGGCTACATGACCAAATGGACCATTTACTGTTTGTAAAATTGATCCTCGTGTTGG
GTGTCTATCTACTTTGAAGCCATTGCTTGAAGCTTGGCCTGCCCAGTTTTTAGCATCTCC
CCAAAATGTACTAATCGTGTGTCCATCTTTGGCACGTTTATCAAAGACATACCATGTACA
TTGTCCAGCAGTATATAAGTTGTTCTTACTTGTGATAAGAGGCTGATCAATGATTTTACC
GTTACCTAATGCTAAAGGTTTACCGTCAGCGGTCTTTGCTTTGTCATTAAATTCGGCGAT
TTGTAATTCGTCATACAATTCGTCTAAATCGATGCCTGTAATAAGCCCTTTGTTATCTTT
TGAAAAAGCGTTATTTAATTCATCGTCATTGTCTTCGACATTCGGTATTGCTGGTGTCAA
AGGATTGCTTGGTGACGTTTGAGGCGGTGTGTGTGAATCAATTGCGTCATTAATGTGCGT
ATACTGACCACTTAATGAAGAATGGTACTGATTGTTGTTAAGATCACGTTGATTTGCGTG
TTGATGATTGTCGTTTGTACGTGACTGGTTTTGATGATTGTTGTTTGGCGTGTTGTTTTT
GTCATATGTATAAGTATACGCGCCGGTGTCTTTATTCACTTTGAACTGTGCGTTTGGGTG
TGCTTTCTTTGCTTCTTCTAATGTTTTGCTATCATTCGTATATGCTTGAGCCGAGTTAGG
CGACATACTAAATAAAGTAAGAGTTGTCATCGTCAGTAAAATTGTTTTCTTCATAATAAC
CAT
>>0285|esxA_(virulence factor esxA from CC8)_[pos.: 301522 to 301815, length: 294, dir.: FRWRD]
ATGGCAATGATTAAGATGAGTCCAGAGGAAATCAGAGCAAAATCGCAATCTTACGGGCAA
GGTTCAGACCAAATCCGTCAAATTTTATCTGATTTAACACGTGCACAAGGTGAAATTGCA
GCGAACTGGGAAGGTCAAGCTTTCAGCCGTTTCGAAGAGCAATTCCAACAACTTAGTCCT
AAAGTAGAAAAATTTGCACAATTATTAGAAGAAATTAAACAACAATTGAATAGCACTGCT
GATGCCGTTCAAGAACAAGACCAACAACTTTCTAATAATTTCGGTTTGCAATAA
>>0286|esaA_(protein esaA from CC8)_[pos.: 301899 to 304928, length: 3030, dir.: FRWRD]
ATGAAAAAGAAAAATTGGATTTATGCATTAATTGTCACTTTAATTATTATAATTGCCATA
GTTAGTATGATATTTTTTGTTCAAACAAAATATGGAGATCAATCAGAAAAAGGATCCCAA
AGTGTAAGTAATAAAAATAATAAAATACATATCGCAATTGTTAACGAGGATCAACCAACG
ACATATAACGGTAAAAAAGTTGAGCTGGGTCAAGCATTTATTAAAAGGTTAGCAAATGAG
AAAAACTATAAATTTGAAACAGTAACAAGAAACGTTGCTGAGTCTGGTTTGAAAAATGGT
GGATACCAAGTCATGATTGTTATCCCAGAAAACTTTTCAAAATTGGCAATGCAATTAGAC
GCTAAAACACCATCGAAAATATCGCTACAGTATAAAACAGCTGTAGGACAAAAAGAAGAA
GTAGCTAAAAACACAGAAAAAGTTGTAAGTAATGTACTTAACGACTTTAACAAAAACTTA
GTCGAAATTTATTTAACAAGCATCATTGATAATTTACATAATGCACAAAAAAATGTTGGC
GCTATTATGACGCGTGAACATGGTGTGAATAGTAAATTCTCGAATTACTTATTAAATCCA
ATTAACGACTTCCCGGAATTATTTACAGATACGCTTGTAAATTCAATTTCTGCAAACAAA
GACATTACAAAATGGTTCCAAACATACAATAAATCATTATTGAGTGCGAATTCAGATACG
TTCAGAGTGAACACAGATTATAATGTTTCGACTTTAATTGAAAAACAAAATTCATTATTT
GACGAGCACAATACAGCGATGGATAAAATGTTACAAGATTATAAATCGCAAAAAGATAGC
GTGGAACTTGATAACTATATCAATGCATTAAAACAGATGGACAGCCAAATTGATCAACAA
TCAAGTATGCAAGATACAGGTAAAGAAGAATATAAACAAACTGTTAAAGAAAACTTAGAT
AAATTAAGAGAAATCATTCAATCACAAGAGTCACCATTTTCAAAAGGTATGATTGAAGAC
TATCGTAAGCAATTAACAGAATCACTGCAAGATGAGCTTGCAAATAACAAAGACTTACAA
GATGCGCTAAATAGCATTAAAATGAACAATGCTCAATTCGCTGAAAACTTAGAGAAACAA
CTTCATGATGATATTGTCAAAGAACCTGATACAGATACAACATTTATCTATAACATGTCT
AAACAAGACTTTATAGCTGCAGGTTTAAATGAGGATGAAGCTAATAAATACGAAGCAATT
GTCAAAGAAGCAAAACGTTATAAAAATGAATATAATTTGAAAAAACCGTTAGCAGAACAC
ATTAATTTAACAGATTACGATAACCAAGTTGCGCAAGACACAAGTAGTTTGATTAATGAT
GGTGTCAAAGTGCAACGTACTGAAACGATTAAAAGTAATGATATTAATCAATTAACTGTT
GCAACAGATCCTCATTTTAATTTTGAAGGCGACATTAAAATTAATGGTAAAAAATATGAC
ATTAAGGATCAAAGTGTTCAACTCGATACATCTAACAAGGAATATAAAGTTGAAGTCAAT
GGCGTTGCTAAATTGAAAAAGGATGCTGAGAAAGATTTCTTAAAAGATAAAACAATGCAT
TTACAATTGTTATTTGGACAAGCAAATCGTCAAGATGAACCAAATGATAAGAAAGCAACG
AGTGTTGTGGATGTAACATTGAATCATAACCTTGATGGTCGCTTATCGAAAGATGCATTA
AGCCAGCAATTGAGTGCATTATCTAGGTTTGATGCGCATTATAAAATGTACACAGATACA
AAAGGCAGAGAAGATAAACCATTCGACAACAAACGTTTAATTGATATGATGGTTGACCAA
GTTATCAATGACATGGAAAGTTTCAAAGACGATAAAGTAGCTGTGTTACATCAAATTGAT
TCAATGGAAGAAAACTCAGACAAACTGATTGATGACATTTTAAATAACAAAAAGAATACA
ACAAAAAATAAAGAAGATATTTCCAAGCTGATTGATCAGTTAGAAAACGTTAAAAAGACT
TTTGCTGAAGAGCCACAAGAACCAAAAATTGATAAAGGCAAAAATGATGAATTTAATACG
ATGTCTTCAAATTTAGATAAAGAAATTAGTAGAATTTCTGAAAAGAGTACGCAATTGCTA
TCAGATACACAAGAATCAAAATCAATTGCAGATTCTGTTAGTGGCCAATTAAATCAAGTC
GACAATAATGTGAATAAGCTACATGCGACAGGTCGAGCATTAGGCGTAAGAGCTAACGAT
TTGAATCGTCAAATGGCTAAAAACGATAAAGATAATGAGTTGTTCGCTAAAGAATTTAAA
AAAGTATTACAAAATTCTAAAGATGGCGACAGACAAAACCAAGCATTAAAAGCATTTATG
AGTAATCCGGTTCAAAAGAAAAACTTAGAAAATGTTTTAGCTAATAATGGTAATACAGAC
GTGATTTCACCGACATTATTCGTATTATTGATGTATTTACTATCAATGATTACAGCATAT
ATTTTCTATAGTTATGAACGTGCCAAAGGACAAATGAATTTCATTAAAGATGATTATAGT
AGTAAAAACCATCTTTGGAATAATGTCATTACGTCAGGTGTTATTGGTACAACTGGTTTG
GTAGAAGGGTTAATTGTCGGTTTAATTGCAATGAATAAGTTCCATGTATTAGCTGGCTAT
AGAGCGAAATTCATCTTAATGGTGATTTTAACTATGATGGTCTTCGTACTTATTAATACG
TATTTACTAAGACAGGTAAAATCTATCGGTATGTTCTTAATGATTGCTGCATTGGGTCTA
TACTTTGTAGCTATGAATAATTTGAAAGCAGCTGGACAAGGTGTGACTAATAAAATTTCA
CCATTGTCTTATATCGATAACATGTTCTTCAATTATTTAAATGCAGAGCATCCTATAGGC
TTGGTGCTAGTAATATTAACAGTACTTGTGATTATTGGCTTTGTACTGAACATGTTTATA
AAACACTTTAAGAAAGAGAGATTAATCTAA
>>0287|essA_(protein essA from CC8)_[pos.: 304928 to 305386, length: 459, dir.: FRWRD]
ATGTTGATGAATAGCGTGATTGCTTTAACTTTTTTAACAGCATCTAGCAATAATGGCGGA
CTTAATATTGATGTGCAACAAGAAGAGGAAAAGCGAATCAATAATGATTTAAATCAATAT
GATACAACGCTATTTAATAAAGACAGCAAAGCGGTTAATGATGCGATTGCTAAGCAGAAA
AAAGAACGACAACAACAAATAAAAAATGATATGTTTCAAAATCAAGCGAGTCACTCGACT
CGCTTGAATGAAACTAAAAAAGTGTTATTTTCCAAATCTAACTTAGAAAAGACTTCGGAG
AGTGATAAAAGCCCCTATATTCAAAACAAGCAGGAGAAAAAAATATTCCCGTACATTTTG
ATGTCTGTAGGGGCTTTTTTGACTTTAGGATTTGTCATTTTTTCAATTCATAAAGGGAGA
CGAACGAAAAATGAATCAGCACGTAAAAGTAACATTTGA
>>0288|esaB_(protein esaB from CC8)_[pos.: 305358 to 305600, length: 243, dir.: FRWRD]
ATGAATCAGCACGTAAAAGTAACATTTGATTTTACTAATTATAATTACGGCACATATGAC
TTAGCAGTACCAGCATATTTACCGATAAAAAACTTAATAGCTTTAGTATTGGATAGTTTG
GACATTTCAATATTTGATGTCAATACACAAATTAAAGTGATGACGAAAGGTCAATTACTT
GTTGAAAATGATCGACTCATTGATTATCAAATCGCTGATGGAGATATTTTGAAGTTACTA
TAG
>>0289|essB_(protein essB from CC8)_[pos.: 305613 to 306947, length: 1335, dir.: FRWRD]
ATGGTTAAAAATCATAACCCTAAAAATGAAATGCAAGATATGTTAACGCCTTTAGATGCT
GAAGAAGCAGCTAAAACAAAATTACGCTTAGATATGAGAGAGATTCCTAAGTCTTCAATT
AAACCAGAACATTTTCATTTAATGTACTTATTAGAACAACATTCTCCATATTTTATAGAT
GCTGAATTAACTGAACTACGTGACAGTTTCCAAATACATTATGACATTAATGACAATCAT
ACACCTTTTGATAATATTAAATCATTTACTAAAAATGAAAAATTACGTTACTTACTCAAT
ATCAAAAATTTAGAAGAAGTAAATCGTACACGCTACACATTTGTGTTGGCACCAGATGAA
TTATTTTTCACAAGAGATGGATTACCCATTGCTAAAACAAGAGGGTTACAAAATGTTGTT
GATCCATTACCTGTGTCAGAAGCTGAATTTTTAACAAGATATAAAGCGCTGGTTATCTGT
GCATTCAATGAGAAACAATCATTTGATGCTTTAGTTGAAGGAAACTTAGAACTACATAAA
GGAACGCCATTTGAAACTAAAGTTATTGAAGCGGCAACGTTAGATTTACTAACGGCATTT
TTAGATGAACAGTATCAGAAACAAGAACAAGATTATAGTCAAAATTATGCATATGTACGC
AAAGTAGGACATACCGTTTTCAAATGGGTTGCTATCGGTATGACAACGTTAAGTGTTTTA
TTAATTGCATTCTTAGCCTTTTTATATTTTTCAGTAATGAAGCATAATGAGCGCATTGAA
AAAGGATACCAAGCATTTGTAAAGGATGATTATACGCAAGTACTAAATACGTATGATGAT
TTAGATGGTAAAAAATTAGATAAAGAGGCACTTTACATTTATGCCAAAAGTTATATCCAA
ACAAATAAACAAGGTTTAGAAAAAGATAAGAAAGAAAATTTACTTAATAATGTGACACCA
AATTCAAACAAAGACTACTTATTATATTGGATGGAATTAGGACAAGGACATCTTGATGAA
GCGATTAATATTGCCACTTATTTAGATGATAACGATATTACAAAGTTAGCGTTGATTAAT
AAATTAAATGAGATTAAAAATAACGGAGATTTATCGAATGATAAACGTTCTGAAGAAACG
AAAAAGTATAACGATAAATTGCAAGATATTTTAGACAAAGAAAAACAAGTTAAAGATGAA
AAAGCGAAATCTGAAGAAGAGAAAGCAAAAGCGAAAGATGAGAAATTAAAGCAACAAGAA
GAGAACGAAAAGAAACAAAAAGAACAAGCACAAAAAGATAAAGAAAAACGCCAAGAAGCT
GAAAGAAAAAAATAG
>>0290|essC_(protein essC from CC8)_[pos.: 306969 to 311408, length: 4440, dir.: FRWRD]
ATGCATAAATTGATTATAAAATATAACAAACAATTGAAGATGCTCAATTTGCGAGATGGT
AAGACATATACTATTAGCGAAGACGAGCGTGCAGATATTACGTTGAAATCGTTAGGCGAA
GTCATTCATTTAGAACAAAATAATCAAGGTACTTGGCAAGCGAATCATACTTCTATTAAT
AAGGTGCTTGTTAGAAAAGGTGACCTTGATGACATTACATTACAGCTTTATACAGAAGCT
GATTATGCATCATTTGCGTATCCTTCAATTCAAGATACGATGACAATTGGACCAAATGCG
TATGATGATATGGTTATTCAAAGCTTGATGAATGCCATCATTATTAAAGATTTTCAATCA
ATACAAGAATCACAATACGTACGCATTGTGCACGATAAAAATACAGATGTGTATATTAAC
TATGAACTACAAGAGCAACTAACGAACAAAGCTTACATTGGTGATCATATTTATGTTGAA
GGGATATGGCTCGAAGTACAAGCTGATGGTTTAAATGTATTGAGTCAGAATACAGTGGCA
TCGTCATTAATTCGCTTAACACAAGAGATGCCACATGCACAGGCAGATGATTACAATACG
TACCATCGTTCGCCAAGGATTATTCACCGTGAACCGACGGATGATATTAAGATTGAAAGA
CCGCCACAGCCAATACAGAAGAACAATACAGTGATATGGCGTTCCATTATACCGCCATTA
GTAATGATTGCTTTAACTGTTGTCATCTTTTTAGTGAGACCAATTGGTATTTATATTTTA
ATGATGATTGGTATGAGTACAGTAACGATAGTATTTGGTATTACAACGTATTTCTCTGAA
AAGAAAAAGTATAACAAAGATGTTGAAAAACGAGAGAAAGATTACAAAGCTTATTTGGAT
AATAAATCTAAAGAAATTAACAAAGCGATTAAAGCACAACGTTTTAGTTTGAATTACCAT
TATCCAACGGTTGCTGAAATTAAAGATATCGTTGAAACGAAAGCACCAAGAATATATGAA
AAAACATCGCATCATCACGATTTCTTACATTATAAGTTAGGTATTGCGAATGTAGAAAAG
TCATTCAAATTAGATTACCAAGAAGAAGAATTTAACCAACGTCGTGATGAACTATTCGAC
GATGCTAAAGAATTGTATGAATTTTACACAGATGTAGAACAAGCACCATTAATCAATGAT
TTAAATCATGGGCCAATTGCATATATTGGTGCACGACATCTCATTTTAGAAGAATTGGAG
AAAATGCTAATTCAATTGTCAACATTCCATAGTTATCATGATTTAGAGTTTCTATTTGTG
ACACGTGAAGATGAAGTTGAAACATTGAAATGGGCACGTTGGTTGCCACATATGACATTG
AGAGGGCAAAACATTAGAGGATTTGTTTACAATCAACGAACGCGTGACCAAATTTTAACG
TCAATTTATAGCATGATTAAAGAACGTATCCAAGCTGTGCGTGAACGCAGCAGAAGTAAT
GAGCAAATTATTTTCACACCGCAATTAGTGTTTGTCATTACAGATATGTCATTAATTATT
GATCATGTCATTTTAGAATATGTAAACCAAGATTTATCAGAATATGGTATTTCATTAATC
TTTGTTGAAGATGTGATTGAAAGTTTGCCAGAGCATGTAGATACCATTATTGATATCAAG
TCTCGTACTGAAGGCGAACTGATTACGAAAGAAAAAGAATTAGTTCAATTGAAATTTACA
CCTGAAAATATTGATAACGTCGATAAAGAATATATCGCGCGACGTTTGGCGAATTTGATA
CACGTCGAACATTTGAAAAATGCAATTCCTGATAGTATTACATTTTTAGAGATGTATAAC
GTGAAAGAAGTAGATCAGCTTGATGTGGTTAATCGATGGAGACAAAACGAAACATACAAA
ACGATGGCAGTACCTTTAGGTGTAAGAGGTAAAGATGATATTTTATCATTGAACTTACAT
GAAAAAGCACACGGGCCACATGGTTTAGTTGCTGGTACCACTGGTTCAGGGAAATCTGAG
ATTATCCAATCATACATTTTATCTTTAGCTATTAATTTTCACCCTCATGAAGTTGCATTC
CTATTGATTGACTATAAAGGTGGGGGTATGGCGAACTTATTTAAAGATTTAGTCCATTTA
GTTGGTACGATTACAAACTTAGATGGCGATGAAGCGATGCGTGCCTTAACATCAATCAAA
GCCGAATTGAGAAAACGTCAACGTTTATTCGGAGAGCATGATGTTAACCATATTAATCAA
TACCATAAGTTATTTAAAGAAGGTATTGCGACAGAACCAATGCCACATTTATTCATTATT
TCCGATGAGTTTGCCGAATTAAAATCAGAACAACCTGATTTTATGAAAGAACTTGTATCA
ACGGCACGTATTGGACGTTCGTTAGGTATTCATTTAATACTTGCGACACAAAAACCATCG
GGTGTTGTTGATGACCAAATTTGGTCTAACTCTAAATTTAAGTTGGCATTAAAAGTATAA
GATAGACAAGACAGTAATGAAATTTTAAAAACACCAGATGCAGCAGACATTACATTACCA
GGTCGTGCGTATTTACAAGTTGGTAATAATGAAATTTATGAATTATTCCAATCTGCATGG
AGTGGTGCAACATATGACATCGAAGGCGATAAATTAGAAGTTGAAGATAAGACGATTTAC
ATGATTAATGACTATGGTCAACTTCAAGCAATCAACAAAGACTTGAGTGGACTTGAAGAT
GAAGAAACGAAAGAAAATCAAACTGAGTTAGAAGCGGTCATAGATCATATCGAATCTATT
ACAACACGATTAGAAATCGAAGAAGTTAAGCGTCCATGGCTACCACCATTGCCAGAAAAT
GTATATCAAGAAGATTTAGTAGAAACAGATTTCAGAAAATTATGGTCAGATGATGCAAAA
GAAGTGGAATTAACATTAGGACTTAAAGACGTACCAGAAGAACAATATCAAGGACCGATG
GTATTGCAATTGAAAAAAGCTGGGCACATCGCGTTAATCGGAAGTCCAGGATATGGTAGA
ACAACGTTCTTACACAACATTATTTTCGATGTTGCAAGACACCATCGTCCTGATCAAGCA
CACATGTACTTGTTCGATTTCGGTACCAATGGTTTGATGCCAGTTACAGACATACCACAT
GTCGCTGATTACTTTACAGTAGATCAAGAAGACAAGATTGCTAAGGCGATACGTATATTT
AATGATGAAATTGATCGTCGTAAGAAGATTTTAAGTCAGTATCGTGTCACTAGTATTTCT
GAATATCGAAAATTAACTGGTGAAACAATTCCGCATGTCTTTATTCTTATTGATAACTTT
GACGCAGTAAAAGATTCACCTTTCCAAGAAGTTTTTGAAAATATGATGATTAAAATGACG
CGTGAAGGGCTAGCATTAGACATGCAAGTAACCTTAACTGCTTCAAGAGCTAACGCTATG
AAAACACCAATGTACATTAATATGAAAACGCGTATCGCAATGTTTTTATATGATAAATCA
GAGGTGTCGAACGTAGTAGGACAGCAAAAATTTGCGGTTAAAGATGTTGTGGGTCGAGCA
TTGTTAAGTAGTGATGACAACGTATCATTCCATATTGGCCAACCATTTAAACATGATGAG
ACCAAATCATATAATGATCAAATTAATGATGAAGTATCGGCGATGACAGAATTTTATAAA
GGTGAAACACCAAATGATATTCCTATGATGCCAGATGAAATTAAATATGAAGATTACAGA
GAATCATTAAACTTACCAGATATAGTTGCAAATGGTGCTTTACCAATTGGATTAGATTAT
GAAGGTGTTACACTACAAAAAATTAAATTAACTGAACCAGCAATGATTTCATCAGAAAAT
CCGAGAGAAATTGCGCATATTGCTGAAATTATGATGAAAGAAATTGACATATTAAATGAA
AAATATGCGATTTGTATCGCAGACTCAAGTGGAGAGTTTAAAGCTTATAGGCATCAAGTG
GCTAACTTTGCCGAAGAAAGAGAAGACATTAAAGCGATTCATCAACTAATGATTGAAGAC
TTAAAGCAAAGAGAAATGGACGGCCCATTTGAAAAAGATTCACTTTATATTATCAATGAT
TTTAAAACATTTATTGATTGCACGTATATTCCGGAAGATGATGTTAAAAAGCTTATTACA
AAAGGACCAGAACTTGGCTTGAACATTTTATTTGTCGGCATTCATAAAGAATTAATAGAT
GCTTATGATAAACAGATTGATGTTGCACGTAAAATGATTAACCAATTTAGTATAGGTATT
CGTATTTCAGACCAACAATTCTTTAAATTTAGATTTATTCAACGAGAACCTGTTATTAAA
GAAAATGAAGCATATATGGTCGCAAACCAAGCTTATCAAAAGATTAGATGGTTTAAATAG

>>0291|esxC_(protein esaC)_[pos.: 311438 to 311830, length: 393, dir.: FRWRD]
ATGAATTTTAATGATATTGAAACAATGGTTAAGTCGAAATTTAAAGATATTAAAAAGCAT
GCTGAAGAGATTGCGCATGAAATTGAAGTTCGTTCTGGATATTTAAGAAAAGCTGAACAA
TATAAGCGATTAGAATTTAATTTGAGTTTTGCACTAGATGATATTGAAAGCACAGCAAAG
GACGTACAAACTGCAAAATCTAGTGCTAATAAGGACAGTGTAACTGTTAAGGGAAAGGCG
CCCAATACGTTATATATTGAAAAAAGAAATTTGATGAAACAAAAGCTTGAAATGTTGGGT
GAAGATATCGATAAAAATAAAGAATCCCTCCAAAAAGCTAAGGAAATTGCTGGCGAAAAG
GCAAGTGAATATTTTAATAAAGCAATGAATTAA
>>0292|esxB_(virulence factor esxB from CC8)_[pos.: 311846 to 312160, length: 315, dir.: FRWRD]
ATGGGTGGATATAAAGGTATTAAAGCAGATGGTGGCAAGGTTGATCAAGCGAAACAATTA
GCGGCAAAAACAGCTAAAGATATTGAAGCATGTCAAAAGCAAACGCAACAGCTCGCTGAG
TATATCGAAGGTAGTGATTGGGAAGGACAGTTCGCCAATAAGGTGAAAGATGTGTTACTC
ATTATGGCAAAGTTTCAAGAAGAATTAGTACAACCGATGGCTGACCATCAAAAAGCAATT
GATAACTTAAGTCAAAATCTAGCGAAATACGATACATTATCAATTAAGCAAGGGCTTGAT
AGGGTGAACCCATGA
>>0293|esaE_(putative protein)_[pos.: 312157 to 312834, length: 678, dir.: FRWRD]
ATGATGAAAGATGTTAAGCGAATAGATTATTTTTCTTACGAAGAATTAACAATTTTAGGT
GGTAGTAAATTGCCTCTCGTAAATTTTGAATTGTTTGATCCATCAAATTTTGAAGAAGCT
AAAGCTGCTTTAATTGAAAAGGAATTAGTAACAGAGAATGACAAGTTAACTGATGCAGGT
TTTAAAGTGGCTACATTAGTCAGAGAGTATATTAGCGCCATTGTAAATATTCGAATTAAT
GATATGTATTTTGCACCATTTAGCTATGAAAAAGATGAATATATTTTGTTAAGCCGGTTT
AAAAATAATGGGTTTCAAATACGAATTATCAATAAAGACATTGCATGGTGGTCGATTGTA
CAATCATATCCTTTATTGATGAGACAAGAAAAGTCCAATGATTGGGACTTTAAACAAATT
GACGATGAAACATTGGAGAACTTAAATAATGAAAGTATCGATACGATTGGGCGTGTTTTA
GAAATTGAAATATACAATCATCAAGGTGACCCTCAACAAAGTTTATATAACATTTATGAA
CAAAATGATTTGTTATTCATTCGATACCCATTAAAAGATAAAGTGCTGAATGTTCATATT
GGTGTCATTAATACATTTATACGAGAATTATTTGGATTCGATACTGATGAAAATCATATT
AATAAAGCAGAGGAGTAA
>>0294|esxD_(putative protein)_[pos.: 312834 to 313151, length: 318, dir.: FRWRD]
ATGACGTTGAGTGGAAAAATTAGTGTTAAAGCTGAAACGATTGCACATGTTGTAAAAGAA
TTGGAAAGCATAAGTCAAAAGTATGATGAAATAGCTCAAAACTTTGGAAAAATAGCGCAA
TTAAATTACTACAGTAGTGAAAAAGCTGCACATTCTATGGAAAATGGCTATAGTAGTGCT
GCAACAGTCATTAGTGGTCTCAAAGGTCCATTGAGTACACTCGGTGGTGGCGTCATGAAT
TCAGCACAAAAGTTCTTTGAAGCAGATGAACATTGGGGTACGGAATTTGCCAAGCTTTAC
TATAATATTGAGGGATAG
>>0295|essD_(putative protein)_[pos.: 313161 to 315005, length: 1845, dir.: FRWRD]
ATGACAAAAGATATTGAATATCTAACAGCTGATTATGACAATGAAAAGTCATCTATCCAA
AGTGTAATAGATGCAATAGAGGGTCAAGACTTCTTAGATGTAGATACAACAATGGATGAT
GCGGTAAGCGATGTCAGTTCTTTAGACGAAGATGGCGCAATATCATTAACAAGTAGTGTA
GTAGGTCCACAAGGATCTAAATTAATGGGGTATTATCAAAATGAGTTATATGATTATGCA
TCTCAATTAGATTCGAAAATGAAAGAAATTATTGACACGCCATTTATAGAAGATATAGAT
AAAGCATTCAAAGGTATAACGAATGTTAAATTGGAAAATATACTAATTAAAAATGGTGGT
GGACATGGTAGAGATACCTATGGGGCTTCTGGCAAAATTGCAAAGGGAGATGCCAAGAAA
AGTGACAGCGATGTTTATAGCATCGATGAAATATTAAAATCGGATCAAGAATTTGTAAAA
GTAATTGATCAGCATTACAAAGAAATGAAAAAAGAAGATAAGAAATTATCTAAAAGTGAT
TTTGAAAAAATGATGACTCAGGGCGCTTCTTGTGATTACATGACAGTAGCTGAAGCGGAA
GAGCTAGAGGAGCAAAAGAAAAAAGAAGAAGCTATAGAGATTGCAGCACTAGCTGGTATG
GTAGTTTTATCTTGTATTAATCCTGTTGCTGGAGCAGTAGCTATTGGTGCTTATTCCGCT
TATTCAGCAGCAAATGCAGCCACAGGAAAAAATATTGTAACTGGAAGAAAGCTATCTAAA
GAAGAACGAATCATGGAAGGACTTTCGCTTATTCCATTGCCAGGTATGGGCTTCCTCAAA
GGTGCTGGGAAAAGTTTAATGAAATTAGGCTTCAAAGGCGGAGAAAAATTTGCAGTTAAA
ACAGGATTGCAAAAGACAATGCAACAAGCAGTTAGTCGTATTTCACCTAAAATGGGAATG
ATGAAAAGCAGTGTGTTGAATCAATCTCGTAACTTTGCTCAAAATACTCATGTTGGACAA
ATGCTGAGTAACATGCGTGGTCAAGCAACTCATACTGTTCAACAAAGTAGAAATTGGATT
GGACAACAAGCACAAAATGTCAAACGAATAGTGAATAATGGACTTGATAAAGAAATAGCA
CATCCATTTAAACAACAACTTGCACCAGCGGGAATGGGTGGTATAAAATTTGCTGAAACA
ACTACTTTGAGAAACATGGGTCAAAACATAAAGCGTGCTGTTACACCACAAAATCACGTG
ACACATGGTCCAAAAGATAGTATGGTGAGAAGTGAAGGCAAACATAGTATAAGTAGCCAT
GAAATGAATTCATCAAAGTATGTTGAATCACCAAACTACACCAAGGTTGAATTCGGAGAA
CACTATGCAAGACTTAGACCTAAGAAACTAAAGGCGAATATTGAATACACAACACCTACT
GGTCACATATATCGAACCGATCATAAAGGTCGCATAAAAGAAGTTTATGTAGACAATCTC
TCTCTAAAAGATGGGGATCGTAATAGCCATGCACAAAGAACTGTGGGGGGAGAGGATAGA
TTACCAGACGATGATGGAGGTCACTTAATCGCTAGAATGTTTGGTGGTTCAAAAGACATT
GATAACCTTGTGGCACAAAGTAAATTTATCAACCGTCCATTTAAGGAGAAAGGTCATTGG
TATAATCTTGAGAAAGAGTGGCAAGAGTTCTTAAACTCTGGGAAAGAGGTGAAAAATATT
AAAATGGAAGTAAAATATAGCGGTAATAGTCAAAGACCGACTATATTTAAAGTTGAATAT
GAAATTAATGGTGAAAGAAATATTAGAAGAATATTAAATAAGTAG
>>0296|DUF600_(putative protein)_[pos.: 315016 to 315507, length: 492, dir.: FRWRD]
ATGACATTTGAAGAGAAGCTTAGCAAAATATACAATGAAATTGCGAATGAGATTAGCAGT
ATGATACCGGTAGAGTGGGAAAAAGTATATACAATGGCTTATATAGATGATGGAGGAGGT
GAAGTATTCTTTAATTATACTAAACCAGGTAGTGATGACTTGAATTATTACACCAATATA
CCTAAGGAGTATAACATTTCTGTGCAAGTATTTGATGATTTATGGATGGATTTATATGAT
TTATTTGAGGAGTTAAGAGATTTATTTAAAGAAGAAGATTTAGAACCATGGACATCATGC
GAATTTGATTTTACAAGAGAAGGTGAATTAAAAGTTTCATTTGATTATATTGATTGGATA
AATTCAGAATTTGGTCAAATAGGTCGACAAAATTACTATAAGTATAGAAAATTTGGAATT
TTACCAGAAACGGAATATGAAATTAATAAAGTTAAAGAAATCGAGCAATATATTAAAGAG
CTAGAAGAATAA
>>0297|Q1Y4R2_(putative protein)_[pos.: 315715 to 316398, length: 684, dir.: FRWRD]
ATGACTACTAAAGAAAATATTGATACTCTTCGAAAGCCAGGCGCACAAGCCTTAAGTTTA
ATATCATTGTTTTTGATACTTTTTTCATGTTTGACTTTCTTTTTTGGTTTAGATTATGAA
AGGTTTCCAAATTATTTAAAGATAACGACAATTATAGAATTAATAATTATTGTAATTAGT
TTACTTCAATGGATTAGATTTATAGATTTCGAAAAAGAAAGTGCACAGAAATATAAAAAA
ATATATGCTCGATTTTTAGTTGTTATAAATGTGTTAACTACTATCACTGTAGTATTTGCA
CTGTGTAATCTTTATTATTTTGCAGCTGTACAAAACCATTATGATTTATTTAATTATTGG
TTGATGGGTTCGATTTCAATCATAATTAGCTATTTATTATTAGTAATTGGCGGAATGTTC
ACGTTATTAAAATTACCTAAAGTAACAAAACGTTGGGGTGGTAAAACTAAAACACATTTC
GGTTTATTATTAACTGCGTTGAGCTCATTTATATATATTGAAAAAATTATCGAATATATA
TTGGTTCCTAATGTCGTAGAATCTAAGTTTATAATTATTGTGAGCATGTTGGTTATCGCT
GGAGCACAATTTGTGGCATTTCAATTTATTATGCAATACAGTAGATTCTATATTTTTGAA
TTAAACACTGAAGATGATGACTAA
>>0298|Q1Y4R3_(putative protein)_[pos.: 316545 to 317156, length: 612, dir.: FRWRD]
ATGGAGTTCTTATTATTAATTGTCGTAGCCGGACTGTATTATATTATATATTTAACTGCT
GTGATGTATTCTGAAAAAATAGTAGTATTGCCTATAATCATCTATGCCATTGTGTTTGTA
ATAATTGGTATCACTTATATCTTTATAGGCGACAGCTATGATCAATTAACAAATTTCAAT
GTGATTTTGTATATGGGGAGTTTGTTTTATGCATGGATGGCTATTAGAAATCTTTGGAAC
AGACCACTATTACTAAAATATAAGAACATTACAGATAGTTCAAGTGGAATAGTTAATAAA
TCTGAATACAATTCAGTTGAAAGCTTACGTATAAATATTGAAATAGCTAAGTATAAAGGG
ATTATTTCTTTGATAGTAGCTATAGTACTAACGGTATTAATGACATTAAAGTCAACACCT
CAAATCACTGCAGAAACACGTGACTTAAGTATCTCATTTTTCATACTCAGCTTATTTATC
ATTATTATATTTGCAGTTTGGGATTTGTTTATTAGAGTTAGAAAAGGAGCGTTTGCTTTT
GTTGTAATAAGGCCAATATTATTTAGTTGTTGGTTATTTATTTTGAATATGATTTTATCA
AGATTATTATAA
>>0299|Q9L3N6_(putative protein)_[pos.: 317292 to 317510, length: 219, dir.: FRWRD]
ATGGAAAACCAAAAACAAGGCAATGGCTTAAAAATTGCAACATGGGTATTTATTGTATTA
ACAGTAGTTACACCGCTATTTGGTATTGGAAGTATTGTTTGTAGTATTAATTATAAAAAA
TACGATGCTGAAAAAGGTTCGAAGTTATTGCAAATTGCAATTATCGTAACAATAATTGCT
TTTGTTTTAAATTTATTAGCATATTTAGGTTTAAGATAA
>>0300|DUF600_(putative protein)_[pos.: 317642 to 318142, length: 501, dir.: FRWRD]
ATGACTTTCGAAGAAAAATTAAGTGAAATGTATAGCGAGATTGCGAATAAGATTAGCAGC
ATGATACCGGTAGAGTGGGAAAAGGTATATGCAATGGCATATATAGATGACGGAGGAGGA
GAAGTGTTCTACTATTACACAGAACCTGGAAGTAATGAATTATACTACTATACTAGTGTA
TTAAATAAATATGATATATCGGAATCGGAATTTATGGATTCAGTGTATGAGTTGTATAAA
CAATTTCAAAATTTAAGGAATTTATTTAAAGAAGAAGGACATGAACCATGGACATCATGC
GAATTTGACTTTACAAGAGAAGGTGAATTAAAAGTTTCATTTGATTATATTGATTGGATA
AATTCAGAATTTGGTCAAGTAGGTCGACAAAATTACTATAAGTATAGAAAATTTGGAATT
TTACCAGAAACGGAATATGAAATTAATAAAGTTAAAGAAATCGAGCAATATGTTAAAGAG
CAAGAAGAAGCTGAACAATAG
>>0301|DUF600_(putative protein)_[pos.: 318153 to 318653, length: 501, dir.: FRWRD]
ATGAATTTCGAAGAAAAATTAAGTGAAATGTACAATAAAATTGCAAATGAGATCAATGAA
ATGATACCAGTAGAGTGGGAAAAGGTATATGTAATTGCATATGTGGACGATGGAGGTGGG
CAAGTTATATTTTATTATACCAAGCCCAGAAATGATGAGCTGTATTATTATTCGAGTATC
GTTGAAGATTATAATGTTTTAGAAGAAATCTTTGATGATTTATGGATGGAACTTTATAGA
TCATTTAAAAAATTAAGAAATATATTTAAAGAAGAAAGTCTTGAACCATGGACATCATGT
GAATTTGACTTTACAAAAGAAGATAAATTAAAAGTTTCATTTGATTATATTGATTGGAAG
AATACAGAATTTGATCAATTAGGCCAAGAAAACTACTATAACTATAGAAAATTCGGAATT
ATACCAGAAATGGAATATGAAATGGAAGAGGTTAAACAAATCGAGCAATATATTAAAGAG
CAAGAAGAAGCTGAACAATAG
>>0302|Q1Y4R2_(putative protein)_[pos.: 319360 to 320043, length: 684, dir.: FRWRD]
ATGACTACTAAGGAAAATATAGACATTCTTCGAAAGCCAGGTGCACAAGCCTTAAGTTTA
GCATCATTATTTATGATACTTTTTTCATGTCTAACTTTCTTTTTTGGTTTAGATTATGAA
AGGTTTCCAAATTATTTAAAGATAACGACAATTATAGAATTAATAATTATCATAATTAGT
TTACTTCAATGGATTAGATTTATAGATTTCGAAAAGGAAAGCGCACAGAAATATAAGAAA
ATATATGCCCGATTTTTAGTTATTATAAATGTGCTAACTACTATCACCGCAGTATTTGCA
ACATGTAACCTTTATTATTTTGTTGCTGTACAAAATCATTATGACCTATTCAATTATTGG
TTGATGGGTACGATTTCAATCATAATTAGTTATTTGTTATTAGTAATTGGCGGAATGTTC
ACGTTATTAAAATTACCTAAAGTAACAAAACGTTGGGGTGGTAAAACTAAAACACATTTC
GGTTTATTATTAACCGCGTTGAGCGCATTTATATATATTGAAAGAATTATCGAATATATA
TTGGTGCCCAATGTCGTAGAATCCAAGTTTGTCATAATGGTAAGTATCATTATTATTGCT
TGTACACAATTTGTGGCATTTCAATTTATTATGCAATACAGTAGATTCTATATTTTTGAA
TTAAACACTGAAGATGATGACTAA
>>0303|Q1Y4R3_(putative protein)_[pos.: 320159 to 320272, length: 114, dir.: TRNC-FRWD ]
TGGGATTTGATTATTAGAATTAGAAAAGGAACGTTTGCTTTTGTTGTAATAAATCTATTA
TTTTTCAATTGTTGGTTATTTATTCTGAATATAATTTTATCAAGATTATTATAA
>>0304|DUF600_(putative protein)_[pos.: 320629 to 321129, length: 501, dir.: FRWRD]
ATGACTTTCGAAGAAAAACTAAGTGAAATATACAACAAGATTGCGAATGAGATTAGTGGG
ATGATACCAGTAGAATGGGACCAAGTATTTACGATAGCTTATGTAAATGATAGAGGTGGA
GAGATCGTTTTTAATTATACTAAACCAGGTAGCGATGAATTGAATTATTACACATATATC
CCTAGAGAGTATAATGTCTCTGAAAAAGTATTTTATGATTTGTGGACGGATTTATATAGA
TTGTTTAAGAAGTTAAGAAACGCATTTAAAGAAGAAGATTTAGAACCATGGACATCATGT
GAATTTGACTTTACAAGAGATGGTAAATTGAATGTTGTATTTGATTATGTTGATTGGATG
AATTCAGAATTTGGTCCAATAGCAAAAGAAAATTATTATATGTACAAAAAGTTTGGTGTT
TTACCAGAAACGGAATATGAAATTAATAAAGTTAAAGAAATCGATCAATATGTTAAAGAG
CAAGATGAAGCTGAACTATAG
>>0305|DUF600_(putative protein)_[pos.: 321141 to 321641, length: 501, dir.: FRWRD]
ATGACTTTCGAAGAGAAACTAAGTCAAATGTACAATAAAATTGCAAGTGAGATCAGTGGA
ATGATACCAGTAGAATGGGAGCAAGTATTTACAATAGCTTATGTAACTGATCAAGCTGGG
GAAGTCATTTTTAATTATACTAAACCAGGTAGTGATGAATTAAATTATTATTCAGACATA
CCTAAAGATTGCAATGTCTCAAAAGATATTTTTAAGAATTCATGGTTTAAAGTTTATCGA
ATGTTTGATGAGTTAAGAGAAACTTTTAAAGAAGAAGAGCTTGAACCATGGACATCATGC
GAATTTGACTTTACAAGAGATGGCAAATTGAATGTATCTTTTGATTATATTGATTGGGTG
AATTCAGAATTTGGACCAATGGGAAGAGAACATTATTATATGTATAAAAAATTTGGAATT
TGGCCTGAAAAAGAATATGCCATAAATTGGGTTGAAAAAATAAAAGATTATGTTAAAGAG
CAAGATGAAGCTGAACTATAG
>>0306|DUF600_(putative protein)_[pos.: 321652 to 322152, length: 501, dir.: FRWRD]
ATGACTTTCGAAGGAAAACTAAGTCAAATGTACAACGAGATTGCGAATGAGATTAGTGGG
ATGATACCGGTAGAATGGGAGCAAGTATTTACAATAGCTTATGTAACTGATCAAGCTGGA
GAAGTCATCTTTAATTATACTAAACCAGATAGTGATGAATTAAATTATTATTCAGACATA
CCTAAAGATTGCAATGTCTCAAAAGATATTTTTAAGAATTCATGGTTTAAAGTTTATCGA
ATGTTTGATGAGTTAAGAGAAACTTTTAAAGAAGAAGGGCTTGAACCATGGACATCATGC
GAATTTGACTTTACAAGAGATGGCAAATTGAATGTATCTTTTGATTATATAGATTGGATA
AATACAGAGTTTGATCAATTGGGCCGTCAAAATTATTATATGTACAAAAAATTTGGGGTT
ATACCAGAAATGGAATATGAAATGGAAGAAGTTAAAGAAATCGAACAATATATTAAAGAG
CAAGAAGAAGCTGAACAATAG
>>0307|DUF600_(putative protein)_[pos.: 322163 to 322663, length: 501, dir.: FRWRD]
ATGACTTTCGAAGAGAAAATAAGCAAATTATATAATGAGATTGCGAATGAGATTAGCAGT
ATGATACCGGTAGAGTGGGAAAAAGTATATACAATGGCTTATATAGATGATGGAGGAGGT
GAAGTATTCTTTAATTATACTAAACCAGGTAGTGATGACTTGAATTATTACACCGATATA
CCTAAGGAGTATAACATCTCTGTGCAAGTATTTGATGATTTATGGATGGATTTATATGAT
TTGTTTGAGGAATTAAGAGATTTATTTAAAGAAGAAGGACTTGAACCATGGACATCATGT
GAATTTGACTTTACAAGCGAAGGTAAATTAAAAGTTTCATTTGATTATATAGATTGGATA
AATACAGAGTTTGATCAATTAGGCCGTGAAAATTATTATATGTATAAAAAATTTGGGGTT
TTACCAGAAATGGAATATGAAATGGAAGAAATTAAAGAAATCGATCAATATATTAAAGAG
CAAGATGAAGCTGAAATATAG
>>0308|DUF600_(putative protein)_[pos.: 322674 to 323162, length: 489, dir.: FRWRD]
ATGACTTTCGAAGAAAAGCTAAGTCAAATGTACAATGAAATTGCAAATGAAATCAGTGGA
ATGATACCAGTAGAATGGGAAAAAGTATATACAATTGCCTACGTAGATGATGAAGGTGGA
GAGGTTGTTTTTAATTATACTAAACCAGGAAGTGAAGATTTGAATTATTATTCAGATATT
CCTAAAGATTGCAATGTCTCAAAAGATATTTTTAAGAATTCATGGTTTAAAGTTTATCGA
ATGTTTGATGAGTTAAGAGAAACTTTTAAAAAAGAAGATTTAGAACCGTGGACATCATGT
GAATTTGACTTTACAAGAAAGGGAAATTTAAAAGTATCATTTGATTATATAGATTGGATT
AAATTAGGTTTTGGCCCATCAGGAAAGGAAAACTACTATATGTACAAAAAATTTGGTATT
TTACCAGATATGGAATATGAAATGGAAGAAATTCGAGCAGTAGAGAAGTATGTTAAAGAG
CAAGAGTAG
>>0309|Q1Y4S0_(putative protein from CC8)_[pos.: 323785 to 324159, length: 375, dir.: FRWRD]
ATGAAAAGAATATTGGTAGTATTTTTAATGTTAGCAATTATATTGGCAGGTTGTTCTAAT
AAAGGTGAAAAGTATCAAAAAGATATTGATAAAGTGTACAAAGAACAGAATCAAATGAAT
AAAATTGCCTCGAAAGTACAAAACACTATTAAAACAGACATTAAACAAGAAGACAGTAAT
ACACATGTTTATAAAGATGGTAAAGTCATTGTTATTGGTATTCAATTATATAAAGATCGT
GAAAAAATGTATTATTTCGCATATGAAATAAAAGATGGTAAGGCAGAGATTAATAGAGAA
ATAGACCCAATTAAGTATATGAAAGACCATAAAGCAGATTATGAAGATGAAAATGTAGAA
GTGGAAAAAGATTAA
>>0310|Q2G173_(putative membrane protein from CC8)_[pos.: 324312 to 324710, length: 399, dir.: FRWRD]
ATGGAAAAATCGATCAAAATAATGACAATAATAGGAATTGTTGTTCAGGGTTTAGCAACG
GTATTTAGTTTACTATTGATGGTTTTAGCAGCATCAGGTGTAATGACTACAGATGTGTCA
ACAACAGTTAATGGTGAGGTTGACCCAGTTGATGCAGAAACAGCAGCAGCAATTTTCACT
GTATTATTCTTATCCCTATTCATATTTGGAATCATTTCAATTATTTTAGGTGCAATCGGT
ATGTTTAAAGCATCTAAAAACAAAAAAATGAGTGGTATATTGTTGATTATTGGAGCTGTA
ATAAGTGGTAACATAATTACATTTGCTTTATGGTTAATCAGTGGTATTAAACTACTTACT
AATAACAAGCCTAAAGATGAAATAAGCGACTTATCATAA
>>0311|focA-L1-nirC_(formate/nitrite transporter, locus 1 from CC8)_[pos.: 324926 to 325750, length: 825, dir.: RVRS]
TTAATTATTTTTATAAAATTGATGATGATCATTCAAGTAAGCATAGAATAAACCTATAAT
GAGTCCGCCTCCAATATAGTTACCGATAAAAGCCGCAGCGATATTCGAAATAGCTGGTAT
GAAGTGCAATGTATCAACTTGATAAATTAAACCACCCATAAATAAGCAACTGTTGTAAAC
GACGTGTTCATAACCCATAAAGGCGAATATGGTAACACCGAACATCATGACAAACATTTT
TGCGAGTACATCGTCAATTTGCATGGCAATAACTAATGAAATATTGATAAAGAAATTGGC
GAAGATCGCTTTCATTAATATACTTACAAAACCAGTAGACAACGTTTTATGCTCTATAAC
TGCTGATAACTGATTTAACATATCTGGCGTCATTACATTTGAAAAACGCATGAAACTAAA
TAAAATAGCAGCACCTAAAATATTTCCTGCAAAGCATAATAAAAATATTTTCAATACTCT
AGTTGGTTTAATTACTTTATAATACAGGCCTACAGTAAAGTACATGAAGTTACTGGTTAG
TAGTTCGGAGTTTGTAAATAAAATGAGTACTAACGCAAAGCTGAATGTAATGGCACTGGC
CATATTCACAATGCCTGGCGGTAAATCTGGTTCGTGTGTTGCTTTAACTGATAATACGAA
GACCGTAATAATCCCGATAATAAATCCTGCCATCATCGCGCGTAATAAATAACGTTTTAA
ATAAACGCTTTGTAATATATCTTTTGTTCTTATCGTTTCGACTACGTTATTTACCCAGTC
GTCCCCATAAAAAATCTTATCCCATTTAATATGTTTCTCCTTCAC
>>0312|brnQ2_(branched-chain amino acid transport system II carrier protein from CC8)_[pos.: 325987 to 327294, length: 1308, dir.: RVRS]
TTAAGTTGTCGCTTGTTTCGGACGGCGTATAAATACATCGATTATGAAACCGATAATAGC
AAAGAGCATGAATGGTACAAGCCAAGCTAAATCGATATCTGCTAAAGGTAACATCATAAA
CGATTTCAAAATAACACCGTGTAATAAGTTGAAACTATTTAGTATTTGTAAAATTGAAAT
AATCAATGTAATAACAGTTGCGAGTCGATAGGCCCAACTGAATCTGAATGTGCTAAACAT
GTTAGCAAATGATATGAGTACAAGTGCAATCGACACGGGATATATTAAAGTCAATAATGG
GACAGCAATTTTTAAAATCATTTCTAAACCAAGTGTTGTAAATAAGAACCCTATGATAGA
GAAAATAAGTGCGAATATTTTATAAGAAAACTTAGGTACGTGTTTCTTAGTAAATGTGGC
GCAAGCATTGACGAGTCCTATACATGTTGTTAGGCATGCAAGGATAACCGTCATTCCAAA
TACGAGGTTACCGAACGAACCAAATAATCGTAATGAGTTGTACGTCAATATATCTGTACC
ATCTTTAAAGTTTCCTGGAGCTGTTGATGCCCCAACGTATGCAAGTGCAAAGTAAATCAT
TCCAAGTAATATGGCTGCAATAAGACCTGAAAAGCAGACATATTTTAAAATTTTCATGCG
ATCTGTGAGGCCTTTAAACTTATAGCCATTGACAATGACTACGGAAAAAGCTAACGCAGC
AACAAGATCCATTGTAAAATAGCCTTCCAAACTTCCTGAAATGAAAGGATGTGTTATATA
TTTATCCTTAGGTGCACTTAGTGCAGATTCAGGGTTGAAAATGACAGCAATACTTAATAG
AGCGACCATTAATAGTAATAACGGTGTTAATAATTTACCTAAATTATCAACGATTTTCGA
TGGATTTAAACTAATCCAGTAAACGATGGCAAAAAAGATTGCTGCGAATATAATTAAAGT
CCATTGGTTATGCACAGGTAAAATGTGTCTTGTACCAATTTCGTACGCGACATTTGCAGC
ACGTGGAATACCGTAAAATGCTCCGATAGACATGTAAATCACGACAGCAAAAATAAACCC
GAACCATGGATGTATACGATTGCCTACACTTTCAACACCTTCATCATAAAATGCAACAAC
AATAACAGTAATAAAGGGGAGTAATATGCCTGTAAGGGCAAAGCCTAGCATACCAATCCA
CATATTTTGACCCGCTGTATGGCCAAGCATGGGCGGGAATATTAAATTTCCGGCTCCAAA
AAATAGTGAAAATAACATGAGGCCCGAAATAATAACTTGTTTTTTCAA
>>0313|Q99WS0-sapS_(secreted acid phosphatase from CC8)_[pos.: 327878 to 328768, length: 891, dir.: FRWRD]
ATGAATAAAATTTCAAAGTATATTGCAATAGCATCATTATCGGTAGCGGTTACAGTTTCA
GCACCACAAACGACAAATTCTACAGCGTTTGCCAAAAGTTCTGCTGAAGTTCAACAAACG
CAACAAGCTTCTATACCAGCATCACAAAAGGCGAATCTTGGTAATCAAAATATTATGGCA
GTGGCTTGGTATCAAAATTCAGCTGAAGCAAAAGCATTATATTTACAAGGTTATAACAGT
GCAAAGACACAGTTAGATAAAGAGATTAAAAAGAATAAAGGTAAACATAAGTTAGCTATT
GCTTTGGATTTAGATGAAACAGTTTTAGATAATTCTCCATATCAAGGCTATGCATCAATA
CATAATAAACCTTTCCCAGAAGGTTGGCATGAATGGGTACAAGCTGCTAAAGCTAAACCT
GTCTATGGCGCAAAAGAATTCTTGAAATATGCTGACAAAAAAGGTGTCGATATCTACTAT
ATTTCTGATAGAGATAAAGAAAAAGATTTAAAGGCAACACAAAAGAACTTAAAACAACAA
GGTATCCCTCAAGCTAAGAAGAGTCATATTTTACTAAAAGGTAAAGATGATAAGAGTAAA
GAATCACGCAGACAAATGGTTCAAAAGGATCATAAACTTGTCATGCTATTTGGAGATAAT
TTATTAGACTTTACAGATCCAAAAGAAGCTACAGCTGAATCTCGTGAAGCATTAATTGAA
AAACATAAAGACGATTTCGGTAAGAAATATATCATTTTCCCTAACCCAATGTATGGTAGT
TGGGAAGCTACGATTTACAACAATAACTATAAAGCAAGTGACAAAGCAAAAGATAAATTA
CGTAAAAATGCTATTAAGCAATTCGATCCTAAAACAGGCGAAGTTAAATAA
>>0314|Q2G168_(ABC transporter, transmembrane permease from CC8)_[pos.: 329017 to 330066, length: 1050, dir.: FRWRD]
ATGTTTTTAGCTTGGAATGAAATACGGCGCAACAAATTGAAGTTTGGACTAATTATTGGT
GTGTTAACGATGATTAGTTACTTGCTATTTTTATTATCTGGATTGGCGAATGGTCTTATC
AATATGAATAAAGAAGGCATTGATAAGTGGCAAGCAGATGCCATTGTTCTAAATAAAGAT
GCCAATCAAACTGTGCAACAATCTGTTTTTAACAAGAAAGATATTGAAAATAAATACAAG
AAGCAAGCTACTTTGAAGCAAACAGGGGAAATTGTGTCTAATGGCCATCAAAAAGACAAT
GTTTTAGTGTTCGGTGTTGAAAAGTCATCATTTTTAGTTCCGAGTTTAATAGAAGGGCAT
AAAGCGACTAAAGATAATGAAGTGTTAGCTGATGAAACGCTTAAAAATAAAGGATTTAAA
ATTGGTGACACATTATCACTATCTCAATCAGATGAAAAATTGCATATCGTAGGTTTTACA
GAAAGTGCAAAATATAATGCGTCATCAGTCATTTTCACGAATGACGCTACCATTGCCAAG
ATCAATCCTAGATTGACTGGAGATAAAATTAATGCAGTTGTTGTACGTGATACAAATTGG
AAAGACAAAAAATTAAACCAAGAGCTTGAAGCGGTAAGTATTAATGACTTTATTGAAAAT
TTACCAGGTTATAAACCACAGAACTTAACATTAAACTTTATGATTTCATTCTTATTTGTC
ATTTCAGCTACAGTTATAGGCATTTTCCTATATGTCATGACATTACAAAAGACGAGTTTA
TTTGGCATATTAAAAGCTCAAGGATTTACGAATGGCTATTTGGCGAATGTGGTAATTTCG
CAGACGGTCATATTAGCACTATTTGGTACGGCATTTGGCTTACTGTTAACAGGCGTTACA
GGTGCATTTTTACCTGATGCAGTACCTGTCAAATTCGATGTACTAACATTGCTCGTATTT
GCAATTGTGTTAATGATTGTCTCTGTATTAGGAAGTTTATTCTCCATTTTAACAATTAGA
AAAATAGATCCGTTAAAGGCGATTGGGTAG
>>0315|A5IPH6_(ABC transporter, ATP binding protein from CC8)_[pos.: 330079 to 330756, length: 678, dir.: FRWRD]
ATGTTGAAATTTGAAAATGTAACAAAGTCATTTAAAGATGGGAATCGTAACATTGAAGCG
GTTAAAGATACAAATTTTGAGATAAATAAAGGTGATATTATAGCATTGGTTGGACCTTCT
GGCTCTGGTAAAAGTACATTTCTAACTATGGCAGGTGCTTTACAAACACCGACATCTGGG
CACATTTTAATCAATAACCAAGATATTACGACAATGAAGCAAAAAGCATTGGCAAAAGTT
AGAATGTCTGAAATAGGTTTTATTTTACAAGCTACAAACCTTGTACCATTTTTAACGGTA
AAGCAACAATTTACATTATTGAAAAAGAAAAATAAGAATGTTATGTCTAATGAAGACTAT
CAGCAACTTATGTCACAATTAGGTCTAACTTCATTGCTTAATAAGTTACCTTCAGAAATT
TCAGGTGGTCAGAAACAACGTGTGGCGATAGCCAAAGCGTTATATACGAATCCGTCGATT
ATTTTAGCGGATGAACCTACCGCGGCGTTAGATACTGAAAATGCGATTGAAGTCATTAAA
ATTCTACGTGATCAAGCCAAACAAAGAAAGAAAGCATGTATTATTGTTACACATGATGAA
CGACTTAAAGCATATTGTGATCGTTCATATCATATGAAAGATGGCGTCCTTAATCTTGAA
AATGAAACAGTAGAATAG
>>0316|pfoR_(putative perfringolysin O regulator protein from CC8)_[pos.: 330964 to 331995, length: 1032, dir.: FRWRD]
ATGGATTTATTGATAGGTACTTTATTTTTATTTTTGGTCTTAGTGATTTTTACATTATTT
ACATATAAAGCGCCTAATGGTATGCGTGCCATGGGAGCATTAGCTAATGCAGCAATCGCA
ACATTTTTAGTGGAAGCATTTAATAAATATGTTGGTGGCGAAGTATTCGGTATTAAATTT
TTAGAAGAGCTAGGAGACGCTGCGGGAGGTCTAGGTGGTGTCGCTGCCGCTGGATTAACA
GCATTAGCTATCGGTGTGTCACCAGTATATGCATTAGTTATAGCAGCCGCGTGCGGTGGT
ATGGATTTATTACCAGGTTTCTTTGCGGGTTATATGATTGGATATGTGATGAAATATACA
GAGAAATATGTGCCGGATGGTGTCGACTTAATTGGATCGATTGTCATCTTAGCGCCATTA
GCTCGTCTTATTGCAGTATTATTAACGCCAGTAGTGAATAGTACATTGATTCGAATTGGT
GATATTATCCAAAGTAGTACGAATACGAATCCAATTATCATGGGTATCATTTTAGGTGGT
ATTATTACGGTTGTCGGCACAGCGCCATTGAGTTCAATGGCATTGACAGCATTATTAGGT
TTAACGGGTGTACCTATGGCTATTGGTGCCATGGCAGCATTTAGTTCGGCATTTATGAAT
GGGACGCTATTCCATCGCTTAAAATTAGGTGATCGTAAGTCTACGATTGCAGTAAGTATT
GAACCTTTATCACAAGCAGATATTGTATCAGCCAATCCAATTCCAATCTATATTACAAAT
TTCTTTGGTGGTGCGATTGCTGGTTTAATTATTGCTATGTCAGGTTTAATTAACGATGCG
ACAGGTACAGCTACACCGATTGCAGGATTTTTAGTTATGTTTGGATTTAATCATCCGACG
ACAATTGTGATTTATGGTGTAGTAATGGCGATTGTAGGTGCGCTTGCAGGTTATCTTGGT
TCAATTGTATTTAAAAAATATCCAATTGTTACTAAGCAAGACATGATTAATCGAGGTGCA
GTAGACGCATAG
>>0317|Q5HJ57_(PfkB family carbohydrate kinase from CC8)_[pos.: 332338 to 333456, length: 1119, dir.: FRWRD]
ATGAGCGATTCTGAGAAAGAAATTTTAAAAAGAATTAAAGATAATCCGTTTATTTCACAA
CGTGAACTTGCTGAGGCAATTGGATTATCTAGACCCAGCGTAGCAAACATTATTTCAGGA
TTAATACAAAAGGAATATGTTATGGGAAAGGCATATGTTTTAAATGAAGATTATCCTATT
GTTTGTATTGGCGCAGCGAATGTAGATCGTAAGTTTTATGTGCATAAAAATTTAGTTGCA
GAAACATCAAATCCTGTAACGTCAACACGCTCTATTGGTGGCGTAGCAAGAAATATTGCT
GAGAACTTAGGTAGGCTTGGCGAAACGGTCGCTTTTTTATCTGCTAGTGGACAAGATAGT
GAATGGGAAATGATTAAACGATTGTCCACACCATTTATGAATTTGGATCATGTTCAACAA
TTTGAAAATGCGAGTACAGGTTCATATACAGCTTTAATTAGTAAAGAAGGCGACATGACA
TATGGCTTAGCAGATATGGAAGTGTTTGACTACATTACGCCTGAATTTTTAATTAAGCGT
TCACACTTATTGAAAAAGGCTAAGTGCATTATTGTAGATTTGAATTTAGGCAAAGAGGCA
TTAAACTTCTTATGTGCCTATACCACGAAACATCAAATCAAATTAGTTATCACCACGGTT
TCTTCCCCAAAAATGAAAAATATGCCTGATTCATTACATGCTATTGATTGGATTATCACG
AATAAAGATGAAACAGAAACATACTTAAATTTAAAAATAGAATCTACTGATGATTTAAAA
ATAGCTGCTAAACGCTGGAATGATTTAGGTGTTAAAAATGTTATTGTGACAAATGGCGTG
AAAGAACTCATTTATCGAAGTGGTGAGGAAGAAATCATTAAGTCAGTTATGCCATCAAAT
AGTGTGAAAGATGTTACAGGTGCAGGCGATTCATTCTGTGCTGCAGTAGTGTATAGCTGG
TTAAATGGGATGTCTACTGAAGATATATTAATTGCTGGTATGGTTAACGCAAAGAAAACG
ATAGAAACGAAATATACAGTTAGGCAAAACCTAGATCAACAGCAACTTTATCACGATATG
GAGGATTATAAAAATGGCAAATTTACAAAAGTATATTGA
>>0318|psuG_(pseudouridine-5'-phosphate glycosidase from CC8)_[pos.: 333431 to 334354, length: 924, dir.: FRWRD]
ATGGCAAATTTACAAAAGTATATTGAGTATTCTCGAGAAGTTCAGCAAGCACGGGAGAAC
AATCAACCGATTGTAGCATTAGAATCAACAATTATTTCGCATGGTATGCCGTACCCACAA
AATGTTGAAATGGCAACAACAGTAGAGCAAATTATCAGGAATAATGGTGCCATTCCAGCA
ACCATAGCCATTATAGATGGCAAAATTAAAATTGGTTTAGAAAGCGAAGATTTAGAAATA
CTGGCAACTAGTAAAGACGTTGCTAAAGTATCTAGAAGGGATTTAGCAGAAGTTATTGCG
ATGAAGTGTGTTGGTGCTACTACTGTAGCGACGACGATGATATGTGCTGCAATGGCTGGT
ATTCAATTTTTTGTTACAGGAGGTATTGGGGGCGTCCATAAAGGTGCAGAACATACGATG
GACATTTCAGCAGACTTAGAAGAACTGTCTAAAACAAATGTCACTGTTATCTGTGCAGGT
GCCAAATCAATTTTAGACTTACCTAAGACGATGGAGTATTTAGAAACAAAAGGCGTTCCA
GTTATTGGATATCAAACGAATGAATTGCCAGCATTCTTCACTCGCGAAAGCGGTGTTAAG
TTAACAAGTTCGGTTGAAACGCCAGAACGACTTGCTGACATTCATTTAACAAAACAGCAG
TTAAATCTTGAAGGTGGCATTGTTGTTGCTAATCCAATTCCATATGAGCATGCCTTATCA
AAAGCATATATTGAGGCAATCATAAATGAAGCTGTTGTTGAAGCGGAAAATCAAGGTATT
AAAGGTAAGGACGCCACACCGTTCTTGTTAGGGAAAATTGTAGAAAAAACGAATGGTAAA
AGTTTAGCAGCAAATATAAAACTTGTTGAAAACAATGCGGCGTTGGGTGCTAAAATTGCT
GTCGCTGTTAATAAATTATTGTAG
>>0319|nupC2_(nucleoside permease C, locus 2 from CC8)_[pos.: 334365 to 335585, length: 1221, dir.: FRWRD]
ATGAATATTTTATTCGCTATCACAGGGATAGCATTTGCACTATTTGTTGCGTTTTTATTC
AGTTTTGATCGTAAAAAAATAGACTTCAAAAAGACGTTAATAATGATATTTATTCAAGTG
TTGATCGTGTTATTTATGATGAACACAACGATTGGTTTGACAATTTTAACTGCACTAGGT
TCATTTTTTGAAGGGCTAATAAATATTAGTAAAGCAGGCATAAATTTTGTTTTTGGAGAT
ATACAAAATAAAAATGGCTTTACGTTCTTTTTAAACGTATTACTGCCATTAGTTTTTATT
TCTGTATTAATAGGCATCTTTAATTATATTAAGGTATTACCATTTATTATCAAATATGTA
GGTATCGCTATTAATAAAATAACTAGAATGGGGCGCTTAGAAAGTTATTTTGCTATTTCA
ACAGCAATGTTTGGGCAACCAGAAGTATATTTAACAATAAAAGATATTATTCCAAGATTA
TCTAGAGCGAAATTATATACAATTGCGACGTCTGGTATGAGTGCTGTTAGTATGGCAATG
CTAGGTTCATATATGCAGATGATTGAACCCAAGTTCGTAGTTACAGCAGTAATGTTAAAT
ATTTTTAGTGCGCTTATCATCGCCAGTGTAATCAATCCCTATAAATCTGATGATACTGAT
GTTGAAATTGATAACTTAACGAAATCCACAGAAACTAAAACATTGAATGGAAAAACAGGA
AAACCTAAGAAAGTTGCCTTTTTCCAAATGATTGGTGATAGTGCGATGGATGGGTTTAAA
ATCGCTGTTGTAGTAGCCGTAATGTTGTTAGCATTTATTTCATTAATGGAAGCAATTAAT
ATCATGTTTGGTAGTGTTGGTTTGAACTTTAAACAGCTTATTGGCTATGTGTTTGCACCA
ATCGCATTCTTAATGGGGATTCCATGGAGCGAAGCTGTTCCAGCTGGCTCTTTAATGGCG
ACTAAATTAATTACAAATGAGTTTGTAGCAATGCTTGATTTTAAAAATGTCCTGGGTGAT
GTATCAGCTCGAACACAAGGTATCATTTCAGTTTACTTAGTAAGCTTCGCTAATTTTGGT
ACGGTTGGTATCATCGTAGGTTCAATTAAAGGCATTAGTGATAAACAAGGAGAAAAAGTT
GCATCCTTTGCAATGAGGTTGCTACTTGGTTCAACTCTAGCTTCAATCATTTCAGGATCA
ATCATTGGCTTAGTATTGTAA
>>0320|txbi_nanT_(bidirectional rho-independent terminator of nanT and nupC2)_[pos.: 335612 to 335689, length: 78]
CATGGCAAAGCTAAACCCCGTCACCAAGTTGGCGCAACAGCGCATCATAACTTAGTGACG
GGGTTTTATCATAACAAT
>>0321|nanT_(N-acetylneuraminic acid transporter/sodium:solute symporter  from CC8)_[pos.: 335690 to 337222, length: 1533, dir.: RVRS]
CTACTTTTTCGTAGCCGTTTTTGAAATGTATGTTGATGGTTTATCTTTTTCAAAAATTGT
TAATCCCGTTATATCTTTTTTATGTTTTGAAGGGACAATGAAGCTAAGTATATAAGCAAA
GACAAAAGCAACTGTAAATGAAATGGTAGATACATAGAAAGGTGAGTTACCTTTGCCAAC
ACCATTATAGACATAAGCAAAGATGATACCCAATATTAATCCACAAATAACACCGAATGT
ATTCGTACGTTTAGTGAAAATACCAACTGCAAATACACCAGCCAATGGAACGCCGAATAA
TCCAGTCACAAACAAGAATAAATCCCATAAGTCATTTGAATTAGAAGCAATTAAGTATAG
TGACATTCCAAAACCGAAAATACCTGCAATGATAATAATGAAACGTGCAAAGTTAACTTC
GTGTCGCTCGCTACCTTTTCCGAAGAAGCGTTGCTTAATGTCGATTGAAATACAAGCAGA
TATAGAATTTAAACTAGATGAAATGGTAGACTGTGCAGCGGCGAAAATGGCTGCAATAAG
TAATCCTGCTACAAATGGTGGCATCTCAGTCAAAATGAAATATGGCACTACAGATGATGT
ATTGAAGCCTTTTGGTAAAACAGCTTCATGTGTATAAAATGAATACAGCATTGTACCCAT
ACCATAAAATAAGGGTGCTGAAATTAAAGCTAGGATACCATTTGTCCATAACGATTTATT
TGTTTCTTTTAAACTATCAGAAGCTTGATAACGCTGCACGACGTCTTGACTCGCTGTGTA
TTGATACAAGTTGTTGAAAATATTTCCTAGGAAAATAATTGGAATGGCAGCTGCCGCAGT
ATTTAGTTTCCAATTGTCTGCACTAATTAATTTTTTGTGCTCAATCGCATCTGCAAAGAC
AGTGCCGAAACCGCCTTTAATGTTCACAACACCTAGAATAATAATAACTAAAGCGCCGCC
TAATAAAATGACGCCTTGAATGAAATCACTCCAAACCACACCTTCGAAACCACCTAAAAA
TGTATATAAAATACATAGTAAACCAACGAGTGATGCAACGATATAAGGGTTCATGTCTGA
TACAGATGTGATTGCTAATGTTGGTAAGTAGATAACAATTGCAACACGCCCTAAATGGTA
AACGACAAATAATAATGAGCCAATGACACGTATGCTAGGGCCAAATCTAGCTTCTAAATA
TTCATATGCAGATGTTACCTTTAACTTTTTAAAGAAAGGGACATAGAAATAAATAAGTAA
TGGAATAATTGCGACGATAGCAATGTTACCAGCGATATATGACCAATCTGTTAAAAATGC
TTTCTCTGGTGTCGACATAAATGTAATCGCACTTAACGTAGTAGCATAAATTGAAAAGCC
AACTACCCAAGATGGCAAGCGACCACTTGCGGTAAAGAAACTATTGGTACTTTGGCTCGC
GCGCTTGGTAAAATAAACGCCAATGAACAACATAGCTAGTAGATAAATGATAACGGCAAC
CCAGTTTAGTGTGCCAAATCCAACTTCTTTCAT
>>0322|nanA_(N-acetylneuraminate pyruvate-lyase from CC8)_[pos.: 337262 to 338143, length: 882, dir.: RVRS]
CTATAAATCGTATTTTGCAATGAGTTGATCTAATGTTTGTCGATGTGCTTCGTTAAAAGG
TTTGAAAGGTCTTTTCGGTAATCCTGCATCAATGCCACGATGACGTAATATTTCTTTCAA
TGTTGGATAAATCCCCATTGATAACACTGTTTCGATAATGTCGTTTGAATCATGTTGCAG
TTGGTAAGCTTCTTGAATTTGACCTTGTCGTGCTAAGTCGAAGATTTTTCTTGCACGGCG
ACCATTAACGTTATATGTAGAACCAATTGCACCATCTACGCCAGAAATCGTAGCTTGAAC
TAACATTTCATCAAAGCCAGATAAGATTAATTTGTCTGGGAATGCTTTTCTAATACGTTC
GAGTAGGAAGAAGTTTGGCGCTGTATATTTAACACCAACAATTTTTTCATGATTAAATAG
CTCGCTGAATTGTTCAATAGAAATATTCACACCTGTTAAATCTGGTATTGCATAAATAAT
CATATTGTTCTGAGTTGCTTCGATAATATCGAAATAGTAATCTCTAATTTCTTCAAAAGT
AAATGGATAGTAGAATGGTGTTACGGCAGAAAGTGCATCATAACCGAGTTCTGTGGCATA
TTTTCCAAGTTCAATGGCTTCATTTAAATCTAACGAACCTACTTGAGCAATCAATTTCAC
TTTATCCCCAACTGCCTCTTTGGCAACCTTGAAAACTTGCTTCTTCTGCTCTGTATTTAA
TAAAAAGTTTTCGCCTGAGCTACCATTTACATAAAGACCGTCTAATTCTTCAGTTTCAAT
GGCATTTTGAGCAATTTGTTTAAGTCCTTGTTCATTTACTTGACCATTTTCATCAAAAGG
AACGAGTAACGCTGCATATAAACCTTTTAAATCTTTGTTCAT
>>0323|nanK_(N-acetylmannosamine kinase from CC8)_[pos.: 338301 to 339161, length: 861, dir.: FRWRD]
GTGTATTACATCGCAATCGATATTGGAGGCACTCAAATTAAATCGGCAGTTATTGATAAG
CAATTGAATATGTTTGACTATCAACAAATATCAACGCCGGACAACAAAAGTGAGCTTATT
ACTGACAAAGTATATGAGATTGTAACAGGATATATGAAGCAATATCAGTTGATCCAACCT
GTCATAGGTATTTCATCAGCAGGCGTTGTTGATGAACAAAAAGGCGAAATTGTATACGCA
GGGCCAACCATTCCGAATTATAAAGGTACTAATTTTAAGCGATTATTAAAATCACTGTCT
CCTTATGTCAAAGTAAAAAATGATGTAAACGCTGCATTACTAGGCGAATTGAAATTACAT
CAATATCAAGCAGAACGGATCTTTTGTATGACGCTTGGTACAGGCATTGGGGGTGCGTAC
AAGAATAATCAAGGTCATATTGATAATGGTGAGCTTCATAAGGCAAATGAAGTTGGGTAT
TTATTGTATCGTCCAACTGAAAATACAACGTTTGAGCAACGTGCTGCAACGAGTGCATTG
AAAAAGCGCATGATTGCCGGAGGATTTACGAGAAGCACACATGTGCCAGTATTGTTTGAA
GCAGCTGAAGAAGGTGATGATATTGCAAAACAAATATTGAATGAGTGGGCAGAAGATGTA
GCAGAAGGGATTGCCCAAATACAGGTCATGTATGATCCAGGGCTTATATTAATTGGGGGC
GGTATATCTGAACAAGGAGATAATCTCATTAAATATATCGAGCCGAAAGTTGCACACTAT
TTACCAAAAGACTATGTTTATGCACCAATACAAACGACTAAGAGTAAAAATGATGCAGCA
TTATATGGCTGTTTGCAATGA
>>0324|nanR_(repressor of nan gene cluster from CC8)_[pos.: 339439 to 340239, length: 801, dir.: RVRS]
TTATTTGTTGTCTAGGATAATAGATTTAGTATGTTGATAAGTTTGACTCAGATTCGTATT
TTCTAATAAATGATAACTCACGATATCGATTAAAAAGAGTGTCGCAATTTGTGTGTTGAT
AAATTGATGGTCGGTATTACGCGATTGATCCGTTGTTAAAAGTACTAAATCTGCACAATC
TGTAAGTTTACTACCTTCAAAATTTGTGATGGCAACGACATATGCACCATGAGATTTGGC
GACTTCCGCTGCAGAAATTAATTCCGAAGTATTACCACTATTTGACATAGCAATAAACAT
ATCCGAATGAGATAGTAGGGATGCCGATATTTTCATTAAATGTGAATCGGTAGTAACATT
ACCTTTTAGCCCCATACGAATCATACGATAATAAAATTCAGTCGCTGATAAACCAGAGCT
ACCTAGTCCAGCAAAGAGTATATGTCGACTTGATTGAAGTTTGTCGATAAAGGTTTGGAT
AATGTCGTTATCAATAAATTCACCAGTTTGTTGAATGATTTGTTGATGATATTTATGAAT
TCTTTGAATAATTGGGCTATTTTCAATAACTGTCTCTGTCATTTCTTGTTGAATATTAAA
TTTTAAATCTTGGAAATTCTCATAATCCAGCTTATGACTAAAGCGTGTCATCGTTGCTGG
TGATGTACCAATCGCATGGGCTAAGGAGTTAATCGTTGAAAAGGCATCGCTATAACCATT
TTGTCTTATATAATTGACGATGCGTTTATCAGTTTTTGTAAATAAATGTTGATAACGTTG
AACACGATTCTCAAATTTCAT
>>0325|nanE_(N-acetylmannosamine-6-phosphate 2-epimerase from CC8)_[pos.: 340379 to 341047, length: 669, dir.: FRWRD]
ATGTTACCACATGGATTAATAGTATCTTGTCAGGCACTACCAGATGAACCATTGCATTCA
TCTTTTATTATGTCGAAAATGGCATTAGCTGCGTATGAAGGTGGTGCTGTTGGTATTCGC
GCAAATACTAAGGAAGACATTTTAGCAATTAAAGAAACGGTAGATTTACCAGTTATTGGC
ATTGTGAAACGTGACTATGATCACTCAGATGTTTTCATTACTGCAACGTCAAAAGAAGTT
GATGAACTGATAGAAAGCCAATGTGAAGTCATTGCATTGGATGCAACGTTACAGCAACGT
CCGAAAGAAACGTTAGACGAATTAGTATCATATATTAGAACACATGCACCGAACGTTGAA
ATCATGGCTGATATCGCGACCGTTGAAGAAGCTAAAAATGCCGCACGACTTGGCTTTGAT
TATATTGGCACGACGTTACATGGCTATACTAGTTATACGCAAGGACAATTACTTTATCAA
AATGACTTCCAATTTTTAAAAGATGTACTACAAAGTGTTGATGCAAAAGTTATTGCGGAA
GGTAATGTCATTACACCGGATATGTATAAACGTGTGATGGACTTAGGCGTTCATTGTTCA
GTCGTTGGTGGTGCGATAACACGACCAAAAGAAATTACAAAACGTTTTGTTCAAATTATG
GAAGATTAA
>>0326|tx_Q5HJ49_(rho-independent terminator of Q5HJ4)_[pos.: 341073 to 341125, length: 53]
CCATCATTAATTAAAGGCACCTAATTATCTTAGGTGGCTGAATGAATGTAATG
>>0327|Q5HJ49_(nucleoside recognition membrane gate protein from CC8)_[pos.: 341173 to 342486, length: 1314, dir.: RVRS]
TTATCCAAAAATAAGTAAAGCGACGGGGATGGTGATTAATAGCGACAACGCCACGCGTAA
AAACCAAATGATGATGAGTTTCCAGACAGGTATTTTAATTTCAGTTGCTAGTATACATGG
CACTAATGCTGAGAAAAAGATAATGGCTGATACGCTTACTACACCGACGACAAATTTAGT
ACTCATTGCAGCTTTAGTTACTAACAAAGATGGTAGAAACATCTCTACAATAGAAATCGC
TGACGCTTTTGCTAGTAAAGCCTGATCAGCAATTGGGAAAATATAAATAAATGGATAGAA
GATATAGCCAAGCCAATCAATGAATGGTGTATAGTTCGCTACAATCAGTCCTAAAAAACC
AATCGATAATATAGAAGGTAAAATACCAACAGTCATTTCTAAACCGTCTTTCAAATTGTC
CCAAACGTTCTTCACGAGAGATGGTGTTAATGCATTTTGTTTCATCGCCTCTGCATATGC
AGTTTTCAGTCTGCTTCCTTCAATAGCAACTTCTTGTTCTCCTTCTTGTCCGTTATAATA
TTCTGTTGATTCATTGCTGATTGGCGGTAGCCATGCAGTAATTGCAGTCACGACAAATGT
GATGACTAAAGTTATCCAAAAGTATAAATTCCAATGCGGCATTAATCCTAAAGTTTTAGC
AACGATAATCATAAAAGTTGCTGAAACTGTTGAAAAGCCAGTCGCAATAATCGTGGCTTC
TCGTTTGTTGTACATCCCTTGCTTATAGACACGATTAGTAATCAATAATCCTAAGGAATA
ACTGCCGACAAACGAAGCCACTGCATCGACAGCGGATTTTCCTGGTGTTTTAAAAATAGG
TCTCATAATAGGCTCCATATAAACACCGACAAATTCTAATAAGCCATAGCCCACTAATAA
AGAAAGCGCAATTGCACCTACTGGAATTAAGATACTTAATGGCATCATTAATTTTTCAAA
CAAAAACGGACCATAGTTAGCTTTAAATAGTATTGATGGACCGATTTTAAATACATACAT
TATACCGATCATTGCACCTGCAACTTTAAATAATGTAATGACCAAGTTTGTGATTGAAGT
CATAAAAGTACGTCTCACTATTGGTAACGCTGTACCAATTAAAATCATAATCAGTGCAAC
ATAGGGCATAAGTGGACCTATGATTGAGCGAATGGCTAGATGAACATGATCGACGAAAAT
AGTGTTGTTACCATTAATCGTAAAAGGAATAAAGAAACATAGTATGCCCACTAAACTATA
GACAAAAAAACGCCATGCACTTGGTTGTTGTGCATTAGAATGATATTGATTCAT
>>0328|lip2_(lipase 2 from CC8)_[pos.: 342904 to 344976, length: 2073, dir.: FRWRD]
ATGTTAAGAGGACAAGAAGAAAGAAAGTATAGTATTAGAAAGTATTCAATAGGCGTGGTG
TCAGTGTTAGCGGCTACAATGTTTGTTGTGTCATCACATGAAGCACAAGCCTCGGAAAAA
ACATCAACTAATGCAGCGGCACAAAAAGAAACACTAAATCAACCGGGAGAACAAGGGAAT
GCGATAACGTCACATCAAATGCAGTCAGGAAAGCAATTAGACGATATGCATAAAGAGAAT
GGTAAAAGTGGAACAGTGACAGAAGGTAAAGATACGCTTCAATCATCGAAGCATCAATCA
ACACAAAATAGTAAAACAATCAGAACGCAAAATGATAATCAAGTAAAGCAAGATTCTGAA
CGACAAGGTTCTAAACAGTCACACCAAAATAATGCGACTAATAATACTGAACGTCAAAAT
GATCAGGTTCAAAATACCCATCATGCTGAACGTAATGGATCACAATCGACAACGTCACAA
TCGAATGATGTTGATAAATCACAACCATCCATTCCGGCACAAAAGGTAATACCCAATCAT
GATAAAGCAGCACCAACTTCAACTACACCCCCGTCTAATGATAAAACTGCACCTAAATCA
ACAAAAGCACAAGATGCAACCACGGACAAACATCCAAATCAACAAGATACACATCAACCT
GCGCATCAAATCATAGATGCAAAGCAAGATGATACTGTTCGCCAAAGTGAACAGAAACCA
CAAGTTGGCGATTTAAGTAAACATATCGATGGTCAAAATTCCCCAGAGAAACCGACAGAT
AAAAATACTGATAATAAACAACTAATCAAAGATGCGCTTCAAGCGCCTAAAACACGTTCG
ACTACAAATGCAGCAGCAGATGCTAAAAAGGTTCGACCACTTAAAGCGAATCAAGTACAA
CCACTTAACAAATATCCAGTTGTTTTTGTACATGGATTTTTAGGATTAGTAGGCGATAAT
GCACCTGCTTTATATCCAAATTATTGGGGTGGAAATAAATTTAAAGTTATCGAAGAATTG
AGAAAGCAAGGCTATAATGTACATCAAGCAAGTGTAAGTGCATTTGGTAGTAACTATGAT
CGCGCTGTAGAACTTTATTATTACATTAAAGGTGGTCGCGTAGATTATGGCGCAGCACAT
GCAGCTAAATACGGACATGAGCGCTATGGTAAGACTTATAAAGGAATCATGCCTAATTGG
GAACCTGGTAAAAAGGTACATCTTGTAGGGCATAGTATGGGTGGTCAAACAATTCGTTTA
ATGGAAGAGTTTTTAAGAAATGGTAACAAAGAAGAAATTGCCTATCATAAAGCGCATGGT
GGAGAAATATCACCATTATTCACTGGTGGTCATAACAATATGGTTGCATCAATCACAACA
TTAGCAACACCACATAATGGTTCACAAGCAGCTGATAAGTTTGGAAATACAGAAGCTGTT
AGAAAAATCATGTTCGCTTTAAATCGATTTATGGGTAACAAGTATTCGAATATCGATTTA
GGATTAACGCAATGGGGCTTTAAACAATTACCAAATGAGAGTTACATTGACTATATAAAA
CGCGTTAGTAAAAGCAAAATTTGGACATCAGACGACAATGCTGCCTATGATTTAACGTTA
GATGGCTCTGCAAAATTGAACAACATGACAAGTATGAATCCTAATATTACGTATACGACT
TATACAGGTGTATCATCTCATACTGGTCCATTAGGTTATGAAAATCCTGATTTAGGTACA
TTTTTCTTAATGGCTACAACGAGTAGAATTATTGGTCATGATGCAAGAGAAGAATGGCGT
AAAAATGATGGTGTCGTACCAGTGATTTCGTCATTACATCCGTCCAATCAACCATTTGTT
AATGTTACGAATGATGAACCTGCCACACGCAGAGGTATCTGGCAAGTTAAACCAATCATA
CAAGGATGGGATCATGTCGATTTTATCGGTGTGGACTTCCTGGATTTCAAACGTAAAGGT
GCAGAACTTGCCAACTTCTATACAGGTATTATAAATGACTTGTTGCGTGTTGAAGCGACT
GAAAGTAAAGGAACACAATTGAAAGCAAGTTAA
>>0329|A5IPQ2_(esterase/lipase-like protein from CC8)_[pos.: 345218 to 346045, length: 828, dir.: RVRS]
TTACATCATTGTTATAGCGTTTAAGAAATCAACAACTTTACGATAAATAGTGATTGCTTC
GTCATTAGGTCTACGATCAAAATCATGCTCGTTTTTATTCACGCGTTCAAATGTTGAATG
TGGAACATGATTCATGATATGTTCGCTTTCCTCAACGGGAACATCATAATCGCCATTACA
ATGCGCAATGAAAACAGGTGGAAGTGTTTTAAGTTCATCTGGTGCAATATTATATTTTGA
ATTAGTATAATCAGCAATGTTAATCATATTTATCCATTTACCTGTGCCACGTGCATAAAC
GTAGATTAAAAAACGTTGTGCGATTTGATCTTGAACAACCGGTGTTGGTGAAGTGAGTTG
TGCAATCATTGTTTCGTTTACGCTTTGAGCTATTTTTGCGTAATAACTATTAGTTGTTTT
AAAAGGTTCAGTGTTGATGCGACTATAACCATAAAAATCAATAACACCATCAATATCTCT
GTCTCGTGCAATTAATAGACTTAAATATGCACCTGATGATCTGCCAAAGGTAAAAATAGG
GCAATTAGAATATTGTGATTGAATCGCATCGAATGATGCGTAGACATCCTCAATAATGCA
ATCGAGACTTACTTCTGGTAATAAACGATAACTTAGTTGAATTAAATCGTAATGTTCCGT
AAGGATATCGATATACTGTGGGGATAAATCGTTAGCTTTACCGAACATTAATCCACCACC
GTGGATGTAGACAATAGCGCCTTTTGTTGGTTGATTTTTTGCTTTAATAATTGTGTAAGG
TAATGCAAATGCATCTTTAGTAATTACTTTATCTTTAATTTCAGTCAC
>>0330|Q6GJZ4_(putative NADH:flavin oxidoreductase from CC8)_[pos.: 346118 to 347317, length: 1200, dir.: RVRS]
TTAAGACGATGAGTCATGATAATTCTGTTCCAATTGACGTAAAGCGTCACGGGTATGCTT
CTTTAGACCTTCCCCATAATCCATCATTTTAACAATATCTTTAAAAGCAGCATGTGGAAT
GGCTAAATCTTCTAAATCTGCCATAGAAAATTCAAGATTGATATCATGTGGTCGCTGTTC
AGCAAGTTTATGCACAAAGTCAGGTTCTGTGACAAAAGGCGAAGACATGCCGACCATATC
TGCATGTTGTAAAGCATCTAAAGCAGACTCTGGAGAATTAATCCCGCCACTTGCAATTAA
AGGGATACGACCTGCTAAATGTTCATAGACAATTTGGTTAACTGGTCGACCGAAATGATC
ACCTGGTGTACGAGACGTATTTTGATAAATATGTCGACCCCAGCTAGCGATTGCTAAGTA
TTGGATGTTTGAAACGTCCATGACCCAATTGATTAATTGGTTGAACTCGTCAATGGTATA
TCCTAAATCACTGCCTCTGGTTTCTTCTGGCGTTGCTCGAAATCCTAAAATAAAATTGTC
AGGTGCTTCTTTATCAATCACTTCTTGTACCGCACGCATAACTTCTAAACATAATCTTGC
ACGATTTTTTAATGAGTCGGCACCGTAATGGTCTGTACGTTTATTCGAAAAAGTTGAGAA
AAATGTTTGAATCAGCAAACGTTGTGCAATCGAAATTTCCACACCATCAAAACCTGCTTT
AATCGCGCGTAATGTAGCATCGCGATACTGCTGAATGATGCTATTGATTTTCTCATGAGA
CATGGCGATAACATCGTGTTCAATCGGTGAATGCAATGTCATAGGGCTTGGTCCATACAC
CTTTCCAAAATTTAAAATGGCTTGATTTGAAAAACGACCAGCATGCGCTAGCTGGATAAT
AGCGAGGCTACCATGTTGTTTCATCGTAGATGCCATGTTAGTTAATCCAGGGATACAAGC
ATCATGATCAATATTAAAGCCATATTCAAACAATTGACCATAAGGTTCAATGTAAGCAGC
GCCGGTGACTTGCATTCCAGCTGAATTAGAGCGACGTGCAGCATAAGCCAAGTCTTCTTT
TGTAATATAGCCTTCTTTTGTTGATGTGTTTACGGTCATTGGTGATAATACAAAGCGATT
CGAAATTTTGATGCCATTAGGTAAGTGGATTGATTGTAAAAGTGGTTTGTATCGGTACAT

>>0331|limB1_(putative monooxygenase locus 1 from CC8)_[pos.: 347619 to 348620, length: 1002, dir.: FRWRD]
TTGGTTAAATTAAGCGTATTAGACTATGCCTTAATAGATGAAGGTAAGGATGCACAAAAG
GCATTGCAAGATTCAGTGACACTTGCAAAATTAGCAGATCGACTTGGCTTTAAGCGAATT
TGGTTTACGGAACATCATAATGTACCAGCGTTTGCGTGTAGTAGTCCAGAACTTTTGATG
ATGCATACATTGGCGCAGACAAATCACATACGAGTTGGCTCTGGTGGTGTGATGCTGCCG
CACTATCGACCTTATAAAATTGCTGAGCATTTTAGAATGATGGCAGCGTTATATCCAAAT
CGTATTGATTTAGGTATTGGTAATAATCCAGGTACTACTATGGTAAAGCAAGCTTTAGAT
GGAATAAATCCTACATATGATAGTTACGATGAATCGATTTCGTTATTACGTGATTATCTT
ACAATAAAGGATAAACCAAGTGCGCATACGTTAGGTGTCCAACCACACATTGATCATTTT
CCAGAAATGTGGTTATTAAGTAGTAGCGCAACATCTGCTAAAATAGCTGCCGAACTAGGT
ATAGGGCTTTCTGTTGGAACATTTTTGCTACCAGATATAAATGCGATACATGCAGCGAAG
GATAACATTGATATTTACAAAAAACATTTCCAAGCATCAACGATTAAAATGGACGCAAAG
GTGATGGCATCTGTATTTGTCATTGTAGCTGATAACGAAGCGGAAGTAGCAGCATTACAA
CATGCCTTAGATGTTTGGTTATTAGGTAAATTACAATTTGCAGAATTTGAAGATTTTCCT
TCAGTAGACACAGCACAAAAGTATAAGCTTAATGATCGAGACAAAGAGATGATTCAAGCA
CATCAAGCACGCATCATTGCAGGTACACAAGAAAAGGTTAAAGCACAATTAGATGATTTC
ATTGCTACGTTTGAAGTTGATGAGGTGTTAGTAGCACCGCTTATTCCAGGTATTGAACAG
CGTTGTAAAACATTAAAATTACTCGCGGAAATTTATTTGTAG
>>0332|gcvH1_(glycine cleavage system H protein, locus 1 from CC8)_[pos.: 348654 to 348986, length: 333, dir.: FRWRD]
ATGAAAAAGTTAGCCAATTATTTATGGGTAGAAAAAGTAGGAGATTTGTATGTGTTTAGT
ATGACACCTGAATTGCAAGATGATATTGGGACAGTAGGTTATGTTGAATTCGTAAGTCCA
GATGAAGTTAAAGTGGATGATGAAATTGTGAGTATCGAAGCATCGAAAACGGTCATTGAT
GTGCAAACGCCATTGTCAGGAACGATTATTGAGCGAAATACAAAAGCGGAAGAAGAACCG
ACAATTTTAAACTCTGAAAAACCAGAAGAAAATTGGTTGTTCAAATTGGATGATGTCGAT
AAAGAAGCATTCCTAGCATTACCGGAGGCTTAA
>>0333|UPF0189-ymdB_(macro domain protein/putative glycine cleavage H-protein from CC8)_[pos.: 348987 to 349787, length: 801, dir.: FRWRD]
ATGGAAACGTTAAAATCAAATAAAGCGAGACTTGAATATTTAATCAATGATATGCATCGA
GAGAGAAATGACAATGACGTATTGGTAATGCCATCTTCATTTGAAGATTTGTGGGAATTA
TATCGAGGCTTAGCAAATGTCAGACCGGCATTACCTGTAAGTGATGAATATTTAGCTGTA
CAAGATGCTATGTTAAGTGATTTGAATCGTCAACATGTTACGGATTTGAAGGATTTGAAG
CCGATAAAAGGTGACAATATCTTTGTTTGGCAAGGTGATATCACGACGTTAAAAATCGAT
GCTATTGTTAATGCTGCAAATAGTCGTTTTCTAGGATGTATGCAAGCTAATCATGACTGC
ATTGATAATATTATTCATACAAAAGCGGGTGTTCAAGTTCGACTTGATTGTGCAGAGATC
ATTCGACAACAAGGGCGCAATGAAGGTGTAGGTAAAGCCAAAATAACACGTGGATATAAT
TTGTCAGCAAAGTATATAATTCATACGGTTGGTCCGCAAATACGTCGATTGCCTGTTTCA
AAGATGAATCAGGACTTGTTAGCTAAATGTTATCTTAGCTGTCTTAAATTGGCTGATCAA
CATAGTTTAAATCATGTCGCTTTTTGCTGTATATCTACAGGTGTATTTGCTTTTCCTCAA
GATGAAGCAGCAGAAATTGCTGTTCGAACAGTAGAAAGCTATCTCAAAGAAACAAATTCA
ACATTGAAAGTCGTGTTCAATGTATTTACAGATAAGGATTTACAACTGTATAAGGAGGCA
TTTAACCGTGATGCAGAGTAG
>>0334|sir2_(NAD-dependent protein deacetylases, SIR2 family from CC8)_[pos.: 349777 to 350721, length: 945, dir.: FRWRD]
ATGCAGAGTAGTAAGTGGAATGCAATGTCTCTGTTAATGGATGACAAGACAAAGCAGGCT
GAAGTATTGCGTACTGCGATTGATGAAGCAGATGCGATAGTGATTGGAATTGGTGCAGGC
ATGTCTGCATCTGACGGATTTACATATGTAGGAGAGCGTTTTACGGAAAATTTCCCAGAT
TTTATTGAAAAATATCGCTTCTTTGATATGTTGCAAGCGAGTTTACATCCTTATGGCAGT
TGGCAAGAGTATTGGGCATTTGAGAGTCGTTTTATTACATTAAACTATTTAGATCAACCT
GTAGGTCAGTCTTACCTCGCTTTAAAATCCTTGGTGGAAGGTAAACAGTACCACATTATA
ACTACGAATGCAGATAATGCTTTCGATGTAGCTGATTATGATATGACTCATGTATTTCAT
ATACAAGGGGAGTATATACTGCAACAGTGTAGTCAGCATTGTCATGCTCAAACGTATCGC
AATGATGATTTAATTCGTAAAATGGTTGTTGCGCAACAAGATATGCTTATACCTTGGGAG
ATGATTCCAAGATGTCCAAAATGTGATGCCCCAATGGAAGTGAATAAACGTAAAGCGGAA
GTTGGGATGGTTGAAGATGCTGAATTTCATGCGCAACTACATCGTTATAATGCTTTTCTA
GAGCAACATCAAGATGATAAAGTGTTGTATTTGGAAATTGGAATTGGTTATACTACACCA
CAATTTGTGAAGCATCCTTTTCAGCGTATGACACGTAAAAATGAAAATGCCCTTTATATG
ACGATGAATAAAAAGGCATATCGCATTCCGAATTCAATTCAAGAACGTACCATACATTTA
ACTGAGGATATCTCAACATTGATTACAGCAGCACTCCGGAACGACAGCACAACGAAAAAT
AACAACATTGGAGAGACAGAAGATGTACTTAATAGAACCGATTAG
>>0335|lplA1_(lipoate-protein ligase A, locus 1 from CC8)_[pos.: 350699 to 351721, length: 1023, dir.: FRWRD]
ATGTACTTAATAGAACCGATTAGAAATGGAGAATATATTACTGATGGTGCGATTGCACTC
GCTATGCAAGTTTATGTTAACCAGCATATCTTTTTAGATGAAGATATTTTATTCCCTTAT
TATTGTGATCCAAAAGTGGAAATTGGACGTTTTCAAAATACTGCTATAGAAGTGAATCAA
GATTATATAGATAAACACAGTATTCAAGTAGTTCGCCGAGATACTGGTGGTGGCGCTGTG
TATGTTGATAAAGGTGCCGTTAATATGTGTTGTATTTTAGAACAAGACACTTCAATTTAT
GGTGATTTTCAACGATTTTATCAACCAGCTATAAAGGCGTTGCATACATTAGGTGCAACA
GATGTGGTACAAAGCGGTAGAAATGATTTAACATTGAATGGTAAAAAAGTGTCAGGCGCC
GCAATGACATTAATGAATAATCGTATTTATGGCGGTTATTCGCTATTACTTGATGTTAAT
TATGAAGCAATGGATAAAGTGTTAAAGCCTAATCGCAAAAAGATTGCATCGAAAGGGATT
AAATCTGTGCGCGCACGTGTTGGTCATCTTAGAGAAGCACTGGATGAAAAGTATCGTGAT
ATAACCATTGAAGAATTTAAAAATTTAATGGTGACGCAGATTTTGGGAATCGATGACATT
AAAGAGGCGAAACGATATGAATTAACGGATGCAGATTGGGAAGCGATTGATGAATTAGCT
GATAAAAAGTATAAAAATTGGGATTGGAATTATGGCAAGTCACCCAAATATGAATACAAT
CGAAGTGAAAGATTATCTTCAGGTACGGTAGACATAACAATTTCTGTTGAACAAAATCGT
ATCGCAGATTGTCGTATTTATGGGGATTTCTTTGGACAAGGTGATATAAAAGATGTGGAA
GAAGCATTACAAGGAACAAAAATGACAAGAGAAGATTTAACGCATCAGTTAAAGCAATTA
GACATCGTTTATTATTTTGGCAATGTTACGGTAGAAGCATTAGTGGATATGATTTTAAGT
TAA
>>0336|Q5HIW6-v1_(putative NAD-dependend oxidoreductase)_[pos.: 352036 to 353061, length: 1026, dir.: FRWRD]
ATGAATAATAAAGTATTAGCAACCGGTGGTACAGGGTTTGTTGGCATGCGAATTATTTCA
CGATTATTAGAACAAGGTTATGACGTACAAACGACGATACGTGATTTAAGTAAAGCTGAT
AAAGTAATTAAAACAATGCAAGACAATGGCATTTCCACAGAGCGATTAATGTTTGTCGAA
GCGGATTTATCACAAGATGAACATTGGGATGAAGCAATGAAAGATTGCAAGTATGTCTTG
AGTGTAGCATCTCCGGTGTTTTTCGGTAAAACAGACGATGCAGAAGTGATGGCGAAGCCT
GCAATTGAAGGTATACAACGTATTTTAAGAGCTGCAGAACATGCGGGTGTTAAACGTGTG
GTAATGACTGCAAACTTTGGTGCAGTTGGTTTTAGTAATAAAGATAAAAATTCAATCACA
AATGAAAGTCATTGGACAAATGAAGATGAACCAGGCTTATCAGTATATGAAAAATCAAAA
TTGTTAGCTGAAAAGGCAGCGTGGGATTTTGTTGAGAATGAAAATACAACAGTAGAATTT
GCCACAATCAATCCAGTTGCAATTTTTGGGCCATCATTAGATGCACACGTTTCAGGAAGC
TTTCATTTATTAGAAAATTTATTGAATGGTTCAATGAAACGTGTACCGCAAATTCCGTTA
AATGTTGTTGATGTGAGAGACGTAGCTGAACTGCACATTTTGGCAATGACAAATGAACAA
GCTAATGGCAAGCGATTTATTGCGACGGCTGATGGACAAATTAATTTGTTGGAAATTGCA
AAATTAATTAAAGAAAAGAGACCTGAAATAGCTCAAAAAGTTTCTACTAAAAAATTACCA
GACTTTATTTTGAGTCTAGGTGCTAAATTTAATCATCAAGCTAAAGAAGGTAAACTTTTA
TTAGATATGAACCGCAATGTAAGTAACGAACGTGCAAAAACATTACTTGGTTGGGAACCG
ATTGCGACACAAGAAGAAGCAATTTTAGCAGCTGTCGATAGTATGGCTAAGTATCATTTA
ATATAA
>>0337|ulaA_(putative sugar-specific permease, SgaT/UlaA from CC8)_[pos.: 353154 to 354500, length: 1347, dir.: RVRS]
CTATTGCTGTTCTTTTTGACGGCCTTTTAATAAAATTGTTGTCGCACCTACGATAATAAT
AAATAGAATCGCACCAAATAATCCCATATATTTTACTGCGTTACCGAACACGATACCGAC
AGCTAAAAAGTCTGTATCTGAGAATGTTGTTGCAGCACCACCTAATTCGCCTAAAAATGG
CAAGAATAATAATGGTAAAAACGTGATTAGGATACCATTTAGAGCGGCGCCAGCAATAGC
ACCTTTAATACCGCCTCTTGCATTACCGAATACAGCAGCCGTTGCACCTAAGAAGAAGTG
TGCAACTACGCCAGGTAAAATGACGACGCCACCAAATAAGAATAAGATAAACATACCGAT
GACACCTGTAATAAAGCTGACAAAGAATCCAATTAATACTGCATTTTGTGCATAAGGGAA
CACAATAGGGCAGTCTAATGCAGGTTTAGAATTTGGTACAAGCTTTTCAGAAATTCCTTT
AAATGCTGGGACGATTTCAGCTAAGATTAAACGAACGCCCGTTAAAATAATAAATACACC
AGCAGCAAATGTCACACCTTGAATTAATGAAAAGACAATAAAGTTTTGACCATCACTAAT
AGATTCGTGTACATAACTAACGCCCGCAAATAAGCATGCGATGAAGTAAAGTAATGCCAT
CGTAATCGAGATACTAATTGTACTTTCTCGTAAGAAACTTAAGCCTTTTGGAAATTTAAT
CTCTTCCGTTGATTTAGACTTACCTTTGAATAATTGACCTACAGCACCTGCGGCAAAGTA
ACTGATTGAGCCAAAATGACCTAAAGCTACTTGGTCATTCCCTGTAATTTTTCGCATCGT
AGGTTGGAGTAATGCAGGTAATACTGCCATGATTAATCCTAATACGAGTGCGCCGATAAC
AATCGTTAGCCAGCCTTTAATATGACTGACTGTTAAAATGATTGCTAAAAACGCAGCCAT
GTAAAATGTATGATGACCTGTTAAAAAGATATATTTTAAATTAGTGAAGCGGGCAATTAA
AATATTAACAATCATGCCACAGACCATGATGAGTGCAGCTGTTGTTCCAAAATCTTTTAA
GGCTAGTGAGACGATAGCTTCGTTGTTAGGTACGATACCTTGCACACCAAATGCGTGTTG
GAATATTTTGCCGAATGGTTCAAGAGATCGAACGACGACATCAGCACCTGCACTTAAAAT
TAAGAAGCCTAATATCGTTTTAATGGTTCCTGAAGTGATCGTTGCGGCAGGTTTTTTCTG
AACGATTAAACCTATAAAGGCAATCAGTGCAACAAGAATGGCTGGTTGACTTAAAATATC
GACTATAAAATTAAGGATTGCTTGCAT
>>0338|Q5HIW4_(putative phosphotransferase system protein from CC8)_[pos.: 354515 to 354799, length: 285, dir.: RVRS]
TTAAATCATGTTAAGTTGTTGTAATTTTTCTGAGAGCTTTTGTTGTAATTCAGCTTTATC
TAAAATATTATCAAGAACTAAGACATCCCCTAGACGTTCGGCATTTTCAGCTAAATCTCT
ACCACAAATAAACAAGTCAGCCATCTCTGGACTTGCTGTCATAATGTCACTATGTTCAAC
TTCGATATCAGATGGTGCATTAAGTTGCCTAAGTGCTTCTTGTGCGTTCATTTCTACCAT
AAAACTACTTCCTAAACCGTGGCCACATACTACTAAAATTTTCAT
>>0339|Q5HIW3_(putative phosphotransferase system protein from CC8)_[pos.: 354801 to 355244, length: 444, dir.: RVRS]
TTAATCATGCTCCTTTAAAATGTTTTTAATGTCTTGTGCATTTGTTGCAGTTAATAGTTG
CTGGACTGTTTGGTTATCGCCCAGTACGGTTGCTAAATTTTGTAATACAGATAAGTGTGA
ATGATTGTCGATGGCACTCAATACAAAAATGAGAGATGCGTAGTGATCTTCATCACAAAA
TGCCACATGTTGATTCAACTTTAATAGACTTAAACCAACTTGATGTACGTCATTGTTCGG
TCTTGCATGTGCAATTGCAATTTCAGGTGCGATAACGATATAAGGTCCAAGTTCATTAAC
GCTATCAATCATTGCTTGAACATAGCCTTGTTCAATAATTTGTTCTTGTAGTAATGGCTG
AGAAGCTATAGTTATAGCTTCAGTCCAATCATTTACTTGTTCTTTTACAATGATGCGTGT
TGTTGACAAAATGTCTAATGACAC
>>0340|A8YZF7-licR2_(transcriptional antiterminator, BglG family from CC8)_[pos.: 355249 to 357204, length: 1956, dir.: RVRS]
TTAAGCCTCCTTTGTCATAGTTAAAGCAATGTGTTGTTTAATTTTAAAAATATTCCCATC
TAAGAAATCTTGTCGATATAAGTCGTTGCTTAAGCATTCGCTTAACTGTCCCAATGCCTT
TAAATGTGCATTGGGGTGGTCCGTTGCTAATGTAATTACAAGGTGAACGGGATCGTTAGC
TTTACTACCAAAGATAATCCCTTCAGTGAAATATGTTAGTGCGAAACCTACATCATTCTG
TACATAATCAGTACCAGCGTGAATAAGTGCAATATGTGGACTAATGACCATATATGACCC
GAATTGTTCAAATTGTTTTAAAATTGCAGCTGTATAATTTGAATAGACAATGCCATCATT
GATTAAAGGTTGCACAGCCACTGCAATTGCGGATTCAATTGATAATGGTTGTTTATTTAT
AATGATGCGATGTTCAGGCAATAAATCTGCGAGTGACTTGCCATCAGTTGCCATTTTCAT
GACTCGTTGTTCTCTTGAGTCATTGATAATTTGATTCAATTTTTGACGAGATTGTTGATT
GATAAATGGATCGACATGAATAACTGGTACAGCTGATATTTCACAAGGTACTGTTGAAAT
GACATAATCAATGTTATCTTGCAATAATCGACTTTCTTCCAATTGATAAATGGAATAGGC
ATCCCAAATGTGAAACTCAGGATACAGGTGATTTAGTTTTGATTTTAAAAGTTGTGACGT
GCCTATACCAGAACCACATAGTAAGACAACCTTAATCATTGATTGTTTATGTGTTGCAAC
ACGCTCTATACTTGATGCGAAGTGAATTGTAATGTATGTTAATTCATCTTCGTTGAAGCG
AATAGCAGCATCTTGTTCAATTGGACTAATATGCTTGCTAACGGCTTCAATGATTTGAGG
ATAGCGACGCATAACTTCTTGCCTCAAAGGATTAGGTTGTAGCATATCGTATTTAATACG
ATGTATAGCTGGTTTGATATGTGTGATCAGACTGGTATGTAACTTGTTGTCTTTTGACAT
ATCAATGCCTAATTCTTGGCTAACACAAGTGATCAATTCATGTATATTTTGCGATAAATC
ATGGTATTCAAAGGTAATTGAAGATGCTGTATGTTCAGTCATTTTAGAGCCTAGTAAATG
TAACGTGATAAAGATAATTTCAGACTCTGGAAATGTGACATTACAACTGCGTTCTAAGTT
TTCTATCATTTTTGAAGCAATAGCATACTGATTAGTATGTCGCCATTTATCAATTTCATT
GATAGGTATATCGAACGAAAAATTTTCATTTAAACGCTGAATGGCAATGAGTATATGATA
GATTAAGCCATCGATAGCCGACTGAACTAAATGATAATTTTCACTATTTAATGTCTTAAT
AATGGCACGGCGAACCAATGCGATTGATTCTGAATTAAAGATATCCGCCTCTATAAAAGG
TGCAGCTTGTTTCATATATTGATGTATAAAGTGTGCATACGCTTTACGATAATGATCTTC
CTCACCAATAATATTGAATCCTTTATTGTGGACATAATTTAACTTTAAATGGTATTGATC
TAGTTGGGCTTGAATCATTTTAATATCATCTGCAATTGTCCGACGCGAAACATTAACATC
TTGCGCAAGTTGCTTTGTTGAAACAGGATCGGTTGTTTCGAATAACTTTAAAGCGATATG
TGTGAGTCGTTCATCTTTTGAAAAATGAATTTGATTTGTTAGATTGTGCTCTAATTCATT
TAATAGTGTCGCGTGAGCTGTTGTTACTTTGATGCCTGCAGCTTTATTACGGCTGACTTG
GTAATGATAAGTTTCAGCATATTGCTCAATATATGCTATATCATATTGAATGGTACGAGG
TGATACACCAAGTTGATTAGCAATGGTATTGATTGGAATAAACGTTTGCTCATGAATTAA
AAGATACAAAATTTCGATTTGTCTATAACTTAACAA
>>0341|mepR_(MATE regulatory protein from CC8)_[pos.: 357416 to 357835, length: 420, dir.: FRWRD]
ATGGAATTCACTTATTCGTATTTATTTAGAATGATTAGTCATGAGATGAAACAAAAGGCT
GATCAAAAGTTAGAGCAATTTGATATTACAAATGAGCAAGGTCATACGTTAGGTTATCTT
TATGCACATCAACAAGATGGACTGACACAAAATGATATTGCTAAAGCATTACAACGAACA
GGTCCAACTGTCAGTAATTTATTAAGGAACCTTGAACGTAAAAAGCTGATCTATCGCTAT
GTCGATGCACAAGATACGAGAAGAAAGAATATAGGGCTGACTACCTCTGGGATTAAACTC
GTAGAAGCATTCACTTCGATATTTGATGAAATGGAACAAACACTCGTATCGCAGTTATCT
GAAGAAGAAAATGAACAAATGAAAGCAAACTTAACTAAAATGTTATCTAGTTTACAATAA

>>0342|mepA_(multidrug and toxin extrusion protein from CC8)_[pos.: 357942 to 359297, length: 1356, dir.: FRWRD]
ATGAAAGACGAACAATTATATTATTTTGAGAAATCGCCAGTATTTAAAGCGATGATGCAT
TTCTCATTGCCAATGATGATAGGGACTTTATTAAGCGTTATTTATGGCATATTAAATATT
TACTTTATAGGATTTTTAGAAGATAGCCACATGATTTCTGCTATCTCTCTAACACTGCCA
GTATTTGCTATCTTAATGGGGTTAGGTAATTTATTTGGCGTTGGTGCAGGAACTTATATT
TCACGTTTATTAGGTGCGAAAGACTATAGTAAGAGTAAATTTGTAAGTAGTTTCTCTATT
TATGGTGGTATTGCACTAGGACTTATCGTGATTTTAGTTACTTTACCATTCAGTGATCAA
ATCGCAGCAATTTTAGGGGCGAGAGGTGAAACGTTAGCTTTAACAAGTAATTATTTGAAA
GTAATGTTTTTAAGTGCACCTTTTGTAATTTTGTTCTTCATATTAGAACAATTTGCACGT
GCAATTGGGGCACCAATGGTTTCTATGATTGGTATGTTAGCTAGTGTAGGCTTAAATATT
ATTTTAGATCCAATTTTAATTTTTGGTTTTGATTTAAACGTTGTTGGTGCAGCTTTGGGT
ACTGCAATCAGTAATGTTGCTGCTGCTCTGTTCTTTATCATTTATTTTATGAAAAATAGT
GACGTTGTGTCAGTTAATATTAAACTTGCGAAACCTAATAAAGAAATGCTTTCTGAAATC
TTTAAAATCGGTATTCCTGCATTTTTAATGAGTATCTTAATGGGATTCACAGGATTAGTT
TTAAATTTATTTTTAGCACATTATGGAAACTTCGCGATTGCAAGTTATGGTATCTCATTT
AGACTTGTGCAATTTCCAGAACTTATTATCATGGGATTATGTGAAGGTGTTGTACCACTA
ATTGCATATAACTTTATGGCAAATAAAGGCCGTATGAAAGACGTTATCAAAGCAGTTATC
ATGTCTATCGGCGTTATCTTTGTTGTATGTATGAGTGCTGTATTTACAATTGGACATCAT
ATGGTCGGACTATTTACTACTGATCAAGCCATTGTTGAGATGGCGACATTTATTTTGAAA
GTAACAATGGCATCATTATTATTAAATGGTATAGGTTTCTTGTTTACTGGTATGCTTCAA
GCGACTGGGCAAGGTCGTGGTGCTACAATTATGGCCATTTTACAAGGTGCAATTATCATT
CCAGTATTATTTATTATGAATGCTTTGTTTGGACTAACAGGTGTCATTTGGTCATTATTA
ATTGCTGAGTCACTTTGTGCTTTAGCAGCAATGTTAATCGTCTATTTATTACGTGATCGT
TTGACAGTTGATACATCTGAATTAATAGAAGGTTAA
>>0343|mepB_(putative protein from CC8)_[pos.: 359401 to 359841, length: 441, dir.: FRWRD]
ATGTGTAAATCTAAAATACTGTTGAAAAATATTTTTAGTGAAGAATCAGAAGTTAAAGAT
TTAACTGAAGAAAAATATAATCAAGATTACGAAGCATTAACATTTAGCTTTAAAGAGGAA
ACATATCAAAGTAGGTTAGCTAAGAAAACACCGACTAAATCGGGATATTTCGTGACATGT
TGGACAAAAGACGAAGATAATTATAATCGGCCATACAAAATTGAAGAGTTTGCTGATTAC
CTGATTGTTGCTGTTATCGATGATGAATTAAATGGCTACTTTCTATTTCCTAGGGAATTA
TTGGTAGAAAAAGGTATCTTAGCTTCATCTAAGTATCAAGGGAAAATGGCTTTTAGAGTT
TATCCTAAGTGGTGTAATCAATTGAATAAAACAGCAGGGCAAACACAAAAGTGGCAATGT
AAATATTTTTTTGAATACTAA
>>0344|txbi_glpT_(bidirectional rho-independent terminator of glpT and mepB)_[pos.: 359834 to 359922, length: 89]
AATACTAATAAAAAGTCATATGGTTGAACTTATAAGAGATGAATATATCATCTTTCGATA
AGATAACCATATGACTTTATTTTTTATCA
>>0345|glpT_(glycerol-3-phosphate transporter from CC8)_[pos.: 359924 to 361282, length: 1359, dir.: RVRS]
TTAATGATGAACGGTTTCTTGTCCTACTTTATTCCAAGTGAGGATAAAGCTCAACATTGC
AAACACACTAATTGCTGTTAATAAAATAAAACCGACATCCCATCCGAATTTATCAACTAC
AGCACCTAAGACGATGTTGGCCATTACAGCACCAAACAGATAACCAAATAATCCTGTTAA
TCCAGCTGCTGTGCCAGCTGCTTTTTTAGGTACATAATCTAATGCTTGTAAACCAATTAA
CATAACTGGTCCATATATTAAGAAACCAATGGCAATTAATGAGACATTGTCTAACCAAGC
ATTGCCTGGAGGATTTAACCAATAAATTAATACAAATACTGTGACACCTAACATAAAGAA
GAAACCTGCAGGTCCACGACGACCTTTGAATAATTTATCAGAAATGTAACCACATAATAA
TGTACCAGGAATTCCAGCCCATTCGTATAAGAAGTATGCCCAACCTGATGCTTTTAAGTC
GAAATGTTTTTCTTCACTTAAGTAGACTGGCGCCCAATCAAGTACACCATAACGCACGAA
ATAAACAAATATATTTGCAAAGGCAATTGCCCATACCCATTTATTGTTCAGTACATATTT
AAATAAAATTTCTTTTGTAGTTAATTCTGTTTCTAATGTTTTCTTATCGCTTGTAGCAAA
GTCATTTTTATAAATTTCGATTGGAGGTAAACCTTGAGATTGAGGTGTGTCTCTAATCAA
TACGTATGAAATTGCGGCAATGATAAGTGCTAAGAGTGCAGGGTAAATGAATACACCTTC
GAAACCTTTTAAATAACCAAAGTTGATAAATGCAGTTGTTGTAATACCCCAAGCAGCAAT
AGGTGCCATAATACCTCCACCAACATTATGCGCAACGTTCCAAAGGGCAGTCTTACTTCC
GCGTTCACTTACACTAAACCAGTGAACGAGAACACGGCCTGAAGGTGGCCAGCCCATACC
TTGAAACCATCCATTTAAGAATAATAGGACAAACATAATACCGATACCTGATGTGAAGAA
CGGTACAAATCCCATTAACAAATTGACGATAGCAGTGAGTGCTAATCCAAGAACTAAGAA
TATCCGAGCATTGCTCCGATCACTTACAGTACCCATAAAGAACTTACTAAATCCATATGC
GATGGAAACAGCAGAAAGTGCAAAACCTAGTTCCGCTTTTGTAAAACCTTGCTCTTGCAA
TGCCGGCATCGCTAACGAAAAGTTTTTACGTAATAAATAGTACCCAGCATAACCGATGAA
AATACCAAGAAATACTTGGAGACGTAATCGTTTATAGGTATCATCTATCTGATTTTCTGG
CAAAGGCTTAATATGCTTTGCAGGTTTAAGAAAATTCAT
>>0346|mhqA-1_(VOC family protein,putative hydroquinone-specific extradiol dioxygenase, Zn binding dioxygenase  from CC8)_[pos.: 361590 to 362450, length: 861, dir.: TRNC-FRWD ]
ATGAATATAGTAGGGCATCATCACATATCCATGTATACAAAAGATGCAAAACGTAATAAG
GATTTTTACACAAATGTCCTTGGATTACGATTAGTTGAAAAGTCGGTTAATCAAGACAAT
CCTTCAATGTATCATTTGTTTTATGGGGACGAAGTAGGTACAGCCGGAACAATTTTAAGC
TTTTTTGAAATTCCCAATGCGGGTCATAAGCAGCCAGGTACTGAAACGATTTATCGATTT
TCATTATTAGTACCAAATCAAGCGGCACTTCATTATTTTGAAAAACGTCTTGAGAATAAT
GGTATTAAGTCTGAACGTTTGTACTATCTTGGACAAGAAGGTGTTGTCTTTAAAGATGAA
GACGACTTAGAAATCATATTGCTTGTTAATGATAGTTTTGAAGTACCACATCAATGGCAA
CATAACGCTTATAGTGAAATACCTCAAGCATATCAAATTTTAGGAATAGGGCCAGTCGAA
TTAAGAGTTAGAAATGCAGCGCGTACGGTAGAATTTTTGGAAAATGTCTTAGGTTATCGC
AAAAGAGATAATAAATCATTCGATGTGCTGACATTAGCACCACAAGGTTTATATTCGGAT
TTTGTAGTTATTGAGCAACAGGGACAACGTGAAAGACCTGGACGAGGTTATATCCATCAT
ATTGCAGTTAATACACCACAAATGAGTGACTTAGATGCAATTTACAAGAAATTACAACAA
CAACCACAAAGTAATTCAGGTATAATTGATCGCTATTTCTTTAAATCATTATACTATCGC
CATAATTCAATTATGTATGAATTTGCGACTGAAGCGCCTGGATTTACTATTGATACACCT
GTTGAACAATTAGGAAGTCAA
>>0347|ssuD-luxA_(flavin utilizing monoxygenases, luciferase family from CC8)_[pos.: 362530 to 363591, length: 1062, dir.: FRWRD]
ATGGCCAAATTAGAAATGAATAAAAATACGCCTCTTGAGTTTGGTTTGTATTCCTTAGGT
GATCATTTATTGAATCCATTGAAAGGTGAAAAAGTTAGTTATGAGCAACGTATTAATGAA
ATTATTGAAGCAAGTAAATTAGCAGATGAAGCAGGTATTGATGTTTTTGCAGTTGGTGAA
AGTCATCAGGAGCATTTTACAACACAGGCACATACGGTTGTGTTAGGTGCAATTGCCCAA
GCGACAAAGCATATTAAAGTTTCAAGTTCTTCAACGATTATTAGTGCAACAGATCCTGTA
AGAGTATTTGAAGACTTCGCGACATTAGATTTGATTTCTCATGGTAGAGCCGAAATTGTA
GCTGGCAGAGCATCAAGAACAGGTATTTTTGACTTGTTTGGCTATGATTTAAAAGACTAT
GATGAATTGTTTGAAGAAAAATTAGGTTTACTTTTAGAGTTAAATAAAACTGAGCGTATT
ACTTGGTCTGGAAAATATCGTCCAGAACTTAGAAATATGAAAATATTCCCAAGACCAATC
GATAATATATTGCCAATATGGCGTGCTGTTGGTGGTCCACCTGCAAGTGCTATTAAAGCG
GGAAAACAAGGTGTGCCAATGATGATTACAACCCTTGGTGGCCCAGCAATGAACTTTAAA
GGTTCTATAGATGCTTATCGTCAAGCGGCAACTGAAGCAGGTTTCGATGCTTCGCCTAAG
TCTTTACCAGTAAGTACAGCGAGTCTGTTTTATACAGCTGAAACAACTCAGGATGCTATG
AGAGAATTTTATCCACATTTGAATACAGGGATGTCATTTATTCGTGGTGTTGGTTATCCG
AAACAGCAATTTGCTAATTCGTCAGATTATCGAGAAGCGCTAATGGTTGGAAGCCCGCAA
CAAATTATTGAAAAGATATTGTATCAACACGAGTTGTATGGTCATCAACGTTTTATGGCA
CAGCTTGATTTTGGCGGTGTGCCATTTGAAAATGTTATGAAGAATATTGAGTTAATTGGC
AACGACATTATACCGGCGATTAAAAAGCATTTATCAAAATAG
>>0348|ssuE_(flavin mononucleotide reductase from CC8)_[pos.: 363605 to 364171, length: 567, dir.: FRWRD]
ATGAATATTGTATTATTGTCAGGTTCCACAGTAGGTTCTAAAACGAGAATTGCTATGGAT
GATTTAAAAAATGAACTAGAAGTCATCAATGAGGGACATCAAATAGAGTTGATGGATTTA
CGAGAACTTGAATTAGAATTTAGCGTTGGAAAGAATTATCTAGATACTACAGGAGATGTA
TATAAATTAACGACGTCGTTAATGCAGGCTGATGTGATTTTTATTGGTTTTCCAATTTTT
CAAGCTTCCATCCCTGGTGCTTTGAAAAATGTGTTTGATCTACTTCCAGTCAATGCGTTT
CGTGACAAGGTAATAGGACTTGTAGCGACAGCAGGTTCTAGTAAACATTATTTAATTCCT
GAAATGCATTTAAAACCAATATTGAGTTACATGAAAGCACATACGATGCAAACGTATGTA
TTTATTGAAGAGAAAGATTTTTCAAATCAACAAATTGTCAATGATGATGTTGTATTTCGG
TTAAAAGCGTTGGCACAATCCACAATGCGAACTGCCAAAGTACAACAACAAGTGTTTGAA
GAAGAAAACAACCAATACGACTTTTAA
>>0349|yeiH_(UPF0324 membrane protein from CC8)_[pos.: 364231 to 365226, length: 996, dir.: RVRS]
TTAACTATATAGCCAATGAACGACGATAAAGGCAAGTGATGACAAGCATATTGAGGTAAT
AATGATTGTCATAAGCGGTTTAAGTGCGCGATTTTTAAGATCTTTAAATGCAACATTTAA
CCCTAAAGCAACCATGGCCATTAATAAGCAAATTGTTGATACAGTATTTAAAATATTTAG
CAATGCTGACGGAATAGTTACATATGTATTCACTAAGGCCATAATGACAAATCCAATTAA
AAAGTATGGAATGCTTATTCGACCCTTGCTAGATGATTCTGATGAACGGAAACGCATAAT
TAAAATAAGTACGATGGTTAATGGAATCAGTAAGAATACTCTACCAAGTTTACCAAGAAG
TGCAATTTTAAGTGCATCACTACCACCAAAGCCACCAGCTAAGACAACGTGTGCAATTTC
ATGAAGACTAACACCAGACCAAGCGCCATAAACATTTGTCGTCATTGAAAAGATAGCGTA
GATAGCTGTATATATAAGTGAAAATATCGTACCAATCAATGCGATGATACCGATACTAAT
AGCTGTATCCTTTTCACGTGATTTGAATATTGGAGCGACTGCGGCAATAGCAGCAGCACC
ACAAACGCCTGTGCCGACACCTAGTAATAATGCGATGTTTTTGTCACCATGCAACAGTTT
GTTGACAAAGAGCATCATTACAATACTGAAAATAACGACACCTACATCGATGGCTAATAG
TTTACTACCTTGACCGATAATATCGAATATATTGAGTTTAAGTCCATATAGGATGATTGC
AAATCTTAATAAATATTTAGATGAAAACGTAATACCTGAGCTATATTGTTCAGGATATCC
TCTAAAGTGACGATATAGAATAGCGATTAATATCGCGATAGTTAATGCGCCAACCTTATC
TAGGATTGGCAATTTAGCTGCTAAAAAGCTAAATAATGCGACTATAAATGTTAGTGATAG
CCCAATCATAAAATGCTTATTTTTCAATGATGCCAT
>>0350|SIRU01_(staphylococcal interspersed repeat unit 1)_[pos.: 365381 to 365491, length: 111]
GGCCCCAACAAAGAAGCTGACGAAAAGTCAGCTTACAATAATGTGCAAGTTGGGGATGGG
CCCCAACATAGAGAAATTGGGTCCGTAATTTCTACAGACAATGCAAGTTGG
>>0351|rimL-ydaF_(ribosomal protein N-acetyltransferase from CC8)_[pos.: 365700 to 366245, length: 546, dir.: FRWRD]
ATGTTTGGAATGAAAGTGAATGAACAAATAACATTAAAAATTTTAGAAGCTCATGACACA
GAAGCGCTTTTCAATTTAGTCAATCGTTCAAGAAATTCACTTAGGGAATGGTTACCTTGG
GTAGATGCAACTGAGCAACCATCAGATACGCGTGCATTTATTAAAAGAGGACTTTTGCAA
TTTGCTGATGGTAATGGATTTCAGTGTGGCATTTGGTATGAAGGAACGCTAGTTGGTGTC
ATCGGTTTACATGAAATTAATCACATGCACAGAAAAACTTCATTAGGGTACTATTTAGAT
AAAGAATTTGAGGGTCATGGGATTATGACACAAGCAGTTGAGGCATTGATAAAGTATTGT
TTCGAAGAGCTTGACTTAAACCGAATTGAGATTAGTGCCGCAGTTAATAATGAAAAAAGC
CGGGCTATTCCTGAAAGGCTGGGATTTACTAGAGAAGGTATGTTACGTGACAATGAATTA
CTAAATGGTATTTATTCATCGAGTTACATCTATAGTTTATTAAAATCAGAATACGACCAA
AAATGA
>>0352|fepA_(lipoprotein from CC8)_[pos.: 366513 to 367367, length: 855, dir.: FRWRD]
ATGAAAAAGTTAACAACGCTATTATTAGCATCAACGTTATTAATTGCTGCATGTGGGAAC
GACGATAGTAAGAAGGATGATTCAAAGACATCGAAAAAAGATGATGGTGTTAAAGCAGAA
TTAAAACAAGCAACAAAAGCATATGATAAATATACTGATGAACAGTTAAATGAATTTTTA
AAAGGTACAGAAAAATTTGTTAAAGCGATTGAAAATAATGATATGGCCCAAGCAAAAGCG
TTATATCCAAAAGTTCGTATGTATTATGAACGCTCTGAACCAGTTGCAGAAGCATTTGGA
GATTTAGATCCTAAAATTGATGCACGTCTTGCAGATATGAAAGAAGAGAAAAAGGAAAAA
GAATGGTCAGGATATCATAAGATTGAAAAAGCATTATACGAAGATAAGAAAATTGATGAT
GTGACTAAAAAAGATGCACAACAATTATTGAAAGATGCAAAAGAATTGCATGCCAAAGCT
GATACATTAGATATCACACCAAAATTAATGTTACAAGGTTCTGTTGACCTATTAAATGAA
GTTGCAACTTCTAAAATCACAGGTGAAGAAGAAATTTATTCACATACAGATTTATATGAT
TTTAAAGCGAACGTTGAAGGCGCACAAAAAATTTATGACTTATTTAAACCTATTTTAGAG
AAAAAAGATAAAAAATTAAGTGATGATATCCAAATGAACTTCGATAAAGTGAATCAATTA
TTGGATAAATATAAAGATAACAACGGCGGTTATGAGTCATTTGAAAAAGTATCGAAGAAA
GACCGTAAAGCATTTGCGGATGCTGTTAATGCATTAGGAGAGCCACTAAGTAAAATGGCT
GTGATTACTGAATGA
>>0353|fepB_(iron-dependent Dyp-type peroxidase from CC8)_[pos.: 367364 to 368593, length: 1230, dir.: FRWRD]
ATGACAAATTATGAACAAGTTAACGATAGTACGCAATTTTCAAGACGTACATTTTTGAAA
ATGTTAGGTATTGGCGGTGCCGGTGTTGCAATTGGCGCAAGTGGTGTTGGTAGCATGTGG
TCTTTCAAATCAATGTTCAATACACCAGAAGATCCGGAAAAAGATGCGTATGAATTTTAT
GGTAAAGTGCAACCAGGCATTACCACACCCACGCAAAAAACATGCAATTTCGTTGCGTTA
GATTTGAAGTCAAAAGATAGAGATGCAATTAAGGCAATGTTTAAAAAGTGGACGGTTATG
GCTGATCGTATGATGGATGGTGATACAGTTGGCAAGCCGAGTAACAATCCTTTAATGCCA
CCAGTAGATACCGGTGAATCGATAGGATTAGGTGCAAGCAAGTTAACGATTACCTTTGGG
ATTAGTAAGTCTTTGATGAAGAAAATTGGGTTATCTAGTAAAATTCCCGATGCCTTTAAA
GATTTACCGCATTTTCCGAATGATCAGTTAATAGACGATTACAGCGATGGTGATATTATG
ATTCAAGCATGCTCAAATGATTCGCAAGTATCCTTTCATGCGGTTCATAATTTAGTTCGT
CCATTTCGAGATATTGTTAAGGTACGTTGGGCGCAATCTGGTTTTATCTCTGCTAAAGGT
AAGGAAACACCTAGAAATTTAATGGCATTTAAAGATGGAACAATTAATCCTAGGAAGAAT
AATCAACTTAAAGATTATGTGTTTATTGATGACGGATGGGCGAAACATGGAACTTATTGC
GTTGTCAGACGTATTCAAATACACATTGAAACGTGGGATCGTACTGCGCTGGAAGAACAA
GAGGCTACATTTGGTCGGAAACGACATAGTGGTGCACCGTTAACAGGTGGGAAAGAGTTT
GATGAAATTGACTTAAAAGCGAAAGATAGTCATGGCGAGTATATTATTGATAAAGATGCC
CATACGAGGCTAGCGAAAGAAGCAAATACGTCAATTTTACGTAGAGCCTTTAATTATGTG
GATGGTACGGATGACCGCACAGGTAACTTCGAAACAGGCTTACTTTTTATTGCTTTTCAA
AAAGCGACAAAACAATTTATCGATATACAAAATAATTTAGGTAGTAATGATAAATTAAAT
GAATATATTACACATAGAGGTTCTGCTTCATTTTTAGTATTACCAGGTGTTAGTAAGGGA
GGATACCTTGGTGAAACATTATTTGACTAA
>>0354|fepC_(high-affinity iron transporter from CC8)_[pos.: 368574 to 370286, length: 1713, dir.: FRWRD]
GTGAAACATTATTTGACTAAATTTGTAGCAATGCTAATAACTGCTGCTATGGTGTGTAGC
TTTGGGTTACTGAAAAGTCAGGCAGCAGAACAACAAAGTATTAGTGATGTATATAGTGTG
ATAACGGATGCGAAATCTGCACTTTCTAATAATTCGATATCGAATGACAATAAGCAGAAA
GCAATTGAGCAAGTGGTAAGTGCAGTTAAGAAATTATCGCTTGAAGATAATAGTGAAAGT
AATGCTGTCAAATCAGATGTGAGAAAGCTTGAAGATGCAAAAGCGAATGATAATCAAAAA
GATACACTTTCGCAATTAACGAAGTCATTAATTGCTTATGAAGAGAAATTGGCTAGTAAA
GATGCGGGTTCTAAAATTAAACTATTGCAACAGCAAGTCGATGCTAAAGATGCTGCGATG
ACAAAAGCGATTAAAGATAAAAATAAAGCGGAATTAGAATCTTTGAACAATAGTTTGAAT
CAGATTTGGACAAGTAATGAAACAGTGATTCGCAATTATGACGCAAATCAATATGGACAA
ATTGAAGTCGCATTATTACAACTTAGAATTGCAATTCATAAGTCACCATTAGATACGGCA
AAAGTGTCACATGCTTGGACAACTTTTAAATCAAATATTGATCATGTCGATAAAAAAAGT
AATACGTCTGCAAATGATCAATACCATGTATCACAATTAAATGATGCGTTAGAGAAGGCG
ATTAAAGCTATCGACGACAATCAATTGTCGGATGCTGATGCTGCGCTTACACATTTTATA
GAAACTTGGCCGTATGTTGAAGGTCAAATTCAAACTAAAGACGGTGCTTTGTATACGAAA
ATTGAAGATAAAATACCATATTATCAAAGTGTATTAGACGAACATAATAAAGCACATGTG
AAAGATGGTTTAGTAGATTTAAATAACCAAATTAAAGAGGTTGTTGGCCATAGTTATAGC
TTCGTCGATGTGATGATTATCTTTTTACGTGAAGGGCTAGAAGTGTTGTTAATTGTAATG
ACATTGACTACCATGACGCGTAATGTAAAAGATAAGAAAGGGACTGCAAGTGTGATTGGT
GGTGCAATTGCCGGACTTGTACTGAGTATTATCTTAGCAATTACGTTTGTAGAAACTTTA
GGGAATAGTGGCATTCTTCGTGAAAGTATGGAAGCGGGATTAGGTATCGTTGCGGTCATA
TTAATGTTTATCGTTGGTGTTTGGATGCACAAACGTTCAAATGCAAAACGTTGGAATGAC
ATGATTAAAAATATGTATGCTAATGCGATTAGTAATGGTAATTTGGTATTGTTAGCGACG
ATTGGTTTAATATCTGTGTTGCGTGAAGGTGTCGAGGTTATCATTTTCTATATGGGGATG
ATAGGTGAGCTAGCGACCAAAGATTTTATTATTGGTATTGCTTTAGCTATCGTTATTTTA
ATCATCTTTGCATTATTATTTAGATTTATAGTTAAATTAATACCTATTTTCTATATATTT
AGAGTGTTGTCGATCTTTATTTTTATTATGGGATTCAAAATGCTTGGCGTAAGTATTCAA
AAGTTACAATTATTAGGTGCGATGCCAAGACATGTTATTGAAGGATTCCCAACGATTAAC
TGGTTGGGCTTTTATCCAAGTTATGAACCATTGATAGCACAAGGTGCTTATATTATGGTA
GTTGCTATCTTAATCTTTAAATTTAAAAAATAA
>>0355|tatC_(twin-arginine translocation protein C from CC8)_[pos.: 370378 to 371079, length: 702, dir.: TRNC-RVRS ]
TTAATGTGTTGGCGGTTTGCCTCGGCATGTGAACTTAACGATGAACATACTGAACTCAAA
GAGCAATATGAGTGGCAATGTGAGTAATATATTTAATGTTAAATCGGGTGGTGCAATGAT
ACTTGCTAATACAAAGCAAGCGAAATAAATATATTTACGATAATGTTTCAATGATGTGGT
ATCTATAAGACCGAATTTTGCAAGACCCATAAATAATATTGGTAATTGAAATAGAAGACC
AAATGTGAATAACCAACGTATGAGTTCAATCAAATATGCTTTAAAGCCAATGACAGGCGA
AATGTTTAAAGTTAATGATAATTTTAACGCGAATTGAATGATCATTGGAAAGCCAACATA
AAATGCAAAAGCGACGCCAGCACAGAATAATAACACGCTGAAAAAACTATATTTATAAAT
AAATTGACGTTCATTATTATGTAATCCAGGTGCAATGAATGCCCACAATTGATAAAACAT
GACTGGTGAAATGAAACAAAACGCGATGAAAAATATAATCATCACGTATATTTGTATCAT
TTCTGTGAATGAAAATGCATGTAAGGACACATGTGCACGGGTAATATACGTTATGAATGG
TGTCATCCACCAAAATGATGAAACATATACGACGATGACCGTAATGACGAACGACAATAA
AATTTTTACTAACCGATGGCGTAGTTCGCTAAAGTGAACCAG
>>0356|tatA_(twin-arginine translocation protein A from CC8)_[pos.: 371096 to 371311, length: 216, dir.: RVRS]
CTATTGCTCTCGCTGTTGTTTCGATTCCTTACTGGGTGTATCGTGAGACTCTTTATCTAA
ATCTTCTGTTGCAGATTTAAATTCTTTTAAAGTAGAACCGATGGCACGGCCAAATTGTGG
TAATTTTTTCGGACCAAAAATAATTAAAGCGATAATGCTAATGACGACAAGACTTGTTGG
GCCTGTGATGCCTAAAATAAAAGTGTTAGTTATCAT
>>0357|DUF1398_(putative protein from CC8)_[pos.: 371420 to 371809, length: 390, dir.: RVRS]
TTATTGAGGGATTAATTCTGAAATAACAGCTTGGTCTTGCAAGTCGATATAAGTACAAGT
GCCCGCTTGAATATCGATATGCCATTTATAAATGCCAGCTTCAGCCATTTCATCACAAAA
TGTTTCAAAATCTGTTTGCCCTTGTTGATGTCTAGTTAAGACGTCTTGAACTATTGTTTT
GTTTGATTTTTGAGCAACAGGATGATTACTTTTTACAGATGACGTAACGATATCATCTTC
TGATTGATGTACGTATGTTGCAGTGCCATCTTGAATGTTGACGATATTGTAAGTCATCCC
CATATCTTTAAAAGCTTTGAATAGTTTTGGAAAGTCAACACCAGTAAATTGTTGATGTGC
TTGTTGAATTGCAGATAATGTAAATGCCAT
>>0358|Q5HIU5_(putative transcriptional regulator from CC8)_[pos.: 372050 to 372253, length: 204, dir.: FRWRD]
GTGCGTAATCGATTGAAAGAATTACGAGCACGAGATGGCTTAAACCAAACGCAACTTGCT
AAACAAGCGGGCGTTTCAAGACAAACCATATCGCTAATTGAGCGAAACAATTTTATGCCA
TCAGTATTAACGGCAATAAAAATTGCTCGCATTTTCAATGAAACGGTGGAAACTGTTTTT
ATTATTGAGGAGGATGAGGCATGA
>>0359|DUF3169_(ABC transporter, transmembrane permease from CC8)_[pos.: 372250 to 372963, length: 714, dir.: FRWRD]
ATGAAAATACTAAGATATATCGGATATCTTTTACTGGGTGGACTTGTAGGGGGTATCATA
GGTGGAATTTTAGGTAATTTTGATGGATTTGGTATTGAGAACTTGACGTTTGCGACATAT
AACAATGTCGTTGTAATATCGATTGTTGCGACGATTATTATCATATTGGTAGAAGCCATT
GTTTTGATGAATCAAAGACGTGCATTGAAGTATAAGCAACTTGTAGATAAAGAGGTAGAT
ATCGATGCAACAGATCAATATGAGTTGCTTGCGAATCGTTATGTTTTAAATGGAAGTATA
TTAAGTATTCTGCAGACAGTTATTGCTTTTTTAGTATTGCTTATTTTTGTGGTAGGGCAC
GCTGCAGCAAATGCAATACTATTCTTTTTAATACCATTTTTTGCTAGTGCTATTTTCAAT
ACACAATTTACACTGTTTAATAGAAGGTTTGATGACAGAATACCAAAAATTGCAGATAAG
AATTACACTGAAAAGCGATTGGAAATATTGGATGAAGGTGAACGCCATATAGAATTAATT
GCATTATTTAAAACATATGCGATCAACTTATCAATATTGATACTAGCCATTGTAGTAATT
GGGCTTTATTCAATTACTACTGGAATTAATCAAAGCTTTAGTTTGCTACTTATCATTGCT
ATTTTCATATATAACGCCTTTAGTTATTTATTGAAGAGAAGACGTTTTTATTAA
>>0360|Q5HIU3_(ABC transporter, ATPase from CC8)_[pos.: 372988 to 373830, length: 843, dir.: FRWRD]
ATGACAACATTGTTAAACGTAGATAGTGTGAACAAACAATACAAAGATTCGGATTTTAAA
TTGCAAGATGCATCTTTAACGATTTCTACTAATGAGACAGTTGGATTAATTGGGAAAAAT
GGCTCAGGTAAATCGACATTAATTAATATTCTAGTAGGCAATCGACATAAAGATAACGGT
AGTATCACATTTTTTGGAGAAGAACATACCGTGGATGATGTCGAATATAAAGAACACATA
GGTGTAGTGTTTGATGATTTGAGAGTGCCTAATAAATTGACTATTAAAGATATTGATAAA
GTATTTCAATCTATTTATATGACTTGGAATAGTCAAAAATTCTTTGATTTAATCAAATAT
TTCGAGTTACCACTACAAACTAAAATTAAAACTTTTTCAAGAGGGATGCGAATGAAGATA
GCTTTAACGATTGCGCTTTCTCATGATGTGAAGTTATTAATCTTAGATGAAGCAACTGCA
GGTATGGATGTTTCTGGAAGAGAAGAAGTAATGGAAATACTAGAAGATTTTGTCGCACAA
GGTGGAGGCATCTTAATATCATCGCATATTTCTGAAGATATAGAACATTTAGCTGATAAA
TTAGTGTTTATGAAAGATGGACGAATGATTTTAACTGAACAGAAAGATATACTTTTAGCA
CAATATGGAATTGTTACGACAGAAGATAAAGATGTTGAAATTCCTAAGCATTTAATCATT
GCTTCTAGATTGTCAAAGGGGAAATATCAAATTTTAGTTAAAGATTATGCAGAAATTGAA
AATGCAGAGCCTTTAAAACACATTGATGACGCTACAAAAATCATAATGCGAGGTGAAGTA
TAA
>>0361|Q5HIU2_(ABC transporter, transmembrane permease from CC8)_[pos.: 373830 to 374459, length: 630, dir.: FRWRD]
ATGAAAGGTATGTTCCTAAGTAGTTTTTATGCAACGAGAAAGCAAACATATATTTATTTT
ATAGTCGCTATTATAGCTGCAGGATACTTTGCAGTATTTAATCCGTTGATGAGTTCGGCA
ATGGCTGGGGTTATGTTAATCACACCTATTACTGATAATATTAAACATGAAAAAGACTCA
AGATGGATGTATTATGTATCTACTTTACCGGTTAAACGTAGTGATTATATTAAGTCATAC
TTTGCCTTTTATTTAATCTTATTCGGTGCAAGTTTAATGATTGGATTAGTTGTGACTACG
ATTGTGACCCAAAGTGTGATGATTGGTATTATGTCAGGTTTAATGAGTTTTGGTATCATA
GGGGCATACTCTATCATTTTCCCATTGACATTTAAATTTGGCGCTGAAAACTCCAATGTC
ATTATGATATGTGCATCTATACTACTACTTATTTCTTTCGTGGTCTTTTTCTTTATATAT
GGTATGGTTAGTGGTGCATCTGCATTAGAATTTGAAAAAATTAGCACTGAAGGATGGCTA
GTTGTCATAGCATATGCGGTCATTGGTATAGTTATAACGAGCGTTTCTTATATATTGTCT
ATTAAAATTTTTAACAAACAAGAACTATAA
>>0362|ltrA-L1_(low temperature requirement A, locus 1 from CC8)_[pos.: 374826 to 375959, length: 1134, dir.: RVRS]
TTATTCATGTTTATTACGTAGACGTTGATTTTTAAAATAAATCAGCATGATGCAGAAGGT
TGCAACTGATACTGAGATAATCATTACATGGTCGTGACCTTTAAATAAAAGGCTGACAAT
ATAAGACATAACGAGTATACCTAGTGAATATGAAATATACTTCGCGTTTGTCAGTTCATT
ATGGAAATAAGGCGTGATTAACCATAATCCAATATAGAATATTAAAACACTGATATACAT
CATATTAATTTCAAACAAGTCATTTAGTTTATTGTTATTACTAAAAACAATTGCAGCATT
AATCACACCTAAAGCGATATTGATTAATAGATGCGTATACGATAAACGGAATCCGATAGA
TGTTAATTTATGATTAATATAATTTTCAGTAATGATCCAATATACACCGAAAAGACTAAT
TAAAATCATAAATTGGAATATATAAATGTAACTAAAATGATCAATGCTAAATGATGACGA
AGCTAAACCAACCAGTACCTCGCCAAAGATAATAATTGTTAGTAACGAAAAACGTTCTAC
TAAATGCATCATATTAACAGGTGATAATACAAGATATTTCTGAAATGGAATAAGTCCTGT
CGCTGCAATGAATACGCCTAAAAATCCAGGGATGTAATGGATACTTTGTGGTAGTACTAA
TGATAGAAATGATAAAAATGAAATCACAAAGGCTACGCTCGCAAAAGCTTGACATGTACG
CTTATCGCCATAATCTAACCCTGTACGTATATGTAATAAATACTGTAATCCGATACTTAA
ATACATAATTGCCACGCATAAGAAGAATGGGAAGAATGTCTTTTCAAAGTCCGGATATAG
GCTGTTAGATAGGAAGACCATGATGAACATATTAAACATCATAAACGAGACGTCTTTGAA
TGTAACTTGACCAAATCGATTTGTAAAAAATGTTTGATGAGACCACATTAACCATAAGAA
CAAACTCATGACGATGTATTTGAAAAATAAATCAGCTGAAATGGAACCGTTTTGTGTTGT
TAAAATCACATGTGCAATTTTTTGAATGGCATAGACGAAAATTAAATCAAAGAACAACTC
ATGGAATCCTGCACGCTTTTCAGCTGAATGTTTTGGTGTTAATGCATTAACCAT
>>0363|thlA-yqil_(acetyl-CoA acetyltransferase from CC8)_[pos.: 376498 to 377679, length: 1182, dir.: FRWRD]
ATGACGAGAGTCGTATTAGCAGCAGCATACAGGACACCTATTGGCGTTTTTGGAGGTGCG
TTTAAAGACGTGCCAGCCTATGATTTAGGTGCGACTTTAATAGAACATATTATTAAAGAG
ACGGGTTTGAATCCAAGTGAGATTGATGAAGTTATCATCGGTAACGTACTACAAGCAGGA
CAAGGACAAAATCCAGCACGAATTGCTGCTATGAAAGGTGGCTTGCCAGAAACAGTACCT
GCATTTACGGTGAATAAAGTATGTGGTTCTGGGTTAAAGTCGATTCAATTAGCATATCAA
TCTATTGTGACTGGTGAAAATGACATCGTGCTAGCTGGCGGTATGGAGAATATGTCTCAA
TCACCAATGCTTGTCAACAACAGTCGCTTTGGTTTTAAAATGGGACATCAATCAATGGTT
GATAGCATGGTATATGATGGTTTAACAGATGTATTTAATCAATATCATATGGGTATTACT
GCTGAAAATTTAGTAGAGCAATATGGTATTTCAAGAGAAGAACAAGATACATTTGCTGTA
AACTCACAACAAAAAGCAGTACGTGCACAGCAAAATGGTGAATTTGATAGTGAAATAGTT
CCAGTATCGATTCCTCAACGTAAAGGTGAACCAATCGTAGTCACTAAGGATGAAGGTGTA
CGTGAAAATGTATCAGTCGAAAAATTAAGTCGATTAAGACCAGCTTTCAAAAAAGACGGT
ACAGTTACAGCAGGTAATGCATCAGGAATCAATGATGGTGCTGCGATGATGTTAGTCATG
TCAGAAGACAAAGCTAAAAAATTAAATATCGAACCATTGGCAGTGCTTGATGGCTTTGGA
AGTCATGGTGTAGATCCTTCTATTATGGGTATTGCACCAGTTGGCGCTGTAGAAAAGGCT
TTGAAACGTAGTAAAAAAGAATTAAGCGATATTGATGTATTTGAATTAAATGAAGCATTT
GCAGCACAATCATTAGCTGTTGATCGTGAATTAAAATTACCTCCTGAAAAGGTGAATGTT
AAAGGTGGCGCTATTGCATTAGGACATCCTATTGGTGCATCTGGTGCTAGAGTATTAGTG
ACATTATTGCATCAACTGAATGATGAAGTTGAAACTGGTTTAACATCATTGTGTATTGGT
GGCGGTCAAGCTATCGCTGCAGTTGTATCAAAGTATAAATAA
>>0364|mdh_(cyclase family protein from CC8)_[pos.: 377762 to 378514, length: 753, dir.: RVRS]
TTAGTCATTTGATGGTTTAATTGCAAATGCTCTAACAGGGAACCCAGGTGCATCTTTTGG
TTTAGGGCTGATAGCGTAAATGATGGCGCCACGAGTTGGTAATTGATCTAAATTAGTTAA
TAACTCGACTTGGTATTTATCCTGACCAAGAATATAACGTTCGCCAACTAAATCACCATT
TTTTACAACGTCCACAGATGCATCGGTATCGAATGTTTCATGACCAACAGCTTCAACACG
ACGTTCTTCAATTAAGTACTTCAAAGCATCTAATCCCCAACCCGGTGCATGTTGTTGTCC
GTTCGCATCTTTGTTTTCAAACTTTTCAATATTAGGCCAACGTTTTGACCAATCGGTACG
AAGTGCAACAAAAGTGCCAGGTTCAATAGTACCATGCTCTTTTTCCCATGCTTCTATATG
CGCACGTGTTACGATGAAATCATTGTTGTTCGCTACTTCTGTTGAAAAGTCTAATACAAT
TAACGGCAATACCAATTCTTTTAAATCAATGTCTTCTAAATAACGTTTATTCTCGACAAA
GTGAATTGGTGCATCAATGTGAGTACCATATTGCGTTACAATATTCCAACGTTGCACATA
GAAACCATGATCTTTAACCGTGAATAAAGTTGAAACTTCGCCTTTTTCAAACTCACTAAA
ACGTGGTATTTCCGGATCAAATGTATGCGTTAAATCAACCCAAGTTGCTTGTTTTAAAGT
ATTTAATTGTTGCCATAAAGGATATTGTGTCAT
>>0365|metE_(5-methyltetrahydropteroyltriglutamate--homocysteine methyltransferase from CC8)_[pos.: 378557 to 380785, length: 2229, dir.: RVRS]
TTATTCTTGGCGTTTAGCTTTAACAGCATTCACAAGCACAGTCAATGCATCTTTAACTTC
TTCTTCTTTTCGCGTTTTTAAACCACAGTCAGGGTTTACCCAGAATAATGAGCGGTCGAT
TTGTTGTAGTGAACGATTGATTGCTGTAGTAATTTCTTCTTTTGTTGGAATACGTGGACT
ATGAATATCATATACACCTAGACCAATACCTAAATCATAATTAATATCTTCAAAGTCTTT
AATTAAATCACCATGGCTACGAGATGTTTCAATTGAAATAACATCAGCATCTAAGTCATG
AATAGCATGAATGATTTGACCGAATTGAGAATAACACATATGTGTATGGATTTGAGTTTC
ATCACGAACTGAAGACGTTGCAAGTTTAAATGATAAAACAGCATCTTTAAGATATTGTTC
GTGATATTCAGAGCGTAATGGTAAGCCTTCACGTAATGCAGGTTCGTCAACTTGGATAAC
TTTGATTCCTGCAGCTTCAAGTGCTAATACTTCTTCGTTGATTGCTAAAGCAATTTGATC
TTGAACGACTTTACGTGGTAAATCAACACGTTCAAATGACCAGTTTAGAATTGTTACAGG
TCCAGTTAACATACCTTTAACTGGTTTATCTGTTAAGCTTTGTGCATAAACTGTTTCATC
AACAGTTAAAGGCGCTGTCCATTTTACATCACCATAAATGATTGGTGGTTTTACGGCACG
TGAACCATATGATTGCACCCAACCGAATTTAGTTACTAAGAAACCTTGTAATTTTTCTCC
GAAGAATTCAACCATGTCATTACGTTCAAATTCACCGTGAACTAATACATCTAAGCCAAT
GTCTTCTTGAATTTTAATCCATCGAGCAATTTCATTTTTTAAGAATGTTTCATATGCTTC
GTCTGTAATGCGTTTGTTCTTCCAATCTGCACGGTATTTTCGAACTTCTCGGCTTTGTGG
GAATGATCCAATAGTTGTTGTTGGTAAATCCGGTAAGTTCAAACGTTTTTGTTGTTGTTC
AATACGTTGCGCGAATGGTGATTGTCTTGAAGTACGCACGCTTTCGAAATCATAATCTAA
GTTTTTGAATGATTGATTTTGGAAACGCTCATAACGTGCTTTTAATTTATCATATTTAAC
ACTATCGTTTTGATTAAATAGGCGACGCAATGCATCTAATTCGTCTAATTTTTCAGTTGC
AAAGCTTAAGCCTTCGCCAACACTTGTATCTAATGTTTCATCATCTAAAGATACTGGAAC
ATGTAATAATGAAGATGATGGTTGAATGACAAGTTCATTAGTGTGTGCTAACAATTTATC
GATTAAGACTTTTTTAGCTTCAATGTCACTTGCCCATACATTACGACCATCAATAATTCC
AGCGTATAATGTTTTTGATTTATCAAAATCTCCAGCTTCAATTTGTTTAAGGTTATAGCC
ATTATCATGGACAAAGTCTAAACCTATACCACCAACAGGTAAAGAACTTAAGAATTTAAG
ATGTGCACGTTCAAAGTATGTTTGAATGACTAATTTTTTAGCAACACCAGCTTTTTCGAA
ATAGTCATAAGCTTCACGTGTAATATTTTCATAGCTTTCGCTGTCGTCTGTAACTAAGAT
TGGCTCATCAACTTGAATGTACTCAGCACCTGCATCAATTAATGATTCAAACACTTCTTT
ATAAAGTGGTAATAACGTTTTAACTTTTTCTTCAAAAGTTTGGTGACCGCCTTTTGATAA
TTTAACAAAAGTAATCGGACCAACAATGACAGGGTGAGCGTTAACGTTTAAAGATTGGGC
ATATTTAAAGCGATCTAATAATACATTGCGACTCACTTTAGGCTCAACATTGTCCCATTC
AGGTACGATGTAATGATAGTTAGTGTTAAACCATTTTATAAGTGCACTTGCAACATGGTC
TTTATTACCGCGAGCAATATCAAATAATAAATCATCATCAATAGTTCTTCCTTGGAAACG
TTCAGGGATGATGTTGAATAATAATGACGTATCTAATATATGGTCATATAAAGAGAAATC
ACCAACTGGGATGCTATCTAAGTGATAGTACTTTTGTAATAATAAATTTTCTTTATGTAG
ATCAGTTAATGTTTGATCTAATTCTTCTTTAGAAATCTTCTTTGCCCAATAACTTTCGAT
GGCTTTTTTCCATTCTCTTTTTCTACCTAATCTTGGGAATCCTAAGTTTGATGTTTTAAT
TGTTGTCAT
>>0366|metF_(methylenetetrahydrofolate reductase from CC8)_[pos.: 380782 to 382623, length: 1842, dir.: RVRS]
TCATAATATTGCCTCCTTGTGAGCAGTAATAGATTTTGAGTATGCTGCAAGTTCTAATGA
ATCTTCGACATTTTGAAACGGTGTGATAATGTATAAACCATTAAAATATTCATGAACAGT
ATCGATTAAATCCTTTGAAAGCTTAAGACTTAGTTCTCGTGTTTTGGCTTTATCATCTTT
AACTGCTTCAAATTGTTGTAAAATTTCATCTGACATCTTGATTCCTGGCACTTCATTATG
CAAAAAGAGTGCGTTTTTGTAACTTGCGATAGGCATAATGCCTATGAAAAATGGTTTGTT
CAAGTGCTTAGTGGCATGGTAAATTTCAATGATTTTCTCTTTGCTGTACACGGGTTGTGT
TATAAAATAAGACATTCCGCTTTCTATCTTTTTCTCTAATCTTTTGACGGCACCATATAA
TTTACGAACATTAGGGTTAAAGGCGCCAGCGATGTTGAAGTGTGTACGTTTCTTCAGCGC
ATCACCGTCAGTGTTAATACCTTGATTAAATCTTAGAGCGAGTTCAGTTAATCCTTTAGA
ATTAACATCATAGACATTGGTTGCACCTGGTAAGTGACCAACTTTTGAAGGATCACCAGT
TATGGCTAATATTTCGTTAACGCCAATGAGCGATAATCCAAGTAAATGGGACTGCAAGCC
GATTAAGTTTCGGTCTCGACATGTAATATGTACGAGTGGTTCAATATTGTAATATTGCTT
AATTAAGCTAGCAGCAGCAATATTGCTAATTCTGACAGTTGCCAATGAATTATCTGCGAG
TGTTACCGCATCTACATTAGCTTTATCAAGTTTAGCGATATTTTCAAAAAATCTATCCGT
GTCTAAATGTTTCGGTGTATCCAATTCGATAATAACGGTTGGACGTTCTTGAACCTTAGA
TGTTAATGATTGTCTAACTTTATTTTGAGATGGATTGAAAAGTGCTTTCGTTGGTATCGG
AATCACTTTTTTGTCATTAACAGGTTTAAGTGTCTGAATAGATTCTTTAATAAATTTGAT
GTGCTCTGGCGTTGTACCACAGCAACCACCAATTAAACGAACACCTTCGCGAATTAGATT
TTGAGCAACTTGACCGAAATATTGTGCATTGTCACTATACTTAAATTCACTATTTTCAAT
ATCTAATAAGCTGGCATTTGGATAACAAGATAAGAATGCGTGCTCTGGTAATTCAATATG
TGTGAAAGACTCTTGCATATGGTGCGGGCCATGATGACAATTGAGTCCCACGATGTTTGC
ACCACATTGAACGAGTTGTTTTAATCCTTCATTGATTGCCTGACCATTAACTAAGTAATT
TGTGTTTGAAGCGGTTAATTGAGCAATGATTGGAATGTCGTATTTCTTTCTCGTTCGTGA
AATGACATTTGTTAACTCTTCTAGGTCGTAATACGTTTCGAAAAGTAGCGCGTCAACGCC
TTCTTCAATTAAGGTGTCTATTTGAATTTCAGTATGATAAAGAATAGTTTGTAAGCTGAT
ATCCTCTTGTTTGATACCTCTAAACCCACCAACTGTGCCTAATATATACGTATCTTTATT
TGCTGCTTTTTTTGCGATGCGAACGGCGGCTTGATGTATTGCTTTAACTTTATCTTCAAG
ACCGAATCGTTTTAACTTTTCAAAATTTGCACCATAAGTATTGGTTTGAATGACATCAGC
ACCGGCTTCAATATATGAACGATGGATGCGTTCAACTTTATCTGGATGGCTAAGATTATA
TGCTTCTGGACAGGTGTCTAATCCTTCAGAGTATAAAATGGTTCCTATAGCGCCATCAGC
TACTAAAACATTATCTTTCAATTGTGTGAGGAATTGACTCAT
>>0367|metC_(cystathionine beta-lyase from CC8)_[pos.: 382592 to 383752, length: 1161, dir.: RVRS]
TTATCTTTCAATTGTGTGAGGAATTGACTCATTGAATGCCTCCTTTAATGCGTATTTGAT
GTCTGCAATGAGTTCATCAGGATCTTCGAGACCAACACTTAATCGGAATAGACCGAAAGT
GATACCACGTTCTTGTCTCACTTCTTCAGGTAGTGCAGCGTGAGACATTGTTGCTGGATG
TGAAAGGATCGTTTCAACACCGCCCAGACTCACTGAAACGAGTGGTAATGTCAGTGCATC
GACAAATTGTTGTGCTTTAGACTCATCAGCTAAACGAAAGCCAATAACGGCACCGCCATT
TTTAGCTTGTTCTAAATGAGCAGTAGTGAGTCCCGGATAATAAACTTCTGAAATTTCATC
TTGCTTTATTAAAAATGACACGATTTTTTGAGCGTTTTCGACAGATTGTTTAAATCTGAT
TGGAAAAGTTTTTAAATGTTTAGCAAGTGTCCAGCTATCCTGAGCAGATAACATATTGCC
TGTACCATTTTGTATTAAATAAAGAGCGTCACTAATTGCCTCATTATTAGTTATGACAGC
ACCAGCAATTAAATCGCTATGTCCACTTAAAAATTTTGTAGCACTATGAATGACAATATC
AGCGCCAAGTAATAAAGGTGATTGACCTAACGGTGTCATAAATGTATTGTCCACAGCTAC
CAGTAGTTCATGCTTTTCGGCTATTTTAGAAACAGCTTTGATATCAGTAATTTTAAAACA
GGGATTCGATGGTGTTTCGATATAAATTAATTTTGTGTTTGATTGAATGGCACCCTCGAT
TTGTTCGAGCTTTGTAGTATCTACGGTTGTAAATTCAATATTAAATCGATTCAAAATTTG
CTCAGTGAGGCGAAAAGTACCGCCATATACATCATCGGGTAAGATGACATGATCACCAGA
TTTGAAAGTCAAAAGTACTGCTGAAATAGCAGCAATACCTGATGCAAAAGCAAAAGCGAA
TTTTCCCTGTTCTAATCGTGCTAACTTCTCTTCTAAAAGTTCACGGTTAGGGTTGCCACT
TCGTGCATAATCATATTTAACATCGCCACCAAGACTTGTTTGATGGAATGTTGAAGAATC
ATAGAGTGGTGGGTTAGCTGAATGATATTCCACACCTCTACGCCAATCGAATATCACTTC
TGTCTCTTTTGAAAGTGTCAT
>>0368|metI_(cystathionine gamma-synthase/cysteine synthase from CC8)_[pos.: 383749 to 384852, length: 1104, dir.: RVRS]
TCATACAATCTCTCCAATCTGAGCTTTATCTAATGCTTGGATGATATCGCGTTCGATGTC
TTCATAATTTTCAACACCTAGTGATAAGCGGATTAAATACTCATCAATGCCACGTTTATC
TTTTTCAGCATCTGGCATATCAACATGTGTTTGGGTGTAAGGGAAGGTCACTAATGTTTC
AGTACCTCCTAAACTTTCTGCAAAAATGCAAATGTCTAAATTTTCTAATAATTTAGCGAC
GCTATAGGCCTTGTTAAGTCTTAAACTAAGCATGCCAGTTTGCCCGCTATATAGTACTTC
GTCAATTGCTTGAAGTGACTGACATTTTTTAGCAAGTTTTCTAGCGTTTGATTGCGCACG
CTCAATGCGTAAATGCAAAGTTTTAAGTCCACGTAACAACAAATAACTATCTATTGGTGA
AAGTGTTGCGCCAGTCATGTTGTGAAAATCAAACAACTGTTGCGCGAGTGATTCATCTTT
GACGGTTACGACACCTGCTAGTACATCGTTATGTCCGCCAATATATTTCGTGGCTGAATG
TAAGACTATATCAGCACCTTCTGCTAGTGGTGTTGAAAGATAAGGTGTTAAAAAAGTATT
GTCGATAATTGACAATAAGCCTTTAGCTTTACAAAGTTGATAGTATGGCTTTACATCAAT
AGCAATCATTTGTGGGTTAGATATTGGTTCAATGAATAATGCAACTGTTTTATCAGTGAT
TTCTTTTTCAACTTGTTCATAATCTGTAAAATCAACGTACTTAAATTTGATATCGTATTG
TTGCTCGTAAAATTCAAATAATCTAAATGTGCCACCATATAAATCGAATGAAACTAAAAT
TTCATCATGAGGTTTAAATAGATTACATATTAATTGAATGGCTGACATTCCACTTGATGT
AGCGAATGATGCAATACCATGCTCAAGTTTGGCAAAACAGGTTTCAAATGTTGAGCGTGT
AGGATTTTTAGTACGTGTATAATCAAAACCTGTCGATTGTCCTAGTTTTGGATGCTTGTA
GGCAGTAGATAAATGGATTGGATTCGCTATAGCACCGGTTGAATCATCGGTTAATGTGAT
TTGGGCTAACTGTGTATCCTTCAT
>>0369|tbox02_(T-box leader element)_[pos.: 384918 to 385287, length: 370]
AAAAAGGACGAAAGCTTATGTTTCGCGGTACCACCTTTATTTGTTATTCCATCGCTGAAA
TAACCTTATTCAGTACGCATTAAAAGTAAATATGCTTACTGAACAATTATCACAATTAAA
GTCAGTAAGTAAGGATATAGTAATGTGCTATCCCATACTTATTAACAAAAAATCGTGCGT
AAAGAATCCAGTACGCCATTTAACATCAATGTTAATACTGTATCGCTATAACGGGCGAAC
CCGTAGACACCTCATATTGGCATCAACACTCCAAGGCCATTTTCAAACACGCTTTTAAAA
TCTTCTCTCAGCTACTAAAGACTCTCTGTATAAGCAGGGTGTGTTTTACTTTCCTCTTTA
TTGTGTTTAC
>>0370|spo0J_(chromosome partitioning protein from CC8)_[pos.: 385516 to 386361, length: 846, dir.: FRWRD]
GTGAGTGAATTGTCAAAAAGTGAAGATCAACGTATTACTAAAACAAAAGATGAACAAATT
AAGCAAATAGATATATCGGATATCAAACCGAATCCGTATCAGCCCCGAAAAACTTTCGAT
GAAAATCATTTAAATGATTTGGCAGATTCAATTAAGCAATATGGAATTTTGCAACCAATT
GTGCTTAGAAAAACAGTTCAAGGTTATTACATTGTAGTTGGTGAAAGAAGGTTTAGAGCT
TCGAAAATTGCTGGTCTAAAATACGTATCAGCGATTATCAAAGATTTAACAGATGAAGAT
ATGATGGAACTGGCGGTCATCGAAAATTTACAACGAGAAGACTTAAATGCGATTGAAGAA
GCTGAAAGTTATCAACGTTTGATGACAGATTTGAAAATTACACAACAAGAAGTAGCGAAA
CGATTGAGTAAGTCGCGCCCGTATATAGCGAATATGTTGAGGTTATTACATTTGCCGAAA
AAGATTGCTGACATGGTAAAAGATGGGCGACTGACAAGTGCACATGGACGAACGTTATTG
GCAATTAAAGATGAACAACAAATGCTTAGGTTAGCGAAACGGGTTGTTAAAGAAAAGTGG
AGTGTCAGATATTTAGAAAACCATGTTAATGAATTAAAAAATGTTTCGTCAAAGTCGGAA
ACAGACAAAGTAGATATAACTAAGCCTAAATTTATAAAGCAGCAAGAACGACAGTTGCGA
GAACAGTATGGTACCAAAGTAGATATATCAATAAAAAAATCGGTTGGTAAAATCTCATTT
GAGTTTGATTCACAAGAAGATTTTGTGAGAATAATTGAACAATTAAATCGTAGGTATGGT
AAATAG
>>0371|ykuT_(putative small-conductance mechanosensitive channel from CC8)_[pos.: 386518 to 387399, length: 882, dir.: FRWRD]
ATGAATCAAGTCATGAATATTATTTCATCTCTATTTGAGCCATTAACAAAAATAGAAACA
TATGAAAACATTGCAACTAAAATCGCTATGATTGTTATTTATATTATCGTAGCCCTCATA
GTTATTAAAATACTGAATAAAATGATTGAACAGGGATTTAAGATTCAAAATAAAAGTAAA
AAGAGTAACAAAAAGCGCTCTAAAACTTTAATATCTCTTGTTCAAAATGTAGTGAAGTAT
ATCGTTTGGTTTATAGTTATTACGACGATTTTAAGTAAATTTGGCATTAGTGTTGAAGGG
GTAATTGCCAGTGCTGGTGTCGTAGGCTTAGCAGTAGGTTTTGGTGCTCAAACTATAGTT
AAAGACGTAATTACAGGATTCTTTATTATATTTGAAAGCCAATTTGATGTAGGTGATTAT
GTTAAGATAAATAACGGTGGTACAACTGTAGCAGAGGGAACAGTTAAATCAATTGGACTT
CGTTCAACACGAATCAATACAATTTCAGGAGAATTAACAATTTTACCAAATAGTAGTATG
GGTGAAATAACGAACTACTCAATTACAAATGGTACAGCTATCGTTAAAATTCCAGTGTCT
GTCGAAGAAAACATTGATAATGTTGATAAAAAACTAAACAAACTATTTACTTCTTTACGT
AGTAAATATTACTTATTTGTTAGTGATCCGGTTGTTATTGGTATTGATGCTATTGAAGAT
ACAAGAGTAATATTGAGAATATCTGCAGAAACAATTCCAGGTGAAGGATTTGCTGGAGCT
CGAATTATTCGCAAAGAAGTACAAAAAATGTTTTTACAAGAAGGTATTAAAACACCTCAA
CCAATTATGACTGCTTATAATCATAGTGAAAACGGTGTTTAG
>>0372|yyzM_(putative DNA binding protein from CC8)_[pos.: 387429 to 387632, length: 204, dir.: FRWRD]
ATGGCGTCAAAATATGGAATAAATGATATAGTAGAAATGAAAAAACAACATGCGTGTGGA
ACAAACCGTTTTAAGATTATTAGAATGGGTGCAGACATAAGAATTAAATGTGAAAATTGT
CAAAGAAGTATTATGATTCCACGTCAAACGTTTGATAAAAAACTTAAAAAAATCATCGAA
TCTCATGATGATACACAAAGATAG
>>0373|yyaF_(ribosome-binding ATPase from CC8)_[pos.: 387644 to 388741, length: 1098, dir.: FRWRD]
ATGGCTTTAACAGCAGGTATCGTTGGATTGCCAAACGTTGGTAAATCAACATTATTTAAT
GCAATAACAAAAGCAGGTGCTTTAGCAGCGAACTATCCATTCGCTACGATTGATCCTAAT
GTAGGGATAGTAGAAGTGCCAGATGCTAGATTACTTAAATTAGAAGAAATGGTTCAACCT
AAAAAGACATTGCCGACTACATTTGAATTTACAGATATCGCTGGTATTGTGAAAGGTGCT
TCAAAGGGAGAAGGGTTAGGTAATAAATTCTTATCACATATTAGAGAAGTAGATGCGATT
TGTCAGGTCGTTCGTGCATTTGATGATGATAACGTAACTCATGTTGCTGGTCGAGTAGAC
CCTATTGATGATATTGAAGTTATTAATATGGAATTAGTACTAGCGGACTTAGAATCTGTT
GAGAAACGTTTGCCTAGAATTGAAAAATTAGCACGTCAAAAAGATAAGACTGCTGAAATG
GAAGTACGTATTTTAACAACTATTAAAGAAGCTTTAGAAAATGGTAAACCCGCTCGTAGT
ATTGACTTTAATGAAGAAGATCAAAAATGGGTGAATCAAGCGCAATTACTGACTTCTAAA
AAAATGCTTTATATCGCTAATGTTGGTGAAGATGAAATTGGTGATGATGATAATGATAAA
GTAAAAGCGATTCGTGAATATGCAGCGCAAGAAGACTCTGAAGTGATTGTTATTAGTGCA
AAAATTGAAGAAGAAATTGCTACATTAGATGATGAAGATAAAGAAATGTTCTTAGAAGAT
TTAGGTATCGAAGAACCAGGATTAGATCGATTAATTAGAACAACTTATGAATTATTAGGA
TTATCAACATATTTTACTGCTGGTGTGCAAGAAGTACGTGCTTGGACATTTAAACAAGGT
ATGACTGCACCTCAATGTGCTGGTATCATTCATACTGATTTTGAACGTGGATTTATCCGT
GCCGAAGTAACAAGTTATGACGACTATGTACAATATGGTGGCGAAAGTGGCGCTAAAGAA
GCGGGCAGACAACGATTAGAAGGTAAAGAATATATTATGCAAGATGGCGATATCGTTCAT
TTCAGATTTAATGTATAA
>>0374|Q5HIT0_(putative bacteriophagal protein from CC8)_[pos.: 388827 to 389018, length: 192, dir.: RVRS]
TTAAAAGAATGGAATAATTTTACTCGCGTTAATAATATCTTGAGTGCTGAAAAATTGTTT
GCCTTCGCCAGTATAAGCAGGCTCTAAAACAAGATTAGCCTTTGCACAATAAAGCCATTC
AGGATGAATACCACTATTAAGTATCTCTTGGAATTCTTGAAAATCTTTAGACCAATCAAT
ATTTAAATTCAT
>>0375|S06_leader_(leader RNA of ribosomal proteins S06 and S18)_[pos.: 389198 to 389249, length: 52]
ATTCCTTGCTTATCTGTTTTAAGATTGATAAGCCGTATAGACCACAAGGAGG
>>0376|rpsF_(rpsF, 30S ribosomal protein S6 from CC8)_[pos.: 389262 to 389558, length: 297, dir.: FRWRD]
ATGAGAACATATGAAGTTATGTACATCGTACGCCCAAACATTGAGGAAGATGCTAAAAAA
GCGTTAGTTGAACGTTTCAACGGTATCTTAGCTACTGAAGGTGCAGAAGTTTTAGAAGCA
AAAGACTGGGGTAAACGTCGCCTAGCTTATGAAATCAATGATTTCAAAGATGGCTTCTAC
AACATCGTACGTGTTAAATCTGATAACAACAAAGCTACTGACGAATTCCAACGTCTAGCT
AAAATCAGTGACGATATCATTCGTTACATGGTTATTCGTGAAGACGAAGACAAGTAA
>>0377|ssb_(single-stranded DNA-binding protein, chromosomal from CC8)_[pos.: 389579 to 390082, length: 504, dir.: FRWRD]
ATGCTAAATAGAGTTGTATTAGTAGGTCGTTTAACGAAAGATCCGGAATACAGAACCACT
CCCTCAGGTGTGAGTGTAGCGACATTCACTCTTGCAGTAAATCGTACGTTCACGAATGCT
CAAGGGGAGCGCGAAGCAGATTTTATTAACTGTGTTGTTTTTAGAAGACAAGCAGATAAT
GTAAATAACTATTTATCTAAAGGTAGTTTAGCTGGTGTAGATGGTCGCTTACAATCCCGT
AATTATGAAAATCAAGAAGGTCGTCGTGTGTTTGTTACTGAAGTTGTGTGTGATAGCGTT
CAATTCCTTGAACCTAAAAATGCGCAACAAAATGGTGGCCAACGTCAACAAAATGAATTC
CAAGATTACGGTCAAGGATTCGGTGGTCAACAATCAGGACAAAACAATTCGTACAATAAT
TCATCAAACACGAAACAATCTGATAATCCATTTGCAAATGCAAACGGACCGATTGATATA
AGTGATGATGACTTACCATTCTAA
>>0378|rpsR_(30S ribosomal protein S18 from CC8)_[pos.: 390134 to 390376, length: 243, dir.: FRWRD]
ATGGCAGGTGGACCAAGAAGAGGCGGACGTCGTCGTAAAAAAGTATGCTATTTCACAGCA
AATGGTATTACACATATCGACTACAAAGACACTGAATTATTAAAACGTTTTATCTCAGAA
CGCGGTAAAATTTTACCACGTCGTGTAACTGGTACTTCAGCTAAATATCAACGTATGTTG
ACTACAGCTATCAAACGTTCTCGTCATATGGCATTATTACCATATGTTAAAGAAGAACAA
TAA
>>0379|txbi_rpsR_(bidirectional rho-independent terminator of rpsR)_[pos.: 390381 to 390434, length: 54]
TAATTTATTGTCAAACCCCGTAGGCATAGGCTTACGGGGCTTTTTGTGTTTTGG
>>0380|txbi_Q1XZL6_(bidirectional rho-independent terminator of Q1XZL6)_[pos.: 390528 to 390589, length: 62]
AGATGCATAAAAAAAGAACTACGCATTTTAAATAAAATGCATAGCTCTTCTTTTTCTTGC
AT
>>0381|Q1XZL6_(Abi-like protein)_[pos.: 390642 to 391580, length: 939, dir.: RVRS]
TTATACTTTTGGTCTGTTGAAGTCAATAATTTTATCTAAAGCTATAAAAAATCTTTTGAT
AGCTAATGCATTATTATAATAGCTTTCGTTTCTTTTATATCGCTTTTGAAGTTGGTCCAA
ATCGTGATATCTTGCTTGGATAATTGCATTACTACAAACTTGATTATGTAATTCTAGCGT
AGCGAAAGTATCTATGAAATTTTTTATTCCGAACATGTTTCTAGATATGCCTATATTATT
CCCTTTTTCAAATAAATATTGAGGTAATCTACTGTCATAATTTAGATTTGCTATGATGGG
TTGGTTATGAGCTGATTTGTTTCTTATATTTTTAACTAAAGGCATTAAAATATTAGCAAC
TCTCAATTCTTCGTCATTGTACTTCTTGTAATAGAAGTTGAGAAACGAAACGAATTGACC
TAGTTGCATGAATTCAATGCAAACCCATGCGGGTGGATTTTGATAGTATTTATTCAACTT
CTCGGGTAGTTGTCCTCGTTTATTCATATGCTTGAATATTTCGTTTTTATTTTTGATTTT
GGTTTCCATAACTTCTTCTGGTGTTCTTGAATTTGTGTCAAAATTTGAATTGCTATATGA
TTTATCAATACATAAGAACTCATCTATTATTTTATAACCATCTTCTTGGTTATTTTCTGT
TATTAGTTTTAAGACTAGATACTTTAAACTATGTTCAATATCTAAAGTTAAATGCAACAT
TGTGTATCTTAATTTCATATCTATAGTTGCTAAATCTGATAAATAAGCAAATTCTATGAA
ATAGCCGCCATTCTTTTTTTCGAAATTTTTTCGGAAATAAGCTAGTTTGAAGAAGTAATT
ATTTTTTCTAAGAATTTCATTTGCTTTTTCGGTGTCAATAATATTAAAAAATATATTCAT
CTGTTTTAATTTCGCTATTTGCTCATCAAAATTGAGCAT
>>0382|int-5_setC_(truncated integrase, associated with setC)_[pos.: 391619 to 392319, length: 701, dir.: TRNC-RVRS ]
TTAACTCCCCAATCGTTCAAATTTATTCATCATATCTTTCGCCATCTGATTAGTAACATG
TGTGTATATCTCTAGATTTTTTTATAATCTGAATGACCTACATGCTCTTGCATTGCTTTT
AAGTTAATTCCTAATTGAGCAAGTGTAGATATATGCGAATGATGTAATGTATGCGTCGTT
ATAGGTTTCTTAATAGAACTAATATCAGCGCCCCCCTTTAATAATGTGGCTAATTTTGTT
CGAGTCGATAGGGCTACCAGACGTATTTGTGAATATGTACTCTCTATCAATAAACTTATC
ATTCCAAGCATAAGTGTTCTTAGTAAGTCGATGCTTTGGGTAGTGAGCCCTGTGGCCTTA
TAGCTATTACTTCTTTCAGTTGTCTCCTTTACTCCGAATGCTCCCGTCTTTTTTCAGTTA
TCCAATTAACTTTACCGTCGATATCTAGCGTTTTATCTTCATAGTTTATATTTACTCTCT
TTATTGCAAGTAGCTCACCGATACGCATGTCATTAGCAATTTGAAACTGTACCATAGCTT
TTACCATTTTATAATTACGTTTTGTCGTTGGATATTTTTATACTTAATTACATAGTCGAA
ACAATCCAGTAACTCCTTAACTTCATTATCTTCTAATGTGTTATTATGTTTAGCTAGTAA
CGCATCACTATAGGGATATCTATTTTATCTATTACACATAT
>>0383|setC_(staphylococcal enterotoxin-like toxin X from CC8)_[pos.: 392525 to 393136, length: 612, dir.: FRWRD]
ATGTTCAAAAAATATGACTCAAAAAATTCAATCGTATTAAAATCTATTCTATCGCTAGGT
ATCATCTATGGGGGAACATTTGGAATATATCCAAAAGCAGACGCGTCAACACAAAATTCC
TCAAGTGTACAAGATAAACAATTACAAAAAGTTGAAGAAGTACCAAATAATTCAGAAAAA
GCTTTGGTTAAAAAACTTTACGATAGATACAGCAAGGATACAATAAATGGAAAATCTAAT
AAATCTAGGAATTGGGTTTATTCAGAGAGACCTTTAAATGAAAACCAAGTTCGTATACAT
TTAGAAGGAACATACACAGTTGCTGGCAGAGTGTATACACCTAAGAGGAATATTACTCTT
AATAAAGAAGTTGTCACTTTAAAAGAATTGGATCATATCATAAGATTTGCTCATATTTCC
TATGGCTTGTATATGGGAGAACATTTGCCTAAAGGTAACATCGTCATAAATACAAAAGAT
GGTGGTAAATATACATTAGAGTCGCATAAAGAGCTACAAAAAGATAGGGAAAATGTAAAA
ATTAATACAGCCGATATAAAAAATGTAACTTTCAAACTTGTGAAAAGTGTTAATGACATT
GAACAAGTTTGA
>>0384|tx_setC_(rho-independent terminator of setC)_[pos.: 393167 to 393228, length: 62]
TATCGCTAATACTTTGAAAGTTAGGTATCTAAAGGTGCCTAGCTTTCTTTGTTATGATTA
GC
>>0385|Q2G106_(putative exported protein from CC8)_[pos.: 393505 to 393873, length: 369, dir.: FRWRD]
TTGAAAACGATTTTAAAAACAATAACATATCTTGTACTTACTATCATTGGCGCTTATGCT
GCTTTATTCATTTTAAAAACAATAGACTCCCATGGTATAACAGATCAATTTAACCCATTA
GTAAAGAAGGATGATTCTTATGTTAAAACGACAGAGGTGTCTACTAGAATGGATGATCAA
CTCCGAAGTTATAGTCAAAGTGTTTTTAATAAAGAAGGGAAAGAGACGCAATTAATGTAT
ACTGCTACATTTGATGTTAAACCGCATAGATACTTGAAAATTACACATAAAGGTCATCAT
GTAGAAACTTTTGAAGAAGTTGAAAAGGAAGAAGTACCAAAGAAAGCATTAGACAAACTG
AGTCGATAA
>>0386|Q1Y9M1_(putative protein from CC8)_[pos.: 394054 to 394626, length: 573, dir.: FRWRD]
ATGAAATTAAAATCATTAGCAGTGTTATCAATGTCAGCGGTGGTGCTTACTGCATGTGGC
AATGATACTCCAAAAGATGAAACAAAATCAACAGAGTCAAATACTAATCAAGACACTAAT
ACAACAAAAGATGTTATTGCTTTAAAAGATGTTAAAACAAGCCCAGAAGATGCTGTGAAA
AAAGCTGAAGAAACTTACAAAGGCCAAAAGTTGAAAGGAATTTCATTTGAAAATTCTAAT
GGTGAATGGGCTTATAAAGTGACGCAACAAAAATCTGGTGAAGAGTCAGAAGTACTTGTT
GCTGATAAAAATAAAAAAGTGATTAACAAAAAGACTGAAAAAGAAGATACAATGAATGAA
AATGATAACTTTAAATATAGCGATGCTATAGATTACAAAAAAGCCATTAAAGAAGGACAA
AAAGAATTTGATGGTGATATTAAAGAATGGTCACTTGAAAAAGATGATGGCAAACTTGTT
TACAATATCGATTTGAAAAAAGGTAATAAAAAACAAGAAGTTACTGTTGATGCTAAGAAC
GGTAAAGTATTAAAGAGTGAGCAAGATCACTAA
>>0387|Q5HIS2_(putative protein from CC8)_[pos.: 394764 to 395027, length: 264, dir.: RVRS]
CTATTTATCCATGCGAATATCGACTTCTTCTAAATGTTTCTGATATTCTTTAACCTTACT
TTCTAAAAACATTTCATATGGTGCATCAAAGAAGTCAGCTAAATGCATGGCATCTTTAAA
TTTAGGTTCATGGTGATGATTCTCCCATTCCCAAATTTGATGTGCTTCATATTTAGTACC
ATATTTCTCATTTAATTGCTGTGCTAATTCGTCAATTTCTAAATTATGTTTAGTTCGTAA
GTTATATAAAATATGCATATTCAT
>>0388|Q5HIS1_(putative protein from CC8)_[pos.: 395327 to 395578, length: 252, dir.: FRWRD]
ATGTTTGGATTTATTGGAATGTTAATTGTCGGTGGCTTAATTGGATGGGCTGCTGGTGCT
ATTATGGGTAAAGATATCCCAGGTGGTATTTTAGGCAATATTATCGCAGGTATTATTGGA
TCATGGGTAGGTGGCAAACTATTCGGACAATGGGGTCCTGAATTAGGAAGTATTTACATC
TTGCCAGCATTAATTGGTTCAATTATCTTAATTGCAATCGTAACGTTAATTTTAAGAGCT
ATGCGTAAATAA
>>0389|ERS140266_RS02020_(hypothetical protein )_[pos.: 395617 to 395826, length: 210, dir.: RVRS-FRAMESHIFT]
TCAGTTGTCATCTTTTTTATTTGCGTGAAAATGGTCAATATGTATTATAATATTTGAAAA
TGTAGATAAGATAGGATTAAAAAGTAATAAATTAATATGAGGAAATTTTGGAAATAAAAA
AGCGAGTATTTGACAAATAAAAAAAGGATGACGTTGGGTTGCGCCATCCAGGAGTATTAT
GTTCATGAATATAAAAGACTGTGTAGTCAT
>>0390|Q7A7J4_(putative protein from CC8)_[pos.: 396004 to 396585, length: 582, dir.: FRWRD]
ATGACGATTTATTTAGTTAGACATGGCGAATCAAAATCGAATTATGATAATAAACATTTT
CGATCTTATTTTTGTGGACAATTAGATGTGCCGTTAACGGATACTGGCACAAAAAGTGCA
GACGATTTATGTGATTATTTTAAAGAGAAACAGATTAAACATGTATATGTTTCAGACTTA
TTAAGAACACAGCAAACGTTTGAACATATTTTTCCATATGACATTGCATCAACGACTACC
CCTCTATTAAGAGAACGTTCACTTGGCGTATTTGAGGGTGAATATAAAGATGAAATCAGT
GCGAATCCGAAATATGAAAAATATTTCAATGATCCAAACTTTAAAGACTTTCGTCATAGT
TTTTCACAAAAAGCGCCTGAAGGAGAAAGTTATGAAGATGTATATCAACGCGTAGAACAT
TTTATGAATCATGTTGTCAATGAAGATACACAAAAAGATGATATTGTCATTGTTGCACAT
CAAGTTGTCATTCGTTGTTTGATGGTTTATTTTAACAAAGTTTCAAGGGCAGAAGCTGTG
GATTTAAAGGTAGAAAATTGCAAACCATATATCATTGAATAG
>>0391|Q5HIR9_(putative membrane protein from CC8)_[pos.: 396651 to 397034, length: 384, dir.: RVRS]
TTAAGGGGAATCATTCTTTTCAACAGACTTACCACCAATGGCTAATGTGATAATTGTGCT
TGTGAACAAAATAATTGAAGTTATAAATGACGCTAATGTAAAAGGTGTAAATTGTGTGAG
CGATAATATCAATGATAAAAAGAACCAAGAGATAGCCCCTAGAAATTGTAAAATAGCAGA
AGAAATTCTAAAACTCATATAATCATATATAGCTAAAACAAGTGAAGGTAATGCGACTAA
TACCATTATAATGATGTTGAGGGTGAATAAATATGGCTGTTCAAAAGTTACTGTGTTTGG
TCCTGTTGGATGCATTGCTGCTAAGAACAAGCAAACAATCGTCGATAAAATTGCTAAAAT
AATAAAAGTAATTCGAACTTTCAT
>>0392|A5IPV8_(putative lipoprotein from CC8)_[pos.: 397289 to 397915, length: 627, dir.: RVRS]
TTATTTATCGATAACATCACTCTTGATACCTTTAGATTTTAAGAAATCTTTAATTTTATC
TTGTTGCTTTTTATTAACATCACCGGCATATTTTGTTGGCACGTCGACAACATTGATTTT
ATTTTGCGGTTGATAGCTAAGCTTTTCAATATCTTCATCAACATTGGCGATTGTACTATT
TAAAGCTTTGAAGTAATTCATCATTAATTCAACGGGTTTCTTATATTCTTTAGGAATATT
GTTTTCAGTGACAAATTTCTTGAAATGCAAATCGTTTTTAACAGCTAAGTTAGATAAGTG
GCTAAGTGTTTCTGCTTGTTTTTCAGTCACTTTTGTTTGACTGTCAATTTGTTTATCTAG
TTTATGTTGCATAATATATTTGTTATCAAGTATATCGCTATTTACAGACAAATACTTTTC
TATAGCTTGCTTCATCTCTGCATCACTAATATCACTATTTTTCTTATCTGAGTTAAAGAT
ATCTTTTGTTTCTAATTTTTTAGCGCTTTTAGGTGCATGGATGCCAGTACTTGTATGATG
ATCTTCGTTATCAGATTGATCGGACGCGCAACCTGTAAGAATTAATGTCGATGCTAAAAA
TGTACTTAGTAGTAATCTCTTTTTCAT
>>0393|Q6GJR9_(putative protein from CC8)_[pos.: 397988 to 398224, length: 237, dir.: TRNC-RVRS ]
TTAGTTTGGAATGTCACGATGACCTTGCAATGACCATAGACGTAAATGATTACGTGCATG
AGTTGCTTTTTCTATCAATAATGCATCATTTTGGACGTTGTTAAGGATAGCTTTATCTAT
AAATAACTGCATAATTGGTTGTACTAATTTAGACGTAGGTATCGTACGTAAAAGCATAAT
AATTTCGTTCACATACTTTTCTTTCTCAATATCATTTTTCATATTGATTTGTTTGCG
>>0394|ahpF_(alkyl hydroperoxide reductase subunit F from CC8)_[pos.: 398360 to 399883, length: 1524, dir.: RVRS]
TTAGTTTCTGATAATATAGTCAAAGGCATTTAATGCTGCATTTGCACCAGCGCCCATTGA
AATGATAATTTGTTTGTTCTTCTGATCTGTGACATCGCCAGCAGCAAATATTCCAGGAAC
ATTCGTATTATTGTTACGATCAATCACAATTTCACCACGTTCGTTTAATTCAACAGCATC
GTTTAACCATGATGTGTTTGGAAGTAAACCAATTTGAACAAAGATACCATCTAAGTTAAG
TAGATGTTCTTCGCCGGTGTTCATGTCTTCGTAACGTATACCTGTAACATGGTCTTCTCC
GACAACTTCAGTAGTTTTGGCATTTGTTTTGATATCAACATTTGATAAAGAACGTAAACG
ATCTTGTAACACGTTGTCTGCTTTTAATTCGCTAGCGAATTCGAATAATGTAACATGATT
AACGATACCAGCAAGGTCAATTGCTGCTTCAACCCCAGAGTTACCGCCACCGATAACTGC
TACGTCTTTATTTTCAAATAGAGGTCCGTCACAGTGAGGGCAGAATGCAACACCTTTATT
AATCAATTGCTCTTCACCTGGAATGTTTAGCTTACGCCAACCTGCACCAGTAGCAATAAT
GACTGTTTTACTTTCTAAGACAGCACCGTTTTCTAACGTAACTTTAATTGCTTCGTCAGT
CTTTTCGATATCTGTAGCACGTATACCTGTCATTGCATCAATGTCATATTGATCAATGTG
CGCTGCTAAGTTAGAAGAAAATTCAGAACCAGTTGTTTCTTTAACAGTAATGAAGTTCTC
AATACCAGCAGTATCATTAACTTGGCCACCGATACGATCAGCAACTATACCAGTACGTAA
ACCTTTACGTGCTGTGTAAATCGCTGCACTACCACTAGCAGGACCACCACCAACGATTAA
GACATCATAAGGTTCTTTATTTTCAAACTCAGATGCATCTGCCGTACTGCCTAGTTTCGA
AAGAATATCTTGGATTGTCATACGACCATTGCCAAATTCTTCGCCATTTAAAAAGACAGC
AGGGACTGCCATGATGTTTTCAGATTCTTCACGGAACACTGCACCATCAATCATAGAATG
CGTGATGTTAGGGTTGATCACACTCATTAAGTTAAGTGCTTGAACGACATCAGGACATTT
TTGACACGTTAAACTAATGAATGTTTCAAAATGAAATGAACCTTCTAATTTTTTAATTTG
GTCAATGATTGACTGTTTTTCTTTAGGTGCACGACCACTAACCTGTAAAATTGCTAAAAC
AAGTGAGTTAAACTCGTGACCTAATGGAATACCTGCAAATGTTACACCTGTTTCTTCGCC
AGGACGATTGACTGAGAAACTTGGTGTACGTTTTAAAGATTTTTCAGAAAGAGATAGTCT
AGGTGACATATCAGTAATTTCTGTCAACAAATCTTTAAGTTCTTTGGATTTATCATCTGA
ACCAAGGCTGGCAACGAATTCAACGTTGCCCTCCATTAGTTCTAATAGTTGTTTAAGTTG
TTGTTTTAAATCAGCATTAAGCAT
>>0395|ahpC_(alkyl hydroperoxide reductase subunit C from CC8)_[pos.: 399899 to 400468, length: 570, dir.: RVRS]
TTAGATTTTACCTACTAAATCTAAACCAGGTTGCAATGTTTTAGCGCCTTCTTCCCATTT
AGCTGGGCATACTTCGCCAGGGTTTTTACGAACATATTGAGCTGCTTTGATTTTGTGAGC
TAATGTACTAGCGTCACGGCCAATTCCGTCAGCGTTAATTTCAGATGCTTGTACAACACC
GTCTGGGTCGATAATGAATGTACCACGTTGAGCTAAACCAGTAGCTTCATCTAATACATC
AAAATTACGAGTGATTGTTTGTGATGGGTCACCAATCATAGTGTAAGTGATTTTGCTAAT
TGCATCTGAATGGTCATGCCATGCTTTGTGTACGAAGTGAGTATCAGTTGATACTGAGAA
TACATTTACGCCTAATTTTTGTAATTCTTCATATTGGTTTTGTAAGTCTTCTAATTCAGT
TGGACAAACGAATGAGAAGTCAGCAGGATAGAAGCATACTACGCTCCAAGAACCTTTTAA
ATCTTCTTGTGTAACTTCTTTAAATTGATCTTTTTTTGGATCGAAAGCTTGCGCTGTAAA
TGGTAAGATTTCTTTGTTAATTAATGACAT
>>0396|nfrA_(NADPH-dependent oxidoreductase from CC8)_[pos.: 400974 to 401729, length: 756, dir.: FRWRD]
GTGTCAGAACATGTATATAATCTTGTGAAAAAGCATCATTCTGTTAGAAAATTTAAGAAT
AAACCTTTAAGTGAAGACGTTGTTAAGAAATTGGTAGAAGCTGGACAAAGCGCTTCGACG
TCAAGTTTCCTGCAAGCATACTCAATTATTGGTATCGACGATGAGAAGATTAAAGAAAAT
TTACGAGAAGTTTCTGGACAACCTTATGTTGTAGAAAATGGCTATTTATTCGTCTTTGTT
ATTGATTATTATCGTCATCATTTAGTTGATCAACATGCTGAAACTGATATGGAAAATGCA
TATGGTTCAACGGAAGGTTTGCTAGTAGGTGCAATCGATGCAGCATTAGTTGCCGAAAAT
ATTGCGGTAACTGCTGAAGATATGGGGTATGGCATTGTCTTTTTAGGATCATTAAGAAAT
GATGTTGAACGCGTTCGAGAAATTTTAGACTTACCTGACTATGTCTTCCCGGTATTTGGT
ATGGCAGTAGGGGAACCCGCAGATGACGAAAATGGTGCAGCCAAGCCACGCTTACCATTT
GACCATGTCTTCCATCATAATAAGTATCATGCTGATAAGGAAACACAGTATGCACAAATG
GCAGATTACGACCAGACAATCAGCGAGTACTATGATCAACGTACAAACGGGAATCGCAAA
GAAACATGGTCGCAGCAAATTGAGATGTTCCTAGGAAACAAAGCAAGATTAGATATGTTA
GAACAATTGCAAAAATCAGGCTTAATACAGCGATAG
>>0397|tcyP_(L-cysteine uptake protein from CC8)_[pos.: 401810 to 403198, length: 1389, dir.: RVRS]
TTAGTGTGAAGTTAATGCAGCATTATCATTTGAATCGAAAGTATCTTTATCCCAATGTTT
AGTTAACTTGGCGGTACCTGTACCAGCTAGCATTGAATCGTTCACGTTTAATGCTGTTCT
ACCCATGTCAATCAATGGTTCAACGGAGATGAGCACGCCGGCTAAAGCGACTGGCAAGTT
TAACGTTGACAACACCAATATGGATGCAAATGTAGCCCCGCCACCGACGCCAGCAACGCC
GAATGAACTAATAATCACGACAGCGATTAACGTTACAATAAATTGTAAATCAATTTCTAC
ATTAGAGACGGGTGCGACCATAATTGCAAGCATGGCAGGGTAAATGCCTGCACAACCATT
TTGTCCAATCGACAATCCAAATGTCGCAGCGAAATTGGCAATACCTTCTGGCACGCCTAG
ACGTCTTGTTTGTGTTTGTACATTCAATGGTAAGGCACCCGCGCTTGAGCGTGATGTGAA
TGCAAAGATTAATACTTCCAAAGTCTTTTTAACATAGCGAATTGGGCTAATACCTAACAG
GCTTAAAATAATTAAGTGAATGATATACATCGTAATTAATGCAGCGTACGATGCGATTAA
GAATTTTCCTAAAGTCCAAATGGCGCCAAAGTCACTTGTCGATAATGTGTTGGCCATAAT
TGCTAATACACCGTATGGCGTTAAACGTAAGACGAACGTCACAATCGCCATTACTAGTGA
ATAGATAGCGTCAATCGCACGCTTAAGCAATTCACCATGATCAGGTTGTTTGCGTGCTAC
GCGTAAATAAGCAAATCCTATAAACGAAGCAAATATCACGACAGCAATCGTGGAAGTTGC
ACGTTGTCCAGTGAAATCTAAGAATGGATTTTTAGGCAATAATTCCAAAATTTGTTGTGG
TAACGTATGTGCTGTTAAATCTTTCGCTTGTTTAGCAATTTCGCTTCCACGTGCTTGTTC
AGCGTTACCAAGGTTAATTGTTGATGCATCTAAACCAAACACCAAGGCATACACAACACC
AACAATCGCAGCAATGGTGACAGTGCCAATTAAAAAGATAAAAATGAGACTACCAATTTT
AGCAAACTTTTCTCCGATTTGAATTTTAGTGAATGCAGCTACAATAGAAATGAAAATTAA
AGGCATAACAATCATTTGCAACAATGCAACGTAACCTTGTCCGACAATGTTGAACCAGTC
ACTTGTTGATGTAATAACATTCGAATGTGTGCCATAAATAAGATGCAATAACACACCGAA
TACTATACCAATCCCTAAAGCTGTAAACACACGTTTCGCAAAAGATATATGTTTGCGAGC
CATCATGTGCAAAATTACGATGAAAATCACCAATACAATAATATTAATCAGTGTAAGAAA
AGCATTCAT
>>0398|Q5HIR2_(putative protein from CC8)_[pos.: 404175 to 405131, length: 957, dir.: RVRS]
TTACAGGTTGAATAAACGTGCGAAGAAACCTTTTTTCTCTTCTTGAGGTTTTGGTTCTGA
CATTTCTGACTGTGAAGCTGTGCTGTCATTTTCTGCTTTCGCTTCCAATGAATCGTTCGA
AGTAGCTTGTTTAGAAGCTTCTGCATGGGCTTCTGCTACTTGTTGTTCAGCATCATGTTG
CGCTTCTGCATCTACTGTAGCTTCTTTATTTGAAGTCTCAGCTGCATTGTCATTTTTAGA
CTGCTCAACGCTGGCTTTTTCAATTGCTTCAGTTGCAGAAATTTGATCCTCTTTATCTAC
TTTAGTAGCAGTGCCATCGCCTGCATTTTCTGCTTTAGTATCCGTCTTAGCGTCTGTTGA
TGTATTCACTCCAGCAACCTTCGAATCTTTACTGTCAGCTTTATCTTCAGTAACAGCATT
CTTTTCAACTTTATTTGTTGATTCAGCTAATGCTTTTGCTTGAGAGGCTTGCGCTTCTTG
GATAGCCTCTTGTGATGTTTGGATGGCTTTTAAGGATTCGCTATTTGAATCGATTTTAGA
TGTAAGTTGATTTTGAAGTTCTTTTAATTCTTGTTGTTGCTGATGTACTTGATTCATCAT
TTGACCAAGTAGGTGACGTTCTTCGCGCATTTTCTGGATTTCTAGGCGTAAATCTTCTAC
TAGTTGAGCGACATTTTGATTAGTAGGTAAGTTTTTGTCATCGTTTTTGACAATGACTTG
CAGGAAGTCTTTTTCTTTTTCTAATTCATCAAACGCTAGATCATAACTATTTGTTTGTTT
TACTTTGTCGGCAATGTCTTTGAAAAGCTCGATATCTTCTTCTTTGAAATCAGTTGCTTC
ACGACCACGATATTCAGTCTTGCTTAGTTGGTAACCACGTTCTTCTAAATGTTGAACAAT
TTTACGTACTTGCTTCTCACTTAGTTCTACGCGTTGTGCAAATTCTTTAGTTAACAT
[truncated: 2,438,901 more chars]
