# Supplementary material for: Characterisation and Molecular Analysis of an Unusual Chimeric Methicillin Resistant Staphylococcus Aureus Strain and its Bacteriophages
Source: Front Genet. 2021 Nov 18;12:723958. doi: 10.3389/fgene.2021.723958 (PMC8638950; doi:10.3389/fgene.2021.723958)
Supplement: Supplementary file 6 [file DataSheet8.zip]

Archive with 2 entries (2 files):
- Data Sheet 8a.FASTA
- Data Sheet 8b.XLSX
