# Supplementary material for: Characterisation and Molecular Analysis of an Unusual Chimeric Methicillin Resistant Staphylococcus Aureus Strain and its Bacteriophages
Source: Front Genet. 2021 Nov 18;12:723958. doi: 10.3389/fgene.2021.723958 (PMC8638950; doi:10.3389/fgene.2021.723958)
Supplement: Supplementary file 6 [file DataSheet8.zip › Data Sheet 8b.XLSX]

## Sheet: Contig 1
ID:	contig_1	Length:	15911	Coverage:	34	Circular:	Y
CONTIG	START	END	LENGTH	SEQUENCE	GENE ID	DESCRIPTION	DIRECTION
BC01_FL_10000_polished_contig_1	96	145	50	ATTTCAAACAAAAAATACGCTCAGATTTGAGCGCATTATCCAAGTTTTAC	tx_int1-SaPI1_Q2FII0	(rho-independent terminator)
BC01_FL_10000_polished_contig_1	131	1350	1220	TTATCCAAGTTTTACCTGTTCAAGTTTGTTCATCATATCCTTATCCATCTGTTCAGTAACGTGAGAATAAATGGAAAGTGTTGTACGGTGGTCGGAATGGCCTACACGATCCATAATAGCTTTAAGTGACACGCCTTGTTGAGAGAGTAATGATATGTGGCTATGTCTTAATATATGTGAAGAAACTTCTTTATCAATACCAACATCTTTAGCTGCTTCCTAAGGATTTTATTGAATCTTTCAGTCTGCATTGGGTTGCCTTTATGATTAGTAAATACAAAATTTCTATTTAGATATCCATCATTCCATTTTGAATCCTTTTTGTTCTCCAGTATTGCTTTCTTTAATATCTCGCAACTTCTGCTACTCAATCCAATTGTTCTATAACTAGACTCTGTT…	int-1_SaPI1_var1	(integrase)	REVERSE
BC01_FL_10000_polished_contig_1	1439	2166	728	TTATATCGTTTCTTTATAAGAAATATCGACATCCAAATGGAATTTCTCAGACTCTACAGTTTTATTGTCTTCGTAAATTTTTAAAAACTTTTTGGTAACCCATCATCTCCTGTGTAGAATAAATCATATGAAAAAGTGTCATTATTATTTAAATGGAACGTTACTTTACCAATATTAAATCCAGAATAAAATTTTGATTTATGACCATATTCTTCTCCTTTTTTAGTGCCGTTATGTCCATAAATGTTGTATTCTTCTTGAAGGTACTTTCTTAATTTGACATCAATCTCTTGAGCGGTAACAAATTTTTTATTTGTCGAAACTTTATTGGTAGAAATAGTTTTGTGATTTCCATTAATCCATATATTTATAGGTATATTTCTAGATTTATCTAGATAT…	entK	(enterotoxin K)	REVERSE
BC01_FL_10000_polished_contig_1	2190	2916	727	TTATTCAGTCTTCTCATATGAAATCTCTACATCCAAATGAAAATTCTCTGTATCTATAGTTTTATTATCATCGTAAATTTTTAAAAACTCTCTGCTTGACCAGTTCCGGTGTAAAACAAATCGTATGTAAAAGAAGGTTCATTATTTAAATGGAAAGTAATTTTTCCTTTGTTAAACCCAGAATTAAATTTTGACTGATATCCATATTCCTGACCTTTTTTTGTTTTATTAAAACCATATATATTGTATTCGTTTTGTAGGTATTTTCGTAACTTAATATCAATCTCTTGAGCAGTTACCTCTTTTTTTGAGTAGAAACTTTGTCTGTAGATATAGTATTTTGCTTACCATTGACCCAGAGATTAATAGGTATATTTCTAGGTTTATCTAAATTTTGAT…	entQ	(enterotoxin Q)	REVERSE
BC01_FL_10000_polished_contig_1	2965	2994	30	TCACAATACAACTTTTCCCATCACTTTAAT	repressor-var1	(bacteriophage repressor)	TRNC-REVERSE NOSTART
BC01_FL_10000_polished_contig_1	2985	3416	432	TCACTTTAATGTTTTATCCATAGAATTCTTGTATTTATTGAAAGTAGCATCATCGATATCACCGTTCATTTGTATTAAAAACTTACCTTTAGAATGGGTATGTGAATAGAAAGCTGCACTTTCTTTACCTAATTCATCGTAATATTTTTTAGTTTGTTTTAGATCATCACTATTTTTAAATTTCATTACTCTAGCATTTTTATCATCTTGAACAACAAACATTTTAGCTTCGTCCGTCTTCATTGGAGCAAGCCCAAAGTCTTCACGTGTCATTTCTTTTTCATTGATAACATTTAATTTATTATCTTTAAAACCTTTAACGATATCATTTGTAGTATAGCTCTTGCTTTCTTCTTTCTTATCTCCGTCGTTGCTACCACAAGCGCCTAAAATTAACGT…	D2N8G3-nySaPI3	(lipoprotein)	REVERSE
BC01_FL_10000_polished_contig_1	3433	3891	459	TTATATTTCTTTATATTTAAAAACTCTCAACGGCTCAAATGTAATAGAATACTCGCCATAGTGAGTTCCAATACCATATATCTTTTTATATTGTTCTATTGCTTCTAATATGTATTCTTCGCTTAATTGTAGATACTCAGACAATTCATACAAGTTACGTACGCCATAATTGTAAGCTTCTACAATTTCACGTAACGGGACTGCTGAGATAAAGCCGTGTCTACGTGCGTAATTTTCGAACTTGCGATTGTTGAACTTCGATTGGTCTAAAATGTTGCCATACGTCAACTTGTGGTGGGCAAGTTCTTCGTATAACACTTCGGCTTTACGCCTTTCGGATAAATTTTTATTAATTAAAATAACTCCATTGTCATAGAGACCCTCAAAATTACCTAAAGA…	DUF955-SaPI3	(putative bacteriophagal protein)	REVERSE
BC01_FL_10000_polished_contig_1	4682	4954	273	ATGTCTAGAACAAAATTGCATGATGTACCAGCTAAAGAAAATACAATTACAGAACCAAAGCAAGTTGTAGTGAATCCTTTGTTTGCGAAACCTAATGCACTAGCTAGTATTTTTGGAATTTCATATAGTTCGGTGAATCGCATTTTAAAAGAATGGGAAAAAGATTCTAAAGGTGTTGATGATTTATATTACTCGTTATCATCAACAATGATTGTTATAAGTATTCCACGATTCGAGGAGTACATGAAGGCACGTCATAAAAAATGGATGTAG	D0K398_phi	(putatative DNA binding protein)	FORWARD
BC01_FL_10000_polished_contig_1	5317	5637	321	ATGAATTGGGAAATTAAAGATTTAATGTGTGACATTGAAGTGATAAAACAAAAAATTAATGATGTAGCTACCAAACATGCTTGGTTTGTTGAAGATAGATTTGTAAAAAATGAATTAGAAACAAAACGGGAACATATTAATTTTTCTGCTAGCTATTTAGAACATCGTATACAAAATGAACATACAGTTGAGTTATTACATGTGTACTTAAAAGAATTCAGTGAACTTATACAAAAATTTCATGAAATAGAAAAAGCGTCATCAGAGAACTTTGACGAGGAATCAGATGACGCAAAGAATTCAATAAAAGTAGCAGAGTAA	Q5HHJ1	(putative protein)	FORWARD
BC01_FL_10000_polished_contig_1	5701	6569	869	ATGAATGAAATTAAATTGAAATATGATACGCAAGTTTCGGTGGTACATTATGAAAGTTTAGACTCACGTTCATTTAAGAGCTTTTCAATGCCTAAATGGAGTAAGTTGGTTAATAAACTGTCTGTGCCTATAGAAGCAAATTATAAGTATGCACGTGGTGTTGCTGTATATGGTGATATTAAAGACAATACAAATGATCATGGTGAAATTATCAAAAAGCATCGAAACGATAAAAATGTCATATATAGAAATGTGATTGTACTTGATTACGATGAAATAAATGATGTAAAACAACTACATGACGCAATCAGCTCAGTTTTAAGCAGTGTTGCATGGTATTGGCACACATCGTTTAGCCATACAACTGAACAAGCTAGAATACGCTTGTATATCCCTCTA…	O54473-nySa1	(putative protein)	FORWARD
BC01_FL_10000_polished_contig_1	6619	8044	1426	ATGATTGATAGCAGAACCGGTGTTTTAAATGCTAATGATTGGAAAAGTCAATTAAGGCGTTCTGCTACTACACAAGCATTGAAAAAAACGACTACAAATGCTGAAATCATATTGTGTAATGATGAGAGTTTAAAAGGGCTAGTACAATATGACGCTTTTGAAAAAGTAACCAAACTGAAACGTCTACCGTATTGGAGGTCAAAAGGAGATACGAATTATTATTGGGCTGATATAGATACCACACATGTGATTTCACATATTGATAAATTGTATAATGTGCAGTTTAGCCGTGATCTTATTGATACTGTAATTGAAAAGGAAGCTTATCAAAATAGATTTCACCCTATTAAATCGATGATTGAATCTAAATCATGGGACGGAATCAAAAGAATTGAAACG…	vapE	(bacteriophage virulence associated protein)	FORWARD
BC01_FL_10000_polished_contig_1	8344	8706	363	ATGAATAAAAATCAATTAAAGTCAGAAATTTTAGAATATATAAAGGCGCATGCTGGTACATCATTTGTAGAAATAGAACGTGTATTTGAAGAAAATAACTTTGATTATAAAGGTGACGGCGCATATACAAGTGGTCAACATCCCAATGTTGTGTTTTGGATTGGGTGGAATCAAGAAGCGTTTGATGTTATCGCTGAACTTAAAAAAGACAGACGTATTGAGATGGATATTTGTGAGCCAATTGTTTATATGGTTGATGGTAAAGGTTTGGATTTGCCTATTGTAAGGTCGAAAAACATTAAAACAGATCATTGGCTACCTGTCACGTTTACTATTAGTAAGAAAGAAACGGAGTGTGTCTAA	pathisl_uncl-0363	(pathogenicity island protein from unclassified phage)	FORWARD
BC01_FL_10000_polished_contig_1	8708	8992	285	ATGAATGATAAAGAGAAAATTTATAATCAACTTCATCATGATGCACCAATTCAAATTATGCCAGCACCCGAAAATTTATTTGTCGAATATATAGAAGATGGCGAAGTGTGGTATTCACCAGTTGTATGTATAGCTTTAAGTAAAGCCCATAATATTAATTTTTATGACAGTGATGATGTGGGGTGCATCGATAAAGCAGCCACATGTAGCATTAAAAAATTTAATCCTGAGACAGGTGAGTTTGAACAATTCAGCAAAATGGCTCAAAAGGAGATAACACAATGA	pathisl_uncl-0285	(pathogenicity island protein from unclassified phage)	FORWARD
BC01_FL_10000_polished_contig_1	8989	9630	642	ATGAACATAGAAACTATCGTAAATGAATTTGAAACACGAGCAGGCACGTTACTAAGGTACTACACAGGATTATTAGAACGTAGTAAAGTGCAACCGTGTTGCTTTAAGTTATACAATGATCCATTTGATATGGTATACGTGATGATGAATAGTAAGTTGTTTAGTCATGTATATATTAAAGATTGTAAAGTAAGGCAATCATTTGAATTAGCGTCACCTAAGCACACTGAGGGGCTTATAAGAAGCATAGAGGGGCATTATGTAGGTTATGAATTACATGACGGTAAACAGCTTTCTATTAGCGATATGATGGCCAGTCAATTGTTTGAAGATGAGTATTTTATGTATGGATTACAAACATATGCAGAATCAAATAATAGTGATGTGTTTAAGTGCTTA…	Q5HHI6	(putative protein)	FORWARD
BC01_FL_10000_polished_contig_1	10500	11076	577	ATGAAAACTGAATCGTACTTTAAAGAATACAACCAATTTGTAATAGATCAACAAAAGGCTATACAAGAATTGAAACAAGAGCGTAATGCATTGGAGAGTAAAATAAAGATAGATAAGTCCACATATAAACAGTTAATCATGGATGGACAAGATGATAAAGCAGATAACCTATATCAAGCAACAGATGCTGATGAAAAGAAACTAAAAGCACTTAATAAACGCTTAGAGACAAAGAAAAGTGTGTCGAAAGAAGTTAAATATCAAAAGACAATTGAATTATTAAAACATCAAAGCGAGTTGTCATCATTATACGAATCAGAAAAGCAATCAGCTTTAGGTAAATTAAAAAAGTAGTCGATGCATATAATGAGATCATTGATGAAATAGAAGATATTAATG…	Q93CE0	(putative bacteriophagal protein)	FORWARD
BC01_FL_10000_polished_contig_1	11893	12234	342	ATGGATAAAAAGCAAATAAAAGACTTCGTTTGTGATTATCATAAGCGAACTAGAAGTGATGTGTTGATAGATGATGAAATAAATACCGATGAATTCTTTTCAATAGGTGATGAAAATTCCAATGAATGGATGGCAGACGATAACATTGATGATCATATTGTAAAGAATCACTTAGAAATCATTGTTGACCGAGTAGCTAATGATAAAGAGTTTTATATTTTCGATTCTTTAATACAAGGACGTAGTTTTAAAGATATTAGTAATGTCTTAGAGTGTTCAGAACAATCTGTAAGATTATGGTATGAAACCTTATTAGATAAAATTGTGGAGGTGATAGAATGA	Q5HHI1	(putative protein)	FORWARD
BC01_FL_10000_polished_contig_1	12231	12800	570	ATGAGTGAGTTAACGGCAAAACAAGCGCGTTTTGTGAATGAGTATATAAGAACACTTAATGTAACACAAAGTGCCATAAAAGCAGGCTATAGCGCAAATAGCGCACATGTGACAGGGTGTAGGTTATTGAAGAAGCCACACATCAAGCAATATATACAAGAACAAAAAGATAAGATTATAGATGAGAATGTATTAACCGCAAAAGAGTTACTACATGTGCTTACGAATGCGGCAGTCGGTGATGAAACAGAAACGAAAGAAGTTGTAGTCAAGCGTGGAGAATATAAAGAGAATCCAAAAAGTGGCAAAGTACAATTAGTCTATAATGAACATGTTGAACTGATAGAGGTACCAATAAAACCTAGTGATCGTTTAAAAGCTCGTGATATGTTGGGTAAA…	terS_Sipho-0570	(terminase small subunit, packaging module of Siphoviridae)	FORWARD
BC01_FL_10000_polished_contig_1	13108	13908	801	ATGTATAAGAGATTATTTATTTCACATGTAATTTTGATATTCGCACTGATATTAGTTATTTCTACACCCAACGTTTTAGCAGAGAGTCAACCAGATCCTAAACCAGATGAGTTGCACAAATCGAGTAAATTCACTGGTTTGATGGAAAATATGAAAGTTTTGTATGATGATAATCATGTATCAGCAATAAACGTTAAATCTATAGATCAATTTCTATACTTTGACTTAATATATTCTATTAAGGACACTAAGTTAGGGAATTATGATAATGTTCGAGTCGAATTTAAAAACAAAGATTTAGCTGATAAATACAAAGATAAATACGTAGATGTGTTTGGAGCTAATTATTATTATCAATGTTATTTTTCTAAAAAAACGAATGATATTAATTCGCATCAA…	entB	(enterotoxin B)	FORWARD
BC01_FL_10000_polished_contig_1	13936	13990	55	AGAGTTAGTAATTAAGGCAGGCACTTATAGAGTACCTGCCTTTTCTAATATTATT	txbi_entB	(bidirectional rho-independent terminator of entB)
BC01_FL_10000_polished_contig_1	13986	14543	558	TTATTTAGTTATAGTTATTTTTGTTATATCTCTCTGATTTAGCATTAACCCCTTGTTGCCATTATAGTTTTCACCAACTTTAGCTGAAATTGGGGGATCATTTTTATCTTTACTATGGATAGTTACTGTGTCGCCGTTTTTAACGATTTGTTTCTCTTTTAATTTGTCAGTTAATTTTTTCCATGCATCATTTGCGTCAAACCTATTTCCATTTGGATTTATTCTTGACAAATCAATTCTTTTAACACTATCGGTATTAATCGGCTTGTTATTAAAATTACTAAGTTCATCTAAATCAGCTGTACCCGTAATACTACTTTCGCCACCATTATTTAAATTGTACGTAACACCAACTGTCTCATTTGCTGTTTTATCGATAATATTTGCTTCTTTCAAAGC…	ear	(enterotoxin-linked ampicillin resistance protein)	REVERSE
BC01_FL_10000_polished_contig_1	15236	15436	201	ATGGATGTAGATAATATGAGTGATTATAAATTAAAAATAATTGAATTGATCAAAAGTGATATAACAGGTTACCAAATTCACAAACAAACTGGCGTAGCGCAATATGTAATTTCACAATTAAGACAAGGAAAGCGCGAAGTAGATAACTTAACTTTAAATACAACTGAAAAACTATACAGTTACGCACGACAAGTGTTATAA	Q2YXQ4_phi	(putative phage protein)	FORWARD

## Sheet: Contig 2
ID:	contig_2	Length:	54060	Coverage:	9	Circular:	N
CONTIG	START	END	LENGTH	SEQUENCE	GENE ID	DESCRIPTION	DIRECTION
BC01_FL_10000_polished_contig_2	3470	4404	935	TTAAGAGTTATAGCTAGCCTTCGGGCTAGTTTTAAAAAAGAAATGAACATAGCCTAAAAAGACTCTTAATACTATTAAAGTTGCTAATGTAATTTCAAAAAATAAGAGCCATTCCCAAATTTCTGGGTACGTTAGTACAGGTAAACTATTTTTTAAGGCAGTTCTGAAATTACTAAAGGAAAAGTGAAAGCTGAAAATACTGGTGAAAACGGCTCTTTTAGCAACTTTGGAAGTTTAAATATAATATAAAAATAAAAAAACTGAGCCAATACCAAAAGAATAATAACGATTAGATCATTTGCCTTAGGAAAAGTTATAACATATGCCGCAGCAACTAAAGAAAATGGTGCACAAATTGTGGAAGTGTTCGGTTTAATAGACGTTTGCAATGGATACGTT…	per-nySaPI2	(bacteriophage permease)	REVERSE
BC01_FL_10000_polished_contig_2	5429	5472	44	AAAATAAATAAAAAACTACCTGTTTAGGTAGTTTTTAATGTAAT	txbi_ktrB	(bidirectional rho-independent terminator of ktrB)
BC01_FL_10000_polished_contig_2	5518	6826	1309	TTATAGATAAATTTGTCCTTTAGTGTAGCGGTAATTTTTAGGACTTTTTGGTGGTATAAATGTTCTTAATAAAGTTAATAGTCCTACTTTACCGCAAAGCATAACGAATATAATAATTATTTTAGTAATACCATGATACTCTGTGGTAAGGTTCATACTTAACCCTACTGTTCCGAATGCAGAAACCACTTCGAATAATAACTTGATTAATGATATGTTCGGATTAATTATCGATAATATAAAAGTAATGATGCTGATAAATAGAAATGAGATATTAATGGTAACAATAGATAGTTTTATATGTTTGTCAGATATTTCTTTATTGAATACTGAAACATTATTTTCTTTACGTATATAATTTAGTACAAAAATAAACGCAACTGCAAAAGTAGTTATTTT…	ktrB	(potassium uptake protein B)	REVERSE
BC01_FL_10000_polished_contig_2	7958	8806	849	ATGAAGCAACTGGTTGGAATTCCCGAATCAATGTTAATTCCTTTTGATAGCTCGAGCAAAAGAGTACGAAAACGAAAAACCAATAATAAAAGACGCACTATCAAAAAAAGATATTTGATGGGTTTAGATGATATGTACAAAAATGTTACATGTGATGACATGTCTCAAATTGGAATTAGTATACGTACTGTGATAATAGATTGTGTTACTAAGAGGCTTATCAAGGATAATAAAGATTTAATCGTGGTCAATATAGGTTGTGGGCTTAGATACAAGGTTTCAAAGATTTAATAAAGAAAAAATATCATGGATAGATTTAGATGTACCAGAATCAATAGAAATACGAAAAACATTTTTTAAAGAAAGTAATAGTTATAAGATGATATCTAAATCTATGCT…	Q2FWN7	(putative protein)	FORWARD
BC01_FL_10000_polished_contig_2	8813	8877	65	AGACAATGTAAAAAAGCTGATTTCTATAAATTATTTGATAGAAATCAGCTTTTTTTCAAATGTAT	tx_universal3	(rho-independent terminator)
BC01_FL_10000_polished_contig_2	9043	10405	1363	TCACTTAATCAATGAAAATGTGCTTGTTGATATTTGAATATTTACATTCAAACAATATTCATCGCTATTTCTATCAACCTAAAATTCGCAATAAAAAACTGCCAGCACGCGAATAGGGCAGCTGACAGCATCGTTCTTATTTTTCTTTTAAATATTGAATGGAAGCCTCTTTTAAAATATCAATATATTTCAGATACATATCTTTTTCAATATATTCATCGATTTGATGTGCCATTAATGGATTACCTGGTCCAAAAATGGCTAAATCAACATTGTCCTTATTATCCCTAAGAAACTAGAGGCATCTGTTGCACCTACAAGCGCTGAAACAAATATTTCGTCTTGTTCTACATAACTAGAAGCTACATCTTTAATCGTAGTAATTAATTTGCTATTTTT…	dapE	(succinyl-diaminopimelate desuccinylase)	REVERSE
BC01_FL_10000_polished_contig_2	10843	11908	1066	ATGAAAAATAAAAAATGTGTTTTTTAATAGCGTCATCATTATCATGTGCAATTTTATTGTTATCAGCAGCAACGACTCAAGCAAATTCAGCTCATGAAGACTCTCAAGACCAAAATAAGAAAGAACATGTTGATAAGTCTCAACAAAAAGACAAACGTAATGTTACTAATAAAGATAAAAATTCCAACAGCACCGGATGATATTGGGAAAAACGGTAAAATCACAAAACGAACTGAAACAGTATATGATGAGAAAACAAATATACTCCAAAATTTACAATTCGACTTTATCGATGATCCAACTTATGACAAGAATGTATTACTTGTTAAAAAAAACATAGGCTCAATTCATTCAAATTTAAAGTTTGAATCTCATAAAGAAGAAAAAAAATTCAAATTA…	lukY	(leukocidin/hemolysin toxin family protein)	FORWARD
BC01_FL_10000_polished_contig_2	11930	12950	1021	ATGATTAAACAACTATGTAAAAATATCACAATTTGTACGTTAGCACTATCGACTACTTTCACTGTATTACCAGCTACTTCATTTGCAAAGATTAATTCTGAAATCCAAACAAGTTTCTGAGAAGAATCTTGATGGTGATACTAAAATGTATACACGTACAGCTACAACAAGTGATAGTCAAAAAAATATTACTCAAAGCTTACAATTTAATTTCTTAACTGAACCTAATTATGATAAAGAAACAGTATTTATTAAAGCAAAAGGTACAATTGGTAGTGGTTTGAGAATTTTAGACCCAAATGGTTATTGGAATAGTACATTAAGATGGCCTGGATCTTATTCAGTTTCAATTCAAAATGTTGATGACAACAACAATACAAATGTGACTGACTTTGCACC…	lukX	(leukocidin/hemolysin toxin family protein)	FORWARD
BC01_FL_10000_polished_contig_2	13187	14012	826	CTATTTACTATAGGCTTTGATTGGGTAATGATCTGAAAAATCATTGTAAACGTAGTAATATGGGAACGCATATACATCCCATGGCTTAGGTTTTTTCAGTCACAACTTCATTGACTAATTGTTTTGGTTGTTTATGATCTTTATCTGTAAATATAGTCTAAATGTTCTGGTTTACCATTAGGTAATTATATTTCGCAATTGAATTTGATTGAGGGTCCCATGTGCTATTATGACCTGCATATAGAACATCATTTACATTCAAGTTTTTAAGCATATCTTTGAACTCTGGAATGCCTTTATTGACATTAAGGTCGCCACCTATATATACCGTTTCATCTTTAGGGATATTTTTCTTTTAACAAAGTCACTGATTTCTTTCATTTGTTCAGCTCTAATTTT…	hlb	(hemolysin beta)	TRNC-REVERSE NOSTART
BC01_FL_10000_polished_contig_2	14069	15111	1043	TTACATACTTTCTAAAATTTTAGTTGTTTTTTTGTCCTCTTCATTAAATTTTTTCTTCTAACAAATGAGAATACACGGATGTAGTTATTGCTATATTTTTATGACCTAATCTTTTAGAAATGTAATGTATAGATACACCTTTTGCTAGTAAATAAGAACAATGAGTGTGTCTTAATGCGTGCGATGTAATAATTGGTATATTATTGACTCTACAGGCTGATTTCAAAGCATTATTGATAGCCTGAAGGTTAATTATAGATCCGGCTTCTTTGAAAATGTAACCATCATAGCTAATTGCAAATGTACTTATGACGTCCATAATGTGTTTCATATCAGATTTAGCGATACTGATATATCTAGGGGAAGTATCGGTTTTTCGCTCGTCAATAAATATAGTGT…	int-2_Sipho-1038	(integrase, lysogeny module of Siphoviridae)	REVERSE
BC01_FL_10000_polished_contig_2	15221	15837	617	ATGACTCAATTTCTAGGGGCGCTTCTTCTTACAGGAGTTTTAGGTTACATACCATATAAATATCTAACAATGATAGGTTTAGTTAGTGAAAAAAACAAGATTATCAATACTCCTGTATTATTGATTTTTTCTATTGAAACATGTTTGATATGGTTTTATACTTTTATAATTTTTAATAATGTTGATTTAAAAAATTTGAGTTTACTTCAGTTGCTTACAGGTCTAAAAGCAAATATTTGGTTTCTAATTATTTTTGTTTTAACAGTGCGTTGTATTTAATCCTTTAATTGTTAAATTCATTATCTGGTTAATTAATGAAACAAGAAAGTTTATGAATTTGGATTGTATAAGCTTATTAGACAAAAGAGACAAGTTGTTTAATAACAACGGTAAACCAGT…	Na-K-ATPase_Sipho-0615	(Na-K-ATPase/hypothetical protein, lysogeny module of Siphoviridae)	FORWARD
BC01_FL_10000_polished_contig_2	15834	15958	125	TTAATCTTTTTTCTTAGCTTTTTCTGATAAAGTGCTTTTAAGTTTTCGCTGGCAACCTGGCTTTTCAAAACTTTTGTTTATTGGGTTACCACGAGTAGCTTCTTGTTTTTGTTTTTATCCGCCAT	hypothet_phage_protein_Sipho-0126-11	(hypothet phage protein from Sipho-/Triavirus)	REVERSE
BC01_FL_10000_polished_contig_2	16033	16196	164	TTAACTTATCGCCATCTATTTTTTGTGAAATAAATTCCAAGTATTTTACGCGCATTATGTGACGATAAATCTTTAGGTAACTCATAAGTGAATGGTTGATTACCACTAGTTAAAACTTCATATACTATAGTTTCTTTTTTTATTTTGCAATTAGTTATTTTCAT	A6U3A7	(putative bacteriophagal protein, PV83 orf 4-like protein, lysogeny module of Siphoviridae)	REVERSE
BC01_FL_10000_polished_contig_2	17342	17568	227	ATGTGTTACGACTACTCACGTTTGAGCGGGAAAATAGTAGAAAAGTATGGCACTCAGTACAATTTTGCAATTGCTATGAAATTGTCAGAGAGAAGTTTATCCTTAAAACTCAACGGTAAAGTTGGTTGAAAAGACAGTGAAATATGGAAAGCTATACAACTACTAGAGGATACCGGGTAGAGAAAATACACTTATATTTTTTTAAAGAAAAAGTTCATGTTATATGA	DUF739-Sipho-0225	(DUF739 family protein, lysogeny module of Siphoviridae)	FORWARD
BC01_FL_10000_polished_contig_2	17565	17847	283	ATGAACTTAAGGAGGGACACAATGGAACAAATCACGTTAACCAAAGAAGAGTGTGTCGAACAATGCATCAATAAAGACTTAAAACTTTTAGATTATCGAGTTCAACAAATTTTAGAAGGTGTTCTATCAGAAAGTACCACATACGGTGATGCAAGAAATAAATTAGAAACATTGAAAATTATTGCTGAATCTCATTTTAAAACCGAACATGCTTCAGTTATTTACAAATTAGCATTGAAAAAAGTTAGACGAAAAAATCAACGCCACTCCAATTAAAGAGTGA	hypothet_phage_protein_Sipho-0282-01	(phi PVL orf 32-like protein, lysogeny module of Siphoviridae)	FORWARD
BC01_FL_10000_polished_contig_2	18465	19221	757	ATGCAAGCATTAAAAACAAAATCGAACATCGGCGAAATGTTCAACATACAAGAAAAAGAAAATGGAGAAATCGCAATAAGTGCAAGAGAGTTATATAAAGCTTTGGAAGTTAAAAAGCGTTTTAGCGCTTGGGCAGAAATTAACTTGAAGCATTTCAAAGAAAAATAGGGATTTTACAAGTGTACTTACAAGTACGGTTGTTAATAACGGAGCTGTAAGACAACTAGAAGATTATGCTTTAACACTTGATGTAGCTAAACATGTTGCGATGATGTCAGGTACAGAAAAAGGTTTTGCCCGATTTTAGAGAGTATTTCATCCAAGTAGAGAAAGCATGGAACAGTCCAGAAATGATTATGCAACGTGCTTTAAAAATTGCTAACAACACAATCAATCAAT…	ant_Sipho-0750	(anti-repressor, lysogeny module of Siphoviridae)	FORWARD
BC01_FL_10000_polished_contig_2	19238	19436	199	ATGCAAGCTCAAAAACAAAAAAGTCATCTATTACTACTATGACGAAGAAGGTAATAGACGACCCGTTAATATTCAATACAACGATGGCTACGACTTAATGATAGACCCGCGTTTTATTGAAATGACGCCTGAAAGACATCCGCATTTAAAAAATAACTTTTATGGATTAATAGATGGAAAAGAATTTAAGTTAGATTAA	Q931J5_phi	(phi PVL orf 35-like protein, lysogeny module of Siphoviridae)	FORWARD
BC01_FL_10000_polished_contig_2	19467	19607	141	ATGTTACAAAAATTTAGAATCGCGAAAAAAAAAATAAAATTAAAACTCAAATTACTAAAGCATGCTAGTTACTGTTTAGAAAGAAGTAACAACCCTGAATTGTTGCGAGCAGTTGCAGAGTTGTTAAAGAAGGTTAACTAA	hypothet_phage_protein_Sipho-0141-13	(hypothetical phage protein, SAS1912a)	FORWARD
BC01_FL_10000_polished_contig_2	20313	20633	321	ATGCCACATATTTTAAACGTAACAGTTCCAATACCTGAAACACATGTACTTATCACAAAAGATGAATATGATGAGCTAATTGGTTATTCATTAGACCCTGTATGGAACATGAGTGACTTAAAGAAGAAATTAAAAATTGCATCTGATGAGACTATCAAGGACAGATTACTATTTCATCCTAGATTTGAAAAAGAACTAAGAGCGCAAGGAATTGTGCATTACCCTGATGAGAATTTTAATCGCTGGAGATTTAACGCAAGAAAGATGAATAAATTCGTCGATGAGCATTTCAATGAAATATATAAGGAGAGAATAAAATGA	hypothet_phage_protein_Sipho-0321-01	(hypothetical phage protein, SAS1911)	FORWARD
BC01_FL_10000_polished_contig_2	20630	20794	165	ATGAGCAACATTTATAAAAGCTACCTAGTAGCAGTACTGTCCAGCTTTACAGTCTTAGCAATTGTACTTATGCCGTTTCTATACTACTTACTGGCATGGTCGATTGCGGGATTCGCAAGTATCGCAACATTCATATTTTATAAGGAATACTTTTATGAAGAATAA	DUF1270_Sipho-0162	(DUF1270 family protein, replication or lysogeny module of Siphoviridae)	FORWARD
BC01_FL_10000_polished_contig_2	20888	21147	260	ATGTACTACAAATTGGCGATGTATGTCAAAAAGTAATTAATGTAGACGGATTCGATTTTAAATTAGCAGTTAAGAAACAAGATTACAGCATTCTAGTGAATGTCTTAGATTTAGAAGATAGATTTATCGACGGTATAAATATAACAGATGAGAATGATCTATACACAGCATTAGACATATTAAATCAATCTATTTATGAATGGATTGAAGAGAACACAGATGAACAGGACAGACTAATTAACTTAGTCATGAAATGGTAG	DUF1108_Sipho-0261	(lysogeny-assoc. DUF1108 family protein from Siphoviridae)	FORWARD
BC01_FL_10000_polished_contig_2	21157	21378	222	ATGAAGCAGACTGTAACTTATATCATTCGTCATAGGGATATGCCAATTTATATAACTAACAAACCAACTGATAACAATTCAGATATTAGTTACTCCACAAATAAAAATAGAGCTAGGGAGTTTAACGGTATGGAAGAAGCGAGTATCAATATGGATTATCACAAAGCAATCAAGAAAACAGGGACAGAAACAATTGAGTACGAGGAGGTAGAACACGACTGA	DUF2483_Sipho-0222	(lysogeny-assoc. DUF2483 family protein fromSiphoviridae)	FORWARD
BC01_FL_10000_polished_contig_2	22186	22739	554	ATGAAAATCACTGGTAGAACACAACTCATTCAAGAAACTAATCAAGAGGCATTCATGAAAGGTGGGGACTTTTTAGGAGCTGGAGAATTTACAGTAAAAGTTGCAAATGTCGAGTTTAACGACAGAGAAAACAGATACTTCACGATTGTTTTTGAAAACAACGAAGGTAAACAATACAAACACAACCAATTCGTCCCACCATTCCAACAAGATTATCAAGAAAAACAATATATCGAGTTACTTAGTAGATTAGGAATTAAATTGAACTTACCAGATTTAACTTTTGACACAGATCAATTAATTAACAAAATCGGAACTATTGTACTTAAAATAAATTTAACGAGGAACAAGGCAAGTATTTTGTAAGACTCTCATATGTAAAAGTTTGGAATAAAGACG…	ssbP_Sipho-0552-0555	(single-stranded DNA-binding protein, replication module of Siphoviridae)	FORWARD
BC01_FL_10000_polished_contig_2	22752	22941	190	ATGCAATACATTACAAGATACCAGAAAGACAATGACGGTACTTATTCCGTCGTTGCTACTGGTGTTGAACTTGAACAAAGTCACATTGACTTACTAGAAAACGGATATCCACTAAAAGCAGAAGTAGAGGTTCCGGATAATAAAAAACTATCTATAGAACCAACGCAAAAAAAATATTCGCAATGTGTAG	hypothet_phage_protein_Siph-0189-22	(hypothet phage protein from Sipho-/Phietavirus)	FORWARD
BC01_FL_10000_polished_contig_2	22934	23423	490	ATGTGTAGAGATATAGAACTTCACTGGGGAGAACCGGTGGAATCAACTAGAAAATTATTACAAACAGAATTGGAAATTATGAAAGGTTATGAAGAAATCAGTCTGCGCGACTGTTCTATGAAAGTTGCAGCGGAGTAATAGAACTGATTATAGCGTTTATGTTTCATCATCAAATACCTATGAGCATAGAAACAAGCAAGTTGTTAAGTGAAGATAAAGCACTATTGTATTGGATACAATCAACCGCAACTGTGTAATTTGTGGAAAGCCTCACGCAGACCTAGCGCATTATGAAGCAGTCGGTAGAGGCATGAACAGAAATAAGATGAATCACTATGACAAACATGTATTAGCGTTATGTCGCGAACATCACAACGAGCAACATGCGATTGGCGTTAA…	hypothet_phage_protein_Sipho-0492-02	(hypothet phage protein from Sipho-/Phietavirus)	FORWARD
BC01_FL_10000_polished_contig_2	23562	23844	283	CTAAATAAAAATATTATGGTTGATAAAATCCCATTGTTCTTTTGTTAACCACCCTTGTTTGTTATTGACTATTTCTGTAACAAACAGCTTATCTCCAGAATCGAGATAAGGTTTCAACTTTTCTATCATTTCTGAAGTTGATAAAGAAGAACGGAATAAAAATGAAGATTTCCAATAATGGCAATGACCATTAGAAATTTCCCTTTTTTATAACATTTCTCAATTCCTCATATTTTTGTCCGGGTGAGTTTAAATCATATGTTAACATATAAGGTTTTTCCAT	BDS-54_001740	(hypothetical protein)	REVERSE
BC01_FL_10000_polished_contig_2	25412	25570	159	ATGATTACCAAAGAATTTTGAAAAACTAAACTTGAGTGTTCAGATGTGTACGCTCAGAAACTCATAGACGAGGCACAGGGAGACGAAAACAAGTTATATGACCTATTTATCCAAAAACTTGCAGAACGTCACACACGCCCCGCTGTCGTCGAATATTAA	sri	(staphylococcal replication inhibitor)	FORWARD
BC01_FL_10000_polished_contig_2	25819	26222	404	ATGAGTAAATACAACGCTAAGAAAGTTGAGTACAAAGGAATTGTATTTGATAGCAAAGTAGAGTGCGAATATTACCAATATTTAGAAAGTAATATGAATGGCACTAACTATGATCGTATCGAAATACAACCGAAATTTGAATTACAACCCAATTCGGGAAACAAAGACCGATTACGTATATAGCCGATTTCTCTTTGTGGAAGGAAGGGGAAACTGGTTGAAGTTGTAGACGTTAAAGGTAAGGCGACCGAAGTTGCCAACATCAAAGCGAAGATATTCAGATATCAGTATAGAGATGTGAATTTAACTGGATATGTAAAGCGCCTAAATACACAGGTCAAGAATGGATGGTATATGAGGACTTAGTGAAAGTCAGACGTAAAAGAAAAAGAGAAATGA…	DUF1064_Sipho-0405	(DUF1064 domain-containing protein, replication module of Siphoviridae)	FORWARD
BC01_FL_10000_polished_contig_2	26227	26412	186	ATGCAACAACAAGCATATATAAATGCAACGATTGATATAAGAATACCTACCGAAGTTGAATATCAGCATTTTGATGATGTGGATGATGAAAAAGATGCACTGGCAGATTACTTATATAACAATCCTGGCGAAATACTAGAGTATGACAATTTAAAAATTAGAAATGTAAATGTAGAGGTGGAATAA	DUF3113_Sipho-0186	(DUF3113 family protein, replication module of Siphoviridae)	FORWARD
BC01_FL_10000_polished_contig_2	27028	27282	255	ATGAGCATAATCAGTAACAGAAAAGTAGATATGAATGAAATGCAAGACAATGTTAAGCAACCAGCACATTACACATACGGCGACATTGAAATTATAGATTTTATTGAACAAGTTACGGCACAGTACCCACCACAATTAGCATTCGCAATAGGTAATGCAATTAAATACTTGTCTAGAGCACCGTTAAAGAATGGTCATGAGGATATGGCGAAAGCGAAGTTTTATGTCGATAGAGCATTTGATTTGTGGGAGTAA	hypothet_phage_protein_Siph-0255/0258	(phage protein, UG86_01500)	FORWARD
BC01_FL_10000_polished_contig_2	27288	27530	243	ATGACAGATAGCGCACGTAAAGAATACTTAAACCAATTTTTCGGTTCTAAGAGATATCTGTATCAGAATAACGAGCGAGTGGCACATATCCATGTATTAAATGACACTTATTACTTTCACGGGCATATCGTACCAGGTTGGCAAGGCGTGAAAAAGACATTTGATACAGCGGAAGAGCTTGAAAAATATATAAAGCAACATGGTTTGGAATATGAGGAACAGAAGCAACTAACTTTATTTTAA	hypothet_phage_protein_Sipho-0243-22	(phi PVL ORF 51 analogue, replication module of Siphoviridae)	FORWARD
BC01_FL_10000_polished_contig_2	27544	27748	205	ATGAAAATCAAAATTGAAAAAGAAGTGAATTTACCTGAACTTATCCAATGGGCTGGACAACCCCAAGTTATCAGGTAATAAAAGATTCTATTCAAATGATGTTGAGCGCAACTGTTTTGTGACTTTTCATGTTGATAGCATCTTATGTAATGTGACTGGATATGTATCAATTAACGATAAATTTACTGTTCAAGAGGAGATATAA	hypothet_phage_protein_Siph-0207-01	(hypothetical protein, SACOL0352)	FORWARD
BC01_FL_10000_polished_contig_2	28339	28787	449	ATGATGCCTAAATATCGAGTGTGGGACGAATATACAGGAAGAATACACGATGTTGTAGGATTCGACTTCATCGAGAATGAAGTTCACTATGAAAACTACGCGGAAGCAGAAGCTTTAATACACGCAAGAGATTTCAAAGATGTAGAACTTATGCAAAGTACAGGACTTAAAGACAAAAACAACAACGAAATATATGCGGGAGATATAGTTGAGTTTGAAGATGAAACATTAGAGATGCCAGACGATGAATCTGTAATAGGAACAATTAATAGAGCAGTAATATCTATTGATGTTGTAATGGTATTCAATTAAAAGATTTTATGTTTGAGGGCGCAGTCTTCGAAAATGATTACTTTGAGTATATAGACATAAAATCCTTCCTTAGATATGACTGTGAGG…	yopX	(YopX domain protein from Siphoviridae)	FORWARD
BC01_FL_10000_polished_contig_2	28784	29068	285	ATGAACTATGAAACAGGGTTCCAACTAGGTGTAATGGACGCTAGGTTGAAGAAGATGAGAAAACAACGTGATGAGTACAAGAAGCAACGAGATGAGCTTATTGGGGATATAGGTAAGTTAAGAGAACGCAACAAAGAGCTGGAGAAGAAAGCAAGTGCATGGGATAGGTATTGCAAGAGCGTTGAAAAAGATTTAATAAACGAATTTGGCAAAGATGGTGAAAGAGTTAAATTTGGAATGGAATTAAACAATAAAACTTTTATGGAGGAAGACACTAATGAATAA	phageprotein_UG86_01510	(phage protein, UG86_01510)	FORWARD
BC01_FL_10000_polished_contig_2	29061	29310	250	ATGAATAACCGTGAACAAATAGAACAATCCGTTATAAGTGCTAGTGCGTATAACGGCAATGACACAGAGGGATTACTAAAAGAGATTTGAGGACGTATATAAGAAAGCGCAAGCGTTTGATGAAATACTTGAGGGAATGACAAATGCTATTCAACATTCAGTTAAAGAAGGTATTGAACTTGATGAAGCAGTAGGGATTATGACGGGTCAAGTTGTCTATAAATATGAGGAGGCACAGGAAAATGACTAA	DUF1108_Sipho-0261	(lysogeny-assoc. DUF1108 family protein from Siphoviridae)	FORWARD
BC01_FL_10000_polished_contig_2	29303	29839	537	ATGACTAACACATTAACAATTGATCAGTTACAAGAGTTATTACAAATACAAAAGGAGTTCGACGATAGAATACCAACGCTGAACTTACGAGATAGCAAAATAGCATATGTAGTTGAATTCTTTTGAATGGTTTAATACATTGGAAACGTTTAAGAACTGGAAGAAGAAACCAGGTAAAGCCGTTAGACGTACAACTTGATGAATTAGCTGACATGTTGGCGTTTGGATTGAGTATTGCGAATCAAGTAGGAGTGTCATCAGAAGAGATAAAAGAAGCGATTGAATCAAGTTTTAAGATACAGAATTTCACAAAATGTTTAATTTTAAAGATAAAGAATTTGCTCAAGACGCAGTTGTTAGTACACCACAGATAATATTCAAAGAATTTTATCCCGACCA…	dut-phi_Sipho-0510-0540	(dUTP pyrophosphatase, replication module of Siphoviridae)	FORWARD
BC01_FL_10000_polished_contig_2	29876	30083	208	GTGACACAATACTTAGTCACAACATTCAAAGATTCAACAGGACTACCACACGAACATTTTACTGTGGCTAGAGATAATCAGACGTTTACAGTTGTTGAGGCAGAGAGTAAAGAAGAAGCGAAAGAGAAGTACGAGGCGCAAGTTAAAAAGGGATGCAATTATTAAAGTGAGTCAGTTGTTTGAAAATATAAGGGAGTGTGGGAAATGA	DUF1381_Sipho-0207-0210	(DUF1381 domain-containing protein, replication module of Siphoviridae)	FORWARD
BC01_FL_10000_polished_contig_2	30497	30884	388	ATGATGATTAAAAAACTTAAAAATATGGATTGGTTCGATATCTTTATTGTTGGAGTACTGTCATTATTCGGCATATTCAGCATTGTTACTTGTTGTCACATTTCCTATCTATACAGTGGCTAGTTACCAACACAAAGAAACGCACCAAGGAACAATTACAGATAAATATAACAAGAGACAAGACTAAAGAAGACAAGTTCTATATTGTATTAGACAACAAGCAAGTCATTGAAAATTCCGACTTATTATTCAAAAAGAAATTTGATAGTGCAGATATACAAGCTAGGTTAAAAGTAGGCGATAAAGTAGAAGTTAAGACAATTGGATATAGAATACACTTTTAAATTTATATCCGGTCTTATACGAAGTAAAGAAGGTAGATAAATAA	hypothet_phage_protein_Siph-0387-11	(hypothet phage protein from Sipho-/Phietavirus)	FORWARD
BC01_FL_10000_polished_contig_2	30884	31032	149	ATGATTAAACAAATATTAAGACTATTATTCTTACTGAAATGTATGAGCTAGGTAAGTATGTAACGGAGCAAGTATATATTATGATGACGGCTAATGATGATGTAGAGGCGCCGAGTGATTACGTCTTTCGAGCGGAGGTAAGTGAGTGA	rinB	(transcriptional activator RinB, replication module of Siphoviridae)	FORWARD
BC01_FL_10000_polished_contig_2	31136	31347	212	TTATCTACTTGATGAAGTAGTTAAAACTAAAGGATACAACAGGTTAAAAGAATACAGGATTGAATTAAAGCGAATGAATAACGATATTAAAAGTAATTTATATTATCGGAGGTATTGCATGTATAACAGGAAAGAAATACGTGAAATGATAGATAACTACAAGTGGATGAAAAATATAATAGACAGTAAAGTCTACGATAACGAAAGTACAT	hypothet_phage_protein_Sipho-0213-02	(hypothetical protein, UG86_10335)	REVERSE
BC01_FL_10000_polished_contig_2	31254	31723	470	ATGTATAACAGGAAAGAAATACGTGAAATGATAGATAACTACAAGTGGATGAAAAATATAATAGACAGTAAAGTCTACGATAACGAAAGTACATCAATTGCACAATACGGTTATCAATCTGCGATGCCAAAAGCTAAAGGCACGACTAGCAATAAAGTGTTAGTGAAAGTTATAAACAAAAACAAAGCGCTTAGAAAGTACGATTACTTGATTAATAAGATAGCGTTCATTGATGAATACGAAGAATACATCACGAATGAAAAAGATTATCATATTTTACAAATGTTAAAACAACGAGAAAGCCATAATAGGATTATGAGTATTCTTGATATAGGCAGAGACAATTTTTATTCTAGAGTAAAGATATAGTAAATATACTTTATAACTTGCAACAAGAAA…	hypothet_phage_protein-0471-01	(phage protein, UG86_10330)	FORWARD
BC01_FL_10000_polished_contig_2	31838	32287	450	ATGGAGATATCAAAGTACCAAGAGATAGCTACACGTACACAATGATGAATTGAATTTAAATGAATCTATTACTTGTTACGGCTTAGGTTTAACTCAATCTACAGGCAATGTTACAGATCTAATTAAACAGCATATGTTTTGTAATGTACCGATAGATAAAGGAATTATGATAAATGAACTTAGCGAAGCATTGTGGAATATAGCTAATCTTACTAACGTGTTAGGTATTAACTTGGATGAGATAGCTGGTCATAGTGTTAACACTATCTTGATGAATAAACCTAATCAGACTATCAATTTAGACAATGGTATAAAACAAGGAGACAAAGTATTGTTTCAAGGTAGTAAATATCTTGTTGATGGATCGATAGGAAACTTATTGTTAATTAGCAATGATAA…	hypothet_phage_protein_Sipho-0453-01	(hypothetical protein, UG86_10325)	FORWARD
BC01_FL_10000_polished_contig_2	32294	32646	353	TTGTCTATTATGAAGCGATGTGGTCATCCAACATGTAATGTATTGATTAATCATAATGAAAGTTATTGTGATAACACAAGCAATATGCAAATGAAAATTACAATGATTTGAGACGTCGAAACGATCCAGAGTATTTAAGATTTTATAAATCGAAAACGTGGCAAAACATGCGTCGAATTGTATTGTTAGAACATGATTTTATTTGTGTTTCTTGTGGCAATCAAGCGACTATGGTTGACCATATTGTACCAACAAAAATTGATTGGGCAAGAAGATTAGACAAAAGTAATTTACAGCCTTTGTGTGATGCTTGCCATAACCAAAAGACAAAAGAAGATTTGAAGAAATATTAA	nuc-HNH_Sipho-0354	(HNH endonuclease, UG86_10320)	FORWARD
BC01_FL_10000_polished_contig_2	33243	34939	1697	ATGACTGATTATGTTACTAAATACGCAAAAAAGGTAGTTTCAGGAGAAATTTTAGCAAGTTTGAAGAATATTCAAGTATGTAAACGTCACCTATCTTTTATGGAGAACCCGCCGAATGGTTGCCATTGGGATAATCATTTGTCTAACAAAGCAATTAAATTTGTGGAAATGCTTCCAGACCCTAAAACAAACCAGCCCATGCCTCTTATGGAGTTTTCCAGGAAATTCATTGTTGGGAGCTTATACGGCTGGCGCAGAGGTCAATACAGAATGTTTACTAAAGCTTATATAAGTATGGCTAGAAAACAAGGTAAGTCTCTAATCGTATCGGGAATGTCCGTTAACGAACTGTTGTTTGGACAATACCCTAAATTTAATAGACAAATTTATGTAGCTTCA…	terL_Sipho-1690	(terminase large subunit, packaging module of Siphoviridae)	FORWARD
BC01_FL_10000_polished_contig_2	34953	35153	201	ATGGACTTGAATAAAATAAATGTCTTTTTTAATTTCTTGGTTGCTAATTTGGTTAGCATCCTTTTTTTATTAGGTTTGTTTGTGGTTAATGTTTCTATGTATAAAGCATTCGGTCAAAATATAGGACTTTTATGCATTGGTATAACACTGATTGTTATTTCGTTGATTTTAAATCATGAAAGCAATCAAGAAAGGAGTTAG	hypothet_phage_protein_Sipho-0201-03	(hypothetical phage protein, SAS1890)	FORWARD
BC01_FL_10000_polished_contig_2	35159	36410	1252	GTGGGGATTTTTTATAAAAATGAAAAACGAGACTTGCAATACAACGAAGATGATTTGCAAATGATGGTTCAAACTTTGCCAGGTTTTCAAGGAACAAAAATTACGACAATATAAAGATATAGAAGCAATTAGGCATAGCGACATCTTTACTGCAGTTATGATGATTGCTTCTGATTTGGCGCGCATGCCAATTAGGGTGACAGTGAACGGCCAAATTAATTATAGTGACAGGATTGTTAATTTGTTAAATACACGTCCTAACCCAATGTATAACGGCTATATATTCAAATTAGTAGTGTTTGTTAGTGCCTTACTAACATCGCACGGCTATATTGAAATTACACGTGATAAAACAGGAGAACCTATGAATTTAACGTTCAGAAAGACATCCGAAATAGA…	portal_Sipho-1251	(portal protein, packaging module of Siphoviridae)	FORWARD
BC01_FL_10000_polished_contig_2	36391	36987	597	GTGGTGAGGAAAATGAGTAAGGAAACGAGAGTTGGCAACATTATTGAGGTACGCTCAAATGATAACAACGAAATGGTCATAGAGGGGTATGCGTTAAAGTTTGACACTTGGTCTGAAAATCTTGGTGGATTCAAAGAAACGATTTCACGTCGCGCTTTAGAAAACACTGATTTATCTGATGTACGTTGTTTAGTAGATCATATCCCATCGCAAATAATTGGTAGGACAAAATCGGGTACTTTGGAGCTCGAAACTGATGATGTTGGACTTAAATATCGTTGTAAGTTACCAAACACAACATTTGCACGTGATTTATATGAGAACATGCGTGTAGGCAACATCAATCAATGTTCGTTTGGTTTTATGCTTGACGATAAAGGCGATGAAGTGCGTTTTGAT…	prohead_protease_SAS1888	(putative prohead protease, SAS1888)	FORWARD
BC01_FL_10000_polished_contig_2	36403	36987	585	ATGAGTAAGGAAACGAGAGTTGGCAACATTATTGAGGTACGCTCAAATGATAACAACGAAATGGTCATAGAGGGGTATGCGTTAAAGTTTGACACTTGGTCTGAAAATCTTGGTGGATTCAAAGAAACGATTTCACGTCGCGCTTTAGAAAACACTGATTTATCTGATGTACGTTGTTTAGTAGATCATATCCCATCGCAAATAATTGGTAGGACAAAATCGGGTACTTTGGAGCTCGAAACTGATGATGTTGGACTTAAATATCGTTGTAAGTTACCAAACACAACATTTGCACGTGATTTATATGAGAACATGCGTGTAGGCAACATCAATCAATGTTCGTTTGGTTTTATGCTTGACGATAAAGGCGATGAAGTGCGTTTTGATGAACAAGAAAAC…	php_Sipho-0585	(HK97 family prohead protease, head module of Siphoviridae, locus_tag=phi13_32)	FORWARD
BC01_FL_10000_polished_contig_2	37074	38320	1247	ATGAAAACAAAAGAAGAGTTACAATCTGAGATTTCAGACATTAAAAGACAAATTGATTTAAAGGTGAAGTATGCAACGAGAGCACTTAATAACGATGAGTTAGAAAAAGCAGAAAAATTAGAACAAGAAATTACTGATTTACGTTCTCAAATCCAAGAAAAACAAGAAGAATTAGATAAGCTAAAAGAAAAAGATGGAACTTCAGAAAACAATCAACAATCAGTGGAAGTAAACGAAGCACGTACTTATCGAAACCAAGCAAACATTAATGATTTAGGTATTTCGATTCAAAACACAAAGGTAACATCACAAGAAGTTAGAGATTTTACTGAATATCTTGAAACACGCAATGATATTCAAGGTGGTTCGTTAAAAACAGACTCAGGATTTGTAGTTATT…	macp_Sipho-1248	(major capsid protein, head module of Siphoviridae)	FORWARD
BC01_FL_10000_polished_contig_2	38356	38513	158	ATGGCAATGTATGAAGTGAAGAAATCTTATACTGACTTGGAAAAAGGCCAGTATTTAAAGTCAGGTAAACGTGTTGAAATGACAGTAAAACGTGCTGAATATGTTAACAAAAGCTGAAAGAGCATGGAGTAATACTTGAAAGAGTAAAAGAAGAATAG	hypothet_phage_protein_Sipho-0159-01	(phi PVL orf 8-like protein, head module of Siphoviridae)	FORWARD
BC01_FL_10000_polished_contig_2	38522	38854	333	ATGCAATTAACAGCTGAGGAACTTAAGTTATTAAAAAAGCATTGCAAAATAGATCACAATTCAGAGGACGACTTATTAGAAATATATTACTCTTGGGCATTCCATGAAATAGCTAGCGCTGTTACGGATGAACCAAGTAAATATATTGATTGGTTTAAAAGTCATCCTCTATTTGCTCGTGCTATATACCCTTTAGCAAGTTACTATTTTGAAAACCGTATTGCTTATTTGGATAGGGATTTATCGCTTGCGCCACATATGGTTTTAAGTACGGTGCATAAATTGAGAGGTTCATTTGAGCAATTTTTGGAGAGTGAAAATGATGAAATTTAA	htcp_Sipho-0333	(head-tail connector protein, head module of Siphoviridae)	FORWARD
BC01_FL_10000_polished_contig_2	38841	39173	333	ATGATGAAATTTAATTCCAATAAATTAAATGAACGTATAGATTTTTGTGAAGATGTAAGCGAGAGAGTGAACGGAAATCCGATGAAACCGAAGACGAAAATATTATACTCTTGTTTCGCTTGCATTCAAGAATCTAAAGAATCCGACACTCAAACGAATCTCAATACAGGTAGCAAATTCATTAAAACTATTATTATCAGAGATACACGAGGTGATTATAAACCAACAAATAAGTATTACGTCTTGCATGAAGGGCAAAGATTTAACAAATATGTAAAGCCAGATTATCAAGATAAATCTTATTTGCGTATCTATGGCGAGGTGGTCATTTAA	hdtA_Sipho-0336	(head-tail adaptor protein, UG86_10275, head module of Siphoviridae)	FORWARD
BC01_FL_10000_polished_contig_2	38844	39173	330	ATGAAATTTAATTCCAATAAATTAAATGAACGTATAGATTTTTGTGAAGATGTAAGCGAGAGAGTGAACGGAAATCCGATGAAACCGAAGACGAAAATATTATACTCTTGTTTCGCTTGCATTCAAGAATCTAAAGAATCCGACACTCAAACGAATCTCAATACAGGTAGCAAATTCATTAAAACTATTATTATCAGAGATACACGAGGTGATTATAAACCAACAAATAAGTATTACGTCTTGCATGAAGGGCAAAGATTTAACAAATATGTAAAGCCAGATTATCAAGATAAATCTTATTTGCGTATCTATGGCGAGGTGGTCATTTAA	hypothet_phage_protein_(hdtA)_Sipho-0333-02	(hypothetical phage protein, SAS1884)	FORWARD
BC01_FL_10000_polished_contig_2	39173	39551	379	ATGGGGGCAAGAATTGAAAGTAATAACATTGAACAAGGTTTGAAAAATGCAGTTTTAAAAATGAATTTAAATAGTAATGTAATTGTCAAAGCTGGGGCTATGTCATTAGTCCCGCTTTTAAAAAGCAATACGCCTTTTGCAGATACTAAAAAAACACGCTCGTGATCACATAGCTGTTTCTAATGTGAAAACAGACAGAGACACAAGTGAGAAAATCGTTACAATTGGTTACGCTAAAGGCGTCTCACATCGTATTCATGCAACAGAATTTGGAACAATGTACCAAAAACCACAATTGTTTATAACAAAAACAGAAAAGCAAGGGAAAAACAAAGTTTTAAAAACAATGCTTGATACTGCTAAGAGGTTGCAAAAATGA	hypothet_phage_protein_Sipho-0378-01	(HK97 gp10 family protein, head module of Siphoviridae)	FORWARD
BC01_FL_10000_polished_contig_2	39929	40882	954	ATGATTGAAAAATTGAAACAAGCACCAAGATTTTTAAAATTAAACTTACAACACTTTGCGGATACTGGCGTTTCAGGTATTGCGATTGGTGTATCTAATTTTTATTATGCGCCGATTTTAAAAGATACTGAAAAAGAATGGGAAACAGGCGCTGGGACACGAATTCGATTTTTAAAAGAGATTGAAGTAGATAGACCACAAGACACTGAAGAAGATTATGGAGATGATATGGTTGCTGCGACTGCTGTATCTAATGGTAAATTAAGTGTTAAAACAACATTTGTTACTGTTCCTGTTGACGATAAAGCATTCTTGAATGGTGCTAAAAAAGGTACAGGCGGTTATAAATATGGAGCTAAGGATATTCCGCCAGATGTAGCAATTGTATTCGAAAGACGT…	matp_Sipho-0954-01	(major tail protein, Ig-like domain-containing protein, tail module of Siphoviridae)	FORWARD
BC01_FL_10000_polished_contig_2	40949	41397	449	ATGGAACGTACATCAATTGAATTAATTACAGGATTTACAAAAACAGGAAAGCCACAATATCAAAAGTATTTAGCAAAACCGATTATTACTTTATTTGAAACAATTCAAGGTTCAAAATTAGGTTTGAAACTTAACAAAGCATTTAAGGGTTCTGATTTTAAAGAGTTAACAGAAGAAGAATTTAATAACTTAAGCGTGACAGAACAAGAAGAATACAAAAGTAAACAAGAAGAAATCGAAGACAACATGGCTTTACAAATGGAAGTGTTAGAAGAAGTTTTGGATTTCATCGTTGAAGCTTTTGACAATCAATTCACTAGTATTGAACTTCAAAAAAGGATTGCCAAATGGTCAAGAAGGTATTGAAAAAGATTGGTCAGTTAATTGGACGTATTACAG…	hypothet_phage_protein_Sipho-0447-02	(phi PVL orf 14-like protein, tail module of Siphoviridae)	FORWARD
BC01_FL_10000_polished_contig_2	41457	41579	123	TTGATAGAAAACGGCATGGATGCAGAAAAAGTGGCTAACATGCCGATACACTTCTTTTTAGACATTGTCGAATCGAAGATTGAAACAAAGCGAACTGCGAAAAGTTTTAAAGATATTTTTTAA	hypothet_phage_protein_phiMSSA476-0123-01	(hypothetical protein, UG86_10250)	FORWARD
BC01_FL_10000_polished_contig_2	41635	46286	4652	ATGCCTAATCCTATAGGTAATATGGTCATAAAGGTTGATTTAGATGGTTCTGGATTCAATAGAGGTGTGACAGGTTTAAATAGGCAAATGAAAATGGTTTCGCGTGAGCTTTCGGCTAATTTATCACAATTTTCTAGATATGATAATTCATTAGAAAAGTCGAAGATAAAAGTCGAAGGTTTGAGTAAAAAACAAAAAGTTCAAGCCCAGATTACTAAAGAGCTGAAAGATAGTTATGACAAACTTAGTAAAGAAACTGGTGAAAACAGTGCAAAGACACAAGCTGCGGCTGCTAAATACAATGAAGCTTACGCTAAATTAAACCAATATGAGCGAGAGTTAAACCAAGCCACACAAGAATTAAAAGACATGCAAAGAGAGCAGAAAGCATTAAATACT…	tmpM_Sipho-4642-4653	(tail tape measure protein, tail module of Siphoviridae)	FORWARD
BC01_FL_10000_polished_contig_2	46286	47780	1495	ATGCAAGATACAATTCAAATAGACAATAAAACCATTGAATGGTTAGTTGTACAAAGAGGGTTTGAGATACCCTCTTTTAATTTTGTTACTGAAAAAGAAAGTGTGAAAGGGTAGAACAGGTTCTATTGCTAAAGCTCGTTATCTAAATGATATCGAATTTGAATTACCTCTAATAATTAGAAATGAAGTCTTGGCGCCAGGTGGACAAAAAACGCATGACGATATATTGGAAGAGTTAGTTGAATTTTTTGATATTGACAATTTAAAGCCGAAAAAACTTAAATTCAAATTTCAAAACTGGTATTGGTTTGCATACTTTGATGTACCATTAAAATTACCGAAAAACCCAAGAGGTTCAGTGAAGTTCACTATCAAAGTAGTACTAACAGACCCTTACAA…	Q8SDK3-tail	(putative bacteriophagal protein)	FORWARD
BC01_FL_10000_polished_contig_2	47796	51583	3788	GTGATACATGTTTTAGATTTTAACGACAAGATTATAGATTTCCTTTCTACTGATGACCCTTCCTTAGTTAGAGCGATTCATAAACGTAATGTTAATGACAATTCAGAAATGCTTGAACTGCTCATATCATCAGAAAGAGCTGAAAAGTTCCGTGAACGACATCGTGTTATTATAAGGGATTCAAACAAACAATGGCGTGAATTTATTATTAACTGGGTTCAAGATACGATGGACGGCTACACAGAGATAGAATGTATAGCGTCTTATCTTGCTGATATAACAACAGCTAAACCGTATGCACCAGGCAAATTTGAGAAAAAGATAACTTCAGAAGCATTGAAAGATGTGTTGAGTGATACAGGTTGGGGAAGTTTCTGAACAAACCGAATACGATGGCTT…	pep/minor_Sipho-3786	(phage tail peptidase/bacteriophage minor structural protein, tail module of Siphoviridae)	FORWARD
BC01_FL_10000_polished_contig_2	51576	51728	153	ATGAATGATAGCAATCAAGGTTTACAAGCCAATCCACAATATACAATTCACTATTTATCGCAAGAAATCACAAGACTAACACAAGAAAATGCAATGTTAAAAGCATATATACAAGAACAAAATGAAAAAAGCAAAAGTGCTGAGGAAGAGTAA	hypothet_phage_protein-0153-02	(hypothetical phage protein, SAS1875)	FORWARD
BC01_FL_10000_polished_contig_2	51774	52063	290	ATGGCAAATGAAATTATCAAAAAAACAGAGAGATTTATTTTAGTACAAATTGACAAAGAGGGAACAGAGGCGCGTTTTGTATCAAGATTTTGTAGGCAGTTTTACAACGTCCGATTCAGCAAGTTATGCACAAGATTTTAAATCTGAGGAAAACGCTAAAAAAGATTGCTGAAACTTTAAATCTTTTATATCAATTAACAGGCAATCAAAACGGTGTGAAAGTTGTGAAAGAAGTTGTGGATAGAACTGACTTGTCATCTGATAAATCAGTTGATAGCGAAACAATGTAA	hypothet_phage_protein_(holA-Q4ZCS6)-0288-02	(hypothetical phage protein, SAS1874)	FORWARD
BC01_FL_10000_polished_contig_2	52119	52491	373	TTGGATGATATTCAGAAAATAAAAAAGAGCTTTCTGAATTAGTTGAACGTGTTGATGATGTTGAAATACTAGCAAACGAAACAGCTGATCATGTGCTTGAACTTAGAGAGGAACATAAGCAACATCATAATGAACTAAGAGAATCTCATAAAGAACTTAAAGATAAGCAAGATAAAGTTGTAGATGAGAATTTAGAGCAAACAAAGATATTAAACAGAATTGAAGAAAGATATCAAACGCAAGTAGATGTTGCGCAAAAAAATGAAAAAAGACACTCGCCCAAAATAAATGGCTCGTAGGTGCCATATGGGCGCTTGTAACAATTGTTATGATTGCAGTCATTACTGCATCAATTACTGCGTTATTACCTTAA	Q7A4M7_phiNM3	(NCTC13712_00814, Uncharacterised protein)	FORWARD
BC01_FL_10000_polished_contig_2	52865	53640	776	ATGAAAAAAACAGCATTTACATTACTTTTATTCATTGCCCTAACGTTGACAACAAGTCCACTTGTAAATGGTAGCGAGAAAAGCGAAGAAATAAATGAAAAAGATTTGCGAAAAAAGTCTGAATTGCAGGGAACAGCTTTAGGCAATCTTAAACAAATCTATTATTACAATGAAAAAGCTAAAACTGAAAATAAAGAGAGTCACGATCAATTTTTACAGCATACTATATTGTTTAAAGGCTTTTTTACAGATCATTCGTGGTATAACGATTTATTAGTAGATTTTGATTCAAAGGATATTGTTGATAAATATAAAGGGAAAAAAGTAGACTTGTATGGTGCTTATTATGGTTATCAATGTGCGGGTGGTACACCAAACAAAACAGCTTGTATGTATGGT…	entA-FRI100	(enterotoxin A, strain FRI100)	FORWARD
BC01_FL_10000_polished_contig_2	53749	53927	179	TTGGATAGATGGTGGCTATCTGAGTATAAGGAGGTGGTGCCTATGGTGGCATTACTGAAATCTTTATAGAAAGGAGACGCCTAATGATTACAATTAGTACCATGTTGCAGTTTGGTTTATTCCTTATTGCATTAATAGGTCTAGTAATCAAGCTTATTGAATTAAGCAATAAAAAATAA	txpA-var1	(toxin-antitoxin system)	FORWARD
BC01_FL_10000_polished_contig_2	53980	54087	108	TTAATCTAAAATAGCCACCGTCTTTTTAACGGGCTCACTAGGGTAACATGTTTGCGCATGTTGCCCTTTTTCTATATATAAATTAACACACCATAATATAAATATCAA	ERS140266_RS11110	(hypothetical protein )	REVERSE

## Sheet: Contig 3
ID:	contig_3	Length:	36177	Coverage:	3	Circular:	N
CONTIG	START	END	LENGTH	SEQUENCE	GENE ID	DESCRIPTION	DIRECTION
BC01_FL_10000_polished_contig_3	345	540	195	ATGGCAGACGAAAGTAAATTTGAACAAGCAAAAGGTAATGTTAAAGAAACAGTAGCTAATGTTACTGATAATAAAAATTTAGAAAACGAAGGTAAAGAAGATAAAGCTTCTGGTAAAGCGAAAGAATTCGTTGAAAATGCAAAAGAAAAAGCAACTGATTTTATTGATAAAGTAAAAGGTAACAAAGGCGAGTAA	csbD-L1	(NCTC13712_00855, CsbD-like)	FORWARD
BC01_FL_10000_polished_contig_3	771	1618	847	TTATTCATTTTCAGCGGTAATTCGACCTAAAGTCAAACTTACAATAAAACCGATGATAAATACTACTAATGAAACGAACCACATCACGATATTAGTTGGTAAACCTGGAAATACTGCAAAGAGGGAGCCGACAACAAAACCAATGATTAATGCAAAAGTCATTAGTTTATGATGTGTTAGGAAATACTGGATAATTTTGCTTGAAATAATGAATCCAGCAAGCACGCCAAATCCGACTGCAAGTAATATAGGGAAGACCTGCAAAGTTAAGTTTAACAACTTCAGATATTGCTAGCATGACCGTACCATAGACGCCAAATACTAATAACATAAATGACCCTGAAATACCTGGGAGTAACATAGCACTAGATGCACACATACCTGCAATAAAATATTTAA…	DUF368	(putative integral membrane protein)	REVERSE
BC01_FL_10000_polished_contig_3	1947	2712	765	ATGGCATCAACATTAGAAATCAAAGACCTACATGTGTCTATTGAGGATAAAGAAATCTTAAAAGGTGTTAACTTGACCAATTAACACTGATGAAATACATGCGATTATGGGACCAAACGGGGACAGGTAAATCAACTTTATCATCTGCAATTATGGGACACCCAAGCTATGAAGTAACTAAAGGAGAAGTACTTTTAGACGGTGTAAATATTTTAGAATTAGAAGTTGATGAAAGAGCAAAAGTAGGATTATTCTTGGCAATGCAATATCCATCAGAAATTACAGGTGTTACAAATGCTGATTTCATGCGGTTCAGCAATCAATGCGAAACGTGAAGAAGGACAAGAAATCAACTTAATGCAATTTATTAAGAAATTAGATAAAAACATGGATTTTCTA…	sufC	(iron-sulfur cluster assembly ATPase)	FORWARD
BC01_FL_10000_polished_contig_3	2810	4116	1306	ATGACAACTGATATTTTGAACATTTCTGAAGAACAACTTGTTGATTATTCTAAAGCCCACAATGAACCTTCTTGGATGACAGAATTACGTAAAAAAGCTTTGAAATTAACAGAAACTTTAGAAATGCCAAACCTGATAAAACAAAATTAAGAAAATGGGATTTTGATTCTTTTAAACAACACGATGTAAAAGGTGATGTTTATCAATCTTTATCACAATTACCTGAGTCAGCAAGAGAAATTATTGACGTAGATCATTCTAAAAACTTAGTAATTCAACATAATAATACGATTGCGTACACACAAGTTGATGATAATGCATCGAAAGATGGCGTTATCGTTGAAGGTTTAGCAGACGCTCTTATGAACCATAGTGATTTAGTACAAAAGTACTTTATGA…	sufD	(iron-sulfur cluster assembly protein D)	FORWARD
BC01_FL_10000_polished_contig_3	4229	5469	1240	GTGGCCGAACACTCATTTGACGTCAATGAAGTAATCAAGGATTTTCCGATATTAGATCAAAAAGTCAATGGCAAACGTTTAGCATATCTTGATTCAACAGCGACAAGTCAAACGCCTGTGCAAGTGTTAAATGTTTTAGAAGATTACTACAAGCGTTATAATTCAAACGTTCATCGTGGTGTTCATACATTAGGATCATTGGCAACTGATGGTTATGAAAATGCCCGTGAAACCGTTCGTCGTTTTATTAATGCGAAGTATTTTGAAGAAATCATTTTTACACGCGGAACAACTGCGTCGATTAACCTTGTAGCATATAGCTATGGTGATGCAAATGTTGAAGAGGGCGATGAAATTGTTGTCACTGAAATGGAACATCATGCCAATATTGTTCTCGGC…	sufS	(iron-sulfur cluster assembly cysteine desulfurase)	FORWARD
BC01_FL_10000_polished_contig_3	5458	5915	457	ATGAATTTTAATAATCTAGATCAATTATATAGATCTGTCATTATGGATCATTATAAAAAATCCTAGAAATAAAGGTGTATTAGATAACGGTCTATGACAGTAGATATGAATAACCCGACATGCGGTGACCGTATACGACTAACATTTGATATAGAAGACGGCATTATAAAAGATGCTAAGTTTGAAGGTGAAGGTTGTTGTTCGATTTCAATGGCAAGTGCATCGATGATGACACAAGCTGTTAAAGGTCATTCACTTGGAGAAGCAATGCAAATGAGCCAAGAATTTACGAAAATGATGCTTGGTGAAGACTATGTGATTACAGAAGAAATGGGAGATATTGAAGCATTGCAAGGTGTATCTCCAATTCCCAGCTCGTATTAAATGTGCCACATTAGC…	sufN	(iron-sulfur cluster assembly protein N)	FORWARD
BC01_FL_10000_polished_contig_3	7792	8107	315	TTAAAATAAGAAAACTATTAATAATATTAAGTTCACTACAGATGTTGCTAATGGACCATAAGTTTTAAAGACATCTTCACTTTTATAACCAACAATCGCATCTAAAAATTGAACTAAGATCATTGCAATGGATATAGTTATCAAAAATATAGCACTATGAATGACTAAAGAAAAAATAGCTAATAAAAATAAAGGTAAGCTTTGACTAAGTGCATAATATGCATTTATATTATGGCTAGATGCACATGCTTGAATTGAATAACCTAAACTTACACTGGCACTGATTATTGTAAATATTGCTAAAACAAAATACAT	Q2YWM5	(NCTC13712_00862, Uncharacterised protein)	REVERSE
BC01_FL_10000_polished_contig_3	8472	9514	1042	GTGATCATTGCCATAATTATATTGATATTTATTTCGTTTTTCTTTTCAGGAAGCGAGACGGCATTAACGGCTTCCAATAAACAAAATTTAAAACTGAAGCTGACAAAGGTGATAAAAAAGCAAAAGGCATTGTAAAGTTACTTGAAAAACCAAGTGAGTTTATTACAACGATTCTAATTGGGAATAATGTCGCGAATATTTTATTACCAACACTTGTTACAATTATGGCTTTACGTTGGGGGATTAGCGTTGGTATTGCATCAGCTGTTTTAACAGTTGTTATCATTTTGATCTCCGAAGTGATTCCCAAGTCTGTCGCTGCAACATTTCCAGATAAAATAACAAGGCTTGTATATCCAATTATTAATATTTGTGTCATTGTGTTCCGTCCTATCACAT…	corB	(CBS domain comprising Mg2+ and Co2+ transporter)	FORWARD
BC01_FL_10000_polished_contig_3	10812	11662	850	ATGATAAACATCGGATTAACAGGTTGGGGTGATCACTATTCATTATATGAAGATTTAGAACGCCAAACCGATAAACTTAAAACATATGCTTGAAGATTTTCAGGTTGTCGAATTAGATGCGACATACTATGCGATACAACCGGAAAGAAATATATTGAAATGGATAAAAGAAACGCCTGATACATTTGAATTTGTGGTCAAAATTCATCAAGCACTCATTGCATGCAGACTACAAAACATTTGCAGATACAAGGCAAGAACTATTTGATCAATTTAAGAATATGTTAGAGCCCCCACATACACAGAAAAAATTAGCAATGGTATTGGTTCAATTTCCGCCATGGTTTGACTGCAATGCACAAAATATCAAATATATTTTGTATGTAAGACAGCAATTAC…	yunF	(putative protein)	FORWARD
BC01_FL_10000_polished_contig_3	12539	13883	1344	TTGAGGCTTACAATTTATCATACGAACGATATTCATAGTCAATATACATGAATACGAACGCATTGAAGCATATGTAAGTGGCAGAACATTTGACTATGACTTAATCATCCTTCTTTATATGTTGATCTAGGTGATCACGATTTATCCGCACCTATAACTGGAAGCAACTTTAGGTAAAAAGAATGTGGCATTGGCTTTAAATGAAGCAAATATGATGTTGCAACAATCGGTAATAATGAAGGGATGACCATTGCACACGAAGCTTTTAAATCACCTTTACGACGAGTAAAATTTATAGTGACATGGTAGCAATGTTATAGATGAACTCTGGTCATTTACCAAATAATATCGTTTCTTCTTGTATTACGACATTATGGACTGTGTGAAAATGATTATTCG…	yunD	(putative 5'-nucleotidase)	FORWARD
BC01_FL_10000_polished_contig_3	15528	15801	273	TTAATGAATGACTTCATTTAAATACTCAGTAACGCCTAATCGCCTTCCTTCAGCATTTACACCTAAAATATGAGCGATATAGCCTCTTCTTTTAAATCACCAAAGTACCGATAATACAGAACCCATTTGTGTTTGCACATTAGGCCTACGAGTGTCTTACCATAATGGCCTATTTGTTGACTCAACATCAAATCATATCGACTATGTTCGCCAACAAAAAACCAACAATGCAACTGAACTTGACTCTCTTCTGTTGTCATCATATAAATACAT	DUF3055	(protein of unknown function)	REVERSE
BC01_FL_10000_polished_contig_3	23375	23622	247	TTAGAATACTTGTTCTACTTCTATTGGACACCAGGCACTCTCTTCGTGTAATGTACGCTCAATACCAGCTTTAAGAGTGATTGTAGAACTTGGGCATGTACCACATGCACCATGTAATTGTAATTTAACAATACCGTCTTCCACGTCAATCAATGAGCAAATGCCATCATCACGTAATAAAAATGGACGAAGACGTTCAATAACTTCTGCTACTTGGATCAAGCATCGTTGTATCTTCAGTAGGCAT	nfuA	(nfuA, Fe/S biogenesis protein nfuA)	REVERSE
BC01_FL_10000_polished_contig_3	24114	25174	1060	TTAACCATTGTGATATTTATATAACCAAAGTACGCCGGATTTTTAAAATAGAAGTGAGTCGTCCTGTTACAGTGTGGTCCATGATATGCAAAACTTTGGTTTATTTCCCTAATGACCCAACGATACCTTGTACCTTTAGTTCCGGCATTTTGTCAGGTAATGGTTCATTTAGACATTGCTTTTTAAGCACATCGGCAATTTGATCACCTTGAACTTCGGCTAACTGAGCACTTCTTGCAGGGGGTAAATCAGCACAATCACCAACTACATAGACGTTATGATATGTTGGTACTTGATGATACTGGTTAACTATCACGCGTCCATTACTATTTATATCAATCGGCAAGTTACGAACAACTTCAACAGGTTGAATTCTGCTGTCCATACAACTAAAATCAA…	yutJ-ndhF	(type-II NADH:quinone oxidoreductase)	REVERSE
BC01_FL_10000_polished_contig_3	25744	26102	358	ATGCCAACAGTTATATTAACAGAAGCAGCTGCCTTACGAAGTAAAAAGATATGCTTAAAGCAAAATGAAATGCCAGATGGCTATTTAAAAATTAAAGTGAATGGTGGTGGGTGCACTGGTTTAACATACGGATGGGTGCAGAAGAAGCGCCTGGTGAAAATGATGAAGTCTAGAATACTTTGGATTAAAAGTATTAGTAGACAAAAAAGATGCACCCGTATTAAATGGTACGACTATTGATTTTAAGCAATCATTAATGGGTGGCGGTTTCCAAATCGATAATCCTAATGCAATTGCTTCATGTGGCTGTAGTTCATTTAGAACTGCAAAAGTTGCAGGTAATCCTGAAAATTGTTAC	sufA	(NCTC13712_00885, iron-sulfur cluster insertion protein ErpA)	FORWARD
BC01_FL_10000_polished_contig_3	29787	31093	1306	ATGATAAATGCAGTAGTAATAGCAGTAATTTTAATGATTGCTTGTGTTTATGTCGATTAAACGCAGTTATAAGCTTATTTATCAGTGCGCTTAGTTGGGCTTAATTTCGGTATGAGCATTGAAAAAGTTATAAATGTATTTGGGAAAATTATAGTTGATGGTGCCGAGGCATTGCTATGCTTTATTAGGTGGATTTGCAGCATTAATTGCTACAGTGGTATCACAGACTATTTAGTAGGAAAAAATTATGTATGCAATTCACGCTGAAAATAGTCGATGGTCAAGAGTTAAAGTCAAAGTGACAATAATCATTGCATTATTAGCTGGTGAGTATCATGAGTCAAAACTTAATTCCTGTACATATTGCATTCATTCCAATTGTCATCCCACCATTGTTAA…	nhaC3	(Na+/H+ antiporter)	FORWARD
BC01_FL_10000_polished_contig_3	31557	32713	1156	TTATGCGCTATATTGTTGTAGTTTTAGAAATGCTTGTTCAATGCGTTCGGCAGCTTTGATTTTGGCCACCCATAACATTTCTACCAAATGGTCCCAATTCTAAGTCTGCAAAGCATCCTGCGACAAATAGATTTGGTATCCATTCTAATTTTTCGGAAATAACAGGGTAATTACATTCGTTGATAGGTGCATCATAATTTTGTATTAATTGCTTAATAAGTGGTTGGGACATAAAATCTTGTTCAAACCAGTTGCAACCATAATCCGTTGATATGGAACAGAATCATTTTCAGTGTTAATTACACCACCACTAATTTGAGTGATAGGTGTTTTATGCACATTTATACGACCATTTTTTAATATGTTTTTTGAATGTAAGTAAAGTTCGTGAGATTGATC…	Q5HHE0	(putative pyridine nucleotide-disulfide oxidoreductase family protein)	REVERSE
BC01_FL_10000_polished_contig_3	33306	33601	295	CTAATCAGTATGATTTTGATCATGTTCAATCACCTTACCTTTGTCCATAAATTTAGAGAATACTGCAGTACCTAAAAAGCTAATATACCAATCATCATAATAACGACAATCATGTATTTAATATTTAATGAAATACCTGAATAATGCTATAACTGCCATTAATTGAAGACCAATCGCATCTAATGCGACAACACGATCGGCAAGTGATGGGCCTTGACACAACGCGAATGAGCATAGCTAACATAGAAATGACAACTATGATTAATGCAATAACGATAATAACATTATGATTCAT	mnhF	(Na+/H+ antiporter, subunit F)	REVERSE

## Sheet: Contig 4
ID:	contig_4	Length:	39882	Coverage:	1014	Circular:	Y
CONTIG	START	END	LENGTH	SEQUENCE	GENE ID	DESCRIPTION	DIRECTION
BC01_FL_10000_polished_contig_4	23905	24951	1047	TTAATCAAATATGCTCATAGCTTGATGTTTTTTATCAGTATATAAATGAGAGTACGTTTGAATTGTTTCTGTAATGTTAGAATGCCTCATTAATTCCATTAATAAATACATATCTACACCATTATTAATTAAATAGCTAGCGTACGAGTGTCTTAAATGGTGTATTTTTAGATTCGGGAATACAGATTTAAAATGATACGAATAAGTAACGTATCTAATAGGTTCTAAACCCCCGAATATAAAATAGTTTTCGTCAAAATATTTATATCTTTTAGAAGATTCATTATACATGTTTTTAAGCATCTCTCTAATTAAATTTGGTACAGGTATTATCCCTTTAGAGCTTTCTTTTTTTAGATTATATTCAATTTTTCTATTACTTAAATTGATTTTCTTATT…	int-6_Sipho-1047	(integrase, lysogeny module of Siphoviridae)	REVERSE
BC01_FL_10000_polished_contig_4	25225	25254	30	TCACAATACAACTTTTCCCATCACTTTAAT	repressor-var1	(bacteriophage repressor)	TRNC-REVERSE NOSTART
BC01_FL_10000_polished_contig_4	25245	25676	432	TCACTTTAATGTTTTATCCATAGAATTCTTGTATTTATTGAAAGTAGCATCATCGATATCACCGTTCATTTGTATTAAAAACTTACCTTTAGAATGGGTATGTGAATAGAAAGCTGCACTTTCTTTACCTAATTCATCGTAATATTTTTTAGTTTGTTTTAGATCATCACTATTTTTGAATTTCATTACTCTAGCATTTTTATCATCTTGAACAACAAACATTTTAGCTTCGTCCGTCTTCATTGGAGCAAGCCCAAAGTCTTCACGTGTCATTTCTTTTTCGTTGATAACATTTAATTTATTATCTTTAAAACCTTTAACGATATCGTTTGTAGTATAGTTTTTGCTTTCTTTTTTCTTATCTCCGTCGTTGCTACCACAAGCGCCTAAAATTAACAT…	D2N8G3-nySaPI3	(lipoprotein)	REVERSE
BC01_FL_10000_polished_contig_4	25692	26153	462	TTATATTTCTTTATATTTAAAAACTCTCAACGGCTCAAATGTAATAGAATACTCGCCATAGTGAGTTCCAATACCATATATCTTTTTATAGTGATTAATTGCTTCTAATATGTATTTTTCGCTTAATTGTAGATACTCAGACAACTCATACAAGTTACGTACGCCATAATTGTAAGCTTCTACAATTTCACGTAACGGGACTGCTGAGATAAAGCCATGTCGTCTTGCGTAATTTTCGAACTTGCGATTGTTGAATTTCGAGTAATCGGCTATATCACCGTATGTAAGTTTATTATGTGCTAATTCTTCAAAGAGAATTCCTGCCTTTTCTCTATCTGATAAGCCACGCTTTATTAAAATTAAATCTCCTAACCATACCCCATCCAAATTATCTGGAAG…	DUF955_Sipho-0462	(hypothetical protein, lysogeny module of Siphoviridae, locus_tag=phiSLTp05)	REVERSE
BC01_FL_10000_polished_contig_4	26166	26489	324	TTACTTACGTTTGCTTCTTATATAATCTGCATAATCTAAAACTCTTTGCCATTCATCATCTGTCAATTCTCCTTCAAGGTGAGCTGCACGATGTTGTACTTCGTTTTCTGTTTGTCTATTTTTTAATAGTAAATATTCTGGGGTAACTTTCAATTCATTGGCAATTTCAGCTATATCCTCCATAGGTATTTTTCTGCTACCGTTTTCATATCGGGATAAGGTAGATTTATTGACACCTATCTTAGTTGCAAAATCAGTTAAATTCACATTATTCTCTTTTCGTAGTTGTTTGATTAATTTACCTATTTCCGCTGAAGTTCTCAT	hypothet_phage_repressor-0324-02	(conserved hypothetical phage protein, SAAV_2052)	REVERSE
BC01_FL_10000_polished_contig_4	26918	27100	183	ATGGAACTACTCAAATACGCAAAAATAACACTCCTAATCGTCATCTTGGCGGAAGAGATTAAGAGTGTTGCTGAAAAGCGAGTCACTATCTCTCGAATTCATTTTAGAGAATTAAATGAATTCAAGAAAGAGTATCGAAAGCTAATAAATTCAATTCATTTTAAAACTGATGACAGTCTCTAG	hypothet_phage_protein_Siph-0183-14	(hypothet phage protein from Sipho-/Phietavirus)	FORWARD
BC01_FL_10000_polished_contig_4	27068	27184	117	TCAATTCATTTTAAAACTGATGACAGTCTCTAGAACAAAAGAAGCAACCGTCAATTTTAAAACTAGGGTGAAGATTTTTATCTTTTTGAACTGCTTCTTGACAGTCATAAAAAGCAC	hypothet_phage_protein_Siph-0117-11	(hypothet phage protein from Sipho-/Phietavirus)	REVERSE
BC01_FL_10000_polished_contig_4	27078	27293	216	TTAAAACTGATGACAGTCTCTAGAACAAAAGAAGCAACCGTCAATTTTAAAACTAGGGTGAAGATTTTTATCTTTTTGAACTGCTTCTTGACAGTCATAAAAAGCACCTAAAAACTCCCTGTGTGAGCTAGAAGGTAGGTATTCACACTCTTCAGAATGCACTTCATAGTTATTACCCCTAGGCTCACTATTAAGATAATAAAGCATTATCGGCAT	hypothet_phage_protein_Siph-0216-21	(hypothet phage protein from Sipho-/Phietavirus)	REVERSE
BC01_FL_10000_polished_contig_4	29781	30002	222	ATGATAAAAAATAGTTTGCAAGCTAAAGAACTTGCAGTAATTTTATCTGTTTCTAAATCCAAAGCAGGACAAATAATAAGAGAACTGAATAAAGAGCTTGAAGATGAAGGATACATTGCGATTCGAGGCAGAATACCAGTCCAATTAGCTAGAGAAAAATTCCCTTATCACGGCTTGTCAGACGAGAGAATAATGGAGGCGTTGAAAAAAGTAAATGAGTAA	hypothet_transcriptional_regulator_Sipho-0222	(hypothet phage protein from Sipho-/Triavirus)	FORWARD
BC01_FL_10000_polished_contig_4	30015	30125	111	CTACCTATTAGCAGTACTATGCTTCACAGTCTTAGCGATTGTGCTTATGCCGTTTCTATACTTCACTACAGCATGGTCAATTGCGGGATTCGCAAGTATCGCAACATTCAT	hypothet_phage_protein_Sipho-0111-10	(hypothet phage protein from Sipho-/Phietavirus)	REVERSE
BC01_FL_10000_polished_contig_4	30941	31201	261	ATGTATTACGAAATAGGTGATATCACACGTAAAAATATTCATGTTAACGGATTCGATTTTAAGCTATGCATTTTAAAAGGTCATATGGGCATATCAATACAAGTTAAAGATATGAACAACGTACCAATTAAACATGCTTATGTCGTAGATGAGAATGACTTAGATATGGCATCAGAATTATTCAACCAAGCAATAGATGAATGGATTGAAGAGAACACAGACGAACAGGACAGACTAATTAACTTAGTCATGAAATGGTAG	DUF1108_Sipho-0261	(lysogeny-assoc. DUF1108 family protein from Siphoviridae)	FORWARD
BC01_FL_10000_polished_contig_4	31195	31473	279	ATGGTAGGTATAAGCATGAGAGATACAGAAAGAAATATATTGAATATTTTTAAGACGTTATTCGACGAATATACTTTGTCAAACCAACGAGCATTATTGGAAATTGAACGTAATCATCACGGATACTTATCGATTAATTTCTTGCACTATCACGACAGTTACAAAACGAACAATAAGCTTGTACAGATACATGAAATCAATCCGGACAGCCACGAACGAATAAAAAATTTAATTATCGAGGTGTTAAGAGGTCACCGAAAGATTAAAAAAGGAGCATGA	hypothet_phage_protein-0279-02	(hypothetical phage protein, SAS1908)	FORWARD
BC01_FL_10000_polished_contig_4	31476	33425	1950	ATGGATATAAAAATAAATAAGCTAACAATATCAAACTTTGCTGGAATCAAAGAAGAAAGCTTTAACTTTGACGGTAAAGACACAAAAATATACGGCAATAATGCGACTGGTAAGACTACGACTGCAACCGCATTACAATGGCTGCTTTTCGATAAAGGTTTGGACGGATCAACCAAATCATTTAACCCTGTACCTTTAAACGAAAAAAACGAAGAAAATTATGAGTTAATTCCGACTGTTTTCGCAGAATTTGAAATCGACGGAAAAATAACGACTTTCAAAAAAGAGTCACATCCTAAATACACAATAAATCAAAAGACGAATCGCAAGGAATACTCACGAAGTAGAACAAAGAAACAATATATCAATGATGAATCAATAAAAGTAAAGGATTATAAA…	A0EWX0	(hypothetical phage protein, SAS1907)	FORWARD
BC01_FL_10000_polished_contig_4	33427	34347	921	ATGACTGAAAATAATAAATTACAAACTATTGAACAACAATTAGTACAAGAAAAGAACGTATCTGACAACGTATTAAACAAAGTGAGAGTTTTAGAGTCACAAGGCAATTTGGAATTGCCAAATGATTATTCACCAAGTAATGCCATGAAACAAGCATGGTTACAAATCAGCCAAGATAACAAATTAATGAGTTGTAACGATACAAGCAAAGCAAATGCCTTATTAGACATGGTAACGCAAGGTTTAAATCCAGCTAAAAATCAATGCTACTTTATTCCTTACGGCAACAAAATGCAGTTACAACGTAGCTATCACGGTAATGTAATGATGTTAAAACGTGATGCAGGTGCTCAAGATGTTGTTGCTCAAGTGATTTATAAAGGCGATACATTCAAGCAA…	recT_phiNM3	(phage recombination protein from Sipho-/Biseptimavirus)	FORWARD
BC01_FL_10000_polished_contig_4	34560	35045	486	ATGACTGCTGGAACACAACAAGCTATGAATTTTGAAAGTCATCGCTTATGCACGATTAAGGCAAAGCAAGAGCTGCGAATAGGTACATGGTCAATTCTACCGTTTGACATCGAACATGATGCTAACGAGCCTGTGGCTTTCTTATTACAAAGCACATTAGGTTATAAGGTCCTGTATGTTACTGATACGAAGTATCTGAAATACAAATTTAACGGCATTACGCACATGATGTTAGAAGTTAATTATATCTATGAACAAATGCAAGAAAACATAAAAAACGGCAGTGTGCACAGCACATTAGCAAATAGAATTATGGAGTCTCATTTTAGCTTAGAACATGCTATCGGAATGTTGAAAGCAAATGATTTAACTAGACTTGAAGAAATACATTTAATTCAT…	hypothet_phage_protein-0486-01	(hypothetical phage protein, SAS1905)	FORWARD
BC01_FL_10000_polished_contig_4	35046	35516	471	ATGCTAAACAGAACAATATTAGTTGGTCGTTTAACTAGAGACCCAGAATTAAGAACCACTCAAAGTGGTGTAAATGTAGCATCATTCACATTAGCAGTTAACCGCACATTTACGAATGCACAAGGAGAGCGCGAGGCAGACTTTTTTAATATCGTCGTATTTAAAAAACAAGCAGAGAACGCTAATAAATACCTATCTAAAGGATCGTTGGCGGGCGTAGATGGTAGGTTACGAACGCGGAACTATGAAAATAAGGAAGGTCAACGTGTATATGTTACGGAAGTTATTGCTGATAGTATTCAATTTTTAGAACCGAAAAACTCAAATGACACTCAACAAGATTTATATCAACAACAAGTACAACAAACACATGGACAATCGCAATATTCAAATAACAAA…	ssbP-Q6G7V6	(GOA:Q6G7V6, InterPro:IPR000424, InterPro:IPR011344, InterPro:IPR012340, UniProtKB/Swiss-Prot:Q6G7V6, SAS1904)	FORWARD
BC01_FL_10000_polished_contig_4	35546	36430	885	ATGACTGGTTGGATAAAACTTCATAGAAAACTATTAGATTCGCCTATTTTTCAGAACGAAAAGTTATTCAAAGTATTTGCATATTGTCTTATGAAGGCTAGTCATAAGGATCATACACAGCTTGTTGGCAGACGAGTTGTTGAATTAGAAAAAGGTCAATTTGTGTTCGGGAGAAAGCGAGCAAGCGAAGAGTTGCGTCTCAAAGAATCCACAGTAAGAGACTACATAAAGCTTTTAGAAAACCTTGGAACTATCGTCGTAAAGTCCGACAACAAATTTTCTGTTATAACCGTTGTCAATTGGGCGATTTATCAAAGTATGGAAGAAAATTCCGACAGCAAAAACGACAACAAATCAACAACAAATCAACAACAAATGGACAACAAATCAACAACAAAT…	dnaD2	(bacteriophage DNA replication)	FORWARD
BC01_FL_10000_polished_contig_4	36437	36655	219	ATGGATGCATTTGATAAATACTATCTATTTGATCATGACGGCAACAAAATGTTTTCAGTTACACCACATTTTAAAGATGGTCGGCATTTAGTTGTTGGAATAAAAGAAACAAAATTTAATGGTCGTCGTTGGTATTTAGACGATTATGAATTAAATACACTTATTGATAATGAACAAATGGAGTTAGGACACCAAACAAGCTTATTTGAATATATATGA	hypothet_phage_protein-0219-01	(hypothetical phage protein, SAS1902)	FORWARD
BC01_FL_10000_polished_contig_4	36664	37071	408	ATGGAGATAGAAATTAAATTTAACGAAACTTTCGAGGCACCTATGGGCTCGCCTCGTCCACGCTTTCGTAATACAGGTAGATTTGTTCAAACTTACATGCCAACGTCTTACACAAAGCATAAAGCGTATATACAAGGGCAAATGCCTAAGTTAAATCTAGATCGCGCACTAAAAATCGAATTAGACTTTTACTTTCCATTGCTTAAATCATGGTCGAAGAAAAAGAAAAGCGAAATGGTTGGGCAGTATAAAGTGACTAAGCCGGATATCGATAACTTAATTAAAACAGTATTAGATGCTTGTAATGGTCATGTATGGAAAGACGATAACCAAATTACAAAAATAACTAGCTCAAAGCGTTATGGACTAGAGCCAAAAATAATCATGCGAGTTGAGGAA…	rusA	(RusA family crossover junction endodeoxyribonuclease, replication module of Siphoviridae)	FORWARD
BC01_FL_10000_polished_contig_4	37071	37256	186	ATGCAACAACAAGCATATATAAACGCAACGATTGATATAAGAATACCTACAGAAGTTGAATATCAGCACTTTGATGATGTGGATAAAGAAAAAGAAACGCTGGCAGATTACTTATATAACAATCCTGACGAAATACTAGAGTATGACAATTTAAAAATTAGAAATGTAAATGTAGAGGTGGAATAA	DUF3113_Sipho-0186	(DUF3113 family protein, replication module of Siphoviridae)	FORWARD
BC01_FL_10000_polished_contig_4	37257	37524	268	ATGAAGTTGAACGAAGTATTCGCAACTAATTTAAGAGTAATCATGGCTAGAGATAACGTAAGTGTTCAAGATTTGTACAATGAAACTGGCGTATCAAGATCAACTATTAGTGGATATAAAAACGGAAAAGCTGAGATGGTTAACTTAAATGTATTAGATAAATTGGCAGATGCTCTAGGTGTTAATGTAAGTGAACTATTTACTAGAAATCACAACACGCACAAATTAGAGGATTGGATTAAAAAGTAAATGTATAGAGGTGGAATAA	rep_Sipho-0270	(helix-turn-helix transcriptional repressor, lysogeny module of Siphoviridae)	FORWARD
BC01_FL_10000_polished_contig_4	37885	38133	249	ATGCCTAAAACCGATAGCGCACGTAAAGAATACTTAAAGCAATTTTTCGGCTCTAAGAGATATCTGTATCAGGATAACGAGCGAGTGGCACATATCCATGTAGTAAACGACACTTATTACTTTCACGGTCATATCGTGCCAGATTGGCAAGGTGTGAAAAAGACATTTGATACAGCCGAAGAGCTCGAAACATATATAAAGCAACATGGGTTGGAATACGAAGAACAGAAGCAACTAACTTTATTTTAG	hypothet_phage_protein_Sipho-0249-16	(hypothetical protein, replication module of Siphoviridae)	FORWARD
BC01_FL_10000_polished_contig_4	37891	38133	243	AAAACCGATAGCGCACGTAAAGAATACTTAAAGCAATTTTTCGGCTCTAAGAGATATCTGTATCAGGATAACGAGCGAGTGGCACATATCCATGTAGTAAACGACACTTATTACTTTCACGGTCATATCGTGCCAGATTGGCAAGGTGTGAAAAAGACATTTGATACAGCCGAAGAGCTCGAAACATATATAAAGCAACATGGGTTGGAATACGAAGAACAGAAGCAACTAACTTTATTTTAG	hypothet_phage_protein_Sipho-0243-22	(phi PVL ORF 51 analogue, replication module of Siphoviridae)	FORWARD
BC01_FL_10000_polished_contig_4	39126	39659	534	ATGACTAACACATTGCAAGTAAGGCTATTATCAGAAAATGCTAGAATGCCCGAACGAAATCATAAGACGGATGCAGGTTATGACATATTCTCAGCTGAAACTGTCCTACTTGAGCCACAAGAAAAGTCAGTGATTAAAACAGATGTAGCTGTAAGCATTCCAGAGGGCTATGTCGGGCTATTAACTAGCCGTAGTGGTGTAAGCAGTAAAACGCATTTAGTGATTGAAACAGGCAAAATTGACGCCGGCTATCAAGGTAATCTAGGTATTAATATTAAGAATGAAAATGAAACGTTAGAGAGTGAGGATATGAGTAACTTTGGTCGGAGTCCTGCTGGGATAGATGGAAAGTATGCCTGGCTACCTGTAACAGATAAAATTTTATGTATGAATGGTAGT…	dut-phi_Sipho-0510-0540	(dUTP pyrophosphatase, replication module of Siphoviridae)	FORWARD
BC01_FL_10000_polished_contig_4	5	178	174	ATGATTAAGCAAATACTAAGATTATTATTCTTACTAGCGATGTATGAGCTAGGTAAGTATGTAACTGAGCAAGTATATATTATGATGACGGCTAATGATGATGTAGAGGCGCCGAGTGACTTTACAAAGTTGAGTGATCAGTTAGATTTGATTAAGGCGGAGGTGTCAGAGTAG	rinB	(transcriptional activator RinB, replication module of Siphoviridae)	FORWARD
BC01_FL_10000_polished_contig_4	542	688	147	ATGATGTGGTTGATCATAGCAATTATATTACTAGTCATCCTATTGTTTGGCGTGATGTTGCAAGCTGAACAGTTAAAAGGCGATGTGAAAGTTAAAGAGCGAGAGATAGAGATATTAAGAAGTAGATTGAGACATTTTGAAGATTAA	rinM	(ORF between rinA and rinB, replication module of Siphoviridae)	FORWARD
BC01_FL_10000_polished_contig_4	712	1134	423	ATGACTAAAAAGAAATATGGATTAAAATTATCAACAGTTCGAAAGTTAGAAGATGAGTTGTGTGATTATCCTAATTATCATAAACAACTTGAAGATTTAAGAAGTGAAATAATGACACCGTGGATTCCAACAGATACAAATATAGGCGGGGAGTTTGTACCGTCTAATACATCGAAAACAGAAATGGCAGTAACTAATTATCTTTGTAGTATACGAAGAGGTAAAATCCTTGAGTTTAAGAGTGCGATCGAACGTATAATTAACACATCAAGTAGGAAAGAACGAGAATTCATTCAAGAGTATTATTTTAATAAAAAGGAATTAGTGAAAGTTTGTGATGACATACACATTTCTGATAGAACTGCTCATAGAATCAAAAGGAAAATCATATCTAGATTG…	rinA	(RinA family transcriptional activator, replication module of Siphoviridae)	FORWARD
BC01_FL_10000_polished_contig_4	1247	1763	517	GTGGGTTGGCTGATTATAGCCAATCCCTTTTTTAATTTTAAAAAAGCGTATAGCGCGAGAGTTGGTGGTAAATGAAATGAACGAAAAACAAAAGAGATTCGCAGATGAATATATAATGAATGGATGTAATGGTAAAAAGGCAGCAATTACAGCAGGTTATAGTAAGAAAACAGCAGAGTCTTTAGCAAGTCGATTGTTAAGAAATGTTAATGTTTCGGAATATATTAAAGAACGATTAGAACAGATACAAGAAGAGCGTTTAATGAGTATTACAGAAGCTTTAGCGTTATCTGCTTCTATTGCTAGAGGAGAACCTCAAGAGGCTTACAGTAAGAAATATGACCATTTAAACGATGAAGTAGAAAAAGAGGTTACTTACACAATCACACCAACATTTGA…	terS_Sipho-0516	(terminase-S from Sipho-/Phietavirus)	FORWARD
BC01_FL_10000_polished_contig_4	1311	1763	453	GTGGTAAATGAAATGAACGAAAAACAAAAGAGATTCGCAGATGAATATATAATGAATGGATGTAATGGTAAAAAGGCAGCAATTACAGCAGGTTATAGTAAGAAAACAGCAGAGTCTTTAGCAAGTCGATTGTTAAGAAATGTTAATGTTTCGGAATATATTAAAGAACGATTAGAACAGATACAAGAAGAGCGTTTAATGAGTATTACAGAAGCTTTAGCGTTATCTGCTTCTATTGCTAGAGGAGAACCTCAAGAGGCTTACAGTAAGAAATATGACCATTTAAACGATGAAGTAGAAAAAGAGGTTACTTACACAATCACACCAACATTTGAAGAGCGTCAGAGATCTATTGACCATATACTAAAAGTTCATGGTGCGTATATCGACAAAAAAGAA…	terS_Sipho-0453	(terminase small subunit, packaging module of Siphoviridae)	FORWARD
BC01_FL_10000_polished_contig_4	1323	1763	441	ATGAACGAAAAACAAAAGAGATTCGCAGATGAATATATAATGAATGGATGTAATGGTAAAAAGGCAGCAATTACAGCAGGTTATAGTAAGAAAACAGCAGAGTCTTTAGCAAGTCGATTGTTAAGAAATGTTAATGTTTCGGAATATATTAAAGAACGATTAGAACAGATACAAGAAGAGCGTTTAATGAGTATTACAGAAGCTTTAGCGTTATCTGCTTCTATTGCTAGAGGAGAACCTCAAGAGGCTTACAGTAAGAAATATGACCATTTAAACGATGAAGTAGAAAAAGAGGTTACTTACACAATCACACCAACATTTGAAGAGCGTCAGAGATCTATTGACCATATACTAAAAGTTCATGGTGCGTATATCGACAAAAAAGAAATTACTCAGAAG…	terS_Sipho-0441	(terminase small subunit, packaging module of Siphoviridae)	FORWARD
BC01_FL_10000_polished_contig_4	1684	3024	1341	ATGGTGCGTATATCGACAAAAAAGAAATTACTCAGAAGAATATTGAGATTAATATTGGTGAGTACGATGACGAAAGTTAAATTAAACTTTAACAAACCGTCTAATGTTTTCAATAGAAACATATTCGAAATACTAACCAATTACGATAACTTCACTGAAGTACATTATGGTGGAGGTTCGAGCGGTAAGTCTCACGGCGTTATACAAAAAGTTGTACTCAAAGCATTGCAAGACTGGAAATATCCTAGACGTATACTATGGCTTAGAAAAGTCCAATCAACAATTAAAGATAGTTTATTCGAAGATGTCAAAGATTGTTTGATAAACTTCGGTATTTGGGATATGTGCCTTTGGAATAAGACTGATAACAAAGTTGAATTGCCAAATGGCGCAGTTTTT…	terL_Siph-1341	(ter_terminase_large_subunit from Sipho-/Phietavirus)	FORWARD
BC01_FL_10000_polished_contig_4	1865	2005	141	GCGGTAAGTCTCACGGCGTTATACAAAAAGTTGTACTCAAAGCATTGCAAGACTGGAAATATCCTAGACGTATACTATGGCTTAGAAAAGTCCAATCAACAATTAAAGATAGTTTATTCGAAGATGTCAAAGATTGTTTGA	hypothet_phage_protein_Siph-0141-15	(hypothet phage protein from Sipho-/Phietavirus)	FORWARD
BC01_FL_10000_polished_contig_4	3036	4481	1446	ATGACTGTATATACAATCAATAACATTAATACAAAGTTTTCACCTCTTGCAAACGATGATTTCGTTGTAAGTGACTTAGCGGAACTATTGAAAGAGGAAAACCTCAGAAACTTCATAAGCAGACATCAAACTGAACAAGTGCCACGTTTGGAGATGTTAGAAGCTTATTACTTGAATAGAAACACAGACATTCTAGCTGGTGAACGTCGATTACAGAAATACGGCGATAAGGCTGACCATCGAGCAGTACACAATTACGCGAAGTATGTGTCGCGTTTTATTGTTGGTTATCTTACGGGTAACCCTATTACGATTACACATCAGGACAATCAAACGAACGACAAAATCATTGAGCTGAACGATTTGAATGACGCTGATGAGGTTAACAGTGATTTAGCG…	portal_Siph-1446	(portal protein from Siphoviridae)	FORWARD
BC01_FL_10000_polished_contig_4	4465	5433	969	ATGATTCTAATGGCTGATTCACTCGATTACTGGTTAGAGCGTGCGCAAAATACGATTAACAGTGAATTGATAGAAGATGCAAAGGCAGCGGCTGAATTACAACGTATAGTCACATTGATGTATGCTGATATTGCAAAGGAACTACTTGCATTTTACGCTAAATATGCGACTGCTAAAGGTCTTACGATTGCCGAAGCTAAGAAGATAGTTGATGAATTTGATGTCGTCGCTTTCCAAAATAAAGCCAGAGCATTAGTTAAAAACAAGGACTTTAGCGAAGAAGCAAATAAGCAACTTAAAAAGTACAATACTAAGATGTATGTATCGCGCGAAAAGTTGTTAAAGCAGAACCTCGATTTATTAGTAACCGAAGCAAGTATCAAAGTAGAAAACCACATA…	capS_Siph-0969	(capsid-S from Sipho-/Phietavirus)	FORWARD
BC01_FL_10000_polished_contig_4	5535	6158	624	ATGGAAGAAAATAAACTTAAGTTTAATTTGCAATTTTTTGCAGACCAACCAGATGATCCAGACGAACCAGGTGGAGATGGTAAAAAAGGAAATCCTGATAAGGAAGAAAATGACGAAGGTACTGAAATAACTTTCACGCCAGAGCAACAAAAGAAAGTTGATGAAATACTTGAACGTCGTGTAGCCCACGAAAAGAAAAAAGCTGATGAATATGCAAAAGAAAAAGCAGAAGAAGCTGCTAAATTAGCGAAAATGAACAAAGACCAAAAAGCTGAATATGAACGCGAAAAGCTAGAAGCAGAATTGAAGCAATTGCGTGCTGAAAAGGCTTTGAATGAGATGCGTTCAGAAGCTCGAGTGATGTTCAAAGACAAGGATATTGACGTAAGCGATGAGTTA…	Scaffold_Siph-0624	(Scaffold from Sipho-/Phietavirus)	FORWARD
BC01_FL_10000_polished_contig_4	7584	7970	387	ATGGTAGTAACAAAACTGCACAAATCACTATCACAGTAGAATAGTGGTGAAGTTATGAACTACTTAGATGACGTTAAAAGTCGTATAGGATTAAATGATAAAGAACAAGACAAACAGCTAAATTCTATCATCGACAATGTTGCTGCTGAATTATTATCGAGATTGCCAGTAGACACAATTAGCATTCCTGATAAGTTACAATTCATAGTCGTTGAAGTTTCGACAAAAAGGTACAACCGTATCGGTGCAGAAGGTATGTCTACAGATTCACAAGACGGACGTAGTAACACGTTTGAACGTAACGACTTTGAAGAGTATCAAAGTATTATAGATGCTTTGTATCCTAAGCTTGATTCAAGTGAGCGGGGGAGCGTGAATTTTTATTGA	hypothet_phage_protein_Siph-0387-13	(hypothet phage protein from Sipho-/Phietavirus)	FORWARD
BC01_FL_10000_polished_contig_4	8631	9026	396	ATGTTAAAAACTACACCACAACAAGTGTTATTTGATTCGATTTATACGCAATTATTAGGATATGGAATTGATGTTATCGATTTTAAAGAATTGAACAGTCAATTGACATATCCTTTTTTTGTGTTGCGAGATGTAGAAGCAAATAAAAGTAAATACACGATGGAAAGTGTGGGCGGTGAATTAACCGTAATAATTGATTTGTGGAACTATGCTGAAGATAGAGGACAACATGACAGCATAGTTGGTGCAACAGAATGGATGTTGACTGGTATCGAGAGCGTAGAAGGTTATCAACTAATGATTGATGACATAAATATTAAGACATTAAATGATGTAGAAAATAGCGATAGACAATTACTACATACAGTGATTATCGCTATCTACAAGTTATTTTAA	hypothet_phage_protein_Siph-0396-10	(hypothet phage protein from Sipho-/Phietavirus)	FORWARD
BC01_FL_10000_polished_contig_4	9044	9697	654	ATGGCTAAAAAAGACAGTAAAGACAGATTGTTTTTGTTTAGAATCGCCGGCCAAAAAGTGGACGCTAAAAAGATGATGTTTTTAACTGAGTATAGCGTGTCGCTTGAAGCGGATTCTGAAAATGAAGATACGATGGATGATTCATACTCAACAGGTGGATCACTTGAAAATACAATTTCAGCTACAGCTAAAATGGACTATCGTGACAGTTTTGCTGATGAAGTTGAGGACGCTGTACGCGACGGTATTATTTACGAAGCTTGGGAAATTGAAAGCAAAGTACAAGGCAAAGACAAAAACGAAGGTAAATTTAAAGCGAAATATTATCAAGGTAAATTCAAGAAGTTTGAGTCTAAAGGCGAAGTCAAAGGCGTGGACGAATACGAAACAGAGTTTAAT…	tmp_Siph-0654	(major tail protein from Sipho-/Phietavirus)	FORWARD
BC01_FL_10000_polished_contig_4	9756	10136	381	ATGGTTACAGTAAAAAATGGAAAACACGAATTAGAATTGAAGTTTGGATTATGTCAATTAAAATCTATCGATAAAGAATTAGGATTAAATGTTGAGAAAGTTAATCTAGGTGAGGGATTATCAATGCTAATCCCTAAGTTAGAAAGCGGAAATGTTATTGGTTTAGCTAAAATTGTTAGCGCTGCAACTTTAGGACAAAAAGGGCGCCCGAAAACGGACGAAGAGCTTGAAGAAGTATTAATCAATGCGCGTGATGAATATGGTTCATTCAAGAAGTTTGGTCAAGCTATCATTGATGTTTTGGGGGAGCAATCATTGACCCTCGACCTAGTACAGGATCATCTGAAAGACGACGAAGCGGAGACAGTGACGGAAGAATAA	hypothet_phage_protein_Siph-0381-02	(hypothet phage protein from Sipho-/Phietavirus)	FORWARD
BC01_FL_10000_polished_contig_4	10166	10516	351	ATGTCAGATTTAAAAATGACCAGTTTAAAGCAAATCAATGAAATGACTTTGACTGAGTTTAACTATCGCATGTATGCATTACGATTTGATGTTTTGAAAGAAGAATATGAACGATACAAGCTAGCATTTGCAATACGTGATGCAGCTGCAACAAAGAATGAAGGTACCGAGAAGGAACCTAAAGAAGTATATAGATTTAAAAGTCCAAACGACATATTGGATTATGAGGTTAATTACAATCGATTGCTTGATGGTAAAGAGATTGTGTTTACTGATGAACTTGAAGAAGTGGAACCTGAAAACAATAATTTCTTCAAAGCGATAGCAGAAATAAACAACAACATTAAATAA	hypothet_phage_protein_Siph-0351-13	(hypothet phage protein from Sipho-/Phietavirus)	FORWARD
BC01_FL_10000_polished_contig_4	10532	13639	3108	TTGTCTAATGAAGATTTTACGGTCTCCGCTGATCTAAAAGCTGATGCTTCCAGATTTAAAAAAGCTATTAATGGTGCTATCAGAACACTTAGAGAATATGAAAAAACAATAGCTAGGATTAAAGATGTTGAATTGAAAGCTGATGACAAGCTAATTAAAGAAAAAGTTAAACAAGCGGAATTAGCTTTGGAAAGAATTGACGGCAAAAAAGCAAATAGCACAATAGACGCAAGTACAAAAATAGCTGAAACTAAACTAAAAAATTATGAAAAAGCATTACAATTTTTAGATAACAAATCAGTTAAAACAGCTATCAATTTACAAGATAGACTTTTTGTATCTAAATTCAATAAAACAAAAGTTGAAATCAACAAATTAGACGGCAAAACAGTCAATACA…	tmpM-6-phi187	(phage tail tape measure protein)	FORWARD
BC01_FL_10000_polished_contig_4	12736	12897	162	TCAACAAACGATATGGAATGCGATTTTAAGCTTTTTACAAACGATATGGAACACAGTTATTTCGGTAGCAACAACTGTATGGAATACATTAGTAAGTGTGATTACAACAGTTTTAAATGCTATAAATTCGTTTGTAACTACAATTTGGAATGCTATATACAG	hypothet_phage_protein_Siph-0162-18)	(hypothet phage protein from Sipho-/Phietavirus)	TRNC-REVERSE NOSTART
BC01_FL_10000_polished_contig_4	13652	14584	933	ATGGACATTAAAATCACTAAACTAGATGGTACTTCCTACCATTTAGAAGATTACAATATGATAGTTAAAGATGTAATTGTCGAAGGTATAGAAATGAAAGATGACTATCAGGAATACGAGGGAATGCACGGCAGGCATCTTGTAAGTAGTTTGTATCATTCACGTAAAATACATGTACCCGTGTTCTTTGTGGCTGATGACAATCTAGATTACGCGATACAACGCAATTTGTTATACGAGTTAGTGCAAGATGAAAAGCCGTTTTATATCCAAGAGTTGCGTAGACACGACAAAGTAAACTATAAATTTAAAAACACTTTAGCAACTGATTACCAACAAGTAGATGATCATGGTAGACCTATTTTTGATGATGATAATCTGCAAGTGAACGCTAAAAGG…	hypothet_phage_protein_Siph-0933-01	(hypothet phage protein from Sipho-/Phietavirus)	FORWARD
BC01_FL_10000_polished_contig_4	14597	15994	1398	ATGATTAAATTACGTAATATTTTAGGTGAAGCATATTTTTTGCAGGTGCCGACAGAACTTACAGAGCGCCTAAGTGGTGAAAGTCAGTTAACATTTAGCTTTTCAGAAAACGAAAGTAACAGAGAAATTGTAAATACGATTTCTAAAAAATGGCAAGTCACTAATGTTAGTGGTCAAAATGATGACAAAATTTATACAGTTGTTTTAGTTTCTAAAGAATCAAACTCATTAACAACAAGGGTAACTGTACATTGTAAAGAAAAACAAATTGATGATTTAAAAGCAAAACGCATATACGAAAATTTGACTGGTAGTTTTACCGGAGAGCATTTCTTTTCTACTGTTTTTAAAGGAACGGGATACAAGTATAAGTTAGATTCCAAAGTTAATGCGCTTAAA…	endopeptidase_Siph-1398	(endopeptidase from Sipho-/Phietavirus)	FORWARD
BC01_FL_10000_polished_contig_4	15298	15447	150	TTATGAAGCGCCCGCAATTATTGACGGAAGAATTAAAGATAAAGAGTTTTTACGTAACAAGATGATTAACACCGTTGATAATTCATTAAAAACATCTTTGACATTAGACTTTATCACATTACAAGAAGAGTATGCCGAAGCGGTTCCTAT	hypothet_phage_protein_Siph-0150-02	(hypothet phage protein from Sipho-/Phietavirus)	TRNC-REVERSE NOSTART
BC01_FL_10000_polished_contig_4	15998	16690	693	ATGGCTGAGATTACTAAGGCTAGAACATTAACTTATGATGGTGAAGAAGTTTATGCTAGATCGCACATTGATGTTGTTGACGGTTTAGATAAATCAAAGTTATTAACTGACGAGCAAAAACAAAAACTAGAAAGCTTTAATGCGGATGCAATTGATGTTGCAACGTCATCGAAGAATGGTTTGATGTCCGCACAAGACAAAACAAAATTAGATGCTTTGAAACAATTTGATCCTTCAACGTTGACGAATGCGACAACCCAAAAGGCAGGTTTAATGTCTGCAGAAGATAAGCAACGCTTAGATGAATTGAAAACAAATTCAAACGCATATAATAAAGAAATGACAGAAAGCGTTGCTTCAAATGTACTAATTCAAGGAAATATTAATAAATGGCCAAAT…	hypothet_phage_protein_Siph-0693-03	(hypothet phage protein from Sipho-/Phietavirus)	FORWARD
BC01_FL_10000_polished_contig_4	16702	17745	1044	ATGAAATTAAAGTTATCTAATGTATTTCGTGATTTTAAAAAAGATGTCGAAAGCAACTTTAAAGAGATTGATAAAATATTAACTGATTTACTCGACATCAAAAACAAAACAAGTAATAAGTATTTAGATAGTTTGATTAATACGCTTTTTTCCAAACGTTATGATCAATTACAAAAAGAAATCAGAGCAATTGTGTTACCTGAAATGTCCCCTCTCGCAATTACAGAGGACTATGAAAAGAGTCTAAGTGATTTAAAAGGCGAACGCCACACATCACTTAAGTCACGACTAGATGCTGATTTAAAGCAAATTAAAAGTGAATCTCTAAAAACATCTAATGATGATAGGTTTGTTGTGACTGAAAACGGCACAATTTTTGCTGATTTTGTTAAAAAGTCA…	Lipolytic-enzyme_Siph-1044	(Lipolytic-enzyme from Sipho-/Phietavirus)	FORWARD
BC01_FL_10000_polished_contig_4	17762	19030	1269	ATGGCAAATCAAGATTTATTTTATGACATTACTAAACAAGGTACATCACAAGAAAAGCAACAATATTTAGTCACTCGCGTTGGTGATGGTGGGCTTAAAACAGTAACGGTGACAGTGTGGTCAAATGGCACACCTTATAATCTACATGGACTTACACCTGTATTTGAGGGCATTAAGCCAGATGGTGAAAAAATCATCGACACGCGCGGTGCTATAGTATTAGATCCTGTGAATGGTGTATTTAGATACACGTTCCCGCATCAAGCTAGTACGGCAGAAGGGGAATATAGACAAGCTTTTTTCAAACTAAAACGAGGTGAGCAAACAGATTCAACGCTAGAAGTTAAAATTACAGTATTAAAAAATATGGTTGAATTTGGTATTAACTCAGAATCTTAC…	cap_Siph-1272	(capsid_protein from Sipho-/Phietavirus)	FORWARD
BC01_FL_10000_polished_contig_4	19052	19426	375	TTGGATGAGATAAAGAAAATTAAACAAGAAATTGCTGATTTAACTGAACGTGTTAATAGTATAGAGCAGACAGCAAACGAAGCGGCCTCACATGTTGTTAGTCTGCGAAAGGAATACAGGAATGGTCATCAAGAATTACAAGAATCACACAAGGAACTCAAAGACAAACAAGAAAAAGTTGTTAATGAAAACTTTGAACAAACTAAAATTTTGAATCGTATTGAAGAGCGCTATCAAACGCAAGTCGAAGTTGCTCAAAACAACGAGGGTAAGACGCTAGCTTTGAATAAGTGGCTCGTTGGTGCTATTTGGGCGTTGGTAACAATCGTTATGATTGTTGTTATTACAGCGTCTATCAATGCGTTAATTCCTTAA	Q7A4M7_phi187	(putative bacteriophagal protein)	FORWARD
BC01_FL_10000_polished_contig_4	19143	19265	123	ATGTTGTTAGTCTGCGAAAGGAATACAGGAATGGTCATCAAGAATTACAAGAATCACACAAGGAACTCAAAGACAAACAAGAAAAAGTTGTTAATGAAAACTTTGAACAAACTAAAATTTTGA	hypothet_phage_protein_Siph-0123-12	(hypothet phage protein from Sipho-/Phietavirus)	FORWARD
BC01_FL_10000_polished_contig_4	19620	19802	183	GTGGTGTCGATGTTGATGGTTACTATGGTCGGCAATGTTGGGATTTACCTAACTATATTTTTAATAGGTACTGGAACTTTAAGACACCAGGCAACGCAAGAGATATGGCGTGGTATAGATATCCTGAAGGGTTTAAAGTGTTTAGAAACACTTCTGATTTTGTCCCTAAACCAGGTGATATGG	hol_Siph-0183	(holin from Sipho-/Phietavirus)	FORWARD
BC01_FL_10000_polished_contig_4	20350	20553	204	TCACGATTCTGTAGTGTTATCCATCACAGAAACAAGAACAGCATTAAGTGATAATTTTAAAATGAATGAAATCGAATGTTTGTCATTAGCTGAATCAATCTTAAAATCTAATAATAAGAAGATGAGTGCCAGTAATATTACCGTTGACAATAAGGCTTGGAGAACGTTCAAATTACACACTGGTAAAGATTCTTTGAAATCCAG	hypothet_phage_protein_Siph-0204	(hypothet phage protein from Sipho-/Phietavirus)	TRNC-REVERSE NOSTART
BC01_FL_10000_polished_contig_4	21586	21840	255	ATGATTAATTGGAAAATTAGAATGAAACAAAAATCATTTTGGGTAGCGATATTGTCAGCTATCTTTTTATTTGCTCAAAACATCGCAAAAGCTATTGGGTATGATATTCAAGTTTATACAGAGCAATTAACAGACGGTTTAAACGCTATATTAGGATTTTTAGTATTAACTGGTGTGATTCAAGACCCGACTACTAAAGGTATAGGTGATAGCCACCAAGCTTTAGAATATGAAGAACCAAGAAGAAAATACTAG	holA-2_Sipho-0255	(holin, lysis module of Siphoviridae)	FORWARD
BC01_FL_10000_polished_contig_4	21852	22607	756	ATGAAAACATACAGTGAAGCAAGAGCGAGGTTACGTTGGTATCAAGGTAGATATATTGATTTTGACGGTTGGTATGGTTACCAATGTGCAGATTTAGCAGTTGATTACATTTATTGGTTGTTAGAAATTAGAATGTGGGGAAATGCAAAAGATGCAATCAATAACGATTTTAAAAACATGGCAACAGTATATGAAAACACACCATCGTTTGTTCCACAAATAGGGGATGTGGCTGTATTTACCAAAGGAATATATAAACAATACGGTCATATTGGTTTAGTGTTTAATGGTGGTAATACAAATCAATTTTTAATTTTGGAACAGAACTATGACGGTAACGCAAATACGCCTGCAAAGTTACGTTGGGATAATTATTACGGCTGTACTCACTTTATTAGA…	amidase-2_Sipho-0756	(amidase, lysis module of Siphoviridae)	FORWARD
BC01_FL_10000_polished_contig_4	22818	22970	153	ATGTGTAAGGAGGTGAAAAGCCTCATGCTAGACATAATAAAAACACTTCTAGAACATCCAGTATTGGCAGTACTGATAATTCCAGAAGTGTTAAAACAACTTAGAGAATGGCATCTCGGCTACCTAGACCGAAAGCCAAACAACAAAGATTAA	BDS-53E_001691	(hypothetical protein)	FORWARD
BC01_FL_10000_polished_contig_4	23042	23152	111	ATGACAGAACAAATGTATTTATTATTGTTTTTATTAAGCCTACCATTGTTACTGTTTATCGGGAGAAAAGCACATTTTTATTGTTTAGATAAAAAGAATGGACGTAGATAA	hypothet_phage_protein_Siph-0111-02	(hypothet phage protein from Sipho-/Phietavirus)	FORWARD
BC01_FL_10000_polished_contig_4	23139	23339	201	ATGGACGTAGATAATATGAGTGATTATAAATTAAAAATAATTGAATTGATCAAAAGTGATATAACAGGTTACCAAATTCACAAACAAACTGGCGTAGCGCAATATGTAATTTCACAATTAAGGCAAGGAAAGCGCGAAGTAGATAACTTAACTTTAAATACAACTGAAAAACTATACAGTTACGCACGACAAGTGTTATAA	Q2YXQ4_phi	(putative phage protein)	FORWARD

## Sheet: Contig 5
ID:	contig_5	Length:	5876	Coverage:	12	Circular:	N
CONTIG	START	END	LENGTH	SEQUENCE	GENE ID	DESCRIPTION	DIRECTION
contig_5	300	485	186	TCATTCCACCTCTAAATCTAAAACCTTGATATTTATAACGTTATATTTTAATAGTTCACCTGGATTATTAAATAAATAGTCCGCCAAATTCTCTTTTTCTTTATCAATCTGATTGTAATTAACACTTTCGACTTCTGTAGGAATTCTAATGTCAACAGAAGCATTGATATAAGCTTGATGTTGCAT	hypothet_phage_protein_Siph-0186-18	(phiSLT ORF65-like protein, UG86_01490)	REVERSE
contig_5	498	2455	1958	CTAATCCTTCATATAAAACGGAGAAGTAAATCCGTCACTATTCAAATTCAATCCTTTTGCCCAATCGACAGGCTTATTCATGATAGTTTCGATTTCCTTAAGTCCATTTGAACCTCTAGGTATTTCTACAATTACTTCATCATGGACATGTCCAACTATTTTAAAACCTGATGCTTCAAGCCTAGCTATAGAAATCGCAAGTAAATCCCTTGCAGTTGCTTGAACAATATTCTCGACTAACTTCCCACCATACGTTTTTAACTTTGACCATTTACGGTTAAGATCTAAGCCCATAAATTCAACAACTTGACTACCCCAACTATTTTCACCAACTGAAGCTTTTGGATAAGCTAAAGCTCTTCCACTAGGCAGTTCAATCATTAGAAAACCTTTTTTCAT…	pol_phi12/phi2638A	(DNA polymerase, UG86_01485)	REVERSE
contig_5	2514	3070	557	TTATAAGAAATCCTCATCATCAGTGTCTAATTCATCGAAATCATCTTCTGCTGCACTTGCACCGCCAAGAGGTTCGCCTTTTTCTACAAGTTGAATGTTGTTCAATCCAACTGCGATACCCTTATTACCATTTGTGTTGAAAGGAAATAGATTAATTGAAGCTCTAATATAATCACCACTTACAACAGTTCCAGAATCCGTTAATCTAATTTTGTTTTGGTCAATAATACCAGGTGCTTGTTTGCTTGATGCGTTAATAAAATAAGCGTCTTGATAATTGACATCATCTTCTCTTCAGTATCTCCATCACGTAATGGAAGTTTCAGATTTGCAGGAACTTTGCCTCCAAACTTACTAACTTTTCCTTCTTCTTTAGCAGCTTCTATAGCTTGTTCAATG…	DUF2815familyprotein	(DUF2815 family protein)	REVERSE
contig_5	2514	3070	557	TTATAAGAAATCCTCATCATCAGTGTCTAATTCATCGAAATCATCTTCTGCTGCACTTGCACCGCCAAGAGGTTCGCCTTTTTCTACAAGTTGAATGTTGTTCAATCCAACTGCGATACCCTTATTACCATTTGTGTTGAAAGGAAATAGATTAATTGAAGCTCTAATATAATCACCACTTACAACAGTTCCAGAATCCGTTAATCTAATTTTGTTTTGGTCAATAATACCAGGTGCTTGTTTGCTTGATGCGTTAATAAAATAAGCGTCTTGATAATTGACATCATCTTCTCTTCAGTATCTCCATCACGTAATGGAAGTTTCAGATTTGCAGGAACTTTGCCTCCAAACTTACTAACTTTTCCTTCTTCTTTAGCAGCTTCTATAGCTTGTTCAATG…	hypothet_phage_protein_Siph-0558-01	(hypothetical protein, UG86_01480)	REVERSE
contig_5	3096	4261	1166	TTATAGTTTGTCAAAATCATCTTCAGCAGATTGCTTTATAGCTGGTCGTTTATCCGACTCGGTAGCAAGTGTTAATTTACCTTGCGGCTTTTCTATAAAACCCTCTGTAATTTTAGAAAATGCTTTTTTACCAATTAATTTTTCTAAATTCGTAATGCTAAGTAACTTGGTTTCTGTAATATCTTCAGGTTTATAACCCGCTTCAACTAACTTTTCAAGCATTGCTTTTGTATCAGTTATCATTCTTCGTGAACGACCTTCTACAAGCTTCCAACCAGGATAGTTTTTATCATTTTCTTTCGCTTGATTTAGTGCATATTGTTCTACTTCATCAGCCCATTTTTTGATATCAGGCAGTTTATATAAAAGTTCTGCAATCTCTTCATCACTTAACAAATG…	Q4ZCH8	(bacteriophagal protein, putative nuclease UG86_01475/SAS0907 from Siphoviridae)	REVERSE
contig_5	4258	4618	361	TCATGCATTTATTCTCGCATTCATAAAATCAACAATTTTTTCATAATGCTCTTCTTTGATAGTAGATAGCTTATCCGCACCAAGTTCGTTAAGTTTATTTCTAAATTCTTTCTTATCAGAAGTATCTGCTTTTTAAGGAACTCTTTTCCTACTGATAAAACATAATCTTTAGTTAAATCAGCAGAAGTTTCCTTAACTTCTTCAATTGATTCCAGTTGAGCTGTTTCTTCTTTTGGCATTGGTGCTTCTTTAACTTTCTCTTGTACAATTGATGAATCTACTGTTGATAGTTCAGTGGTTAACACACGTAAATTGTTATTTAATAGTTTTAATTCTTCAAAATATCTTCTAATATTGCCAT	phageprotein_UG86_01470	(phage protein, UG86_01470)	REVERSE
contig_5	4898	5200	303	TTAGCCCTCCTTGTTATCATCAATACCGTGAAATTTTTGTGATTTACACATTTGGAGAACATTGACAATGTCTTTATAACTCTTAGTGCTATCCAATAAGGAAGCAAGATCGAAAGTATGACCAATCACAGAACTTGAACCTGCTAAATAATCTCCGTCGATAACTCCTATTGATGAGAAAAGCAAAATATCAAATTTACTTTCTCCCTTAATTTCTTTCGCTAATTCATACAATTCTCCGCTTTTTTCAGATAATAAGTCTTTTACTTCTTCCTGAGTCATGTCTTTATATTTTTTAGTCAT	ERS140266_RS12095	(DUF2482 family protein)	REVERSE
contig_5	5634	5744	111	ATGAATGTTGCGATACTTGCGAATCCCGCAATTGACCATGCTGTAGTGAAGTATAGCAACGGCATAAGCACAATCGCTAAGACTGTGAAGCATAGTACTGCTATTAGGTAG	hypothet_phage_protein_Sipho-0111-10	(hypothet phage protein from Sipho-/Phietavirus)	FORWARD

## Sheet: Contig 7
ID:	contig_7	Length:	180972	Coverage:	7	Circular:	N
CONTIG	START	END	LENGTH	SEQUENCE	GENE ID	DESCRIPTION	DIRECTION
BC01_FL_10000_polished_contig_7	613	1539	927	TTAATTGAATGATTCAATTTTATGCATCATTTGTTGTAAAAGTCTTCCACGTTGTATTGAATACGACCATGGAATACAAATTTGTTAAAGAACTCGGGGTTCTAATTGTTCAGCACCGACAAGCACTTTGACAGCACTATTTTGATTATAATTTGGTAAATCGTTACATCGCCTTCATTTCTTTAAGATTAAAGTATAAAATTGAGTTGGTGTATATTTAGCACCTAATTCTTTTTGTAAGTCTTCAGCCAATTGTTTAATCGCCTCAATTTGATCTGAATAATTTACAAATGATAATGAACGTTTGTCATCATTTTGATCCATCACAATAGTTTGCGGTCTAGATTTATCTAAATCCAATGTATCAAATACTTGTTCCATTGGTGGTAAATCTTTAAA…	nrd	(nuclease-related domain NERD)	REVERSE
BC01_FL_10000_polished_contig_7	1668	2884	1217	TTATTTTACTGCGTCTTTTAATTCTTCCACTTTTGTCTAATTTTTCCCATGGGAATAAGACATCTGTACGTCCAAAATGACCATAAGTCAGCAGTTTGTTTGTAAATCGGTTGTTTCAAATCAAGCATTTTAATGGAAGGTTCAGGGTCTTAGGTCAAAGTGTTTTCTAACTGCTTCGACAAGTTGCCCCTTCAGAAACTTTACCTGTTCCAAATGTATCAATTGCAATTGACACTGGTTCTGCAACACCAATCGCATATGCCAATTGTACTTCACATTGATCTGCTAAACCTGCTGCAACAATATTTTTAGCCACATAACGTGAAGCGTATGCAGCTGAACGGTCTACTTTTGTAGGATCCTTACCACTGAAGCATCCGCCACCATGACAGGTGCGGT…	metK	(S-adenosylmethionine synthetase)	REVERSE
BC01_FL_10000_polished_contig_7	5105	5525	421	GTCTGCAACGATATCCTCTTGTAATTGATTACGAATATAATTTTCAATCACTTTTTTATTTCTACCTACTGTATCCACATAAAATCCTTTTACACCCAAAACTTTCATATTTCCATATCTATACTTTAAGTTAGCATGTTCTATCAAATATCATTAATCTATTTTTTCCTTTTAAATAGCCAACAAATGATGATACCCCAAGTTTGGGTGGTATACTAACTAACATATGGATATGATTCTTATACTGCCTCTGCTTCAATTATCTCTATACCTTTTCTTTCACATAATTGACGCAATATAATCCCTATATCTTTTTTTATTTTTCCATATATCACTTGTCTTCTGTATTTAGGGCGAAGACAATATGATACTTACAATTCCATTTTTGGCCTAATGCTA…	tnp-IS200	(transposase of IS200)	TRNC-REVERSE NOSTOP
BC01_FL_10000_polished_contig_7	5909	6696	788	CTAGCTATGCGACTCAACTTTGGTTCATAAACTCTTTAATATAAGTCAATGTTTCAACCATCGCTGGTGGTCTTGGCACATGTCCTTCTGCCATTTGATAAATGTTTCATGAGTGGCACCTTTTAAACCTAAAGTTGGTCCACTAAATAATACGCATGATTAAATACCAACTTGCTTTGGTCTTTCCCTCCATGTACAATTAATATTGGTGGACTGTTTTTCATTAATGTTTGGAATCGCTTGACGTGCCTCTTTCATATGCCGCTCGATCTTTTTCGGATGACCAATCATTCTTCGTAGCATGCCTCTTAAATCGACACGTTCTTCATACATTAAATCAATATCTGAGACACCACCCCAGATTGTATAACTTGTTACTGGTAAGTCTTGAAATGTCAA…	ytmA	(putative peptide hydrolase)	REVERSE
BC01_FL_10000_polished_contig_7	10179	10663	485	TCAGTTATTTTTATTTAATTTAGTGTCATTCTGCTTTTGATGTGGTGATTTACCCATTGTTGCCACATCATCTGCAATGTCAATTGGTATACGGTTCATGTCTTGTAATGCACTTAAATGGAATACTTCATCATCTAAATTTTCAATGAGATATACATAATATGTTACCTTGTCCTTTTTATATTTTAACGTTTTCCAAAAGTCCGGCTTGCAATTCAATACATTATCCGGAATATATTCAATAAATAAGTAACGTTTGCTGCCTACTTTGTCTATGAAATATTTTGCAGTGCCTTTTTCTATACCTCTTATATGTGCATAGTCTGCTGAAAAAGTAAATACTACCTATTGTTTCATTATGGTTGTTGTATTTCAAATCGTTGGCCTACTATTTTATTA…	Q5HEY1	(lipoprotein)	REVERSE
BC01_FL_10000_polished_contig_7	12768	13406	639	ATGAAATTCAAAGCTATCGTTGCAATCACATTATCATTGTCACTATTAACTGCCTGTGGTGCTAATCAACATAAAAGAAAAATAGTAGTAAATCAAAATGACACTAATAAAAAGACGCAACAAACTGACAATTAAGCACTAAGTCAAATACAGAAAAGCAAATGACACCACAAGAAAGCCGAAGATATAGTTCGAAACGATTACAAAGCAAGAGGCGTTAATGAATATCAAACATTAAATTATAAAACAAATCTTGAACGAAGCAATGAACATGAATATTATGTTAGACATCTAGTCCGCGATGCAGTTGGCACAATTCATTAAAACGTTGTGCTATTGTTAATCGACACAATGGCACAATTATTAATATTTTTGATGATATGTCAGAAAAAGACAAAG…	Q5HEX8	(putative lipoprotein)	FORWARD
BC01_FL_10000_polished_contig_7	14640	14678	39	TTAAATTTCTTTTGGTTTTAATAAATCGACTAGATTTTC	Q6GFQ3	(putative protein)	TRNC-REVERSE NOSTART
BC01_FL_10000_polished_contig_7	15000	15993	994	TCAATTTAAGTGCAACAGTTCATCTAAAACATAAAACTTCATAAGTAGGGAAACTTCCAATTTAAACACTTTCTTGGTCGATAATTAATTGAGTCTAATGCATAGTTAAGTTGCTCTTGATTTACTTTAGCTAAGTCTGTTTTCTTAGGAAAAATTCTCTTAGTAAACCATTGGTATTTTCATTTGTACCTCTTTGCCATGCGGAATATGGATCAGCGAAGTAGACATTAATATTAAATTGGTTTTCAATATTTTGATAACAAGAGAACTCTTTCCCTCTATCGACAGTAATAGTTTTAACGGCACCTTTAGGTAGATGTTTGATAAGGCTATTAATTGCCGTCTCCATAGAATTAGAGGAACGATCAGGCATAAGTACACAATAATAATAACGTGATT…	tnp-IS1	(transposase for IS1)	REVERSE
BC01_FL_10000_polished_contig_7	16668	16732	65	TAAAAAAATGGCTATGAAAAATTCTATCCCCATAGATTTTCTTCATAGCCAATGCTAATTTGTTT	repeat_Sepi	(repeat element)
BC01_FL_10000_polished_contig_7	17737	18102	366	GATACTGAATATTGATGTGCATTTTTGAATGACTTCTATTTTTGCCTCATAATCAGCGCTTACTTGTTTAAAATATCGTTCTCCATTTTTAAATGTTGAACTTTGCGTAATTTAATCAGCTCTTTTTCTTCATCCGATAAGTTATCTTGTGATTGAATGTACCCGTGTTTTGATGTTGCTTTATCCATTTTCCTACATTTTATAACCGCCATTTACAAACGTCGAAGGTGTGAAATCATACCGCGTATAATTTCATTCCCTAGGCTTACCATTTTTATATAATCTAACCATTTGTGCAACTTAAACTCTGAACTAAATGATCTTCTTTCTCTTATATCAAGTAATAAAATCGCCTACTTTCTTAAA	tnp-IS3	(transposase IS3 family fragment)	TRUNCATED
BC01_FL_10000_polished_contig_7	18094	18157	64	TTTCTTAAATTAACAATATCTATTCTCATAGACCATCTTTAATTAAGTGTAGACGATTCAATCT	r122	(putative noncoding RNA)
BC01_FL_10000_polished_contig_7	18094	18153	60	TTTCTTAAATTAACAATATCTATTCTCATAGACCATCTTTAATTAAGTGTAGACGATTCA	r122	(putative noncoding RNA)
BC01_FL_10000_polished_contig_7	18554	18613	60	ATGCGTTCAATATCCGAAGTTAAGCAACTAAACATTGCTTAACTTCCTTTTTACTTTTGG	tx_fstAT	(rho-independent terminator of sprA and fstAT)
BC01_FL_10000_polished_contig_7	25997	27197	1201	TTAAATAAACATTTTTTGTAATAGTCCTTACGTTCTTTTTTAATAACTCAATTCTATTCATTTGATTATTCATTTTATTGTCTATAGATTTTAACAATGCACTTACTTTATTTGTTCAGTGAGACAAGGTATTTAAGATTTATATTGCATAAGTTCGCATGAGTTAATTTAGCTGGTGCATTACCCATGACAAATGCTCGTAGTTCTTTAAAATTTAAATAATAATTCATAAAAAACAAATTATGATCATTACTTTAACTACATGCGCATGATTATTTACCCAGTATTGCCCATTAGCAATAAAGCTACTCGTCTCAAACTGCCCCCATTTTGCACCATCTTCTCCTATTAGTAATCGTTCTTCATTATTGAATAAATAATCTTTTACGTAATCAATAA…	hsdS-spl	(type I restriction-modification system site-specificity determinate)	REVERSE
BC01_FL_10000_polished_contig_7	27190	28758	1569	TTACTCATCTTTCAACACCCCAAGTTCTTTCAGGTATGCATTGATTTCTTGCTCAATTTCGCGATTTCTTTATCGATATTTTCTAAATCTTGTTGGACTTGATCTAAATCAATCGGTAGCTTTTTCTTCGAAATGTATCGACATATCTCGGTATACGGAAGCTGTAATCGTTATCGGCAATCTCTCTTTTTGTAGTGTCGCGGCTGTAGCTATATTTATCAATTGTTTCTTTACGCTTATATGTGTCTATAATTACGTTCGACTTGGCACGCTTAAATGATTTTGATTTTTCCTTTTTCAAAATCATTGGATGCACGATAAACAGTACGTTGTCGTCTTGTTGGCGACATTTTTTAAATACTAAAATAAGCATGTTGGAATATTTGTCCTATAGAAATA…	hsdM	(NCTC13712_00357, Probable type I restriction enzyme BthVORF4518P M protein)	REVERSE
BC01_FL_10000_polished_contig_7	28970	29040	71	CATACATAAATAAAACCAATCAACAATTGAGTTGGTGAAAATCAATCGTTGATTGGCTTTGATGCATATTA	txbi_splF	(bidirectional rho-independent terminator of splF)
BC01_FL_10000_polished_contig_7	29112	29833	722	TTATTTATCTAAATTATCTGCAATGAATTTCTTAATTTGTGGAGAGAAATAAACAGCAAATCCTCTTGTGCTTTCACCTGATGGCTTATTACCGGCATAGATTACACCAATAGCTTCGTGTTTACTATTTAATATAGGTGAACCAGAGCTACTCAGGCTGAATAATTGCATCCGATGACACTATATTCCCATTCACTGATAATACTCTTTACCAGTTGATTCATACATTTGTAGTTTATTTCATTAGGGATTTGGATAACCAATGACTGATATAGGTTCATTTTCTTTAGCTTCTGATGCTATATTAAATTTAATTAGTGAAATCTTTGAATTTTCTACCTTTTGGTTGTGTTGATTTTTCTTCAACTTGTACAACCGCACATCTTCTTTACCAGGATA…	splE	(serine protease E)	REVERSE
BC01_FL_10000_polished_contig_7	30878	31604	727	TTATTTATCTAAATTATCTGCAATAAATTCTCTTAATTTCAGGAGAGAAATAAACAGCAAATGACCTGTACTTTCACCTGTTGGTTTATCACTAGCATACATAACACCAATTGCTTCTCGCTTACTATTTAATATAGGTGAACCAGAGCTGCAAAACAGGTTGGACAACCGCATCAGATGTCACTATATTTCCATTCACTGATAGTACTTTACCAGTTGATTCATACATTTGTAGTTTATTTCCATTAGGATTTGGATAACCAATGACTGATATAGGTTCATTTTCTTTAGCTTCTGATGCTATATTAAATTTGCTAGTGAAATCTTTGAATTTTCTACCTTTTTGGTTGCGTTGATTTTTCTTCAACTTGTACGACCGCAATATCTTCTTTACCAGGA…	splE	(serine protease E)	REVERSE
BC01_FL_10000_polished_contig_7	31730	32478	749	TTATTGTTCAATGTGCTTTTTGAATAAAAATCTTTTGATTTGGAGGCGTAAAGTATACGGCACTCATTATATTCCAGAACTCAATTTTTTCAATACCGCCATACACCACACCTATGACTCTTCATTGTTAAGAATTTAGAACTGGTGATCCTGAATTCCCGGGTTCAATGTTGCATCAAAATTTAAAATATTGTCTTTGATTCTTTTTATAGTTCCTGTAGATTCAAACTGTTTTAAAACTATTTTGAGCAGGTAATGGGTAACCAATAACTTTTAGAATTTTTGTCATCAACTTTAGCATCTTTCGCAAAATTGAATGCTTGGACATTTTCATTAAAAATAATAAAGCCTTTTGGTCCACGTTCGACTGCTTGTTCTTCAATATTCAGGACAGAGATG…	splC	(serine protease C)	REVERSE
BC01_FL_10000_polished_contig_7	33385	34081	697	TTATTTTTCAATATTATTTTGAATAAATTCTTTTAATTGTGGTGTGAAATAAACACCGAAATTCTTTTCAGATTCATCTTTTCCACTACCTGCATATAAAATACCAATCAGTTCATGTTTTAGAATTCAATGGAGATCCTGAATTACCTGGTTGTGCATACGCATCAAATTCCATAAACGTTCCACTGATATGGTTAATCGTTCCTGTCGATTCAAACATTTTATATTTTGTTTGTGCACCCTTTGGATAACCAATAGCAAATTCTATCTTTCACTTTTGCTCAATACACAAATTTTGTATAACTAACGTTCTTATTAAGTCAAACCTTCTGTACTTGTTTCATGAACATGAACTATCGCAAGGTCTTCTTTTTCCGGGATATTCTACAATGTCTTTAA…	splA	(serine protease A)	REVERSE
BC01_FL_10000_polished_contig_7	34542	34736	195	ATGGAATTTTTTTCGAGATATGTTATTTCAGGGATCAGATTTTTGCGATTTTGCCTTGGATAGAGTAGTTGCGATTTGTAAATACGTTTTTCAGGTTCGATTCAATTTCGTTGTTAAGATAATATGGATTAGTTTCACTGACATATTTGATGCATGTCTTTTTTTGTTCTGATAAAGTATAAAATGTTTACTTAA	A6QHZ7	(putative protein)	FORWARD
BC01_FL_10000_polished_contig_7	36076	36779	704	TTAATCTTTAATTGTTCTACCGCTCCATTTATTAAATCCTTTAAAAGTAAAACTGCTAATAGCAACGTGATAATAATATAGATTGCCAATGTTAATGTAACTGGTATACTCCCTTCGATAAACATATAAACGTAACGTGTAGCATATGTAGTGCGTAAATAGAACCACGAATGATCTCCAAGCACTTCTAATCCAAAATAAACGTTAAAAATAAACATTAAAACTCGACAACAATAGCCATTACATCTTTATTAGAAATACTAAAAATAAAAAGTAGCAGTAATATAATTACATTGAAAAACAATGATACGCCTATAAACATAAGTGTTATTTTCATATCATGTAGATACCACAATAAATTAATTGATACTAATAGAGAATACATATGGCTGTAATAGT…	epiG	(lantibiotic ABC transporter, transmembrane permease)	REVERSE
BC01_FL_10000_polished_contig_7	37531	38218	688	TCATTTGTAATCACCTTTCGTTATTTTGAAGAATATCTCTTCTAAGTTTTCATCTTTGTTATTTCTTTGCTGATATTTTAGCTCCTCATGAATAATACCGATATGATCTGCTAAAACTTGGATTTCAGATAAAATGTGACTTGAGAATAATAATACTAGTACCTTGTTCTGTTAATAATTTTAAAAGTTCTCTAAGTTCTTGGATTCCATATGGATCTAAACCATTAGATGGTTCGTCTAATACTAAAATTTCTAGCTTTAATTAATGCCATTGCAATTCAAGTCTTTGTTTCATACCTAAAGAAAAGTCATAACCTTTTTCTTTTTTTATCGACATTGAAGTGACTAAGCTTAAAACGCTATTAATTTCGCTGAAATCAACGCTTTCATTTAAACACA…	epiF	(lantibiotic ABC transporter, ATP-binding protein)	REVERSE
BC01_FL_10000_polished_contig_7	43782	44402	621	CTTGATTTATCTTTTCAGCTAAATTTGAAAAAGTAATATTATTATTCGTCACAGTGGTTTTGATGAATACGAGTAATTCGCTATTTTTAATGGAAAAAGATATATCTTTAATGCAATTTGTTTAAATAAATAGCACTTTGTTCATTTAAATATATTCGATCCGTGATAATATGTGCTTTACTATTTCAAATAACCAAATTTTGATAATATTCATCAATACTCTTCAATATAACTAACAGTTTATGCAACCATTCGCCATCGACTTTCACATATTTTTGAATACTATTTCCAGCAAAGACGTGTTGGTTCATTACAAAAATGCCCCAAATTAATACCACTTAATAATCAAATGGAGTTGGACGTGTTGACAATTCTAATTAAATATTTTAATCGCTTTCT…	epiB	(lantibiotic epidermin biosynthesis protein EpiB)	TRNC-REVERSE NOSTOP
BC01_FL_10000_polished_contig_7	44468	44609	142	TTAACAGCAGAAGCTATTAAAACTACCAGTCTTAGCACAACCAGGAGTACATAAACTATGACTTGTAATACGTTCGTCACCTGCTGAATCATTTGAGTTATTGTTTTCTTTAACAAACGTCTAAATCAAGAACTTTTTCCAT	epiA	(gdmA_1, Lantibiotic gallidermin precursor)	REVERSE
BC01_FL_10000_polished_contig_7	49727	50902	1176	ATGACCCAAGTACATTTACACTGGAAAGCGAAGAGATTCAAAGCATTATTGAATATTCTGTAAGGATGACGTTTCTAAAAAATATTTTAACAACGGTATTTAATCAACTAATGGAAAATCAACGAGCAAGAGATATATTCAAGCAAAGAATATGAACGAACTGAAAACCGACAAAGTCAACGAAATGGCTATTATGAGCGCAGCTTTACGACGCGATATTAGGCACGCTAAATTAAAGTACAGAACACGTGATGGCCATTTTTTCACCCACAGTGTTTGAACATTGTCGAAAAACTTGAGCAGAAAAAGCCCTCATGGCTGTGTTGGAAATGTATGTATCGGGCGTTTCAACTCGTAAAGTATCAAAAATTGTGGAAGAACTTTGTGGTAAATCCGTCT…	tnp-IS256	(transposase for insertion sequence IS256)	FORWARD
BC01_FL_10000_polished_contig_7	52702	52777	76	TGGGGCGGCTGAAGGGGATCGAACCCTCGAATGTCGGAACCACAATCCGATGTGTTAACCACTTCACCACAACCGC	tRNAhis	(tRNA histidine)
BC01_FL_10000_polished_contig_7	52881	52956	76	TGGCGGTCTCGACGGGAATCGAACCCGCGATCTCCTGCGTGACAGGCAGGCGTGTTAACCGCTACACTACGAGACC	tRNAasp	(tRNA asparagine)
BC01_FL_10000_polished_contig_7	53521	54075	555	CTATCGTGTCATGTAATCTTGCATCCGATCTTGCAACGCTGTAAATGTTTCAAAGCCATCCTCTTCTGAAGTAGCCTCCATCTTCCACGATTCGCAAGTTCCCCTCTAATGCATTCATTAAACGCTGGGTCTCTTTTATATGAAACGTATTTGTCATTTTTTAGAACTCAATCCGTAAAAATTGTCAACTTTTCTTTTTAATATTATCGTAATCAATGGTTACATTACTTAAATCAATATCTAAATCTATATTTTCTGCATCTTCTTTAAAGCCCGCTATACTGAAAAAGCCTTCAATCGGCTGATCAATCATTTCAATATATTTTAAAGCTGTGATTGAACCTAAACCATGTGTTACAAAATATGTATCCTTTTTGCGTACATTAATTTGTTTCGTCA…	ydeN	(esterase with alpha/beta hydrolase fold)	REVERSE
BC01_FL_10000_polished_contig_7	54400	55803	1404	TTACAACTCTGCGATTACTTCTTCAGCAGCAACTTTACCTTGCGTAATACAATCAGGTAGTCCAACCGCTTCAAAAGATGCACCAGTTACTCTAAGTCAATGGATATGTTTGTTTAATATGTGCTTGAATCTGTCTAATTTGTTGAATATGACCGACATGGTACTGTGGCATACTCTTCGGCAAACGATTGACAATTGTAAATTCAGGATCACCTTTAAATGTCATCATTTGACTTAAATCTCTACGTACAATCGATACTAATTCATTATCTGTATGATCATCAACCACAGTATCACCTGGTTTACCTACATACGCACGAATCAAAACCTCACCTTCCGGTGTAGTAAATGGCCATTTTTTCGATGTCCAAGTACATGCGGTAATGTCTGTATATCAGT…	hemY	(coproporphyrin synthase)	REVERSE
BC01_FL_10000_polished_contig_7	56807	57843	1037	TTATCTTTGTGTATATGTGTGTGTACGAATTCGCTTACTTTACGTAACGTCTCTGGTTGCACTTCTGGGAATACACCGTGTCCTAAATTAAAGATGTGTTTACCGTTCTCCATACCTTGATCTAATATTGGTTTCAATCTCTTCAATGACATTCCATGGTGCTAATAAAATTGATGGATCTAAATTCCCTTGTAATGTTTTAGTAACGCCTAATTGTTGAGCCTGATTAATAAACGTTCTCCAATCTAGGCCTAATACATCAATCGGTAAATCATTCCATTCATTGATTAAATGACTGGCACCTACACCGAATAAAATTACCGGCACATCATGCTTTTCTTTAACCTCACTGATTAATCGAATCATATGTGGTTTAATGTAACGTCTGTAATCCTCGAC…	hemE	(uroporphyrinogen decarboxylase)	REVERSE
BC01_FL_10000_polished_contig_7	57833	57943	111	TTATGCACCATAAAGGCCTCCTAAATTAAAATCATTCTTATCTATATTATCATATCGCTCATTCGTTCGTATTTTCAATAAATAAATGTCATAAAACTGACATTTAATCAT	BDS-53E_001765	(hypothetical protein)	REVERSE
BC01_FL_10000_polished_contig_7	58105	58609	505	ATGAAGAAACTATATACATCTTATGGAACTTATGGATTTTTTACATCAGATAAAAATCAATAACCCGACCCATCAACTATTCCAATTTTCAGCATCAGATACTTCAGTTATTTTTGAAGAAACTGATGGTGAGACTGTTTTAAAATCACCTTCATATATGAAGTTATTAAAGAAATTGGTGAATTCAGTGAACATCATTTCTATTGTGCAATCTTCATTCCATCAACAGAAGATCATGCATATCAACTTGAAAAGAAACTGATTAGTGTAGACGATAATTTCAGAAACTTTGGTGGCTTTAAAAGCTATCGTTTGTTAAGACCTGCTAAAGGTACAACATACAAAATTTATTTCGGATTTGCTGATCGACATGCATACGAAGACTTTAAGCAATCTGAT…	traP	(signal transduction protein)	FORWARD
BC01_FL_10000_polished_contig_7	58733	59958	1226	TTAGTCTCGTAATAATGTTTCCCGATATTTCAACTTTTTAATAATACTTCTAATCGTTAATAAACCTACAATATAGAAAATGAGTACAACATAGAATAACGTCATATGTTTTATAATAAATGTCACTGCAAACACAGTACAAATAACAAACATTAATCTATATAAAAACTGTTCATACCCTTTGATTACCTTCTCTTCAGGTACAGGCCACACTTGAGGCCATAAGCCATATGTTTGCTGTGAATAAAATTGTGCCATTTGTAACAATATAATATATACAAATAAACACCCAATAATTGCTGTCACTAATGGATATGATAACCAAACCATTAATAAAACTGCAATAATTACTAACCTAAAGATAATATTAAATGCGTTCTCTCCCTCTTATAAAGCTTC…	ecsB	(ABC transporter, transmembrane permease)	REVERSE
BC01_FL_10000_polished_contig_7	59951	60691	741	TTACGCATGTACATCTCCACCTTGCGTCACATGAATATATATATCGTCTAATGTTTGATTATGTAAGCTAGTTTGTTGTCTCAATGCTTCTAAATCTCCAAATGCAACGACTTCACCTTCGTCTAGTATGATAAAACGATCACAGTAACGTTCAGCTGTTGCTAAAATATGTGTACTCATTAGAACGGTTCTACCTTCGTTTTCTTTTCAACCATTAAATCTAACATGGATTGAATTCCTAATGGATCTAGGCCAAAGGAATGGTTCGTCTATAATATACAATTCGGGATTAACGATAAACGCACAAATAATCATGACTTTTTGTTTCATCCCCTTAGAAAAATGACTCGGAAAAACTTTCAACTCATTTTCTAAACGGAATGTCTTTAATAATGGCAT…	ecsA	(ABC transporter, ATP-binding protein)	REVERSE
BC01_FL_10000_polished_contig_7	60825	61245	421	ATGTCAGAAACAATTTTCGGCAAAATTTTAACTGGAGAAATTCCTAGCTTTAAAGTATATGAAGACGATTATGTCTATGCCTTTTAGATATATCACAAGTTACTAAAGGACATACGTTATTAATTCCTAAAAAGCTTCTGCTAATATCTTTGAAACTGATGAAGAAACAATGAAACATATCGGTGCAGCATTACCTAAAGTAGCAAATGCTATTAAGCGTGCATTTAATCCTGATGGTTTAAACATTATTCAAAATAATGGTGAGTTTGCAGATCAATCTGTATTTCATATTCATTTCCACTTAATTCCTCGATACGAAAATGATATTGATGGATTTGGTTATAAGTGGGAAACACATGAAGACATTTTAGATAACGATGCAAAACAACAAATTGCTGA…	hit	(histidine triad cell-cycle regulator)	FORWARD
BC01_FL_10000_polished_contig_7	61386	61751	366	ATGAAAGCATCACGCATTCTATTCGGTATCGGTGTTGGCGTAGCAGCTGGTTTTGTAGTTGCACTTCAAGGACGTGACGACAAAAGTGTCAAGAACAACACGATCGATCGTACTGCCCCTACTGGTTCAAAATCAGAACTACAACGTGAATTTGAAACGATTAAACAAAGTTTTAATGACATTTTAAACTATGGTGTTCAAATTAAAAACGAAAGTGCGGAATTTGGTAGTTCAATTGGTGGTGAAATTAAGTCATTACTTGGAAACTTCAAATCTGACATTAATCCTAATATTGAACGTTTACAGTCACACATCGAAAATTTACAAAATCGTGGCGAGGATATTGGAAACGAAATTTCTAAGTAG	gvpP	(gas vesicle protein-like protein)	FORWARD
BC01_FL_10000_polished_contig_7	62484	63044	561	ATGTTTTTATGTAAAAGACAAATTGATATCAATGCACGATTTGGTTTGCCTAGAATTGCATTTATGAGTGCAGTTGCAACCATCATTATGTTTTTAGTTAGTTATGAAGTAATGTATTTTTTATCTAATACGCCATTATCAGATAGACATTTTCTCATCTTTTTATTACTTGTATTTATGACGTATCCATTACATAAAAGTATACATTTATTATTTTTCTTACCATATAGAAAATCGTTTAAAGTTCATAAGTTAACTAAAAGAAAATGGGCTTATATTCTATAATACCTACGTCAATCAACCTGTACACAAATTTTATTTTTGCATTAACTTAATATTGCCAAGTTAATTATCTTATCTGCAATGTTCGTTTATCTAACAATTTCATTCCCGCAATAT…	yhaJ	(putative bacteriocin)	FORWARD
BC01_FL_10000_polished_contig_7	63247	64206	960	ATGAAGATGATAAACAAATTAATCGTTCCGGTAACAGCTAGTGCTTTATTATTAGGCGCTTGTGGCGCTAGTGCCACAGACTCTAAAGAAAATACATTAATTTCTTCTAAAGCTGGAGACGTAACAGTTGCAGATACAATGAAAAAAATCGGTAAAGATCAAATTGCAAATGCATCATTTACTGAAATGTTAAATAAAATTTTAGCTGATAAATATAAAAATAAAGTTAATGATAAGAAGATTGACGAACAAATTGAAAAAATGCAAAAGCAATACGGCGGTAAAGATAAATTTGAAAAGGCCCTTCAACAGCAAGGTTTAACAGCCGATAAATATAAAGAAAATTTACGTACTGCTGCTTATCATAAAGAATTACTATCAGATAAAATTAAAATCTCT…	prsA2	(extracellular chaperone)	FORWARD
BC01_FL_10000_polished_contig_7	64326	65265	940	TTAATCGAGTGATTCAGGATTGTAGAATCTACGATTTTCAAGACCAAATATTTTATCTGTAAACTGACCCTTGTCAGTTTTTTTATATGCCTTTTCAAACATATTCATTCTAGCATCGATATTATCGATATAGCATAAAATTTCTGCTTCTTTTAAGTATGGCAGTTTTGGAGAACCATACTCTAACTTACCATGATGAGATAAAATCATATGTCTTAACAACATGATTTCTTCTCCTTCAATGTTCAATTCACGAGCTGCTTCAACTACTTCATCACTCGCAATCGAGATGTGTCCTAATAAGTTACCTTCGACTGTATACGACGTCGCAACAGGACCACTCAATTCTCTAACTTTACCAATATCATGCAAAATAATACCACTATATAACAAACTTTT…	cbf	(replication enhancer)	REVERSE
BC01_FL_10000_polished_contig_7	65731	68197	2467	TGCGATATCATTAAGTTGATTTTTAAGACTGTGATATTCATGTCTTAAATTAGCAAGCGTTGTATCAGTTTCCATGTGATTGATTTGTGCACTTAAATCACTGACTTGTGCTTGCATTTCAAGATATTGCTCATTATATTCGTCAACTTGAGTAGCCAATAAATGATCTTCTTCTTCAAGTTGTGCAGTTGTTTTTTCACTTAAACTAGAACTTAATTCATAAGAATAGTTTTGGTTCTCAAGATATTTAGTTAAATCATTAAAACGACTCAAATTACTAGTATAAGTTTGGTAATCTTCATGATGTTGGTAAAAATCTTCTTCAGTACCAACATTGATAAAATCGAATAGTCTTTGTAATTTCTTTATTATTTTCTTCTAATTGAGCATTTAAATGAT…	Q5HET2	(DNA double-strand break repair ATPase)	TRNC-REVERSE NOSTOP
BC01_FL_10000_polished_contig_7	68187	69380	1194	TTAATTATCATTTTGTTCACCTCTCATTTCAGCTTTTAATATTTCTTCAGCACGATTAACTAATGCTGTATGGTCGAATGTTCCATAATCGTCTAGGAACTTAGATGCCTTGGATTTAAATATAAATCTGACATCGCTTTATCAAAACAGTTTGATCGACTAATAATTCCGCTGAAAATTCATTAACTAAAGGTGACTCATCATTTTGTGCATATTGTATTTTTAACTCATCAATATATACAAATTGATTTTCGTTTTCTTCATAATCTGTAATCATTTCTTCAACTTGTAATAAATCTTGAGGTGAAATTAATGTCTCACTATTAATAACAAGCGTTAAACGATAAAAGGCTTTTCCTTCTTCTCTCACTTGTTCTTTAAAGTTTTGAATGACCTCGT…	Q5HET1	(DNA repair exonuclease)	REVERSE
BC01_FL_10000_polished_contig_7	69971	70032	62	TTCAAAATGCAAAAGGAAGTTAGGACACGTTTACTAGCCTAACTTCCGTTACTGAATGCATC	tx_SACOL1902_1	(rho-independent terminator)
BC01_FL_10000_polished_contig_7	70068	70128	61	TCAAAACTAAAAAAACTACCCACAAAGTCTCGGACTCTGTCGGCAGTCTATTCCTCTATTT	tx_SACOL1902_2	(rho-independent terminator)
BC01_FL_10000_polished_contig_7	70155	70498	344	TTAGTCAGCGTAAATTTCGTCTAATGGTTTAACGATAATTTGGTTGATTTCTTGGAATACTTGACTCATTTTTTGTTCAGCATTCATTAATGCAGAGATGTTTTCATCTTTTTCAATTGCTTGCGCTTGTTCTTGCGCTTTTTGTAAATCTTCTTCAGCAATTTCTTCACCTTGCATTTTTTTTTGTTGGAAGTTAATTGAGTTTCACGGAACTCGTCGAATAACTTTTTAGATTCTTCGTTAGCTTTTACATTAGCGAATGCTTCTTTGATTGCTTTGTATTCTTCGCTTTCTCTTAAAGCTTGTTCTAATTGATTTGCATAATCATATAAATTTACTGCCAT	UPF0342	(NCTC13712_01834, Protein of uncharacterised function DUF964)	REVERSE
BC01_FL_10000_polished_contig_7	72686	73300	615	CTAAATCAACTTATTTTCCATTGCATAAATTGCTGTTGTGTACGATCGCTAACTTGTAATTTACTAAATATATGACTGACATGTGTTTTAATTGTTTTTTCAGATACAAATAAAGTTTCTGCAATCTCTTTATTTGTTTTACCTTTAACCATTTCACGTAACACTTCAATTTCTCTCTTTGACAACTTATTCGGGGAGTGGGTTAACTGTTTCGAATACATCTTGTGCCTTAGGATGTATCATTTTTTCACCGTTCATAACTCGTCTAATAGTTTCAATTAATTGCTGAGGCTCAACGTCTTTCATTTCATAACCATCAGCACCTTTATTGATTGCTGAAATTACATGTTCATCATCAACATAACTTGTTAATACCAAAACTTTAATATCCGGATAATG…	airR	(anaerobic iron-sulfur cluster-containing redox sensor response regulator)	REVERSE
BC01_FL_10000_polished_contig_7	73322	74439	1118	CTATTTTATAGGAATTGTGAATTGTATTTGTGTACCCTTTTGTTGGCTGGAGAATGAAAGGTCACTTTTACCTCTTAATAATTTAACTCTTTGTTTTATGTTATTAATATCGTGTGATGAAGCTATCTGAACATTATCGATCTCAAATCCTTGACCATAATCAATCACGTCAATATATAGTATATCGTTCATTTGTTTTAATGTAAGATCCATTTTATTCGTATCAGCATGTTTCTTAACATTATTAATACACTCTTGTAATGCTCTGTATATGTTTTCTTCGATTTCATTAGATAAATCGATTAAACCTTCTACATTTACATTTAATTGTATATGCATTAATTTACTATATGCTGTCAAAGCATGAATTAAACCTTGCTCAAGTCCAACTGGCTTAAG…	airS	(anaerobic iron-sulfur cluster-containing redox sensor histidine kinase)	REVERSE
BC01_FL_10000_polished_contig_7	74602	75419	818	ATGAAATTTAAAATACCAGAAACTTTAATGACTTAAGTTTACGAGATATTTTCCAACAACTTAAGGTACCTAAAAAAGATTTACATCATTTAAATATGTCTAAAGATATTACTATTAATGATAAACCTGCGCGATTAATGGATAAAGTGCATATCTGGCGACGATGTATTTGTTCCAACCATCGATGAAAAAGTAATTATGTTCCAAGTTATCGTTATGCACAAATTAAATACGAAGACGATGATATGGCAATCGTAATGAAACCTAAAGGTGTTAAGACTCACCCTAATGATTTAAAAGAAAGCAATACTTTAATGAATCATGTGATTTACACTATTGATAGTGACTATGTCGAACCAATTCATTGACTGGACCAGGAAACAGTAGGATTATTAATTG…	rluA2	(RNA pseudouridylate synthase)	FORWARD
BC01_FL_10000_polished_contig_7	75885	77269	1385	TTAATGAGGATCTACCATATCTTCTGGTTTAATCCATGCTTCAAATTGTTCTTCTGTAACATATCCAGTTTGAATTGCAGATTCTTTTAAAGTTAAACCTTCTTTATGGGCTTTCTTAGCAATTTGAGCTGCTTTTTCATAACCAATATGTGGATTTAATGCAGTAACTAACATTAATGATTGATTTAAATAATTATCAATATTCTCTTCGATTGGTTCAATGCCCACTGCACAATTGTTATTAAATGTTTCCATACCATCAGCTAAAAGATAAATTGATTGTAGTGTATTATGCATAATAACTGGTTTATAAACATTCAATTCAAAGTTACCTTGTGAACTTGCGAAGCCAACAACTGTATCATTACCCATTACTTGGACTGCAACCATTGTTAACAT…	fumC-citG	(fumarate hydratase)	REVERSE
BC01_FL_10000_polished_contig_7	77464	77858	395	TTAATTACGATACTTTGTTTTAGTAGCTTCAACCGTAGCAATAGCTGTAAGTATATATAATACAGCACTAACAATTGTCGTATATGGATTTAGAGCAACAAGCGTACCTAAAACTCCTGTTAAACTCGCATAAAACCCATCAAGTGTATAATACAATATTGCTGTTATTAATAAACAACAAATTACACTGATTACAATACCTGATTGATTACTTTTAATGAATGTTTGCGCATTAACATCATCAATTAATCCTTTGATAAATTGAGTTGTAATTTTATTACTTTGAAAATAACAGGTAAATATAATGCCCCAATTGCCAATGGAAAAGCTTTAATTGATATTAAACTTATAATAACTGTTGCTATCAATAATTGAATCCAGTATTTTCCTAACAT	Q5HES3	(NCTC13712_01841, Uncharacterised protein)	REVERSE
BC01_FL_10000_polished_contig_7	78634	78783	150	TTACTGACTGTCTTCTTCAGAATTCTTTTCTTGATCATTTTGATCAGAGATTTGTTCCATTTCTTTACCTAATTCTTTTAAATCTTCAAAATCCGTTACCATACTGTTTTCTTCATGATAATTTAATTTTGGATCTTTGTCTTTAGACAT	Q5HES1	(putative protein)	REVERSE
BC01_FL_10000_polished_contig_7	78808	79409	602	TTAAGCAAAGCGTGACGTAAAGTAAGCTTTTAACATCTTCAGGTAAACCTGCAGCCGCTTCTTTATCAAGAATAACATTTACCATTCTATGTGCTTTTAAATCGGCTGGTTCGAAGCTTGTTTTACCATTTTCTTGATATAATTTTTTCAACTACATCTCGTTTATTAGCACCTGTCACTACTAAGAAAATTTCTCTTGCTTCCATTAGTCCTTGACGAATACTAACATTTAACTTACCTTGCTCATCGATAGAAACAACTTGTAATGTTAATTTCCCTTTTTTTTCTTTAGTTTTAATCTTATCAGCGATTAATTCGATTGCATCTTTTTCATAAGCAATTGGATAAACTTGACCTGCTGGTACACCTAACGCTTCGAAATATGATTTTTTATCGTCA…	Q5HES0	(NCTC13712_01843, glucosamine-6-phosphate deaminase)	REVERSE
BC01_FL_10000_polished_contig_7	79569	80034	466	TTAATTCAATCCCGGAAAATCTTGTTGACGTAACGCTTCATAAATTAACAACGCAGCAGTATTTGATAAATTTAATGAACGAATATGTTCACTCATAGAATCTTTAACGCTGTGTCTTGATATTTCTCTTTCACCCAGTCTGGTAATCCTGTCGTTTCTTTTCCAAAAATGAAGTAAAATCTTTGTCATGATTTGAAAAATCAAAATCACTATAAGTCTTTTTACCAAATTTTGTTAATAAGTAATACTCGCCATTTGTGACTTCAAAAATGCTTCAATACTATCATGATACGTAATATTCACAAATTCCCAATAATCTAAACCGGCTCTTTTTAACATTTTATCATCAGTTCTAAATCCAAGAGGTTTAATTAAATGTAAATGTGTGTTTGTACCTGC…	cspR-trmL	(tRNA cytidine/uridine-2'-O--methyltransferase)	REVERSE
BC01_FL_10000_polished_contig_7	80039	81169	1131	CTATTCTCTCCTTGTGTCTAATCCTTTTTATCATTTCATTCTGAACTTCTGCATCCTCTTGATCATAATTAGCATTGATAAAATCTCTTGCTTCTTCCCCAAGAATTTGACCAATGGCCCAATAAGAAGTTGCTCGAATCAACGGTCTTTCATCTGTTGTTGCAACTTTTTTCAATTCTGGAATTGCATCCACTTCATTAAAATGCGCCAATGCTAAAATAGCATTTCGTTGTATCGGCTTTTTACCACGCCAAGCACCTGCAAGGTGACCATATGTTTGTTTGAATTCTTTATTAGACATACGTAGTAAAGGTACTAATCTTGGCTTTAAAATTTCTGGTTCCAAAATGATGTCATCTTGTTCGGTATTAATACCTCTATTTTTCGGACAAACTTGTT…	queG	(epoxyqueuosine reductase)	REVERSE
BC01_FL_10000_polished_contig_7	81322	82048	727	TTATAATACTCTTGCTAAGAAATTTTGTGTTCTTTCATGTTGCGGTTGTTCAAATATTTCGACTGGTGTGCCTGACTCTACGACAACGCCATCTGCCATAAATATGACTTTGTCACTTACATCTTTGGCAAATCCATTTCATGTGTCACAACCACCATGGTCATACCTTCTTTGGCTAGGTCTTTCATTACTTTTAATACATCACCAACTACCTCAGGATCTAATGCTGAAGTTGGTTCATCGAATAAAATAACATCTGGATGCATTGCTAAAGCTCTTGCAATTGCTACCCTTTGTTTTTGACCACCTGATAATTGATTCGGATATACATCTGCTTTTTCTTTTAATCCCACTTTATCTAATAACGACAATGCTTCCTTATGTAATTCATCGTTATTA…	artR	(high affinity arginine ABC transporter, ATP-binding protein)	REVERSE
BC01_FL_10000_polished_contig_7	82035	83492	1458	TTAATCACTGGCATTCAATCTCCCTTCAATCATGTTCATAATGCGTGTAAGTACAAATGTTAAGACAAAGTATAATGCTGCTGCCACTATTAATGGTGTGAATGGGTCAAATGAAATACCTTGAACCACTTGTGCATTAAACATAATTTCGCCAACTCCAATTGTTGACACAATAGATGATTCTTTAATTAAAGTGACAAATTCATTACCTAAAGCTGGTAAAATATTTTTAATTGCTTGTGGCATAATTACACTTTTCATCGTTTGTCTATAATTCAAACCTAGACTACGTGCGGCTTCCATTTGGCCTTTATCAACAGCATTTATACCTGCACGAATAATTTCAGCAATGTAAGCTGAGGAATTAATAACTAATGCAATTGTTCCACAAACAAGAGC…	artQ	(high affinity arginine ABC transporter, transmembrane permease)	REVERSE
BC01_FL_10000_polished_contig_7	83749	84808	1060	TTATTGTTTTGGAACTTCAAATTTATAAATATCATTAGAATATATAGGAATGAATTTTTACACAATTCATGAACAATAAATGCCGATACAAATGGTATGACAAAATAACCAAGTGCTAATAAAATAATATTCATTGTTGGATCACCTGACATTCGGTTAAACGCATTTATTGGGCCAACTAATCCTGTATATCCAAATCCAGCAGACAATGGTGTTCCTTTAACCTGAAGAACGTAAGCAATGATTCCAGAATTATTCCATTTATAGTCAATGGTATCGAAATAATTAAATTTTTCAAGTAAACTGGGATCATCATTTTTGCAGCTCCTATGAGTAAAACTGCATTTACACCAATAGAATTGACACGCAATGAGCCAAATAAGAAAGTAACACAGGCAG…	Q1Y9N4	(phosphotransferase system PTS, EIIC domain protein)	REVERSE
BC01_FL_10000_polished_contig_7	85299	86618	1320	ATGTGTAATGATACCTTAGAATTACTAAGAATAAAAGATGAAAATATAAAATATATAAACCAAGAAATTGACGTCATTATCAAAGGAAAAAAGCAACAGTGGTTAATGCTGTACTAACGTATAAGCCTTCGGCCTGTTATTGTTGTGGAGTTAAAAATGAAGGACAAATTCATAAACATGGTAAGCGTGTTTCTCGTATTACTTTACTTAAAACTCAAGGGTATAACACATACCTCAACTTAGCTAAACAACGTTTTAAATGCTTAGAATGCAATGGCACTTTTACTGCTAAAACGTCAATTGTTGATGAGTCGTGTTTTATCTCAAGATGTGTTACTCAAAAAGTTATAGAAGAAGCTACTAAAGTTAAAACAGAGATTGATACTGCAGAAGATAACT…	tnp-IS1181	(transposase for IS1181)	FORWARD
BC01_FL_10000_polished_contig_7	86682	86734	53	GGTGGAGAACCAAAAGAAACCTTGTTTTACAAGGTTTCTAATACGTTATGTTA	tx_tRNAleu1_1	(rho-independent terminator of tRNAleu1, locus 2)
BC01_FL_10000_polished_contig_7	86751	86837	87	TTATACCGGTGGTCGGGGTCGAACCGACACTCCACAAGTGGAACGGGATTTTGAGTCCCGCGCGTCTGCCAATTCCGCCACACCGGC	tRNAleu1	(tRNA leucine)
BC01_FL_10000_polished_contig_7	86876	86952	77	TGGAGCGGAAGATAGGATTTACACCTATAACCCTCATTCCAGGAAGGAATGTATTCTAAGAGTTGAAATACTCCCGC	tRNAgly4	(tRNA glycine)
BC01_FL_10000_polished_contig_7	86968	87042	75	TGGAGCGGAAGATAGGATTTGCACCTATACCTCGTTCCGGGAAGGAACGTGTTCTAAAAGTTGAACTACTCCCGC	tRNAgly2	(tRNA glycine)
BC01_FL_10000_polished_contig_7	87050	87122	73	TGGAGGCGGCAACCGGATTTGAACCGGTGATAAAGGTTTTGCAGACCTCGCCTTACCACTTGGCTATGCCGCC	tRNAcys	(tRNA cysteine)
BC01_FL_10000_polished_contig_7	87125	87200	76	TAACTGGGCTAGCTGGATTCGAAACCAACGAGTGACGGAGTCAAAGTCCGTTGCCTTACCGCTTGGCTATAGCCCA	tRNAgln	(tRNA glutamine)
BC01_FL_10000_polished_contig_7	87209	87284	76	AAGGGCGGCTGAAGGGGATCGAACCCTCGAATGTCGGAACCACAATCCGATGTGTTAACCACTTCACCACAGCCGC	tRNAhis	(tRNA histidine)
BC01_FL_10000_polished_contig_7	87287	87360	74	TGGCAGGGGCAGTAGGAATCGAACCCACACCAAAGGTTTTGGAGACCTCTATTCTACCGTTGAACTATGCCCCT	tRNAtrp	(tRNA tryptophan)
BC01_FL_10000_polished_contig_7	87373	87455	83	AAATGGAGGGGGCAGATTCGAACTGCCGAACCCGAAGGAGCGGATTTACAGTCCGCCGCGTTTAGCCACTTCGCTACCCCTCC	tRNAtyr	(tRNA tyrosine)
BC01_FL_10000_polished_contig_7	87461	87536	76	TGGTGCCGGCCAGAGGACTTGAACCCCCAACCTACTGATTACAAGTCAGTTGCTCTACCAATTGAGCTAGGCCGGC	tRNAthr	(tRNA threonine)
BC01_FL_10000_polished_contig_7	87541	87616	76	AAATGGTTCAGGACAGAGTCGAACTGCCGACACATGGAGCTTCAATCCATTGCTCTACCAACTGAGCTACTGAACC	tRNAphe	(tRNA phenylalanine)
BC01_FL_10000_polished_contig_7	87542	87616	75	AATGGTTCAGGACAGAGTCGAACTGCCGACACATGGAGCTTCAATCCATTGCTCTACCAACTGAGCTACTGAACC	tRNAphe	(tRNA phenylalanine)
BC01_FL_10000_polished_contig_7	87720	87794	75	TTGCGGGAGGCGGATTTGAACCACCGACCTTCGGGTTATGGAGCCCGACGAGCTACCGAACTGCTCCATCCCGCG	tRNAmet_ini	(tRNA methionine initiation)
BC01_FL_10000_polished_contig_7	87808	87899	92	TGGCGGAGGAAGAGGGATTCGAACCCCGCGGCCCGTTAAGGCCCTGTCGGTTTTCAAGACCGATCCCTTCAGCCGGACTTGGGTATTCCTCC	tRNAser1	(tRNA serine)
BC01_FL_10000_polished_contig_7	87938	88016	79	TGGCGGTCTCGACGGGAATCGAACTCGCGATCTCTCCTGCGTGGACAGGCAGGCGTGTTAACCGCTACACTACGAGACC	tRNAasp	(tRNA asparagine)
BC01_FL_10000_polished_contig_7	88024	88116	93	AAACGGAGGAAGAGGGATTCGAACCCCGCGAGCCGTTAAGCCCCTGTCGGTTTTTCAAGACCGATCCCTTCAGCCGGACTTGGGTATTCCTCC	tRNAser1	(tRNA serine)
BC01_FL_10000_polished_contig_7	88124	88200	77	ATATGGACCTTGCAGGACTCGAACCTGCGACCGAACGGTTATGAGCCGTTAGCTCTAACCAACTGAGCTAAAGGTCC	tRNAile	(tRNA isoleucine)
BC01_FL_10000_polished_contig_7	88323	88398	76	TGGTGGAGACTAGCGGGATCGAACCGCTGACCTCCTGCGTGCAAAGCAGGCGCTCTCCCAGCTGAGCTAAGCCCCC	tRNAala	(tRNA alanine)
BC01_FL_10000_polished_contig_7	88323	88396	74	TGGTGGAGACTAGCGGGATCGAACCGCTGACCTCCTGCGTGCAAAGCAGGCGCTCTCCCAGCTGAGCTAAGCCC	tRNAala	(tRNA alanine)
BC01_FL_10000_polished_contig_7	88323	88399	77	TGGTGGAGACTAGCGGGATCGAACCGCTGACCTCCTGCGTGCAAAGCAGGCGCTCTCCCAGCTGAGCTAAGCCCCCA	tRNAala	(tRNA alanine)
BC01_FL_10000_polished_contig_7	88413	88489	77	ATATCGGGAAGACAGGATTCGAACCTGCGACCCCTTGGTCCCAAACCAAGTGCTCTACCAAGCTGAGCTACTTCCCG	tRNApro	(tRNA proline)
BC01_FL_10000_polished_contig_7	88496	88572	77	TAACGCGCCCGATAGGAGTCGAACCCATAACCTCTTGATCCGTAGTCAAACGCTCTATCCAATTGAGCTACGGGCGC	tRNAarg_ICG	(tRNA arginine)
BC01_FL_10000_polished_contig_7	88688	88762	75	TGGAGCAGAAGACGGGATTCGAACCCGCGACCCCAACCTTGGCAAGGTTGTATTCTACCGCTGAACTACTTCTGC	tRNAgly3	(tRNA glycine)
BC01_FL_10000_polished_contig_7	88763	88845	83	ATATGCGGGTGAAGGGAGTCGAACCCCACGCCGTAGGCGCTAGATCCTAAGTCTAGTGCGTCTGCCAATTCCGCCACACCCGC	tRNAleu3	(tRNA leucine)
BC01_FL_10000_polished_contig_7	88849	88924	76	TGGTGAGCCATAGAGGATTCGAACCTCTGACCCTCTGATTAAAAGTCAGATGCTCTACCAACTGAGCTAATGGCTC	tRNAlys	(tRNA lysine)
BC01_FL_10000_polished_contig_7	92428	92504	77	TGGTGGAGACTAGCGGGATCGAAACCGCTGACCTCCTGCGTGCAAAGCAGGCGCTCTCCCAGCTGAGCTAAGCCCCC	tRNAala	(tRNA alanine)
BC01_FL_10000_polished_contig_7	92428	92502	75	TGGTGGAGACTAGCGGGATCGAAACCGCTGACCTCCTGCGTGCAAAGCAGGCGCTCTCCCAGCTGAGCTAAGCCC	tRNAala	(tRNA alanine)
BC01_FL_10000_polished_contig_7	92428	92505	78	TGGTGGAGACTAGCGGGATCGAAACCGCTGACCTCCTGCGTGCAAAGCAGGCGCTCTCCCAGCTGAGCTAAGCCCCCA	tRNAala	(tRNA alanine)
BC01_FL_10000_polished_contig_7	92523	92599	77	TGGTGGGCCTAAGTGGACTCGAACCACCGACCTCACGCTTATCAGGCGTGCGCTCTAACCAGCTGAGCTATAGGCCC	tRNAile	(tRNA isoleucine)
BC01_FL_10000_polished_contig_7	92689	94241	1553	AGAAAGGAGGTGATCCAGCCGCACCTTCCGATACGGCTACCTTGTTACGACTTTCACCCCAATCATTTGTCCCACCTTCGACGGCTAGCTCCTAAAAGGTTACTCCACCGGCTTCGGGTGTTACAAACTCTCGTGGTGTGACGGGCGGTGTGTACAAGACCCGGGAACGTATTCACCGTAGCATGCTGATCTACGATTACTAGCGATTCCAGCTTCATGTAGTCGAGTTGCAGACTACAATCCGAACTGAGAACAACTTTATGGGATTTGCTTGACCTCACGGTTTCGCTGCCCTTTGTATTGTCCATTGTAGCACGTGTGTAGCCCAAATCATAAGGGGCATGATGATTTGACGTCATCCCCACCTTCCTCCGGTTTGTCACCGGCAGTCAACTTAGA…	rrs	(16S ribosomal RNA)
BC01_FL_10000_polished_contig_7	94867	94921	55	TAAGCATAAAAAAAGTTAAACAACTTTCATGTCGTTTAACTTCTTAAATATTACG	tx_perR	(rho-independent terminator of perR)
BC01_FL_10000_polished_contig_7	94977	95421	445	TTATTTATCTTGGCATTCTTTACAAACTCCATAAATTTCCATTCGATGATGTGTTACGTCAAAGTCAGTCATATGCTGAGCTAATCTTTCAATTTCATTTAACTGTGGATATTGAAAATCAACAATCTTACCACATTGTTCACATATAATATGATAATGATTATGTGTATTAAAGTCGAATCGACTTGATGAGTCTCCATATGTTAATTCTTTTACAATTCCAATATCTTTAAACACTCTTAAGTTATTATATATTGTCGCAACACTTATATTTGGAAAATCAGGTGAAAGTGCTTGATAAATTTCATCAGCTGTTGGATGAGTATGTGAAGAAATTAAATAACGTATGTGCTTGTCTTTGAGGTGTAATTCTTACGCCTGCTTGTCGCAATGATGCAA…	perR	(perR, Peroxide-responsive repressor perR)	REVERSE
BC01_FL_10000_polished_contig_7	95516	96468	953	TTAATAGCCTTTTTTAGCATCAACTTCATTCTCAATTAGAGCCATTCTTATTGAGAAAATTAACTAGATTGTTTTTAAAAATATCTAATAAGTCATACTTTGCTTCATAATCATTACCAGTTATATGCGCTGTTATAGTTACATTATCCAATTCATATAATTCATGATTAGGTTTCAAAGGTTCATTTTCAAACACATCTAAATAGCATGTCGAATAACTTTACTTTTTAATACTTCTATTAAGAGCGCTTCTTTAACTATGCTACCTCGTCCTATATTTATAAAAAGTGCTTCATCTTTCATTAATTCAAAATGTTTTTTCTTTAGTAAATGAATCGTTTCTTGCGTTTCTGGTAAAGCATTTATAATAATGTCAGCATTTGGTAATGTGCTTTCAAG…	Q5HER2	(2-hydroxyacid dehydrogenase family protein)	REVERSE
BC01_FL_10000_polished_contig_7	96474	96929	456	TCACCCAAAATGTTTTTTAAGTTCTTCTATTTGTGTTTTAACCTTAACCTTCTCGATAACATCTAATACTTTGCCTTGTTCATCTATTAAAAAGTGGTTCTTACAATGCCCATACTTTCTTTGCCAAATGATTTTTTAACTGATATACGCCAGTTTCTTTAGCTAATTTAAAATCTTCATCTACTAATAAATCAAAATTCAATCCGTGTTTCTCAATAAAATTTTGGTGTTTTTTTCTTTTGAATCACCGCTTATACCATATACTGCAACATCTAAATCATTGAACATTTCTAAATTGTCTCTAAAGTCACAAGCTTCTGTGGTACAAGTAGGTGTATTATCTCTAGGATAAAAATATATAATCGCCTTTTTACCTTTTAATGTATCATTTGTAATGAC…	bcp	(bacterioferritin comigratory protein)	REVERSE
BC01_FL_10000_polished_contig_7	97010	98299	1290	ATGAATTTTAGTGAAAGTGAACGTTTACAACAACTTTCAAACGAATATATTCTAGGCGGTGTCAATTCCCCTTCTCGTTCTTATAAAGCTGTAGGAGGCGGTGCACCTGTTGTTATGAAAGAAGGACACGGTGCATATTTATATGATGTCGATGGCAATAAATTTATTGATTACCTTCAAGCATACGGTCCAATTATTACGGGGCATGCACATCCTCATATTACTAAAGCAATTCAAGAACAAGCTGCTAAAGGTGTTTTATTTGGTACACCGACTGAATTAGAAATTGAATTCAGCAAAAAATTACGTGATGCAATTCCATCTCTTGAGAAAATTCGCTTTGTAAATTCTGGAACAGAAGCAGTCATGACAACAATTCAGTGTTGCACGTGCATATAC…	gsaB	(glutamate-1-semialdehyde 2, 1-aminomutase, locus 2)	FORWARD
BC01_FL_10000_polished_contig_7	98592	99685	1094	TTGAGACTAGGAGCTCGGATTTTTAAAACTGGTATAGCCATTATTTTACGCTATGTCTATCGCTTCTTTACTACCGGATGATGTTGGTCTGAAAGCCTTAGCTGGTGTCAGTGCTGTTGTTGCAATGCAACCTAGTATTTATCGTTCATTTAAAACAGTTTCTGATCAAGCATTGGGTAACATTATAGGTGCCATACTATCTGTTACAATGGTAACAATTTTTAGTGATAATTTTATCATTATGGGTGTTACCGTCATAGTACTTATTGCTATTTTATTTAAATTTAATTTAGCACATGTTGCTACTTTGGCGAGTGTAACAGCATTAATCATTATGGGACAACATACCGGTTCTTTCTATATTACCGCCTTTTACAGGTTTGTACTTGTAATGATTGG…	DUF939_L1	(NCTC13712_01884, Predicted membrane protein)	FORWARD
BC01_FL_10000_polished_contig_7	99876	101391	1516	TTATAAGTTTTGAATGCTATATAAATGCTCGTAAGCACCTTGTTTTGCAATCAATTCACGATGCGTACCTGTTTCAACAATATGTCCATTTTCAATTACGACAATTTTGTCAGCATGTGTAATAGTGGACAAGCGATGCGCTACGATAAGTGTCGTTCGATCTTTACTCAACACATCTAATGCTTCTTGAATAATGGATTCACTTTCTAAATCAAGTGCACTTGTTGCTTCATCCAAGATAAGAATTGGCGGATTATTTAAAAATATTCTAGAAATCGATAATCTTTGTTTTTGACCACCTGATAATTTAACACCTCGTTCACTACTTCAGTGTCATATCCCTGTGGCAAGTTCATAATAAAGTCATGTGCATTAGCCATTTTCGCCGCTTCAACTACT…	msbA2	(lipid A ABC transporter, fused ATPase and transmembrane permease)	TRNC-REVERSE NOSTART
BC01_FL_10000_polished_contig_7	105155	105991	837	TCATGAAGAAGTATCCGCCTCGTCTGTACTATCATTTGAAACATCCTGTTGATTATCAGTTTGTGTCACTTTAGATGTTTTATTATAAATTGCGTGTGTCGTATACCTTGCTAATACGAAATTTACTGCAGCTATTAAACATAAGAATAAAATAAAGTAAAAATGATATGGAATGTTTTTCCATACTTGATATACCAAATATGATAGATTGTGCTATACCATTAACAATGTAATACATTGGATTTAGCATTAGGATGTGATTGATAAATACATGATTTGGATTTGGTATGAAAATAATTGGTAACAATAAGAAACACAATACACAAACCCCATAAAATATGATATTTATTTTTTCAGTTAACAGTCGAATAAGACCAAAAAGTAACAGATATTAATCCT…	tagG	(teichoic acid ABC transporter, transmembrane permease)	REVERSE
BC01_FL_10000_polished_contig_7	106000	107516	1517	CTACAATTCAATATAAATCCATTTGTCTTCTTTCAAATTGGCAATACAATATCCATTCCCAACTTTAGTAATCCAAATGTTATTGTTAATATTAAACTTATCTTTTAATTCTTTTTTATCTACAATTGGATAAACAAAACCGTATAACTGATTATTATCATTGAAAAGTAATTGTATCGGTTGTTGTGTAACGGATGCAACGAAACGGTTATCATCATCAGGAACTAAAGTTTTTATAACTGAACTATGCTTTTTATGTAATTGACTATTAAAGTATGCATAGTAATTACTATAATTTGATTTCATATATGGTGCTAATTTTTTAAAACTATGCGTTTGATATAAACCTGCCGGGTTAAAATATTCTAATTTATCTTTACTAACATAGTAAGTCTTATT…	tagH	(tagH_2, Teichoic acids export ATP-binding protein TagH)	REVERSE
BC01_FL_10000_polished_contig_7	107531	107844	314	CTATAATTGTAATAACGCTATAGGTAATCCTTCTTCAGGTTCATCGCTATTAAATCTAAACCCCACGCAAAAATACCTTTTAATCTTTCTACTTTAAAATATTGATTACTGCCATCAGTCAGTTTATAAATTTTACCAATTTCTATCTTTTTTCTGTCTACTAAGTAACTTTCGGCAACAATTACTTTACTTTGATAAACGTCATATTCATTTAAAATACCATTCATCTCAGCTTTTCTCATTTTCTCTTTATAAAGTTGTATTTCGTGTCTTAATTCTGGCTCAGACATCTCACTCAATTTCTTCTGTTCCAT	yfhH	(putative transcriptional regulator)	REVERSE
BC01_FL_10000_polished_contig_7	107822	108638	817	TCACTCAATTTCTTCTGTTCCATCGGCAATACCACTTTCTTCTAATTTAGCTTTAATTTTATCATATTTATATCCTTTTCTCATAAGGCCTTCGATAGTTTTTGAAATTAATTTCTGTTGCGTGTACTCCTTTCGATTTTTATTATAAATTTTCTAAATCTCGTTGTAATAAATCGTCTAAAACCGCTTCATCTTGTGTAAAATCCATTTCATTCAATACAGCATGAATGGTTTCCATTTCAAACCCTTTTTGAATTAAAGTTTGCATTACTTTTTTCTTTAACTTTATTTTGTGGCCTTTTTTTGTTTTAGATATTTTTTCAGCAATTTGGATAATATCATCAAGTTCCTGTTGTTCTCTATAAAGTTCTGTAAATATTTCAATGATATTTGGTTCTA…	recX	(regulator of recombination)	REVERSE
BC01_FL_10000_polished_contig_7	108901	109712	812	TTAACGATTTAATTGTGACATAGCCTGTTGATATTGTGTTTCATTGATATAATTTTGTTGCTTCATTTTTTCTAAGTTCGTGCTTACACGTTGCGTAAAATTCTCTGACATATTATTGATATTATATACGCTAGGTGCATTGACTTTACTAGCTAAAATAGCGCTTTGTAAAACTGTTATGTGAGACATTGTTGTACTATTTTTATTCACGGTTGTTCCAAAGTAATGGTTTGCTGCGCCCTCAAGCGTATATTGATTATCCCCAAAGTAAATATTATTTAAATAAAAGCTTAAAATTTCGTTCTTATTATATTGTTTTTCAACTCGATGAGCTACAAATAATTCTTTTACTTTTTCTAGTAAATGAACGATCATTATCATAAAAATAATTTTTGACAA…	sgtB	(monofunctional glycosyltransferase B)	REVERSE
BC01_FL_10000_polished_contig_7	112468	112998	531	TTAGTCTCTAATATGTTGCACTTGAGCTAAATATTCAATTGTTTGTTTACTTTCAATGCGACGTGCTTTTCTTCGTTCAACACGTTGTGGTGCTGTATCATAAAACCATTTTTCAACATCATCTTCTGGATATACACCAGGTACATGTTTAGGTTTGCCTTCATCATCTAACGCAACAAATGTTAAGTAACTTAATGCAGCTAAATCATGCTTGTTATTAAATACATCGTCAATTCTAATTTGAACGACCACTTCCATTGAACTAGTCCCAGCGTATGAAACCATCGCTACGTATTGTAATATGTCCCCTGTTTTAATCGGCTTTAAGAAATCTACTGAGTCTGTAGATGCGGTAACTACTTGCGCACCAGCATGTTTCATAGCTGTGATTGCTGCAAT…	A5IU44	(acyl-CoA thioester hydrolase)	REVERSE
BC01_FL_10000_polished_contig_7	113088	114335	1248	TTAAAATGTTGATGCCCAATTTCCATTTTCAAATACTAGTTCTTTTGAACCATCTTCGAATATGCCATAAATAGTCAAATCACTACTACCAATCATGAAATCGACATGTACATTTGAATCATTTAATCCGCTTGCAATCTTTTCCTCAACAGTCATTTCCGTTCCACCTTGAATATTAAAGGCGTAAGCAGATCCAATCGCTAAATGACATGCTGCATTTTCATCAAATAAAGTATTGTAAAAAATGGTATTACGATTTGATATCGGTGAATCATCAGGTACTAATGCTACTTCACCTAATCTTCTTGAACCTTCATCAGTATTGATTAAATCTTTCAATACCGCTTCACCTTTTCCAGCTGAAAAATCAATAATCTCTCCATCTTTAAACATCAATTT…	ampS	(aminopeptidase Staphylococcus-type)	REVERSE
BC01_FL_10000_polished_contig_7	114347	114553	207	CTATTCGTGTCGCAATTGTCCTAAAGCGTCAGCAATAGCTGTCACTTCACTTGGCGACAATCTTTCTCTTGATTGAACAAAATCATATATATCTGTTAATTCTTCTTCATTTGCATTTTTATATTTTTCAGGATCTAATAATCCTTGATTAACAATATTTAACTTCTCTCTAATAGCTAATACTTTCTCTTCATTTGTCATAGCCAC	Q5HEP4	(putative protein)	REVERSE
BC01_FL_10000_polished_contig_7	114347	114547	201	CTATTCGTGTCGCAATTGTCCTAAAGCGTCAGCAATAGCTGTCACTTCACTTGGCGACAATCTTTCTCTTGATTGAACAAAATCATATATATCTGTTAATTCTTCTTCATTTGCATTTTTATATTTTTCAGGATCTAATAATCCTTGATTAACAATATTTAACTTCTCTCTAATAGCTAATACTTTCTCTTCATTTGTCAT	Q5HEP4	(NCTC13712_01899, Uncharacterized protein conserved in bacteria)	REVERSE
BC01_FL_10000_polished_contig_7	114694	115158	465	ATGGTAGATGTAGCATTTGTCTGTCTTGGCAATATATGTCGTTCTCCAATGGCAGAAGCAATCATGCGACAAAGACTTAAAGACAGAAATATTCATGATATTAAAGTACATTCAAGAGGTACTGGTAGCTGGAATTTAGGAGAGCCACCTCATGAAGGTACACAAAAAATTCTCAACAAACACAATATTCCATTTGATGGCATGATTAGTGAATTATTCGAAGCGACAGATGATTTTGATTACATTGTGGCTATGGATCAAAGTAACGTTGATAATATTAAATCTATCAATCCTAATCTTAAGGGACAATTGTTCAAACTGTTAGAATTTAGTAATATGGAAGAGAGTGATGTACCAGATCCATACTACACGAATAATTTTGAAGGTGTATACGACATG…	ptpA	(low molecular weight protein-tyrosine-phosphatase A)	FORWARD
BC01_FL_10000_polished_contig_7	115165	115440	276	ATGGAAAATAAATTTGTTCCTGGTATTTTAATTGGTGCCGTAATTGGTGGTGCAATTAGTTTAGCTGATAAATCTACACGTCAAGCTTTAGTTCAATCAGTTAAAGATGCAAAAAATGGTAACCGCACTCGTAAGCCTTCTAAAGTCAGCAAGATTAAAGACGAAGTTTTATACTGGAAAGATGTTGTTGAAGAAATTCGTCGTAATAATCCTGAATTAGAACGTTCATTAAAGGATGCGAAAGAAACATTTGTTAATAGAAAAAATCAACGCTAA	Q5HEP2	(putative protein)	FORWARD
BC01_FL_10000_polished_contig_7	115718	116934	1217	ATGTCGAAAAAGGATCACTCTTCTTCAAAATACCTTAATTCTGTTAAGGAAGCGCAAGAGGAGTCAAAAAAGAAAAATAAAAGTAATCCCAAAATTGATGTTGATCGTACATATATTGAACCTCAACAATTCCAATCTAAGAAACCTAAAAAAGATGATCAGGTTTTCTTCTTATCAAGATTAAATAAACCTGCAAAATATAAGAAAGACTCTAATTTCTTATCATATCTCATCTATCGCATAGGAAAAGATGATGCCTCAGGACTAGCAGCACAAATGACTTACCATTTCGTACTTGCTATGTTCCCTATGTTGCTTTTCCTATTAACATTATTACCATTTTTCAATATTAAGCAGAGTCAAATTACTAATATGTTAAGCAATGCACCCGCTGAAACA…	rbn	(ribonuclease BN/putative membrane protein)	FORWARD
BC01_FL_10000_polished_contig_7	116932	116998	67	TAAACACCAACAAAACAGAGGTTTTCGCTAATGATTATTGCGAAAACCTCTGTTTTTTGGTGTCTAT	txbi_vraR	(bidirectional rho-independent terminator of vraR and rbn)
BC01_FL_10000_polished_contig_7	117050	117679	630	CTATTGAATTAAATTATGTTGGAATGCATAGATAACAGCTTGTGTTCTATCTTGCACTTCTAACTTACTTAAAATGTTACTCACATGTGTCTTAACCGTTTTAATAGTAATATGCGATGCACTAGCAATTTCTTGATTTGAGTAACCTTTCGCAATCAATAATAATATTTCCATTTCTCGTTCTGTAAGCATTTCATATAACTCTGCGCGCTTTTTCATACGGTTACGCATTTTCACTAAAACTTCCGGTTCAAAAACAGATTCTCCTCTAGAAGTTTTACGAACTGCATCGGCGATATCTTTTGCACTTGTTGTTTTTAAAATGTAACTATCGACACCTGCATCTAATGCACGATATACCTCTTTATCTTCAATAAAACTAGTTAACATTAATACTTT…	vraR	(two component sensor/regulator, transciptional regulator)	REVERSE
BC01_FL_10000_polished_contig_7	117669	118711	1043	TTAATCGTCATACGAATCCTCCTTATTTAAAGATGCTTTCACCTCGATACGTGTACCTGAATCTGGCAATGATACAATATGGAACGTTGCACCAATTTCCAAAGCTCTTTCACGCATATTTTTAAGTCCATAACTTTGTTCTAATTTTTCATCAACATTAAAACCTTTACCATTATCTTGAATTCTCAACAATAAATAATCGTCTTTATTAAACAATTCTACTGTCACTTTTGTACCGTTTGAATGACGCAATGTATTCGAAATTGCTTCCTGTGTAATTCTGAACAAATGATCTTCAATACCTTTAGGCACTTTAAAATCTTGTATTTCATGCACAACTTTCATTGGCACTTTTTTTGTAAATCAATAACTAAATCTTTAATACCCTCACCTAAAGAT…	vraS	(two component sensor/regulator, sensor histidine kinase)	REVERSE
BC01_FL_10000_polished_contig_7	118708	119409	702	TCATCGATAAATCACCTCTACGTCTCCGATAAACGTTGATACGTAGATATTAACTGTATAGTTATCCGGTTTCATCATTTCTTCAATATGAATATTGTTATTTTCAACTTTATATGATTTTTCATTCACGTAAGTACTTCCATAAAAAGCAGCTACATGTAAATTAATATTGTAATTAACCGGCAATATAACCTGCACTTTACCTAAAATGTGTCTAACAACAATGGTATTATTTTCCTTAATATTTGCAGCTTTTGTTAAGTCAATATGTAGGTCGCCAATTCCATGTTGAATTTGTACATCTTCCCACTTATATACATAAACTGGTGTACGTTGCTCACCAAACCACTTTTGTTTAATAAAAGATGGTGAAGTCATAACCTCATCCGTCGCAACTAC…	vraT	(transmembrane protein)	REVERSE
BC01_FL_10000_polished_contig_7	119424	119810	387	CTATGCCACAGCGTTCATATAATTTATTAGATACGATGTTTTTTCTGTTGCTATTTTTTCAGTTGAAGTTTGTTGAATTTGAGTTTCAATTTGTGCATAATATGCTTCAACTTTATTCAACTCTGATTTAATATTTTCAATTTCTTGATTATTGATTTCTCTTGCACATTGAATTTGAAATGCTTCAGCAATATCAATATATTTATTTTCTAATGTTAGCATTAGACTGTCAATTAACTTGCTAAGTTGTTCTTTTTTAGTAATTAAATAACGCATATAATCATCTAAATTTTTCATTTTTTCATCTAGCATTAAAAGGTAGTGCTTGATATTATTTCTTACTGTTGCTCTCAAAAACTGTTCAATATAACGTTCAACATAGTTCAT	vraU	(putative protein)	REVERSE
BC01_FL_10000_polished_contig_7	120027	120785	759	CTATTCTTCTTCAATCTTTGTCGTTAAAATCGGACCATCCTTAGTCACGATAACCGTATGCTCAATTTGAGCAACAAAACTTTTATCGCTCGTTTCAAAAGCCCATTCATTTTTACCTTCTGTAACAAATGATGCATTTGATGAGATAAACGGTTCAATAGCTAATACCATACCTTCAGTTAATAATGTTTTGTCTTTTGGATCAAAGTAATTAAGTACATGTGCTGGTGCTTCATGTAATGATAAACCAACACCATGACCTGTTAAGTTTTTAATGACTTTCAAATCATTTTGTCTAGCTGTATTATGCACCGCTTTACCAATGTTACTTAACTTAGTACCCGGTTTTACTTTTGCAATTGCATTCTCAAATGCCATCGTTGCTACGTCACATACTTT…	ampM	(methionine aminopeptidase type I)	REVERSE
BC01_FL_10000_polished_contig_7	120925	121033	109	CCAACTTGCATTGCCTGTAGAAATTGTAGATCCAATTTCTCTATGTTGGGGCCCCGCCAACCTGCACATTATCGTAAGCTGACTTTTCGTCAGCTTCTGTGTTGGGGCC	SIRU01	(staphylococcal interspersed repeat unit 1)
BC01_FL_10000_polished_contig_7	121040	121148	109	CCAACTTGCACATTATTGTAAGCTGACTTTTCGTCAGCTTCTGTGTTGGGGCCCCGCCAACCTGCATTGCCTGTAGAATTTCTTTTTTGAAATTCTCTATGTTGGGGCC	SIRU01	(staphylococcal interspersed repeat unit 1)
BC01_FL_10000_polished_contig_7	121155	121195	41	TATAATTGAAAAATGCTTGTTACAAGTGCATTTTATTTCAG	tx_universal2	(rho-independent terminator)
BC01_FL_10000_polished_contig_7	121372	122358	987	ATGAACGATCAATGGTATAAACATTTAATTGGTGCCAGAACAATTAAAACTGGTATTGCCATTTTTTTAACAGCTGTCTTTTGTATGGCACTAGATTTAACACCCATCTATGCCATTTTAACAGCTGTAGTCACAATTGAACCAACTGCCAAGGCATCACTTATTAAAGGTTATCGTAGATTACCTGCTACGGTAATTGGTGCAGGCTTTGCAGTATTATTTACATATTTATTCGGCGATCAATCACCTTTTACATATGCATTGAGTGCAACGTTCACGATTTTATTCTGTACAAAACTCAAATTGCAAGTTGGTACGAATGTCGCTGTACTAACATCATTAGCTATGATTCCAGGTATTCATGATGCCTACATATTCAACTTTTTGTCTCGAACATTG…	DUF939_L2	(putative membrane protein)	FORWARD
BC01_FL_10000_polished_contig_7	122439	122549	111	CCAACTCGCTTTGCCTGTAGAATTTCTTTTCGAAATTCTCTGTGTTGGGGCCCACACCCCAACTTGCATTGTCTGTAGAAATTGGGAATCCAATTTCTCTTTGTTGGGGCC	SIRU01	(staphylococcal interspersed repeat unit 1)
BC01_FL_10000_polished_contig_7	122556	122594	39	TAGAATTGAAAAAAGCTTGTTACAAGCGCATTTTCGTTC	tx_universal2	(rho-independent terminator)
BC01_FL_10000_polished_contig_7	122789	123202	414	TTAATGTAAAGAGGCTAATTCATTAATAAATTTAGTAAAATCTGATTTAGCAACATTTATCCTTAATGAAATACCAGATTCTGTTGCCATGTTTGAATGCCTTAAACCAGAATCAAAATCAATATAAATACAAAGCAGTTCTTGATTAAAATCAATAATTGTAAAATGTAAATCAGGTTCTATAAAATATATTTCAGTAACAGGATTGTCGCAATCCATATGTTTCAAATTGTCCATGTCACTATCAAAGAGTGCAAATTCAAATTTAACTTCTTGATCTTCGAAAGTTGCACTAGTGTCGAAATAATAAATTTTATTATCTTCTTCGATAACTACATCTTTTAAAATAAATGTTATCGATGTTTTGCTATGTAAATAAGATGCATCTTTTAATATCAC…	Q5HEN4	(putative protein)	REVERSE
BC01_FL_10000_polished_contig_7	123427	124158	732	TTAACGAGATTTCTTCTGTCTATTTGCTCTGTCTATTAATACTTGTTTCGCTTGTATTTCCGCTTCATTATCTATTTCTTTAGGCTCAAACGGAATACCCTTACGTTCACAAGCTTTTTCTAACAGATAATCAGTGATTTCGTAATTTTTAGGTAAAATTGGTCCATGTAAATAAGTACCTAATAAATTTTTATAATGAATGCCTTCTTTTTTATCTTCATCATTATTACCATAACCAAAAGTAACATGACCAAGTGTACCGAAATCATGATATGTTCTACCACCGTGATTTTCAAAACCTACAATAGTTCCAAAAGTATCACTTTCGATAACAATATCTCCTGTTAATCGGTTTGTCTTTGATTCAGTATAAAAATCTAAAATACCTAACCCTTCTAA…	gatD	(putative cobyric acid synthase)	REVERSE
BC01_FL_10000_polished_contig_7	124160	125473	1314	TTATGATTGACCTCCTTCAAACGAACGGTTTAATTGTTCAAGCATAGGCGCTAATGATGTATAGTTTGGTATTGCAACTGTGAAACCTTTATAATCCATAGTCTTTGCCGTTGCTTTATAAATATCACGCTCAACTATAATTGGTACTTCAACCTCTGCTAACTTCAATCGCAATTGAAGTTCTTCTGCTCGTGTACCTGTCACGATGATAGCTTCAATTTGTTGCTTAGATAATTTTTCAAAATCTGCATCATAAATCCATGAAGTATCTCGACCATCTGCAGCGTTATCATTTAGCGAAATAACATACACTTTTTCGCCTTCTAATTGTTCACCAACTGATAAACTTGCATTCATTCCTGCAGGATTTTTAGCTAAATTGATCATCGCTTCTTTTCG…	murT	(putative murein ligase)	REVERSE
BC01_FL_10000_polished_contig_7	125765	126265	501	ATGTTAAGTAAAAATTTATTAGAAGCATTAAATGATCAAATGAACCATGAGTACTTTGCAGCACACGCATATATGGCAATGGCAGCATACTGTGATAAAGAATCGTACGAAGGATTTGCAAACTTCTTCATTCAACAAGCTAAAGAAGAACGTTTCCATGGACAAAAGATTTATAACTATATTAACGACAGAGGTGCACATGCAGAATTCAGAGCAGTTTCAGCACCAAAAATTGACTTTTCAAGCATACTAGAAACTTTCAAAGACAGCTTATCTCAAGAACAAGAAGTAACAAGACGTTTCTATAACTTATCTGAAATCGCTCGTCAAGATAAAGATTATGCAACTATCTCATTCTTAAACTGGTTCTTAGATGAACAAGTCGAAGAAGAATCAATG…	ftnA	(ferritin)	FORWARD
BC01_FL_10000_polished_contig_7	126654	127208	555	ATGATACAAGATGCGTTTGTTGCACTTGATTTTGAAACAGCAAATGGTAAACGTACAAGTATTTGTTCTGTCGGAATGGTTAAAGTCATTGATAGTCAAATAACAGAAACATTTCATACTCTTGTGAATCCGCAAGACTATTTTTCACAACAAAATATTAAAATTCATGGCATACAACCAGAAGATGTTGAAAATGCACCTACGTTTGACTACGTATTTCCATATATGATGCAATTTATTGCAGATTTACCTGTTGTCGCACATAACGCGGCATTTGATATGAACGTCTTACATCAAAGCATTCAAAATATTGGTTTACCAACTCCAAATTTAACTTACTTTTGTAGTTATCAACTTGCTAAAAGAACCGTTGATTCGTATCGATACGGTTTAAAACAT…	dinG2	(damage inducible ATP-dependent 3'->5' nuclease, locus 2)	FORWARD
BC01_FL_10000_polished_contig_7	127276	128347	1072	TTATATAAAGTCATATATCGTCATATTTTTATAAGTTGATTGTTCTAAATTACCTACAGTGACACCAATAAGTCGAATTGGTACATCAGGGTCTTTTAAATCGTTGTAAAGTAAATATGCAATATTATAAATATCTTCTTCAGAACTAACCGAATCTCTTAAACTCATCTGTTTAGATAGCGTTTCAAATTGATAAGTTTTAATTTTAACCGTTACAGTTTTAGCTGACTTCTGTAATTTATTTAGACGTTCAGCTGTTTTACCTGACAATTCCCATACTTTTCTTAAAATCTCTTCATCATCATTCACGTCTGTTGCAAATGTGCGTTCAGTCCCTACTGATTTTCTTACTCTTGATGATTTCACTTCACTATGGTCAATACCGCGTGCCTTGTTATA…	dinB	(DNA polymerase IV)	REVERSE
BC01_FL_10000_polished_contig_7	128593	129123	531	TTATTGAGTCGGCTTTTGATGATACAAATAAATACTATCTTCATCTTGTTGAACATATTTAAAACTACTAGATATTGTTAATGCAACAAGCAGAATATCTATAAAGCAATAAGCGGTATGCATACTAAACATAAAAATAAGTGATGAATAACCAAATACCTTAATTAAAATAAGCAAGCCAGTACTTAATAGGATTAGTGGTGACAGCATAATAATTGAGAATTGCCATTTGTTGAAGCAAGCATCTGCTGTTTGGAATAAGATTCTGTCTTTTTTTATATTAAACATAGGTTTGCTATCTTTTTTAAATAAAAGAAATAATGCTCTATGGATAAGTTCATGTAAAATCAATAAAATAATGAATCCAGCAAACCCATATACAAGATTGATGATGATATT…	Q5HEM6	(putative protein)	REVERSE
BC01_FL_10000_polished_contig_7	129293	130654	1362	CTATTTCAAATTGAATAATGCCACTGTCTCAACATGTGTTGTTTGTGGAAACATATCTACCGGTGTTACCTCTTCAAGTTGATATTTTTCAGCTAATAATAATGCATCACGTTGCTGTGTTGCGGGATTACATGAAATATAGACAATACGCTTAGGTTCTAATGTAAGCAAAGTCTGAATAAACGTTTCGTCACAGCCCTTTCTTGGCGGATCAACCATTACAACATCTGGTTTAATCCCTTGTGCTTTCCATTGTAAAATAACTTCTTCAGCTTTCCCACAGACAAAAGTTGTATTATTGCATTGGTTTATAGTCGCATTTTGTTGTGCGTCTTCAATTGCAGAAGGTACTACTTCAACACCGTATACATGTTTTGCAAGTGGTGCCATATATAGCCC…	rlmCD	(23S rRNA methyltransferase)	REVERSE
BC01_FL_10000_polished_contig_7	130735	131682	948	TTATTCTTCGATTAAATTGTCATCAACATGATCATTATTTATTAACTCTTCATTTACAATATCATTAGGTGCAAAGACATCTATATGACGTTCTAGATTTAAGAAATTCGCTGGTAATTTACCACCATATTCTCCATCTACATTTAGTTGTAAGTCTGTGAATGATGAAATATTAATTGCCTTTGCTTTTTCATAAATAACTTTAGGATGCTTAGTATGTTCTCCTCTTGAAGCTAAAGTCATAATATGACCAAGTTCTGCAAGGTTTGATTTTTCAACTATAATTAACGTAAAATAGCCGTCATCTAACTTAGCGTCCGGCACTAATTTTTCAAATCCTGCCATTGAATTTGTTAAACCTAAAAAGAATAATAATGCTTCTCCTTGGAAAACATTACC…	dagK	(diacylglycerol kinase)	REVERSE
BC01_FL_10000_polished_contig_7	131788	131955	168	CCAACTTGCATTGTCTGTAGAATTTCCTTTCGAAATTCTCTATGTTGGGGCCCCACCCCAACTTGCACATTATTGTAAGCTGACAGAAAGTCAGCTTCTTTGTTTGGGGGCCCCGCCAACTTGCACATTATTGTAAGCTGACAGAAAGTCAGCTTCTATGTTGGGGCC	SIRU01	(staphylococcal interspersed repeat unit 1)
BC01_FL_10000_polished_contig_7	131960	132000	41	TAGAATTGAAAAAAGCTTGTTACAAGCGTATTTTCTTTCAG	tx_universal2	(rho-independent terminator)
BC01_FL_10000_polished_contig_7	132451	133879	1429	TTATCTTTTATCTAATTCTTGTTTTAATAGTTGATTTACTAATTGTGGATTAGCTTGACCTTTAGACGCTTTCATAATTTGACCAACTAAGAAGCCCATAGCTTTGCCTTTACCATTTTTGTAATCTTCAACTGATTGTTCGTTATTGTCTAATGCTTCATTTACAAATTTTAGAAGTGTTGCTTCATCAGAAATTTGAACTAAGCCATTATCTTCCATAATCTGTTTAGCATTACCACCTTTAGCTGCTAACTCTGGGAAGACTTTCTTCGCAATTTTACTGCTCATTGTTCCGTCTTCGATAAGTTTAATCATACCTGCTAAATTTTCTGGTGTTAATTTAGTATCTAATAATTCTACTTGATTTTTATTTAAATATTCGTTTACGCCACCCATTAA…	gatB	(aspartyl/glutamyl-tRNA amidotransferase, subunit B)	REVERSE
BC01_FL_10000_polished_contig_7	133892	135348	1457	TTATAATTTTTCATAAACGTCATGTAAATTGTATTGTGTTTCATATTGATAAGCGACACGATATAACGTTTTTTCATCGAATGGTTTACCAATGAACTGTAAACCGATTGGTCGGCCATTTGATTGTCCACAAGGAACAGAAATACCAGGTAATCCAGCTAAGTTTACTGGTGTTGTTAATAAATCATTGGCATACATTGTTAATGGATCATCAATTTCTTCACCTAAATTAAACGCAGTTGTAGGCGCTGTTGGACCAACTACTACATCATAATTTTCGAATACTTTATCAAAGTCATTTTTAATCAATGTTCTAACTTTTTGAGATTTTTTATAGTAAGCATCATAGTAACCTGAACTTAATGCAAATGTACCTAAGAAAATACGACGTTTTACTTC…	gatA	(aspartyl/glutamyl-tRNA amidotransferase, subunit A)	REVERSE
BC01_FL_10000_polished_contig_7	135350	135652	303	TTACGCGTCCTCCTCATTCATGATTGTAGGCACTTTAAATTGTCCATCTTCTGTTTCTTTGGCATTTTTCAAAGCTAATTCTTGTGGAATACCTTTAATTGCTTTATCTTCACGTAAAACGTTTTGTAAATCTAAAACGTGATATGTAGGTTCAACGCCTTCTGTATCAGCGCTATCATTTTGTTTTGCAAAATCTAAAATGCTTTCTAATGTGTTGGCCATTTCTTCCGTTTCTTCAGGAGAAATTTGAAGTCTTGCAAGATTCGCGATATGCTCAACTTCTTCACGTGTTACTTTTGTCAT	gatC	(aspartyl/glutamyl-tRNA amidotransferase, subunit C)	REVERSE
BC01_FL_10000_polished_contig_7	136019	137557	1539	ATGCTTACAATGGGGACAGCATTAAGTCAACAAGTAGATGCCAATTGGCAAACTTATATTATGATTGCCGTCTACTTCTTGATACTAATCGTTATTGGCTTTTACGGTTACAAGCAAGCAACTGGTAACCTAAGCGAGTATATGTTAGGTGGACGTAGTATTGGACCGTATATTACTGCATTATCAGCTGGAGCTTCAGATATGAGTGGATGGATGATTATGGGGCTACCTGGTTCTGTCTATAGCACTGGTCTATCAGCTATGTGGATTACAATCGGTTTAACATTAGGTGCTTATATAAATTACTTTGTTGTTGCTCCTAGACTTCGTGTTTATACCGAATTAGCTGGAGATGCAATTACATTACCAGATTTCTTTAAAAATCGTTTAAACGATAAA…	putP	(proline permease)	FORWARD
BC01_FL_10000_polished_contig_7	137648	138854	1207	TTAATTACTGTAAATATGAACTTGCGGTTCTTTGTCATCTTTTGTCTTACTAATTAAAGCACGTGGTTGGTTACCATCTTTAATACGAATTTCATAGTTATCGATTTTATCGAAATATTTATTCGCTTGTTCAGTAACGTACTGTGTAATACCAATTGTTTCAGCTTGTCCATAGTAATCGATTGGTAAATCTACTACTAATCGTTGTGGCTTTTTATCAACAAATTTAACTTTCCCTACTGCTTGTGTGAAATTAGAAAAATATGATTGCAAATTATCATTAAATTGCTTGAAATTATTATTTAAATTTTCATCATAATCTGCTGCTGTTGAAGAAGGTAATAAAGCTGATTTTTCATTGATATTATGCCATTCATTAAGCTTTGTTTGACTCTTTTC…	camS	(bacterial pheromone cAM373)	REVERSE
BC01_FL_10000_polished_contig_7	137648	138848	1201	TTAATTACTGTAAATATGAACTTGCGGTTCTTTGTCATCTTTTGTCTTACTAATTAAAGCACGTGGTTGGTTACCATCTTTAATACGAATTTCATAGTTATCGATTTTATCGAAATATTTATTCGCTTGTTCAGTAACGTACTGTGTAATACCAATTGTTTCAGCTTGTCCATAGTAATCGATTGGTAAATCTACTACTAATCGTTGTGGCTTTTTATCAACAAATTTAACTTTCCCTACTGCTTGTGTGAAATTAGAAAAATATGATTGCAAATTATCATTAAATTGCTTGAAATTATTATTTAAATTTTCATCATAATCTGCTGCTGTTGAAGAAGGTAATAAAGCTGATTTTTCATTGATATTATGCCATTCATTAAGCTTTGTTTGACTCTTTTC…	camS	(bacterial pheromone cAM373)	REVERSE
BC01_FL_10000_polished_contig_7	138860	140864	2005	CTAACTATTTAATTCATTTTGCTTATCTACAAATTGTTGCTCTGTCCAAATTTCAATACCTAAACTTTGTGCTTTTGTTAATTTTGAACCTGCATCTTCACCAGCAATAACGACATCTGTATTTTTAGTAACGCTACTTGTAACTTTAGCACCTTGTGATGCAAGCCATTTAGATGCTTCATTGCGTGTCATTTGATGTAGCTTACCAGTCAGTACTATCGTTTTACCACTAAATTCAGGATGTCCTTCAATATCTGATGTTTTGATACCTTTATAAATCATATTAACATGTTTATCTTTTAATTTTTTGAATTAAAGCACGAATATCTTCATTTTCTAAATAAGTAACTACAGATTGTGCTACTTTATCACCTATATCATGAATTTCTACTAATTCCG…	ligA	(NAD-dependent DNA ligase)	REVERSE
BC01_FL_10000_polished_contig_7	140868	143059	2192	TTAATCCTCCTTTTTTCAATTGGTGCAAATTGCGCTAACAAACGTTTTGGCCCTTGTGATTTAAAGATAATATCTAGTTCGATTGAGCCATTTTTCTCGTTTACATTACTCACCATGCCTTCTCCCCAGGCTTTATGCATCACTTTGTCACCTACATTCCAATCAGATGACAATACTTGTTTTTTCGTTGACGTTGTTCGTTGACTAAATCCGCGTTTAGCAAAAGGTTTTGCCTTAGGTTGTATCGTTTGTCGTTTGCCACTTGAATGATTTTCTAATAGTGATTCTGGAATTTCCTTTAAAAATCTGGATGGCATATTTGACTGAGGGCGACCAAATAACATTCTTGATGTCGCATGAGTGATATATAACACCTCTTCAGCCCTTGTAATTGCTACA…	pcrA	(ATP-dependent DNA helicase)	REVERSE
BC01_FL_10000_polished_contig_7	143056	143749	694	TCATTTACTAGACTCCTTTATTTTTACTGTTTTTAAAGCTTTTTTAATATCTTTATAAATAATATCACCGACGATAATTGTATCTGCAATAGCTGCCATCTCTGTCGCTTGTTGTTCTGAGGAAATACCGCCACCATAAAAAAGTTGCGTTTCTGTTAGATGTTCTGAGACAGCTTGAACCTTTGATACGTCGCCATAAATGCCACTATACTCTATATACATAACCGGTAATCGATACATATGATTGACCATTTGGGCATATGCTTCTAAATCTTCTGTTGTTAAATCTGTATTTGCTTTGGTATGTTTTGCCACTTTGCTATCAGCATTGCACACGACATACCCTTCAAATATTACTTCCTCAAAATCTATACTATGTCCATATGTTTTAAGCGCTTC…	pcrB	(heptaprenylglyceryl phosphate synthase)	REVERSE
BC01_FL_10000_polished_contig_7	143934	143993	60	ATGCGTTCAATATCGGAAGTTAGGCAACTGAACATTGCTTAACTTCCTTTTTACTTTTTG	tx_fstAT	(rho-independent terminator of sprA and fstAT)
BC01_FL_10000_polished_contig_7	143953	145269	1317	TTAGGCAACTGAACATTGCTTAACTTCCTTTTTACTTTTTGGAGCGTAAAGTTTTGAACATAATAATATTCGATTGCGCAAATGATTGTAACTTCCATAACCAAAAGATGTACGTTTAATTAATTTTATTTTGTTATTTATACCTTCTAAAGGACCATTTGATAAATTGTAATAATCAAATGTATTTTTTATAAAGTATACATGTTTGTTAAGTGTCTTAATTGCTCGTTGGACAACTGAATGTGTTTGGGATAATGGCATATGTTTTAATTCATGAATAAAGCCTTCATAATCGTTATGTTTAAGTTTGAATCGTAGCTGATTGATATATTGGTAGGCGTCATTTAACGAGTCATCTTGATCTAATAAATACTTGACGATACCCTTTTGTGTCTTCCA…	tnp-ISSha1	(putative transposase)	REVERSE
BC01_FL_10000_polished_contig_7	145269	145331	63	TAGGCGCATTATCTCCTTTAGTTATTTGTTTAGTCACTTTTAATTATAGAGATAATTGCGCTT	repORI-pUB110-2	(origin of plasmid replication)
BC01_FL_10000_polished_contig_7	145427	145729	303	TTATTCATTTGTTTCAATATTCATACGATCTAAAATCATTGTATAAGCATCATTACCCCATTGTAATGAACGCTTCACTCTAGAAATCGTTGCAGTCGATGCTCCAGATTCTTGTTCAATCGTTGCATAGGTATAACCTTGCTTAATCATTTTAGCAACTTGTAATCTTTGAGACAGTGATTGAATTTCATTTACAGTACACAAATCATCGAAAAATTGGTAACATTCTTCTCTATTTTCTAACGTTAGTATTGCATCAAACAATTCATCTAACGCTGCACCTCGTAATTTTTCAATTTGCAT	yerC	(putative transcriptional regulator)	REVERSE
BC01_FL_10000_polished_contig_7	145838	147133	1296	TTATGCTAATCCAGCGCGTTCGAAAATAGTGTCAACTTGATTCAAATGATGTTTAGGATCGAAACATTCATCCAATTCTTCTTTTGTTAAAACACTTGTAATAGACTCATCTTGTTCGATTAATTCACGGAACGGTGTTTTCGTTTCCCAAGATATCATCGCTTTTGGTTGTACTTTGTCGTATGCTTCTTCACGAACCATACCTTTATTAATTAATGCTAATAAGACACGTTGTGAGAAAATCAGACCAAATGTTTTATCTATGTTATTACGCATATTATCTTCAAATACAGTTAAACGGTCCACAATATTTGTGAAACGATTCAATGCATAATCTAGTGCTATTGTAACATCTGGTAACATAATACGCTCAGCAGAAGAATGAGAAATATCTCTTTC…	purB	(adenylosuccinate lyase)	REVERSE
BC01_FL_10000_polished_contig_7	147994	149159	1166	ATGAAAAGAAACTTTCCAAAATTAATAGCTTTAAGTTTAATATTTTCTTTAAGTGTTACCCCTATTGCAAACGCTGAGAGCAATTCAAATATCAAAGCAAAAGATAAGAAGCATGTGCAAGTTAATGTCGAGGACAAGAGTGTTCCTACTGACGTACGTAATTTAGCGCAAAAAGACTATCTTTCTTATGTTACTTCACTTGATAAAATCTATAATAAAGAGAAAGCCTCGTATACACTTGGTGAACCTTTTAAAATTTATAAATTCAACAAAAAGAGTGATGGTAATTATTATTTTCCAGTTTTGAACACTGAAGGTAATATCGATTATATAGTTACAATTTCACCAAAAATCACTAAGTATTCTAGTTCATCTTCTAAATACACAATCAATGTTTCT…	sspP	(sspP, Staphopain A precursor)	FORWARD
BC01_FL_10000_polished_contig_7	149190	149516	327	ATGGAACAAATTGAATTATTTAGTATTGATAAATTCAAATGTAATTCAGAGGCTAAGTATTATCTTAATATTATTGAGGGAGAATGGCATCCTCAAGATTTAAATGATAGTCCTTTAAAATTTATTCTCAGTACCTCAGACGATTCTGATTACATTTGCAAATATATAAATACAGAACACAAACAACTCACATTATATAATAAAAATAATAGCTCAATTGTTATTGAAATATTTATACCAAATGATAATAAAATACTACTAACAATTATGAACACAGAAGCTTTGGGAACTTCTCCTAGAATGACTTTCATTAAGCATAAGTCATAA	sspS	(staphostatin A)	FORWARD
BC01_FL_10000_polished_contig_7	149808	149981	174	TTATTGGATTTTCTTACCTACAAAAACGATTTCTTGATGTGATACTTCAACCGTGCCATCTTTTTGCTCTTGAAACACGGGTTTTTCAATACGTTTTACCGGCATATACCCTTGCATTTTCATTCGTGACAAACAATCAGCAATTGTTTCATTCTCATTTACTTTGAATTTCAT	Q5HEL1	(putative protein)	REVERSE
BC01_FL_10000_polished_contig_7	149962	150564	603	TCATTTACTTTGAATTTCATGTTCTACTACACTTTCCAGTTCTTCTGGTTCATAATCTTTAAGCTTTCTACGACGAATGCCTTTAGTCCAGAATCCACCATGTATGTTTCGAGGTTCATACGCAATGATAAATGCTTTCGGATCTAAATTTTTTATCGTATCCATCAATTTACGTTCATATTTTCTTGGTGTTAAAATTTGCATCACCATACGACTACCATCTCTACCAAACGCAGCATAGTGCGTAACGCCATATCCTAAATTTCGAAGTTCATTCGGTAAATCTAACTCATATTCTGCTGAAGTTACATTTACAACTGTATAACCTAATGCCAGTTTTTCTTCTATTTTCATACCAACAATGATACCTATTGAAAAACCAAATGCGTAGGCAATAAT…	UPF0316	(uncharacterised protein family 0316)	REVERSE
BC01_FL_10000_polished_contig_7	150835	151656	822	TTAGGATTTTGGCCACGTGTATCTTGTATATGCAAGTTCACGTTTGTGTGCATTTCGTATATAATGATTTTCAATTACTTTTTGTTCTTCTGGCGTAACTGGCTTACCTTCTAAATAATTATCAATCGCCTCATAAGTTACACCTAATGCATCTTCATCTGGAAGCTGTGGTTTATCATCTTCTAAATCAGCAGTTGGCGTTTTTTCATATAATTCCTTTGGCGCACCAAGATACGCTAATAATTGACGACCTTGTCGTTTATTCAAACCAAATATAGGTGCGATATCTGCAGCACCATCACCGTACTTCGTATAAAACCCAGTTATATTTTCAGCTGAATGATCTGTTCCTACTACAATACCTTGTCGGTTTGAAGCAATTGAAAATTGTACTTTCAT…	nadE	(NH3-dependent NAD+ synthase)	REVERSE
BC01_FL_10000_polished_contig_7	151649	153118	1470	TTACTCATTATCTTCTTCCATCTCCTTAACGTGTTCCGCAACTTCAAAAATACGTTTATGTTTATTATCCCAACATGCCTTGCTTAAATCGACTGGATATTCTTGTGGATTCAGGAAACGCTTATTTTCATCCCAAATAGATTGTAATCCTAGTGCTAAATATTCACGTGATTCATCTTCTGTTGGCATTTGATATACTAATTTACCATTTTCATAAATATTATGATGCAAATCAATGGCTTCGAAAGATTTTATAAATTTCATTTTATAAGTATGCACTGGATGGAATAATTTTAAAGGTTGTTCATCGTATGGATTTTCATTTTCCAAAGTAATATAATCGCCTTCTGCCTTACCTGTTTTCTTGTTTATAATGCGATATACATTTTTCTTACCTGG…	nadC	(putative nicotinate phosphoribosyltransferase)	REVERSE
BC01_FL_10000_polished_contig_7	153302	154378	1077	ATGTTATTTAAAGAGGCTCAAGCTTTCATAGAAAACATGTATAAAGAGTGTCATTATGAAACGCAAATTATCAATAAACGTTTACATGACATTGAACTAGAAATAAAAGAAACTGGGACATATACACATACAGAAGAAGAACTTATTTATGGTGCTAAAATGGCTTGGCGTAATTCAAATCGTTGCATTGGTCGTTTATTTTGGGATTCGTTAAATGTCATTGATGCAAGAGATGTTACTGACGAAGCATCGTTCTTATCATCAATTACTTATCATATTACACAGGCTACAAATGAAGGTAAATTAAAGCCGTATATTACTATATATGCTCCAAAGGATGGACCTAAAATTTTCAACAATCAATTAATTCGCTATGCTGGCTATGACAATTGTGGTGAT…	nos	(nitric oxide synthase)	FORWARD
BC01_FL_10000_polished_contig_7	154398	155192	795	ATGCAATTATATTATTTAGGCCCTAAAGGTACATTTTCATATTTGGCTTGTCGTCAGTATTTTTCTGAAAATGAAGCAACTTTTCAACCAAAGTCAAATTTTTTTGAAGTCATCAAGGCAGTTGCAGATGATGACACATCGATTGGTGTTGTCCCTATTGAAAATTCTATAGAAGGAACAATCAACATTGTGGCAGATGCACTTGCACAGCAAGATGTCTTTGCACACGGTGAAATACGTTTAGATATTAACTTTGCATTATATGGTAATGGAACAGATTCCATTTCTGATATTAAAAAAGTGTATTCTATTGCACCAGCAATCAGTCAAACAACAAATTACATACATCAACATCAATTTGACTATGATTATGTCGACAGTACAATTCAAAGTTTGACT…	pdt	(prephenate dehydratase)	FORWARD
BC01_FL_10000_polished_contig_7	155382	156944	1563	CTATTTCAATGGCAGTGGTTGATTTATATCAATACCTAAAACTATAGGCATTACATAATACACGACTAAAATAATAATTATTGCACTGATTAAGTTTACCCAGAATCCTACTGATGCCATTTGTTTGATAGATATTTTACCAGAACCAAAGATAATTGCATTCGGTGGTGTCCCTACTGGTAACATGTATGCACAGTTAGCCGCCATAGCTGCAGGTGCCATAAGTAGTAATGGATGCACTCCAACAGCAACAGACAACGTTGCTAAAATCGGTAAAATCATCGTTGCAGTTGCAGTATTAGATGTCACTTCAGTTAAAAATAAGACAAAGATTGTTATGACAATTACAATAAGAATCGGACTAACACCATTTAATGATTTCAACTGTTCGCCTAACCA…	sdcS	(sodium-dependent dicarboxylate transporter)	REVERSE
BC01_FL_10000_polished_contig_7	157149	158246	1098	TTACTTTTTTATTTCATCTACATTGATTGTAGTAACTTGAATACCCGCTTCAACAGGACTTAAAAACACTGTATCAATATCTTCTAAATGAATTGATTGAGTCGAATTATTGAATGTATTCCCAACGATTAATACATCTTTATGTTTAACATTATTATAATTACGTACATGTATCGCATCTTTAGACATTGATCCTTTAAATTCATTTCCAATTATATTCATATTTATGCCTGCTTGGGAACCTAAGTCTTTTCCTGTCATCACATCTGCTGCATTTTTACCATCTCTAACTCCTAAATATCTAATGCCACCCTCACAGTTAATAAACTTATTATTAATAATGAAAGCATCTTTATACTTCAAGGGAGTTAATGCATAACCTTGTATATCTTCAAATAT…	Q5HEK3-pfbA	(putative polysaccharide lyase)	REVERSE
BC01_FL_10000_polished_contig_7	158618	159178	561	ATGACACATCGCGCACTATTAGTTGTTGACTATTCATATGACTTTATCGCAGACGACGGCTTACTAACATGCGGTAAACCTGGACAAAATATTGAAGATTTTATTGTTTCTCGTATCAATGACTTTAATTATTATCAAGACCATATATTCTTTTTAATGGATTTACATTATTTACATGACATTCATCATCCTGAAAGTAAATTATTCCCACCACACAATATCGTAGATACAAGTGGTAGAGAATTATACGGTAAAGTAGGTAAATTATACGAAACAATTAAAGCGCAACCTAATGTACATTTCATTGATAAAACGCGCTATGATTCGTTCTTTGGTACCCCGCTTGATAGTTTATTGAGAGAAAGAAGTATTAATCAAGTCGAAATCGTTGGTGTATGT…	pncA	(nicotinamidase)	FORWARD
BC01_FL_10000_polished_contig_7	159231	160160	930	ATGGCTAAAACATATATTTTCGGACATAAGAATCCAGACACTGATGCAATTTCATCTGCGATTATTATGGCAGAATTTGAACAACTTCGAGGTAATTCAGGAGCCAAAGCATACCGTTTAGGTGATGTGAGTGCAGAAACTCAATTCGCGTTAGATACATTTAATGTACCTGCTCCGGAATTATTAACAGATGATTTAGATGGTCAAGATGTTATCTTAGTTGATCATAACGAATTCCAACAAAGTTCTGATACGATTGCCTCTGCTACAATTAAGCATGTAATTGATCATCACAGAATTGCAAATTTCGAAACTGCTGGTCCTTTATGTTATCGTGCTGAACCAGTTGGTTGTACAGCTACAATTTTATACAAAATGTTTAGAGAACGTGGCTTTGAA…	ppaC	(manganese-dependent inorganic pyrophosphatase)	FORWARD
BC01_FL_10000_polished_contig_7	160580	161961	1382	ATGAATATCATTGAGCAAAAATTTTATGACAGTAAAGCTTTTTTCAATACACAACAAACTAAAGATATTAGTTTTAGAAAAGAGCAATTAAAGAAGTTAAGCAAAGCTATTAAATCATACGAGAGCGATATTTTAGAAGCACTATATACAGATTTAGGAAAAAATAAAGTCGAAGCTTATGCTACTGAAATTGGCATAACTTTGAAAAGTATCAAAATTGCCCGTAAGGAACTTAAAAAACTGGACTAAAACAAAAAATGTAGACACACCTTTATATTTATTTCCAACAAAAAGCTATATCAAAAAAGAACCTTATGGAACAGTTTTGATCATTGCACCATTTAACTATCCTTTTCAACTAGTGTTCGAACCTTTAATCGGTGCTATTGCAGCAGGTAA…	aldH	(carotinoid aldehyde dehydrogenase)	FORWARD
BC01_FL_10000_polished_contig_7	162081	163109	1029	TTAAAATATGACACATACACCTTCAGATGCTACACGAGTGTTATCACATAGCGTAATTTTACCTGTTTCTTTATTTCTTTCGAAAACAGTTACAACTGAATCTCCTTGCTCATGAGCACAAACTAAAAGGTCATCTGATGAGGCAATATTAAAATCTCTTGGGAATTGACCACCACTTTCAGTAATTGTTACTAGTTCTAAGTGTTGACCATTATCAAGAACTTTAAAAATTGCAATGCTATCATGCCCTCTATTAGATACATATAAGAATTGTTGATCATGAGATAAACGCACTGCTGCAAGTTTAGTATCTCCATCAAAGTTTTCAGGAATTGTTAAATGACGCTCGAGCTCTTCAAATTTACCGTCATTATATTCTGCAACACTCACAGTATTTGA…	Q5HEJ8	(6-phosphogluconolactonase)	REVERSE
BC01_FL_10000_polished_contig_7	163379	163781	403	ATGACAAGTTATGAAGAAGAAACTGATTATCGTAACGTTCCAAGAGAATTACTAGATAACAATATACCTATGGGAAGAGGCATGATTAAATGGGCTCCTTTTTGCAACATTACCCGAACAATTCGAAACGATTCAACAATACATTATCGACCAAAACAAAATTACACGTCCTGTATTATCAGATGATCAATTGGCTGAGCTAAACATTCGGCTACACGAGGCGCTACAATATGCCCAACCTGTAGAAGTTAAATTTTATAATAATGGCTTTGTAGATTCAGTACGCTTAACCATTTATCGTATTGATGCTATTAATTATGAAATTGATGGTTATGTTTACAATCAGCAACAACGTCAAAAAATTTCTATCTTTGATATCTTAGATATTGTCTTGTTACC…	Q5HEJ7	(putative protein)	FORWARD
BC01_FL_10000_polished_contig_7	164261	164332	72	TGTATAAATAGAGAACAGCAGTAAGATATTTTCTAATTGAAAATTATCTTACTGCTGTTTTTTAGGGATTTA	txbi_universal1	(bidirectional rho-independent terminator)
BC01_FL_10000_polished_contig_7	164354	164527	174	TTAGTTATTTTTACTTTCAATATCAGAAATAATTTCTTTAGTTTTTCTTTCAATATCTTCAAAATCTTTTTTAAAGATATAAGCAAATGCTACTACACCAACACCAGCAACTAATGTTGTAATAGCAACTAAGCTAAATACGAATTTAAACACACATTTAATAAAATTCCACAT	A6U329	(putative transmembrane peptide)	REVERSE
BC01_FL_10000_polished_contig_7	164906	166018	1113	ATGACATTCAATATACATACGATTACTATTTATTTACAATATATTACAACTAAAAAGAAAGGGGCCGATGATATGCAACAAGTGACATCAGATATCATGACTTTTAGAGGTTCACATTTCGAGTTAGGTGTTAAAACTGGTAAATGGCTTCAACAAACACCTCTTCTAAAAAATCGAGAAAAAGAATGGAAAAAACGTGTCCCACGTTTCGATATAGATGTAAATGAAACTTATCAAATATTCCAAACATACGCACCTCAAATATGGGAAGAATTAATGGGACTACAAAGTATACTCAAAATGCCAACACGCCAAATTATTTTAAACTTTGGACATTATCGTTTTACCGATTTAAAAGAAAGTGGTTGCACGGTCTTTCAAGGCAAAGACTTCATGGTT…	A6U330	(acyl-CoA:6-aminopenicillanic acid acyl-transferase)	FORWARD
BC01_FL_10000_polished_contig_7	166075	166918	844	TTATTCAACTTTGATATTACCATCAATCGTATAAAATTCTAAAACATTGTCGCTTTTCCCAACTTTACCATTAGTAAATGTTTTATTTTTAACTACGCTTATCACCCGTTCCCGGATTTAGCTTTAGTATAGTGTCTTCAGGTTTACTATCATACTTAAAACGAATATCTCCTTGTTTAGTAGAAGCTTTTGCATCTACTTTTGATGGCATGTTTTTAAATTCAATGTCACCATGATCGTTTAAAAATATGGATTGTTTAATTTGACTCTTGTCGATTTGTAGCGTACCAATAACAACTTTAATATTGCTATTTTTAATGTTACTTTTACTAATATAAGTAGAACTATTATTTGTCTTTGAATCTAGTGCGTCAAGATTTGAGTTTTTAATAACTACTT…	Q5HEJ4	(putative protein)	REVERSE
BC01_FL_10000_polished_contig_7	166915	167472	558	TCATTTTCTAACGCTTCCTTTGACAGTTTTAATATACCAAAGTAAATATTTTAAGATTAAACGATAAATGTATTCTAAAATCTTAAATATGACAATGATAAATACTAATCCTAATCCTGAATATGATATGGCAAAAAATACATTACTAATTGAGTCCACAATTCCTCTGGATATTGCTGATGCTAATAAAATAATTGGACAAAACAGCAGCAAAAGTGATATTAAAAATAATGCTAATACAAATAATCCAACTATAGATACTGGTATAAGGATGACAAAAATAGATAGAATGCCTAAACTTAATGAAGCAGCAACAGCTCTTGAAATATTTTCAAATGTTGGTTTAGATTCAGCATAATCAATGACACTTCTAGCTTTTGTTTCAGCTGCAACATCTTG…	DUF1700	(putative protein)	REVERSE
BC01_FL_10000_polished_contig_7	167532	168056	525	CTATTTACTAAAAAATTCAATACGTTTAATTTCTAAATCTTGATAAAGTAAGTTTAATTTTAAATGGTTATCTCTATCAATATACTTTACCGATGAGAAATCATTGCCAACTTTTGTTCTTTTATATCCGAATCCAAGATTTTCAATCGCGTTATTTATCGGCGAACCAATTCCCCCATCAAAATTAGTATGTATCTTTTCATCTCTTACTAATATTATCCCCTTAACGATGTTATCCTTTTCTCTCACTTTAACGGTAAGATCAGGGTGAGCTTTACTGTTATAAAATTTAAAACGATCAAACTTAATTTTTTTATTTACTTCATAGCCTTTTTTATCAAACTTCTCATTTAATTTAATATCGTTTATTTCAAGATTAGACAAATCCACAGTTTTCGT…	Q5HEJ2	(putative protein)	REVERSE
BC01_FL_10000_polished_contig_7	168177	168741	565	ATGACAAATTTAGAAACTTATTTCAAAAAATAGCCAACCCTTAAATGAATACATTGATGGAATGAAGACAAATCAAGATACCGTTCTCAGTATCTATCAATCATTTGAGTTACCAGAAGATGATTCACGCATCAAAAAAATAAAAGAGATGAATTACTCTAAAGTATTAGTAATTACTGAAGACTGGTGTGGAGATGCAATGATGAATCTCCCAATTCTAAAACACATCAGTGAAGCATTAAATTTAGAAGTACGCGTGTTCCATAGAGATGATGATACAAAACTGATCGATCAATATTTAACAAATGGTAAATCACGTGCAATTCCTATCTTCGTATTCTTGAATGATCAATTCGAACAAGAAACAGTTTGGGGACCAAGAGCAAATGAAGTCCAAAA…	Q5HEJ1	(putative protein)	FORWARD
BC01_FL_10000_polished_contig_7	168807	169548	742	TTAAATGTCTTTTTTAGCGACATATAAGATATTCAAAATGAAGAATATCACTATAGAACCTAATGAAATTACCCATTGCCAATTGCTAAAATCAAAGTTAGAGCTAATCATTTTATCAGTTAAGTAAGCAAAAGGGATATAATCAAAAGCATCTAAAACTTTTTCACCGTATCTTGGGATAAATGTAATAAAAGGTTTAATAAACGGTACAATGAGTACTAAAAATACACCTAATGAAAATATCATTGCTGTTTTTTGTGATGCAAGTGTGATTAAGAATAAAAACAAGCCAAAGAATAGTAAAAAGATTAGGAAGAACCATAAATTATCTACATATTTAGAAAACGCCAAATTTTTTTCCATTACTAGATGCCTGCACAACAATCAAAATCACATAAT…	pmtD	(phenol-soluble modulin ABC transporter, transmembrane permease subunit 2)	REVERSE
BC01_FL_10000_polished_contig_7	169548	170421	874	TTATTTATCACCTCTTTGATTTATATTGAAGTACGTATCACGCAATGAACTTTTACGTGTTTCAATATATTTCGGATAAATATCTAATTCAGATAATGCTTTTAGTATAACTTGATAATTTTTTTGTGCATTGATCATTAAATGTCCGTCTGCTTTGTCGACATTTTGTAATTGGAAATGCTCTGCAAGATATTTTTTCAGTTCTATCAAAGTCTTTATGATCAACAGTAACTATCGTTGTGTCAGATGCAACACCTTCCTCCATGTTTACATCTTGAACAAAATGTCCGTCTCTTAAAATACAGCTCTATCACAAATTAATTCAATATCTTCTAACTTATGACTTGATATTAGAATTCTCATATCAAGTTCATTTACTAAAGACTTAATTGTAGTCAG…	pmtC	(phenol-soluble modulin ABC transporter, ATPase subunit 2)	REVERSE
BC01_FL_10000_polished_contig_7	170418	171098	681	TCATCGACTGCCTCCTTTAAATTTTCTAGTATTTATTTTATTGAGCTGTTTAAAATAATTAACAATAAGTATAACAATGCTTATAATTAGAAAACCAATATTTAAAATATATGAATATAAATCTGGGAATGATGATTGACTTAGAACAAAATAATTCACCAATACTATTGCAATTGAAAATAAAAATGGAACTAAAATGATAATAGTAAACACGTATATACCATATGGCACTTTGACTCTACGCAATTCTGTAAATTGACTAAATGCAATTGGTATAGACAAGAAGTTAGATATGACAAATGCATATGCAGTTGAAAAATAGATTGAATTTGGTTCAATCACATCTGCTTCATAAGCATATAAACTAATAACAAGCGTTCCAATTAATGTTAAAACAAT…	pmtB	(phenol-soluble modulin ABC transporter, transmembrane permease subunit 1)	REVERSE
BC01_FL_10000_polished_contig_7	171099	171995	897	TTAAAAACCTTCTTCCATCAATTTGATGTTTTCATGATATTTAGGTTTTCTCTTTTCAAGATAAACCATTAAGTTCTCAATAGAAGGTGTAGTGATATTCACTTTATGACCTAAAATTTCTTTAAATACTTGCGCATGTTCTGTTAATCCTATAAATCCCGTACGCTTATGTTCTTCATAAATAAGTAGAGATGCTAATTCATCATCAAGGTCCTCAATAGCACCACTCACAACTTGATATCTTTGTAACAGTTGTTCTTTTGAACCATTTAAGATAACTTCACCGTCACTTAAGTGAATGATATAATCAGCTATTTTTTCTAAATCTGAGATAATGTGTGTCGACATGAATATTGTTTTATTTTCATCAATTAATTCTTGCTGAATTATCTCCAATAG…	pmtA	(phenol-soluble modulin ABC transporter, ATPase subunit 1)	REVERSE
BC01_FL_10000_polished_contig_7	171992	172372	381	TCATGATGATTCCTCCTCATAAATGAACGTTAAAATATCCTGCAGTTCCTCAAGTGACATTTCGATGGCTTGCGCTTCATTAACCAATTCTTTAACCAAATTTTCAATGGTAAAAAATTGTTTCTCTTTTAAAATAGAACTATCTTGCTCCTTAACAAAGGTCCCTTTTCCTCTAATTGTTGTAACAAAACCGTCTTTTTCTAAATCTTCATAAGCACGTTTGGTAGTAATCAAACTTACTTGAAGATCTTTGGCAAGTTCTCTCATTGACGGCAAATGCTCTCCAGGAGCAACATGTCCCTTTAAAATATTTTGTTTTACTTGTTGCTTAATCTGTTCATAAATCGGAAAATCACTATTGTTTTTTAAAATTATTTTCAT	pmtR	(yurK, Uncharacterized HTH-type transcriptional regulator yurK)	REVERSE
BC01_FL_10000_polished_contig_7	172636	172812	177	CTATTTACTATTTTTACGTCGATCATTACTTCTACTTATAAAAGCACAAATCATAAACATAATCGCTGCTAATAATAATTTTATACCTTGGCTTTCATGATTAGTTGCTTGTAAATAATAACCAATAATAAATAAAATAATTGCAAGTACTACAAATATTTTTGTTAGATGTTTCAA	A6U340	(putative transmembrane peptide)	REVERSE
BC01_FL_10000_polished_contig_7	173055	173153	99	TCATTTTTTATTTTTCCATTTCAGTTCTAACCAAAGTCGAAAAATAATTAGTAAGCCACCTGTAATAAGTGTCATCATCCCTTCTTGCCACCACATCAT	BDS-53E_001900	(hypothetical protein)	REVERSE
BC01_FL_10000_polished_contig_7	173354	174640	1287	ATGAATCCTTTAGCCCAAAGCTTAAATGAACAACTTCAACAGTCAAATGCAACTGCCTTTACAATGTTATCTGACTTAGGTCAAAATATGTTTTATCCAAAAGGCATTTTATCTCAATCTGCTGAAGCAAAGAGTACAACATATAATGCAACTATAGGTATGGCGACAAACAAAGACGGAAAAATGTTTGCATCATCTTTAGATGCAATGTTTAATGATTTAACTCCAGATGAAATATTCCCTTATGCGCCACCACAAGGCATCGAAGAATTACGTGATTTATGGCAACAAAAAATGTTGCGTGACAATCCAGAGCTATCAATCGACAACATGTCACTACCAATTGTTACGAATGCATTAACACATGGTTTATCTTTAGTTGGCGATTTATTTGTAAAT…	Q5HEI3	(aspartate transaminase)	FORWARD
BC01_FL_10000_polished_contig_7	174908	174961	54	TCTACAAATGTAAAAGGCACCCCACGATTGTGAGATGCCTTATTATAAAATTAA	tx_map	(rho-independent terminator of map)
BC01_FL_10000_polished_contig_7	174965	177018	2054	TTAGAATTTAAGTTCAATATCTACCTTTTTAATGTCAGTTGCTTTAAATACTCTTTCATCTTTATACTCAGTTTTTAAGTCTACATATTTTGACGAACCATTTTTAAAATACACTTTATACACTGCGCGTTCAGCAAGTCCTATGTCATGTTTAGTTATCCCTTGATCATTTGCCATTGCTGATTTAAGTTTTATACTTAAATCATTAATTGTAATTTTGCTTGCATTATAGAACACAAATTCATTTGAAACTATGTTTTCAAATTTATTTATTGTTACTGGGAATTTCACATTATTAGATTTATTTATTTTTTTGATTTAGTGTATTGTTTTACATCAATATCAATCTTTTTAATATCTTTGGCACTAAATAAATTAGGTGTAAAGATGTCTGATTTT…	map	(major histocompatibility complex class II analog protein)	REVERSE
BC01_FL_10000_polished_contig_7	177407	177589	183	ATGGTGAAAAAAACAAAATCCAATTCACTAAAAAAAGTTGCAACACTTGCATTAGCAAATTTATTATTAGTTGGTGCACTTACTGACAATAGTGCCAAAGCCGAATCTAAGAAAGATGATACTGATTTGAAGTTAGTTAGTCATAACGTTTATATGTTATCGACCGTTTTGTATCCAAACTGG	hlb	(hemolysin beta)	TRNC-FRWD NOSTOP
BC01_FL_10000_polished_contig_7	177965	178144	180	GTGAAATTTAAAACAACTAAAGAATGTAAAAGTAATAATATCTTTAAAAGAAGTCAAGAAATTAATAATAGTGAAAGTGAAAAGGGTTGTTTATGGGGCATTAGCATGTTGATTCTACTTTTCTTATTGATTCTGTTTGGAATAACTGCTTGTTCATCAAGCATTCACTTTATTAATTAG	Q931M9	(putative membrane protein, assoc. with hlb-integr. phages/Siphoviridae)	FORWARD
BC01_FL_10000_polished_contig_7	178168	178477	310	GTGAAGAACCATACAAATATAATTAATATCTTATTAGTTATAGTCAACTCATTAACTCATTTTCTAACTCTAAACACCTCATTTTTTAATAATTCAGCATCGGATTTCTGTTTTATCATAGGGGGCTATATTTTTCTTGATCGGAATTTTTGTTGCAATATACGGTATGAAGCGAGCAACATATTGGTTAAACTTATTGATTTTATTTACCAATATTTTTTATTTTCTACACTTCTGTGTTTTACTTTTGTTAAAATATATAGGATTTAAATTATTTATTTATGAAGGGTGTGTATTGTTATTTACCTAA	Q6GFB6	(putative membrane protein, assoc. with hlb-integr. phages/Siphoviridae)	FORWARD
BC01_FL_10000_polished_contig_7	178525	178716	192	ATGGCCGCACCATTCTTAATGACTAATGCTGATTATGTATGGACGCCTATGACTACAGTTACGTTATTTATTTTGAGTTTGATTATTTTCTTGATATTTATAAAAACAAAAGATGTCGTTCATTTAACAATTTTCATATTAAACTTACTTTTTTCAATACTTTATTGTTTACCTATACTGTTTTATTTATGA	Q6G7Z3	(putative membrane protein, assoc. with hlb-integr. phages/Siphoviridae)	FORWARD
BC01_FL_10000_polished_contig_7	178771	179123	353	TTAATATTTACTTTTTTAGTGCTTCGTCAATTTCATTATAAATCTTTTGAAGTTGATATTTTGCTTCTGACATTTTCTTAAAGTCTTTTTGACTTAAGAGCATACATTGCTTTTTGACCTGAAATTTTTATAGTTCGCTTATAATAAGTGTTTAAACTTCCAGTAGCTAATTCATTAACATTTAGTTCATCTAATAACGATTTTAATTCATTAGCTAACTTTTCGTTTTGATATTCATTCGATGTTGGCAAGCTTGTGCTAGCTTGTGCCTCATTTTTATCTAGATTAGTTACTAGTGGTGATGCTAAAACGATTGCTAAAGTTCCCGCAAGTATAGATTTTCTAATTTTCAT	scn	(staphylococcal complement inhibitor)	REVERSE
BC01_FL_10000_polished_contig_7	179281	179421	141	GGTAAGCACCGAAATGCTTACCTACTTCCCATAAACAATATAACACATATACATTGATTTGGAAAGCGCAAAAATAAATTTAATATACTAGCCCGAAGGGAGCAATACATAAAAAATGAAAGGCGCTCCTTGAAAACGCCC	sprD	(small pathogenicity island RNA D)
BC01_FL_10000_polished_contig_7	180168	180319	152	AAAAAGCACCCCGTAAACTATTATACGGGAATGCTAAAGTCATATATACTACGGGGGGAGTAGTATGAAAACTATGCTCTCTATCATAAGAAAAAACACCCAGTGACATGCTTGGGTGAACAAGGATAGATGTAAATAGTTGATGCATGTGT	sprX	(noncoding small regulatory RNA)
BC01_FL_10000_polished_contig_7	180404	180459	56	TATAACATAAAAAAATAGGCAAGTACCGAAGTACCTGCCTAAAAAAGGATTATCCA	tx_amidase3	(rho-independent terminator of amidase 3)
BC01_FL_10000_polished_contig_7	180616	181107	492	TTATTTCTTTTCTATAACAACCTTTGTAATTAAGTTGAATCCAGGGTTTTTAATATGCTCTGATAAATCTGGGACAACAAAACCTTTTTCTGTTATAGGGAAAGACTTCGTTTCTTCTTTTTCTTATTCTTATCATAATAAGTGACTTCGATCTTTGCGCTTGGATCTAATTCAACTACTCTAAACTCTTTATATGCTGTCGCATCTAATGCCCATTCGACATAGTATTCAATTTTTTCTTTTGTAAGTGTAGTCCCAGGTTTAATAGGAAACTCGACATAATGAGGGGATAGCAATTCATTTTCCTTTACCATCAACTCCAGTCACATTTACCATCAAATACGGGCCTGTTGGTTCAAAATAACTCGCGTCATCGCCTTTTTTATATTTTCCTTTGTC…	sak	(staphylokinase)	REVERSE

## Sheet: Contig 10
ID:	contig_10	Length:	62576	Coverage:	9	Circular:	N
CONTIG	START	END	LENGTH	SEQUENCE	GENE ID	DESCRIPTION	DIRECTION
BC01_FL_10000_polished_contig_10	2	388	387	ATGATTAAAAAACTTAAAAATATGGATGGGTTCGACATCTTTATTGTTGGAATACTGTCATTATTCGGTATAACCGCATTGCTACTTGTTGTCGCATTGCCTATCTATACAGTGGCTAGTTACCAACACAAAGAAGTACATCAAGGGACAATTACAGATAAATATAACAAGAGACAAGATAAAGAAGATAAGTTCTATATTGTATTAGACAACAAACAAGTCATTGAAAACTCTGACTTATTATTCAAAAAGAAATTTGCTAGCGCAGACATACAAGCTAGGTTAAAAGTAGGTGATAAAGTAAAAGTTAAGACGATTGGATATAGAATACACTTTTTAAATTTATATCCGGTCTTATACGAAGTAAAGAAGGTAGATAAACAATGA	DUF1523_Sipho-0387-0390	(replication-assoc. hypothetical protein from Siphoviridae)	FORWARD
BC01_FL_10000_polished_contig_10	385	537	153	ATGATTAAACAAATACTAAGACTATTATTCTTACTAGCAATGTATGAGTTAGGTAAGTATGTAACTGAGCAAGTGTATATTATGATGACGGCTAATGATGATGTAGAGGCGCCGAGTGATTACGAAAAAATCAGAGCTGAAGTTTCATGGTAA	rinB	(transcriptional activator RinB, replication module of Siphoviridae)	FORWARD
BC01_FL_10000_polished_contig_10	531	602	72	ATGGTAATAGCTATTATCATTTTTGAATTAATTATATTAATGTGTTTAGCAATAGCACTGGAGGTGTTGTAA	phage_protein_SAS0923a	(hypothetical phage protein, SAS0923a)	FORWARD
BC01_FL_10000_polished_contig_10	562	663	102	TTATATTAATGTGTTTAGCAATAGCACTGGAGGTGTTGTAAATATGTGGATTGTCATTTCAATCGTTTTAGCTATATTTTTATTGATCTTGTTAAGTAGCAT	hypothet_phage_protein_Sipho-0102-02	(hypothet phage protein from Sipho-/Triavirus)	REVERSE
BC01_FL_10000_polished_contig_10	605	806	202	ATGTGGATTGTCATTTCAATCGTTTTAGCTATATTTTTATTGATCTTGTTAAGTAGCATTTCTCATAAGATGAAAACCATAGAAGCATTGGAGTATATGAATTCTTATCTTTTCAAGCAGTTAGTAAAAAAATAATGGTGTTGAAGGTTTAGAAGATTATGAAAATGAAGTTGAACGAATTAGAAAAAGATTCAAAAGCTAA	Q4ZCN3	(DUF1514 family protein, replication module of Siphoviridae)	FORWARD
BC01_FL_10000_polished_contig_10	832	1038	207	TTAAAAGAAGCGGATATTTTTTATTTCGTTTTTGTAAATTAAAACTAATTTATGTGAAATTGTCTTTGAAGTCTTGATAATTAAGAAGGTTGAATTTTCTGAGATTATATTAGTTACGGGAAAGGCTTTTCCTGAGTGCAATAAAATTAAAGTTCTCAAGTTTTCATTTTCGTATTTATCATAAATGATTTCGCGTAAAGTTTTCAA	hypothet_phage_protein-0207-01	(hypothetical phage protein, SAS0925)	REVERSE
BC01_FL_10000_polished_contig_10	1093	3540	2448	ATGTTAGACAAAGTCACTCAAATAGAAACAATTAAATATGATCGTGATGTCTCATATTCTTATGCTGCTAGTCGTTTATCCACATATTGGACTAATCACAATATGGCTTGGTCTGACTTTATGCAGAAGCTAGCACAAACAGTTAGAACTAAAGAAGATTTAACTGAGTACAATAAAATGTCTAAGTCTGAACAAGCAGATATAAAAGATGTTGGCGGATTTGTCGGTGGATATTTAAAAGAAGGCAAACGACGTGCTGGTCAAGTCATGAATCGTTCAATGCTAACACTTGATATCGATTATGCTGCTCAAGATATGACTGACATATTATCTATGTTTTATGATTTTGCATATTGTTTATATTCAACACATAAGCATAGAGAGATAAGTCCAAGACTG…	virE	(bacteriophage virulence-associated protein E from Siphoviridae)	FORWARD
BC01_FL_10000_polished_contig_10	3564	3686	123	TTAGAGTGTTGTATCAGATGTTGCATCATTTTTTGAGTGATGCAACACGTGAGTGTAAAAAGTAATCGTAGGTGTTGCATCATTTTTAGTGATGCAACATTGATGCAACAAATGATACAACAC	hypothet_phage_protein_Siph-0123-13	(hypothet phage protein from Sipho-/Triavirus)	REVERSE
BC01_FL_10000_polished_contig_10	3565	3605	41	TAGAGTGTTGTATCAGATGTTGCATCATTTTTTGAGTGATG	tx_virE_1	(rho-independent terminator of virE)
BC01_FL_10000_polished_contig_10	3649	3738	90	TTAGTGATGCAACATTGATGCAACAAATGATACAACACCTCTTTCCCTTCTCGCTGTAAGGTTCAACCCTGTTTGTTTCCAATGTTGCAT	phageprotein_UG86_01560	(hypothetical protein, UG86_01560)	REVERSE
BC01_FL_10000_polished_contig_10	3881	4171	291	ATGAAAGAATCGACATTAGAAAAATATTTAGTGAAAGAGATAACAAAGTTAAATGGATTATGTTTAAAATGGGTCGCACCTGGAACAAGAGGTGTACCAGATAGAATTATTATTATGCCAGAAGGAAAAACATATTTTGTAGAAATGAAGCAAGAAAAGGGAAAGTTACATCCTTTACAAAAATATGTGCATCGGCAATTTGAAAACAGAGATCATACAGTGTATGTGTTATGGAATAAAGAACAAGTAAATACTTTTATAAGAATGGTAGGTGGAACATTTGGCGATTGA	nuc-Q4ZCF7	(putative bacteriophagal protein)	FORWARD
BC01_FL_10000_polished_contig_10	4152	5519	1368	GTGGAACATTTGGCGATTGATTTCAAACCACATAGCTATCAAAAGTATGCAATAGATAAAGTGATTGATAATGAGAAATACGGTTTGTTTTTAGATATGGGGCTAGGGAAAACAGTATCAACACTTACAGCATTTAGTGAATTGCAGTTGTTAGACACTAAAAAAATGTTAGTCATAGCACCTAAACAAGTTGCTAAAGATACATGGGTTGATGAAGTTGATAAGTGGAACCATTTAAATCATCTGAAAGTGTCTTTAGTCTTAGGAACACCTAAAGAAAGAAATGATGCATTAAACACAGAGGCTGATATCTATGTAACCAATAAAGAAAATACTAAATGGTTATGCGATCAATATAAAAAAGAATGGCCATTTGATATGGTTGTAATTGATGAACTG…	dhlC-1_Siph-1368	(helicase 1 1368nt from Sipho-/Triavirus)	FORWARD
BC01_FL_10000_polished_contig_10	5532	5969	438	ATGGGAAAGGCGTCATATGATATTAAGCCAGGAACATTTAAATATATTGAATCAGAAATATATAATTTAAATGAGAACAAGAAAGAGATAAATAGATTGAGAATGGAGATACTTAACCCAACGAAAGAACTAGACACCAACATTGTGTATGGACCGTTACAAAAAGGAGAGCCAGTTAGAACAACTGAGTTAATGGCGACAAGGTTATTGACTAATAAGATGTTACGTAACTTAGAAGAGATGGTTGAAGCAGTTGAAAGTGAGTACTTAAAGTTACCTGAAGATCATAAGAAAGTAATAAGGTTAAAGTATTGGAATAAAGATAAGAAGCTAAAGATAGAACAAATAGGGGATGCTTGTCACATGCATCGCAATACAGTTACTACAATACGAAAGAAC…	rinA-Q4ZCF5	(phage transcriptional regulator/activator)	FORWARD
BC01_FL_10000_polished_contig_10	6126	6440	315	ATGACCAAGCATAATAACATTTATAAGCATGGTCGTAAGTCATATCAATACGATTGGTTCTATCATTCAAAAGCATGGAAGAAGTTAAGAGAGATAGCATTAGATAGAGATAATTATCTTTGTCAAATGTGTTTACGCGAAGATATTATAACAGATGCAAAGATTGTGCATCACATTATTTATGTTGATGAAGATTTTAACAAAGCTTTAGACTTAGATAATCTAATGTCAGTTTGTTATAGCTGTCATAACAAAATTCATGCAAATGATAATGACAAAAGTAATCTTAAGAAAATTAGAGTTCTAAAAATTTAA	nuc-HNH_Sipho-0315	(HNH-endonuclease of Siphoviridae)	FORWARD
BC01_FL_10000_polished_contig_10	6568	6872	305	ATGAAGTTAACAAAAAAACAGCTAAAAGAATATATAGAAGATTACAAAAAATCTGATGACATATTAATTAATTTGTATATAGAAACATATGAATTTTATTGTCGGTTAAGAGATGAACTTAAAAATAGTGATTTAATGATAGAGCATACAAACAAGGCTGGTGCGAGCAATATTATTAAGAATCCATTAAGCATAGAACTGACAAAAACAGTTCAAACACTAAATAACTTACTCAAGTCTATGGGTTTAACTGCAGCACAAAGAAAAAGATAGTTCAAGAAGAAGGTGGATTCGGTGACTATTAA	terS_Sipho-0306	(terminase small subunit, packaging module of Siphoviridae)	FORWARD
BC01_FL_10000_polished_contig_10	6862	8553	1692	GTGACTATTAAAGTTTTAAATGAACCTTCACCAAAACTATTAACAACATGGTATGCAGAGCAAGTCACTCAAGGGAAAATAAAAACAAGCAAATATGTTAGAAAAGAATGTGAGAGACATCTTAGATATCTAGAAAATGGAGGTAAATGGGTATTTGATGAAGAATTAGCGCATCGTCCTATTCGATTTATAGAAAAGTTTTGTAAACCTTCCAAAGGATCTAAACGTCAACTTGTATTACAGCCATGGCAACATTTTATTATCGGCAGTTTGTTTGGTTGGGTTCATAAAGAAACAAAACTGCGCAGGTTTAAAGAAGCTTTGATATTTATGGGGCGAAAAAATGGTAAAACAACCACTATTTCTGGGGTTGCTAACTATGCTGTATCACAAGATGGA…	terL2_Sipho-1692	(bacteriophage terminase large subunit)	FORWARD
BC01_FL_10000_polished_contig_10	8558	9796	1239	GTGAATGTTATCGCAAAAGAGAATATTGTCACACGCATAAAGAAAAAATTGATAGACAATTGGATTGATCAGTCAACTTCTAAGCTTTATGACTTTAGCCCATGGAAAAATAGATCTTTTTGGGGTGTAATTAATAATACGCTTGAAACTAATGAAACGATATTTTCAGCTATTACAAAGTTATCTAATTCGATGGCTAGTTTGCCCTTGAAAATGTATGAAGATTATAAAGTAGTTAATACAGAAGTATCTGATTTACTTACAGTGTCACCGAATAATTCTCTGAGCAGTTTTGATTTTATTAATCAAATTGAAACAATCAGAAATGAAAAAGGTAATGCATATGTGCTAATTGAACGAGACATCTATCATCAACCATCAAAGCTTTTCTTATTAAAT…	portal_Sipho-1230to1239	(portal protein, packaging module of Siphoviridae)	FORWARD
BC01_FL_10000_polished_contig_10	9780	10552	773	ATGTCAATGAAAGCTAAGTATTTTCAAATGAAAAGAAAATCAAAAAGTAAAGGTGAAATATTTATTTATGGTGATATTGTAAGTGATAAATGGTTTGAAAGTGATGTAACTGCTACAGATTTCAAAAATAAACTAGATGAACTAGGAGACATCAGTGAAATAGATGTTCATATAAATTCATCTGGAGGCAGTGTATTTGAAGGGCATGCAATATACAATATGCTAAAAATGCATCCTGCAAAAATTAATATCTATGTCGATGCCTTAGCGGCATCAATTGCTAGTGTTATCGCTATGAGTGGTGACACTATTTTTATGCACAAAAATAGTTTTTTAATGATTCATAATTCATGGGTTATGACTGTAGGTAATGCAGAAGAATTAAGAAAGACAGCGGAT…	Q5HIZ6	(bacteriophage prohead/Clp-protease from Sipho-/Triavirus)	FORWARD
BC01_FL_10000_polished_contig_10	10564	11727	1164	ATGCCGACATTATATGAATTAAAACAATCATTAGGTATGATTGGACAACAATTAAAAAATAAAAATGATGAGTTGAGTCAGAAAGCAACAGATCCAAATATTGATATGGAAGACATCAAACAACTAGAAACAGAAAAAGCAGGCTTACAACAAAGATTTAACATTGTTGAAAGACAAGTACAAGACATTGAAGAAAAAGAAAAAGCGAAAGTTAAAGACACAGGAGAAGCTTATCAATCTTTAAATGATCATGAGAAGATGGTTAAAGCTAAGGCAGAGTTTTATCGTCACGCGATTTTACCAAATGAATTTGAAAAACCTTCAATGGAGGCACAACGTTTATTACACGCTTTACCAACAGGTAATGATTCAGGTGGAGATAAGCTCTTACCAAAAACA…	macp_Sipho-1164	(major capsid protein, head module of Siphoviridae)	FORWARD
BC01_FL_10000_polished_contig_10	11675	11785	111	GTGCATTCAGAATTGCAAAAGCAAAAGAAAATACAGGTTCATTACCCAGCTAAACCCCAAAAGGTTAATGTAACAGCTAAGGCTAAATCAGCTGTAATATCAGCCGAATAG	hypothet_phage_protein_Sipho-0111-17	(hypothet phage protein from Sipho-/Triavirus)	FORWARD
BC01_FL_10000_polished_contig_10	11796	12074	279	ATGAGTTTGGAAGAAATTAAATTGTGGTTGAGAATTGACTATAATTTCGAAAATGATTTAATTGAAGGTCTCATTCAATCGGCTAAGTCTGAATTATTATTAAGTGGGGTTCCAGATTATGACAAAGATGACTTGGAATACCCGCTTTTTTGTACAGCGATTAAATATATCATTGCAAGAGATTATGAAAGTCGTGGATACTCAAATGACCAATCTAGAAGCAAGGTGTTTAATGAAAAAGGATTGCAAAAAATGATTTTGAAATTAAAAAAGTGGTAG	DNA-pack_Sipho-0279	(putative DNA packaging protein of Siphoviridae, SACOL0371, SACOL0371)	FORWARD
BC01_FL_10000_polished_contig_10	11914	12051	138	ATGACAAAGATGACTTGGAATACCCGCTTTTTTGTACAGCGATTAAATATATCATTGCAAGAGATTATGAAAGTCGTGGATACTCAAATGACCAATCTAGAAGCAAGGTGTTTAATGAAAAAGGATTGCAAAAAATGA	hypothet_phage_protein_Sipho-0138-19	(hypothet phage protein from Sipho-/Triavirus)	FORWARD
BC01_FL_10000_polished_contig_10	12086	12418	333	ATGGAATTTAATGAATTTAAAGATCGCGCGTATTTTTTTCAATATATAAACAAAGGACCATATCCAGATGAAGAGGAAAAAATGAAATTGTATAGTTGCTTTTGTAAAATTTATAATCCTTCTATGAAAGATAGAGAAATTTTAAAAGCGACTGAATCAAAGTCAGGACTAACCATAATTATGAGGTCTTCTAAAATTGAATATCTACCACAAACAAATCACTTAGTTAAAATTGACAGAGGCTTATATTCCGATAAATTATTCAACATTAAAGAAATAAGAATTGATACACCAGATATTGGCTATAATACAGTGGTTTTATCAGAAAAATGA	hypothet_phage_protein_Sipho-0333-16	(hypothetical phage protein, SAS0937, head module of Siphoviridae)	FORWARD
BC01_FL_10000_polished_contig_10	12415	12816	402	ATGAGTGTAGAAATTAAAGGGATACCTGAAGTGTTGAAGAAATTAGAATCGGTATACGGTAAACAATCAATGCAAGCTAAGAGTGATAGAGCTTTAAATGAAGCATCTGAATTTTTTATAAAGGCTTTAAAGAAAGAATTCGAGAGTTTTAAAGATACGGGTGCTAGCATAGAAGAAATGACTAAATCTAAGCCTTATACAAAAGTAGGAAGTCAAGAAAGAGCTGTTTTAATTGAATGGGTAGGCCCTATGAATCGCAAAAACATTATTCACTTGAATGAACATGGTTATACAAGAGATGGAAAAAAATATACACCAAGAGGTTTTGGAGTTATTGCAAAAACATTAGCTGCTAATGAACGGAAGTATAGAGAAATTATAAAAAAGGAGTTGGCCAGA…	hypothet_phage_protein_Sipho-0402-16	(phage protein, UG86_01620)	FORWARD
BC01_FL_10000_polished_contig_10	12817	13212	396	ATGAATATATTAAACACCATAAAAGAAATTTTATTATCTGATGCAGAGCTCCAAACATATATAAATTCTAGAATATACTATTATAAAGTCACTGAAAATGCTGAAACTTCCAAACCTTTTGTTGTTATTACACCTATTTATGATTTACCTTCAGACTTTATGTCTGATAAATATCTTAGTGAAGAATACTTAATTCAAATAGATGTAGAATCTTCAAATAATCAGAAAACAATTGATATAACAAAACGAATAAGATATCTGTTATATCAACAAAATTTAATTCAAGCATCTAGTCAGTTAGATGCTTATTTTGAAGAAACTAAACGTTATGTGATGTCGAGACGTTATCAAAGCATACCAAAAAATATATATTATAAAAATCAGCGCATCGAATAG	DUF3168_Sipho-0396	(DUF3168 domain-containing protein, head module of Siphoviridae)	FORWARD
BC01_FL_10000_polished_contig_10	13247	13888	642	ATGGCAGAAGGACAAGGTTCTTATAAAGTAGGTTTTAAAAGATTATACGTTGGAGTTTTTAACCCAGAAGCAACAAAAGTAGTTAAACGCATGACATGGGAAGATGAAAAAGGTGGTACAGTTGATCTAAATATCACAGGTTTAGCACCAGATTTAGTAGATATGTTTGCATCTAACAAACGTGTTTGGATGAAAAAACAAGGTACTAATGAAGTTAAGTCTGACATGAGTATTTTTAATATTCCAAGTGAAGATCTAAATACAGTTATTGGTCGTTCTAAAGATAAAAATGGTACATCTTGGGTAGGAGAGAATACAAGAGCACCATACGTAACAGTTATTGGAGAATCTGAAGATGGTTTAACAGGTCAACCAGTGTACGTTGCGCTACTTAAAGGT…	matp1_Sipho-0652	(phi13 family major tail protein, tail module of Siphoviridae)	FORWARD
BC01_FL_10000_polished_contig_10	13746	13946	201	ATGTTGATGGAACGTCACAAGGTATTGTATACGGTTATCATGAAGGTAAAGAAGGAGAAGCAGAATTCTTCAAAAAAGTATTCGTTGGATACACGGACAGTGAAGATCATTCAGAGGATTCTGCAGGTTCGTTACCCAGCTAATCCCCAAAATGTTGAAGTAGCAGTTAATTCAAAATCTGCAACAGTTTCAGCAGAATAG	hypothet_phage_protein_Sipho-0201-17	(hypothet phage protein from Sipho-/Triavirus)	FORWARD
BC01_FL_10000_polished_contig_10	13980	14435	456	ATGACTAAAACTTTAAAGGTTTATAAAGGAGACGACGTCGTAGCTTCTGAACAAGGTGAAGGCAAAGTGTCAGTAACTTTATCTAATTTAGAAGCGGATACAACTTATCCAAAAGGTACTTACCAAGTGGCATGGGAAGAAAATGGTAAAGAATCTAGTAAAGTTGATGTACCTCAATTCAAAACCAATCCAATTCTAGTCTCAGGCGTATCATTTACACCAGAAACTAAATCAATTATGGTAAATACCGATGACAATGTTGAGCCAAACATTGCACCAAGCACAGCAACGAATAAAATATTGAAATATACAAGTGAACATCCAGAATTTGTTACTGTAGATGAAAATACAGGAGCAATTCACGGTGTAGCTGAAGGTACTTCAGTAATCACTGCTATG…	matp_Sipho-0456	(major tail protein, putative, tail module of Siphoviridae)	FORWARD
BC01_FL_10000_polished_contig_10	14493	14843	351	ATGATTAAATTTGAAATTAAAGATCGTAAAACAGGAAAAACAGAGAGCTATACAAAAGAAGATGTAACAATGGGCGAAGCAGAAAAATGCTATGAGTATTTAGAATTAGTAAATCAAGAGAATAAAAAAGAAGCACCTAACGCAACAAAAATGAGACAAAAAGAGCGACAGTTATTAGTAGATTTATTTAAAGATGAAGGATTGACTGAAGAAGATGTTCTGAACAAGATGAGTACTAAAACTTATACAAAAGCCTTACAAGATATATTTCGAGAAATCAATGGTGAAGATGAAGAAGATTCAGAAACTGAACCAGAAGAGATGGGAAAGACAGAAGAACAATCTCAATAA	hypothet_phage_protein_Sipho-0351-12	(hypothetical protein, tail module of Siphoviridae)	FORWARD
BC01_FL_10000_polished_contig_10	14885	15043	159	ATGGAGCAGTATGGGTGGACATTAACTGAAGTCAGAAAACAGCCGTATGTAAAACTTTTAGAAATACTTAATGAAGAGAATAAAGAAGAGACTGAAGAAAAACAAAGTGAACAAAAAGTCATTACAGGTACGGATTTAAGAAAACTTTTTGGAAGCTAG	hypothet_phage_protein_Sipho-0159-15	(phage protein, UG86_01645)	FORWARD
BC01_FL_10000_polished_contig_10	15057	21257	6201	ATGAATGAAAAAGTAGAAGGCATGACCTTGGAGCTGAAATTAGACCATTTAGGTGTCCAAGAAGGCATGAAAGGTTTAAAGCGACAATTAGGTGTTGTTAATAGTGAAATGAAAGCTAATCTGTCAGCATTTGATAAGTCTGAAAAATCAATGGAAAAATATCAGGCGAGAATTAAGGGGTTAAATGATAGGCTTAAAGTTCAAAAAAAGATGTATTCTCAAGTAGAAGATGAGCTTAAACAAGTTAACGCTAATTACCAAAAAGCTAAATCCAGTGTAAAAGATGTTGAGAAAGCATATTTAAAGTTAGTAGAAGCCAATAAAAAAGAAAAATTAGCTCTTGATAAATCTAAAGAAGCCTTAAAATCATCGAATACAGAACTTAAAAAAGCTGAAAAT…	tmpM_Sipho-6200	(tail tape measure protein, tail module of Siphoviridae)	FORWARD
BC01_FL_10000_polished_contig_10	21257	22081	825	ATGCAATCTTTTGTAAAAATCATAGATGGTTACAAGGAAGAAGTAATAACAGATTTTAATCAGCTTATATTTTTAGATGCAAGGGCTGAAAGTCCAAACACCAATGATAACAGTGTAACTATTAACGGAGTAGATGGTATTTTACCGGGCGCAATTAGTTTTGCGCCTTTTTCATTAGTATTAAGGTTTGGCTATGATGGTATAGATGTTATAGATTTAAATTTATTTGAGCATTGGTTTAGATCTGTGTTTAATCGCAGACATCCTTATTATGTTATTACTTCTCAAATGCCTGGTGTTAAATATGCAGTGAATACAGCTAATGTTACATCTAATTTAAAAGATGGTTCTTCAACTGAAATTGAAGTAAGTTTAAATGTTTATAAAGGGTATTCTGAA…	holA-Q4ZCS6	(putative bacteriophagal protein)	FORWARD
BC01_FL_10000_polished_contig_10	22090	23673	1584	ATGGATTATCATGATCATTTATCAGTAATGGATTTTAATGAATTGATTTGTGAAAATTTACTAGATGTAGATTATGGTTCTTTTAAAGAATATTATGAACTGAATGAAGCTAGGTACATCACCTTTACAGTTTATAGAACTACTCATAATAGTTTTGTTTTTGATTTATTGATTTGTGAAAACTTCATAATTTATCATGGTGAAAAATATACAATTAAGCAGACAGCGCCAAAGGTTGAAGGTGATAAAGTTTTTATTGAAGTTACGGCATATCACATAATGTATAAATTTCAAAATCACTCAGTGGAATCAAATAAGCTTGATGACGACAGTAGCGAAACTGGTAAAACGCCAGAATACTCTTTAGATGAGTACTTAAGATATGGATTTGCAAATCAA…	stp-Q8SDP1_Sipho-1584	(siphon tail protein/peptidase, tail module of Siphoviridae)	FORWARD
BC01_FL_10000_polished_contig_10	23673	23963	291	ATGGCAACAGAAGAAGTTAAAATCAAAGCGCTACTTGAAAACGATAAACAGTACTTTCCAGCTACACACTGGAAAGCTATAAATGGGATACCTTATGCAGGCAGTAGTGATATTGATGGATTGCCTCAAGACGGTATCATTTCGGTAGATGATAAAAATAAATTAGATAAATTAAAAATAGGCGAAGCAGGAATTATTCAAAATAGCATTGTACAGAAATCCCCAAACGGTAAATTGTGGAAAATAACAGTTGACGATAGTGGGAAACTTGGTACAGTGCTATTTTATTAG	hypothet_phage_protein_Sipho-0291-18	(hypothetical protein, tail module of Siphoviridae)	FORWARD
BC01_FL_10000_polished_contig_10	23979	25889	1911	ATGGAAAATTTGTATTTAATAAAGGATTTGGGAGCTTTAGCAGGTCGAGATTATAGAGCTAAAGAAATTCAAAACCTGCAAAGAATAGAGCAATTTGCGCTTGGCTTGACAACAGAGTTTAAGTTGCATCAGAAAGCTAAAACAATGCAACACTTCGCTGAGCAAATTTATTATAATGGTAGATCGCAAGCAGCAGTAAACAAATCTTTACAAAGTCAAATTAACGCACTTGTTGTGGCACCACGTAATAACAGTGCTAATGAGATTGTTCAAGCTCGAGTTAATGTAAACGGCGAAACCTTTGACACATTAAAAGAACATTTAGACGATTGGGAAACCAAAACTCAAATTAATAAAGAGGAAACTATAAGAGAATTAAATAAGACCAAACAAGAAATT…	mitp1_Sipho-1911	(minor structure protein, tail module of Siphoviridae)	FORWARD
BC01_FL_10000_polished_contig_10	25856	27356	1501	ATGGACTTTACACGAAGGGAGAATTATAAGTTAATGAGTAATTTAGAGAAATCTGTAGCTATAAATTTAGAAAACACAGCGCATTATGAAAATATTTCAAATCTAGATATAACTTTTAGAACAGGAGAGAGTGATTCTTCTGTTCTTCTTTTTAATATCATTAAAAATAATCAACCGTTATTACTGAGTGAAGAAAATATCAAAGCACGAATAGCGATTCGAGGTAAAGGAGTAATGGTAGTTGCTCCACTAGAAATATTAGATCCATTTAAAGGTATTTTAAAATTTCAATTACCTAATGATGTAATTAAAAGAGATGGAAGTTATCAAGCTCAAGTTTCGGTTGCAGAATTAGGTAATTCAGACGTGGTAGTTGTAGAGAGAACTATCACATTTAAC…	DUF2479_Sipho-1467	(putative bacteriophagal protein, DUF2479/SLT orf 488-like protein)	FORWARD
BC01_FL_10000_polished_contig_10	27356	27744	389	ATGCAAATATTAGTTAACAAGCGTAATGAGATAATTTCATACGCTATCATTGGCGGCTTTGAAGAAGGTATTGATATTGAAAATTTACCAGAAAATTTCTCTCAAGTTTTTAGACCTAAAGCCTTTAAATATTCAAATGGGGAAATAGTTTTTAACGAAGATTATTCAGAAGAAAAGATGACTTGCATCAACAGATTGACAGTGAAGAACAAAACACAGTCGCTTCTGATGACATCTTACGAAAAATGGTTGCTAGTATGCAGAAACAAGTTGTTCAAAGTACAAAGTTATCGATGCAAGTTAATAAGCAAAATGCACTAATGGCAAAACAACTTGTGACACTTAATAAAAAATTAGAAGAGGTTAAAGGAGAGACTGAAAATGCTTAA	mitp2-DUF2977_Sipho-0378-390	(DUF2977 domain-containing protein, tail module of Siphoviridae)	FORWARD
BC01_FL_10000_polished_contig_10	27737	27901	165	ATGCTTAAATTAATTTCACCAACATTCGAAGATATTAAAACATGGTATCAATTGAAAGAATATAGTAAAGAAGATATAGCGTGGTATGTAGATATGGAAGTTATAGATAAAGAGGAATATGCAATTATTACAGGAGAAAAGTATCCAGAAAATCTAGAGTCATAG	hypothet_phage_protein_Siph-0165-18	(hypothetical phage protein, SAS0951)	FORWARD
BC01_FL_10000_polished_contig_10	28185	28680	496	ATGAAAGTTTCTTTGATTGCTGCGATGGATAAGAATAGAGTGATTGGCAAAGAGAATGACATTCCTTGGAGGATTCCCAAGGACTGGGAATATGTTAAAAATACTACAAAGGGACATCCGATAATATTAGGTAGGAAGAACCTTGAATCAATCGGAAGAGCCTTACCTGACAGAAGAAATATTATTCTGACGAGAGATAGGGGTTTACCTTTAATGGTTGTGAAATTGTTCATTCAATAGAAGATGTTTTTGAGTTATGTAAAAACGAAGAAGAAATTTTTATTTTCGGAGGAGAACAGATTTATAATTTGTTTTTCCCTTATGTTGAGAAAATGTACATCACAAAAATACATCATGAATTCGAAGGAGATACTTTTTTTCCAGAAGTGAATTATGAGG…	dfrG	(dihydrofolate reductase)	FORWARD
BC01_FL_10000_polished_contig_10	28752	30703	1952	TCATTTGAAATAAATTATATCTTTCCAATCAAATTGTTTATCTGTAATCCCTAATCTTTGAGCAGGTGTCAAAACCTTTTTATCCGCTGATTTAAAAGGGCGACAAAAGTTGTAGTAAGTTCTTAGAATTGTAATCGCAAATTGAGCATACTTCGGATTGAAGTTAGCGTAAATATAGCTCTTCTTATCACCACGAGCTGTTGTTAATGGTCTTTCAAGAGATGATATATAACGTCTTATCTGTTGAATAAAGCTATTGGTCGAATGGTCATTAACATTTAATAGCATCTTTGCGATTTCGTTTGGTTCCAGAGCAGATAAATCCGTTCTACAATCAACTGAATAAAATCCTTTATCCTTAGTGGCTAATGGATGTTTGATAGGGTTATCGGCATATTT…	Q4H3Y2	(insertion element protein)	REVERSE
BC01_FL_10000_polished_contig_10	31229	31528	300	ATGTTTGGATTTACCAAACGACACGAACAAGATTGGCGTTTAACGCGATTAGAAGAAAATGATAAGACTATGTTTGAAAAATTCGACAGAATAGAAGACAGTCTGAGAACGCAAGAAAAAATTTATGACAAGTTAGATAGAAATTTCGAAGAACTAAGGCGTGACAAAGAAGAAGAAGAAAAAAATAAAGAGAAAAATGCTAAAAATATTAGAGACATCAAGATGTGGATTCTAGGATTAATAGGGACGATTCTAAGTACATTTGTTATAGCCTTGTTAAAAACTATTTTTGGCATTTAA	Q9MBN6-DUF2951	(DUF2951 domain-containing protein, tail module of Siphoviridae)	FORWARD
BC01_FL_10000_polished_contig_10	31976	33427	1452	ATGTTGATAACAAAAAACCAAGCAGAAAAATGGTTTGATAATTCATTAGGGAAGCAGTTCAATCCTGATTTGTTTTATGGATTTCAGTGTTACGATTACGCAAATATGTTTTTTATGATAGCAACAGGCGAAAGGTTACAAGGTTTATACGCTTATAATATTCCATTTGATAATAAAGCAAGGATTGAAAAATACGGGCAAATAATTAAAAACTATGATAGCTTTTTACCGCAAAAGTTGGATATTGTCGTTTTCCCGTCAAAGTATGGTGGCGGAGCTGGACATGTTGAAATTGTTGAGAGCGCAAATTTAAACACTTTCACATCATATGGGCAAAATTGGAATGGTAAAGGTTGGACAAATGGCGTTGCGCAACCTGGTTGGGGTCCTGAAACTGTT…	amidase-1_Sipho-1455	(N-acetylmuramoyl-L-alanine amidase, lysis module of Siphoviridae)	FORWARD
BC01_FL_10000_polished_contig_10	33634	33783	150	ACACATGCATCAACTATTTACATCTATCCTTGTTCACCCAAGCATGTCACTGGGTGTTTTTTCCTTGCGATAGAGAGCATAGTTTTCATACTACTCCCCGTAGTATATATGACTTTAGCATTCCCGTATAACAGTTTACGGGGTGCTTTT	sprX	(noncoding small regulatory RNA)
BC01_FL_10000_polished_contig_10	36356	36562	207	ATGAATAAAATAAATGATAGAGATTTAACAGAATTGAGTAGCTATAGGGTTTATCAAGACATCAATAAAGATAATGACTTTACAGTTAACGAAAAACGATTTAAGCAGGCAGATGTATTTGAAGATTTATATAGAGAGAAACTAAAAGACACAAATAAATTAAGAGAGTATAATTATTTACAAAATGAAACTTTTAAAAGCGCATAA	A5IT17	(putative protein containing attachment site of PVL-phage)	FORWARD
BC01_FL_10000_polished_contig_10	36577	37491	915	ATGCTTAAAAAAGCAAAATTTATCTTAATGGCAACGATACTACTATCAGGATGTTCAACTACCAATAACGAATCCAACAAAGAAACAAAATCTGTACCAGAAGAAATGGATGCTTCAAAATATGTAGGACAAGGATTCCAACCACCTGCAGAAAAAGATGCGATTGAATTTGCAAAGAAGCATAAAGATAAAATTGCTAAGCGAGGCGAACAATTTTTTATGGATAACTTCGGTCTAAAAGTTAAAGCTACAAATGTTATAGGTAGTGGCGATGGTGTAGAAGTATTCGGCATTGTGATGACCACGACATCGTATTTAATGCGAGTATTCCATTTGATAAATCAATTATTGACAGTGATAGCTCATTAAGAAGTAAGGATAGGAAGATGATATGAGTAC…	graD04	(putative lipoprotein)	FORWARD
BC01_FL_10000_polished_contig_10	38089	38633	545	ATGCAACAAAATAAACGTCTTATCACAATAAGTATGTTGAGCGCGATTGCGTTTGTGTTAACTTTTATCAAGTTTCCTATGCCATTTTTGCCACCATACTTAACTTTAGATTTTAGTGATGTACCGTCACTACTAGCTACATTTACGTTTGGACCAGTTGCCGGTATCGTAGTTGCACTGGTTAAAAATTTATTGAACTACTTATTTAGTATGGGCGATCCAGTTGGACCATTTGCTAACTTTTAGCAGGCGCAAGTTTTCTATTAACTGCTTACGCCATCTATAAAAATAAACGTTCAACAAAATCTTTGATTACTGATTAATCATTGCAACAATCGTTATGACTATCGTGTTGAGTATTTTGAACTATTTCGTTCTATTACCTTTGTACGGTATGAT…	ribU	(riboflavin ECF transporter, substrate-specific component)	FORWARD
BC01_FL_10000_polished_contig_10	38739	38984	246	TTATTCAAATTTTAAAGCGTCCCCATCAAATGATTCGTCTGCAATTTTAATAGAATCTGTAGGGCATCCATCAATTGCATCTTCCATATCTTCATATAATTCCTCAGGTACTTCTGTACCTTGGTTATCGTCAAGGATTACGAAAGCAATACCTTCGTCGTCGTAATCATATATATCTGGCGCTGCTGCACCGCATGCACCACATGCAATACAAGTATCCATATCAACGATTGTATATTTTGCCAA	fer	(ferredoxin)	REVERSE
BC01_FL_10000_polished_contig_10	40037	41409	1373	ATGTTGCATGATATTTTACGAAACAAATTTGATTCGAGAGTTTTAAACCGGGACAACAGGAAATTATAGAAAGTATAATGTCTCAACAACACACTCAGGTATACTTCCAACTGGAAGTGGAAAGAGTTTGTGTTATCAAATACCTACGTATTTATCAGGTAAGCCGACATTAATTATCTCACCGTTAATATCTTTAATGGATGACCAAGTTATGCAGTTGAAAATAAATGGAGAAAACGTGTAACATGTATTCACTCTGGTATGGATGAAATTGAGAAAAAGCATAATATTAAATGTTTACGACATAGCCGCTTCATCTTTCTAAGTCCAGAATTTCTCCCGGAAACCGTCAAATTTTAAATTAATGTCTAACATAGACTTTGGCATGATTGTTCTAGA…	recQ2	(ATP-dependent DNA helicase)	FORWARD
BC01_FL_10000_polished_contig_10	43422	44406	985	ATGCAAAAAGTTGAAAGTATCATAATTGGTGGAGGGCCATGCGGATTAAGTGCGGCTATTGAACAAAAAAGAAAAGGTATTGATACCTTAATTATTGAAAAGGGTAATGTCGTTGAATCAATCTACAATTATCCTACTCACCAAACATTTTTCTCATCAAGGATAAATTAAGTATTGGGGACGTACCGTTTATCGTTGAAGAAAGTAAACCAAGACGTAATCAAGCGCCAGTTTATTACCGAGAAGTTGTAAAACATCATCAATTAAAAGTAAATGCATTTGAAGAAGTATTAACTGTTAAAAAAATGAATAATAAATTTACTATTACTACGACGAAAGATGTTTATGAATGTCGATTTTAACAATCGGGTGACAGGCTATTATGGTCAGCATAATACA…	ypdA	(FAD-dependent pyridine nucleotide-disulphide oxidoreductase)	FORWARD
BC01_FL_10000_polished_contig_10	44522	45487	966	TTATAATTCAAAATATGATTTGATTTCAGCTTTATCTAAATTGTTGCTTAACGCGACTAATAATTTTAATCTTGCTTTTTGGACCATTCAAGCCGTTAGAAAAATAAAACCTTGTTATGCGAATTGTAACCACCACCATCGTATGGAAGTTGGACTCACAATACCATTAAAGGAACGTGAAACTAGCACAATAGGTATATTTAAAGATACTAATTGTTGAATGCCTTCTAATGCGCTTGGAGGTATGTTGCCTTGTCCTAACGCTTCAATAACCATACCATCGATACCTTCTCGACTATAAAACTAAAAATGTCACCTGGCATACCCATATATGCTTTTACTAATGGTACATTTAGTTTGTCATTGACATTTTCCAATGCTTGTTGGCGATATGGCATA…	ansA	(ansA, Probable L-asparaginase)	REVERSE
BC01_FL_10000_polished_contig_10	46951	48122	1172	ATGACTGAAGAATTCAATGAATCAATGATTAACGATATTAAAGAAGGTGACAAAGTCACTGGCGAGGTACAATGTTGAAGACAAGCAAGTTGTTGTTCATATCAACGGTAAATTTAATGGGATTATTCCTATTAGTCAACTATTTACGCATCATATTGATACAGCCCAAGTGAAGTTAAAAGAGGGCGACGAAGTTGAAGCTATATGTCACTAAAGTTGAGTTTGATGAAGAAAATGAAACTGGAGCTTACAACTTATCTAGAAGACAACTTGAAACTGAGAAGTCTTATAGTTATTTACAAGAAAAATTAGATAATAATGAAATCATCGAAGCGAAAGTAACAGAAGTAGTTAAAGGTGGTTTGGTTGTTGATGTAGGACAAAGAGGTTTTGTTCCGG…	rpsA	(30S ribosomal protein S1)	FORWARD
BC01_FL_10000_polished_contig_10	48341	49647	1307	ATGACTAAACCTATAGTAGCTATTGTAGGTAGGCCTAATGTAGGTAAATCTACAATTTTTAATAGAATAGTTGGAGAACGTGTTTCGATTGTGGAAGACACGCCAGGTGTAACACGAGATCGTATTTATTCTTCAGGTGAATGGTTAACACATGATTTCAATATTGATACAGGTGGTATTGAAATTGGTGATGCACCATTCCAAACACAAATTAGAGCGCAGGCAGAAATCGCCATAGATGAAGCGGATGTTATTATTTTTATGGTTAACGTGCGTGAAGGATTGACACAAAGCGATGAAATGGTCGCTCAAATTTTATACAAATCTAAAAAACCGGTCGTATTAGCGGTTAACAAAGTAGATAATATGGAAATGCGTACAGACGTGTATGATTTCTAT…	engA	(der, GTP-binding protein EngA)	FORWARD
BC01_FL_10000_polished_contig_10	49186	50134	949	ATGAACAAGGTAAAGCAGTCGTGATTGTCGTAAATAAATGGGATACTGTGGAAAAAGATAGTAAAACGATGAAGAAATTTGAAGATGAAGTACGTAAAGAATTCCAATTTTAGATTATGCACAAATTGCTTTTGTGTCTGCTAAAGAACGCACAAGATTACGTACATTATTCCCTTACATCAATGAAGCAAGTGAAAACCATAAAAAACGTGTTCAAAGTTCAACTTTAAATGAAGTTGTTATGATGCAATTTCCATGAACCCTACACCAACAGACAAAGGTAGACGTTTGAATGTCTTTTATGCAACACAAGTTGCTATAGAACCACCGACATTTGTTGTATTTGTTAATGATGTAGAATTAATGCATTTTTCTTATAAACGCTATTTAGAGAATCAA…	yhdW	(putative glycerophosphodiester phosphodiesterase)	FORWARD
BC01_FL_10000_polished_contig_10	54000	54448	449	GTGGAACGTACATTTTTAATGATTAAACCAGATGCAGTACAAAGAAATCTAATTGGTGAAGTAATTTCAAGAATTGAAAGAAAAGGACTAAAATTGTCGGTGGTAAATTAATGCAAGTACCAATGGAACTTGCTGAAACACATTATGGTGAACACCAAGGTAAACCATTTTATAATGATTTAATTTCATTTATTACATCAGCACCAGTGTTCGTAATGGTAGTTGAAGGTGAAGATGCAGTTAATGTATCTAGACATATTATTGGCAGCACCAATCCTTCAGAAGCTTCTCCAGGATCAATTAGAGGTGATTTAGGTTTAACTGTTGGTAGAAATATCATTCACGGTTCAGATTCATTAGAGTCTGCTGAACGTGAAATTAATCTATGGTTTAATGAAA…	ndk	(ndk, Nucleoside diphosphate kinase)	FORWARD
BC01_FL_10000_polished_contig_10	54655	54855	201	ATGAAGAATATTATTTCGATTATTTTGGGGATTTTAATGTTCTTAAAATTAATGGAATTACTATATGGTGCTATATTTTTAGATAAACCACTTAATCCTATAACAAAAATTATTTTTATACTGACTCTCATTTATATTTTTTATGTATTAGTAAAAGAATTGATTATATTTTTGAAGTCAAAGTATAACAAAAGCGCTTAA	Q2FYG8	(putative membrane protein)	FORWARD
BC01_FL_10000_polished_contig_10	55240	56413	1174	ATGAGATACCTAACATCAGGAGAATCACATGGACCTCAATTAACAGTTATTGTTGAAGGTGTACCTGCAAATATAGAAATTAAGGTTGAGGATATTAATAAAGAAATGTTTAAGCGTCAAGGCGGTTACGGACGTGGACGTCGTATGCAAATTAGAGAAAGATACAGTAGAAATAGTATCAGGCGTTGAAATGGTTATACATTAGGTAGTCAATTACTATGGTTGTAACCAATGATGACTTTACCATTGGAGAAAAATTATGGGAGCAGGCTCCAATAAGTGAAGAAGAACGTGAAAATATGAAACGTACTATTACAAAACCAAGACCTGGTCATGCAGATTTGAGTTGGAGGTATGAAATATAATCATCGTGATTTACGAAAATGTGCTAGAGCGATC…	aroC	(chorismate synthase)	FORWARD
BC01_FL_10000_polished_contig_10	56440	57521	1082	ATGAAATTACAAACAACATACCCTTCAAATAATTATCCAATATATGTTGAACACGGTGCAATTGACCATATTAGCACGTATATTGATCAGTTTGATCAAAAGTTTTATATTAATTGACGAGTATGTAAATCAATATTTTGCTGATAAATTTGATGATATTTTATCATATGAAAATGTACATAAAAGTTATTATTCCAGCTGGTGAAAAGACGAAAACATTTGAGCAATATCAAGAAACATTAGAGTATATTTTTATCCCATCATGTAACCCGTAATACAAGGTGCGGATTATTGCTGTTGGTGGTGGTGCAACTGGTGATTTTGCTGGGTTTATTGCGGCGACTACTTTACGAGGCGTTCACTTTATACAAGGAGTGCCACCGACTATACTAGCGCATG…	aroB	(3-dehydroquinate synthase)	FORWARD
BC01_FL_10000_polished_contig_10	58839	60099	1261	ATGGAAGATATCTATAAATTAATAGACGATATCAATCTACAAAAACTAGAAAATTTAGACTCTCGTGTTAATGAAGCAATAACTACTGACAATTGACGCATTTATTTATTCTAGGAGAGACACTTTACAATTTTGGATTAATGCCACAAGGTTTGGAAGTTATTCGCGTGTTATATCACAAATATCCAGACGAAAGTGAATTGCTGATTTATTTTATTGAAGGTTTAATGTCCGAAAATCAAACTGACGGAGCGTTAGAATATTTAAAGTTATGTTGAACCATCCCTTATAAAAGTTGATGTTAGAAGCAGATTTATATCAACAAATTAATATGATGGAAGTTGCTATTGATAAATTGAGCAAGAAGCACTTGAACTCGAGCCAAATGATCCAATAATC…	ypiA	(NCTC13712_01454, tetratricopeptide repeat protein)	FORWARD
BC01_FL_10000_polished_contig_10	60113	60689	577	ATGTCAGAGACATTCAATCAAATTAAAGAAAGTTTTATTGAATATTTACTTTTTCAATATCGATTTAAGTCGTATTGCGGGTTGGGTGCTTAACTATATAAAAGTGAATGAGGCGAAATTGGCAAACATTCATTTTGTAGATACAAAAATTAATCATCATGAAACATTAGAAATTGCAGAAGTGGGAAGTCACGCTTCTGCAATTCAATTTACTAAGCGTAATATAAAGTAATGAATACAAATGAAATATTTGATTATATCTCTAATCATAACCTATGCTTTTTGGATATTCAAATTCACTTCGCAAACGTGTCAGCTGAGCAAAGCTAGATGATTTAATAGTTGCTCAACTAACAGAATCACTCAGTTATCAAACTTATCTTCATGACTTCAAATAGT…	ypiB	(conserved hypothetical protein)	FORWARD
BC01_FL_10000_polished_contig_10	60679	61271	593	ATGACAATTAAAGCATTTTGGCAATATACACTTTATCAACGTTCTTGGTTAATGATTGCTACTATTTGTAATATATTAGGGATGATTTATGGTTATATATGGTATGGTGAACAATTAATTCATACGCCTGGCATTTTAAGATTTTTGTTCCAGATAGCCTAACTTAAGAAATATTATACTTAGTTATTTCTATCTCATTGATATTAATTCAAAAACAAAATAGTGTTATCGATGCACTGGCAGTTGTAACATTATTCAAATATGGGATTTGGGCGGTTATAATGAATATATTATTTATTATTGAACAAGGTGGATATTACAGTAAATGGTTTTGGCATTAATGTTTTCTCCACAGTATAATGGCTGTTCAGGCAATTTACTTCTATCCTAGGTTTAAAC…	ypjA	(putative integral inner membrane protein)	FORWARD
BC01_FL_10000_polished_contig_10	61344	62027	684	ATGATAATTTATTTTCGTAATATTAATGGTGCTTCCTTTATGGGCACAACACAAAGTTAAATCTAACTATGAGAAATATCTACAAGTTAGATCAACTAGTGGTAAAAACGGGTCGTGAAGTTGCATTAGAAATTTTACATGCAAACGGTATTTATGATGTCGAAGTTGTTAAAGGTGAAAGGATTCTTAACAGATCATTACGATCCTAAAAAAGAAAGTTGTTTCACTATCTCCTGCAAACTATGACAGACCATCAGTTGCTGGAACTGCAATTGCAGCCCACGAAGTTGGTCATGCCATTCAAGATCACCAAGGATATTGGTTCTTAAGATTCAGAGCAGCATTAGTACCTGTTGCAAACCTAGGAGTTCATTAAGTTATATGATCATCATGTTAGGT…	yugP	(zinc metallopeptidase)	FORWARD
